# Supplementary material for: C-reactive protein is a broad-spectrum capsule-binding receptor for hepatic capture of blood-borne bacteria
Source: EMBO J. 2025 Nov 10;44(24):7364–94. doi: 10.1038/s44318-025-00623-w (PMC12705745; doi:10.1038/s44318-025-00623-w)
Supplement: Supplementary file 10 — Movie EV8 [file 44318_2025_623_MOESM10_ESM.zip]

Archive with 5 entries (4 files):
- Movie EV8/
- Movie EV8/Movie EV8 legends.docx
- __MACOSX/Movie EV8/._Movie EV8 legends.docx
- Movie EV8/Movie EV8.mp4
- __MACOSX/Movie EV8/._Movie EV8.mp4
