# Supplementary material for: C-reactive protein is a broad-spectrum capsule-binding receptor for hepatic capture of blood-borne bacteria
Source: EMBO J. 2025 Nov 10;44(24):7364–94. doi: 10.1038/s44318-025-00623-w (PMC12705745; doi:10.1038/s44318-025-00623-w)
Supplement: Supplementary file 13 — Source data Fig. 1 [file 44318_2025_623_MOESM13_ESM.zip]

Archive with 72 entries (62 files):
- SD figure 1/
- __MACOSX/._SD figure 1
- SD figure 1/Figure 1H/
- __MACOSX/SD figure 1/._Figure 1H
- SD figure 1/Figure 1F/
- __MACOSX/SD figure 1/._Figure 1F
- SD figure 1/Figure 1A/
- __MACOSX/SD figure 1/._Figure 1A
- SD figure 1/Figure 1G/
- __MACOSX/SD figure 1/._Figure 1G
- SD figure 1/.DS_Store
- __MACOSX/SD figure 1/._.DS_Store
- SD figure 1/Figure 1B/
- __MACOSX/SD figure 1/._Figure 1B
- SD figure 1/Figure 1E/
- __MACOSX/SD figure 1/._Figure 1E
- SD figure 1/Figure 1D/
- __MACOSX/SD figure 1/._Figure 1D
- SD figure 1/Figure 1J/
- __MACOSX/SD figure 1/._Figure 1J
- SD figure 1/Figure 1C and I/
- __MACOSX/SD figure 1/._Figure 1C and I
- SD figure 1/Figure 1H/Sp23F_merged.tif
- __MACOSX/SD figure 1/Figure 1H/._Sp23F_merged.tif
- SD figure 1/Figure 1H/Figure 1H.ai
- __MACOSX/SD figure 1/Figure 1H/._Figure 1H.ai
- SD figure 1/Figure 1H/Figure 1H.tif
- __MACOSX/SD figure 1/Figure 1H/._Figure 1H.tif
- SD figure 1/Figure 1H/Sp8_Bright field.tif
- __MACOSX/SD figure 1/Figure 1H/._Sp8_Bright field.tif
- SD figure 1/Figure 1H/Sp23F_Bright field.tif
- __MACOSX/SD figure 1/Figure 1H/._Sp23F_Bright field.tif
- SD figure 1/Figure 1H/Sp8_merged.tif
- __MACOSX/SD figure 1/Figure 1H/._Sp8_merged.tif
- SD figure 1/Figure 1H/Sp23F_anti-CRP.tif
- __MACOSX/SD figure 1/Figure 1H/._Sp23F_anti-CRP.tif
- SD figure 1/Figure 1H/Sp8_anti-CRP.tif
- __MACOSX/SD figure 1/Figure 1H/._Sp8_anti-CRP.tif
- SD figure 1/Figure 1F/Figure 1F.wsp
- __MACOSX/SD figure 1/Figure 1F/._Figure 1F.wsp
- SD figure 1/Figure 1F/Figure 1F.tiff
- __MACOSX/SD figure 1/Figure 1F/._Figure 1F.tiff
- SD figure 1/Figure 1A/.DS_Store
- __MACOSX/SD figure 1/Figure 1A/._.DS_Store
- SD figure 1/Figure 1A/Figure 1A right panel.tif
- __MACOSX/SD figure 1/Figure 1A/._Figure 1A right panel.tif
- SD figure 1/Figure 1A/Figure 1A.prism
- __MACOSX/SD figure 1/Figure 1A/._Figure 1A.prism
- SD figure 1/Figure 1A/Figure 1A left panel.tif
- __MACOSX/SD figure 1/Figure 1A/._Figure 1A left panel.tif
- SD figure 1/Figure 1G/Figure 1G.wsp
- __MACOSX/SD figure 1/Figure 1G/._Figure 1G.wsp
- SD figure 1/Figure 1G/Figure 1G-Layout.tiff
- __MACOSX/SD figure 1/Figure 1G/._Figure 1G-Layout.tiff
- SD figure 1/Figure 1B/Figure 1B.tif
- __MACOSX/SD figure 1/Figure 1B/._Figure 1B.tif
- SD figure 1/Figure 1E/.DS_Store
- __MACOSX/SD figure 1/Figure 1E/._.DS_Store
- SD figure 1/Figure 1E/Figure 1E.prism
- __MACOSX/SD figure 1/Figure 1E/._Figure 1E.prism
- SD figure 1/Figure 1D/.DS_Store
- __MACOSX/SD figure 1/Figure 1D/._.DS_Store
- SD figure 1/Figure 1D/Figure 1D.prism
- __MACOSX/SD figure 1/Figure 1D/._Figure 1D.prism
- SD figure 1/Figure 1D/Figure 1D.tif
- __MACOSX/SD figure 1/Figure 1D/._Figure 1D.tif
- SD figure 1/Figure 1J/Figure 1J.tif
- __MACOSX/SD figure 1/Figure 1J/._Figure 1J.tif
- SD figure 1/Figure 1J/Figure 1J.prism
- __MACOSX/SD figure 1/Figure 1J/._Figure 1J.prism
- SD figure 1/Figure 1C and I/Figure 1C and 1I.prism
- __MACOSX/SD figure 1/Figure 1C and I/._Figure 1C and 1I.prism
