# Supplementary material for: C-reactive protein is a broad-spectrum capsule-binding receptor for hepatic capture of blood-borne bacteria
Source: EMBO J. 2025 Nov 10;44(24):7364–94. doi: 10.1038/s44318-025-00623-w (PMC12705745; doi:10.1038/s44318-025-00623-w)
Supplement: Supplementary file 14 — Source data Fig. 2 [file 44318_2025_623_MOESM14_ESM.zip]

Archive with 66 entries (58 files):
- SD figure 2/
- __MACOSX/._SD figure 2
- SD figure 2/Figure 2G/
- __MACOSX/SD figure 2/._Figure 2G
- SD figure 2/Figure 2A/
- __MACOSX/SD figure 2/._Figure 2A
- SD figure 2/Figure 2F/
- __MACOSX/SD figure 2/._Figure 2F
- SD figure 2/.DS_Store
- __MACOSX/SD figure 2/._.DS_Store
- SD figure 2/Figure 2C/
- __MACOSX/SD figure 2/._Figure 2C
- SD figure 2/Figure 2D/
- __MACOSX/SD figure 2/._Figure 2D
- SD figure 2/Figure 2E/
- __MACOSX/SD figure 2/._Figure 2E
- SD figure 2/Figure 2B/
- __MACOSX/SD figure 2/._Figure 2B
- SD figure 2/Figure 2G/Figure 2G.tif
- __MACOSX/SD figure 2/Figure 2G/._Figure 2G.tif
- SD figure 2/Figure 2G/Figure 2G.prism
- __MACOSX/SD figure 2/Figure 2G/._Figure 2G.prism
- SD figure 2/Figure 2A/Figure 2A.tif
- __MACOSX/SD figure 2/Figure 2A/._Figure 2A.tif
- SD figure 2/Figure 2A/Figure 2A.prism
- __MACOSX/SD figure 2/Figure 2A/._Figure 2A.prism
- SD figure 2/Figure 2F/Figure 2F.psd
- __MACOSX/SD figure 2/Figure 2F/._Figure 2F.psd
- SD figure 2/Figure 2F/Figure 2F left panel.tif
- __MACOSX/SD figure 2/Figure 2F/._Figure 2F left panel.tif
- SD figure 2/Figure 2F/Figure 2F.prism
- __MACOSX/SD figure 2/Figure 2F/._Figure 2F.prism
- SD figure 2/Figure 2F/Figure 2F right panel.tif
- __MACOSX/SD figure 2/Figure 2F/._Figure 2F right panel.tif
- SD figure 2/Figure 2F/Figure 2F.gif
- __MACOSX/SD figure 2/Figure 2F/._Figure 2F.gif
- SD figure 2/Figure 2C/Figure 2C.prism
- __MACOSX/SD figure 2/Figure 2C/._Figure 2C.prism
- SD figure 2/Figure 2D/Figure 2D.psd
- __MACOSX/SD figure 2/Figure 2D/._Figure 2D.psd
- SD figure 2/Figure 2D/Figure 2D right panel.prism
- __MACOSX/SD figure 2/Figure 2D/._Figure 2D right panel.prism
- SD figure 2/Figure 2D/.DS_Store
- __MACOSX/SD figure 2/Figure 2D/._.DS_Store
- SD figure 2/Figure 2D/Figure 2D.gif
- __MACOSX/SD figure 2/Figure 2D/._Figure 2D.gif
- SD figure 2/Figure 2D/Figure 2D left panel.pptx
- __MACOSX/SD figure 2/Figure 2D/._Figure 2D left panel.pptx
- SD figure 2/Figure 2E/Figure 2E.pptx
- __MACOSX/SD figure 2/Figure 2E/._Figure 2E.pptx
- SD figure 2/Figure 2E/Figure 2E right panel.prism
- __MACOSX/SD figure 2/Figure 2E/._Figure 2E right panel.prism
- SD figure 2/Figure 2E/Figure 2E.psd
- __MACOSX/SD figure 2/Figure 2E/._Figure 2E.psd
- SD figure 2/Figure 2E/.DS_Store
- __MACOSX/SD figure 2/Figure 2E/._.DS_Store
- SD figure 2/Figure 2E/Figure 2E.gif
- __MACOSX/SD figure 2/Figure 2E/._Figure 2E.gif
- SD figure 2/Figure 2B/Figure 2B left panel.tif
- __MACOSX/SD figure 2/Figure 2B/._Figure 2B left panel.tif
- SD figure 2/Figure 2B/Figure 2B right panel.tif
- __MACOSX/SD figure 2/Figure 2B/._Figure 2B right panel.tif
- SD figure 2/Figure 2B/Figure 2B.gif
- __MACOSX/SD figure 2/Figure 2B/._Figure 2B.gif
- SD figure 2/Figure 2B/Figure 2B.prism
- __MACOSX/SD figure 2/Figure 2B/._Figure 2B.prism
