# Supplementary material for: C-reactive protein is a broad-spectrum capsule-binding receptor for hepatic capture of blood-borne bacteria
Source: EMBO J. 2025 Nov 10;44(24):7364–94. doi: 10.1038/s44318-025-00623-w (PMC12705745; doi:10.1038/s44318-025-00623-w)
Supplement: Supplementary file 15 — Source data Fig. 3 [file 44318_2025_623_MOESM15_ESM.zip]

Archive with 30 entries (25 files):
- SD figure 3/
- __MACOSX/._SD figure 3
- SD figure 3/.DS_Store
- __MACOSX/SD figure 3/._.DS_Store
- SD figure 3/Figure 3B/
- __MACOSX/SD figure 3/._Figure 3B
- SD figure 3/Figure 3C/
- __MACOSX/SD figure 3/._Figure 3C
- SD figure 3/Figure 3D/
- __MACOSX/SD figure 3/._Figure 3D
- SD figure 3/Figure 3A/
- __MACOSX/SD figure 3/._Figure 3A
- SD figure 3/Figure 3B/Figure 3B.psd
- __MACOSX/SD figure 3/Figure 3B/._Figure 3B.psd
- SD figure 3/Figure 3B/Figure 3B.prism
- __MACOSX/SD figure 3/Figure 3B/._Figure 3B.prism
- SD figure 3/Figure 3B/Figure 3B.gif
- __MACOSX/SD figure 3/Figure 3B/._Figure 3B.gif
- SD figure 3/Figure 3C/Figure 3.pptx
- __MACOSX/SD figure 3/Figure 3C/._Figure 3.pptx
- SD figure 3/Figure 3C/Figure-3C.prism
- __MACOSX/SD figure 3/Figure 3C/._Figure-3C.prism
- SD figure 3/Figure 3D/Figure 3D survival.prism
- __MACOSX/SD figure 3/Figure 3D/._Figure 3D survival.prism
- SD figure 3/Figure 3A/Figure 3A.psd
- __MACOSX/SD figure 3/Figure 3A/._Figure 3A.psd
- SD figure 3/Figure 3A/Figure 3A.prism
- __MACOSX/SD figure 3/Figure 3A/._Figure 3A.prism
- SD figure 3/Figure 3A/Figure 3A.gif
- __MACOSX/SD figure 3/Figure 3A/._Figure 3A.gif
