# Supplementary material for: C-reactive protein is a broad-spectrum capsule-binding receptor for hepatic capture of blood-borne bacteria
Source: EMBO J. 2025 Nov 10;44(24):7364–94. doi: 10.1038/s44318-025-00623-w (PMC12705745; doi:10.1038/s44318-025-00623-w)
Supplement: Supplementary file 16 — Source data Fig. 4 [file 44318_2025_623_MOESM16_ESM.zip]

Archive with 42 entries (35 files):
- SD figure 4/
- __MACOSX/._SD figure 4
- SD figure 4/Figure 4E/
- __MACOSX/SD figure 4/._Figure 4E
- SD figure 4/Figure 4B/
- __MACOSX/SD figure 4/._Figure 4B
- SD figure 4/Figure 4C/
- __MACOSX/SD figure 4/._Figure 4C
- SD figure 4/Figure 4D/
- __MACOSX/SD figure 4/._Figure 4D
- SD figure 4/.DS_Store
- __MACOSX/SD figure 4/._.DS_Store
- SD figure 4/Figure 4A/
- __MACOSX/SD figure 4/._Figure 4A
- SD figure 4/Figure 4F/
- __MACOSX/SD figure 4/._Figure 4F
- SD figure 4/Figure 4E/Figure 4E.pptx
- __MACOSX/SD figure 4/Figure 4E/._Figure 4E.pptx
- SD figure 4/Figure 4E/Figure 4E.psd
- __MACOSX/SD figure 4/Figure 4E/._Figure 4E.psd
- SD figure 4/Figure 4E/Figure 4.psd
- __MACOSX/SD figure 4/Figure 4E/._Figure 4.psd
- SD figure 4/Figure 4E/Figure 4E.prism
- __MACOSX/SD figure 4/Figure 4E/._Figure 4E.prism
- SD figure 4/Figure 4B/Figure 4B.prism
- __MACOSX/SD figure 4/Figure 4B/._Figure 4B.prism
- SD figure 4/Figure 4C/Figure 4C.prism
- __MACOSX/SD figure 4/Figure 4C/._Figure 4C.prism
- SD figure 4/Figure 4D/Figure 4D.prism
- __MACOSX/SD figure 4/Figure 4D/._Figure 4D.prism
- SD figure 4/Figure 4A/Figure 4A.prism
- __MACOSX/SD figure 4/Figure 4A/._Figure 4A.prism
- SD figure 4/Figure 4F/.DS_Store
- __MACOSX/SD figure 4/Figure 4F/._.DS_Store
- SD figure 4/Figure 4F/Figure 4F.psd
- __MACOSX/SD figure 4/Figure 4F/._Figure 4F.psd
- SD figure 4/Figure 4F/Figure 4F.pptx
- __MACOSX/SD figure 4/Figure 4F/._Figure 4F.pptx
- SD figure 4/Figure 4F/Figure 4F.prism
- __MACOSX/SD figure 4/Figure 4F/._Figure 4F.prism
- SD figure 4/Figure 4F/Figure 4F.gif
- __MACOSX/SD figure 4/Figure 4F/._Figure 4F.gif
