# Supplementary material for: C-reactive protein is a broad-spectrum capsule-binding receptor for hepatic capture of blood-borne bacteria
Source: EMBO J. 2025 Nov 10;44(24):7364–94. doi: 10.1038/s44318-025-00623-w (PMC12705745; doi:10.1038/s44318-025-00623-w)
Supplement: Supplementary file 17 — Source data Fig. 5 [file 44318_2025_623_MOESM17_ESM.zip]

Archive with 38 entries (29 files):
- SD figure 5/
- __MACOSX/._SD figure 5
- SD figure 5/.DS_Store
- __MACOSX/SD figure 5/._.DS_Store
- SD figure 5/Figure 5G/
- __MACOSX/SD figure 5/._Figure 5G
- SD figure 5/Figure 5A/
- __MACOSX/SD figure 5/._Figure 5A
- SD figure 5/Figure 5F/
- __MACOSX/SD figure 5/._Figure 5F
- SD figure 5/Figure 5H/
- __MACOSX/SD figure 5/._Figure 5H
- SD figure 5/Figure 5C/
- __MACOSX/SD figure 5/._Figure 5C
- SD figure 5/Figure 5D/
- __MACOSX/SD figure 5/._Figure 5D
- SD figure 5/Figure 5E/
- __MACOSX/SD figure 5/._Figure 5E
- SD figure 5/Figure 5B/
- __MACOSX/SD figure 5/._Figure 5B
- SD figure 5/Figure 5G/Figure 5G.prism
- __MACOSX/SD figure 5/Figure 5G/._Figure 5G.prism
- SD figure 5/Figure 5A/Figure 5A.prism
- __MACOSX/SD figure 5/Figure 5A/._Figure 5A.prism
- SD figure 5/Figure 5F/Figure 5F.prism
- __MACOSX/SD figure 5/Figure 5F/._Figure 5F.prism
- SD figure 5/Figure 5H/Figure 5H.prism
- __MACOSX/SD figure 5/Figure 5H/._Figure 5H.prism
- SD figure 5/Figure 5C/Figure 5C.prism
- __MACOSX/SD figure 5/Figure 5C/._Figure 5C.prism
- SD figure 5/Figure 5D/Figure 5D.prism
- __MACOSX/SD figure 5/Figure 5D/._Figure 5D.prism
- SD figure 5/Figure 5E/Figure 5E.prism
- __MACOSX/SD figure 5/Figure 5E/._Figure 5E.prism
- SD figure 5/Figure 5E/Figure 5E.pptx
- __MACOSX/SD figure 5/Figure 5E/._Figure 5E.pptx
- SD figure 5/Figure 5B/Figure 5B.prism
- __MACOSX/SD figure 5/Figure 5B/._Figure 5B.prism
