# Supplementary material for: C-reactive protein is a broad-spectrum capsule-binding receptor for hepatic capture of blood-borne bacteria
Source: EMBO J. 2025 Nov 10;44(24):7364–94. doi: 10.1038/s44318-025-00623-w (PMC12705745; doi:10.1038/s44318-025-00623-w)
Supplement: Supplementary file 18 — Source data Fig. 6 [file 44318_2025_623_MOESM18_ESM.zip]

Archive with 40 entries (34 files):
- SD figure 6/
- __MACOSX/._SD figure 6
- SD figure 6/.DS_Store
- __MACOSX/SD figure 6/._.DS_Store
- SD figure 6/Figure 6A/
- __MACOSX/SD figure 6/._Figure 6A
- SD figure 6/Figure 6B/
- __MACOSX/SD figure 6/._Figure 6B
- SD figure 6/Figure 6E/
- __MACOSX/SD figure 6/._Figure 6E
- SD figure 6/Figure 6D/
- __MACOSX/SD figure 6/._Figure 6D
- SD figure 6/Figure 6C/
- __MACOSX/SD figure 6/._Figure 6C
- SD figure 6/Figure 6A/CPS23F.tif
- __MACOSX/SD figure 6/Figure 6A/._CPS23F.tif
- SD figure 6/Figure 6A/CPS27.tif
- __MACOSX/SD figure 6/Figure 6A/._CPS27.tif
- SD figure 6/Figure 6A/CPS33A.tif
- __MACOSX/SD figure 6/Figure 6A/._CPS33A.tif
- SD figure 6/Figure 6A/CPS14.tif
- __MACOSX/SD figure 6/Figure 6A/._CPS14.tif
- SD figure 6/Figure 6B/CRP-CPS23F.PDF
- __MACOSX/SD figure 6/Figure 6B/._CRP-CPS23F.PDF
- SD figure 6/Figure 6B/CRP-CPS33A.PDF
- __MACOSX/SD figure 6/Figure 6B/._CRP-CPS33A.PDF
- SD figure 6/Figure 6B/CRP-CPS27.PDF
- __MACOSX/SD figure 6/Figure 6B/._CRP-CPS27.PDF
- SD figure 6/Figure 6B/CRP-CPS14.PDF
- __MACOSX/SD figure 6/Figure 6B/._CRP-CPS14.PDF
- SD figure 6/Figure 6E/Figure 6E.prism
- __MACOSX/SD figure 6/Figure 6E/._Figure 6E.prism
- SD figure 6/Figure 6D/Figure 6D right panel.prism
- __MACOSX/SD figure 6/Figure 6D/._Figure 6D right panel.prism
- SD figure 6/Figure 6D/PG.tif
- __MACOSX/SD figure 6/Figure 6D/._PG.tif
- SD figure 6/Figure 6C/PC.tif
- __MACOSX/SD figure 6/Figure 6C/._PC.tif
- SD figure 6/Figure 6C/Figure 6C right panel.prism
- __MACOSX/SD figure 6/Figure 6C/._Figure 6C right panel.prism
