# Supplementary material for: C-reactive protein is a broad-spectrum capsule-binding receptor for hepatic capture of blood-borne bacteria
Source: EMBO J. 2025 Nov 10;44(24):7364–94. doi: 10.1038/s44318-025-00623-w (PMC12705745; doi:10.1038/s44318-025-00623-w)
Supplement: Supplementary file 19 — Source data Fig. 7 [file 44318_2025_623_MOESM19_ESM.zip]

Archive with 42 entries (34 files):
- SD figure 7/
- __MACOSX/._SD figure 7
- SD figure 7/Figure 7D/
- __MACOSX/SD figure 7/._Figure 7D
- SD figure 7/Figure 7C/
- __MACOSX/SD figure 7/._Figure 7C
- SD figure 7/Figure 7B/
- __MACOSX/SD figure 7/._Figure 7B
- SD figure 7/Figure 7E/
- __MACOSX/SD figure 7/._Figure 7E
- SD figure 7/.DS_Store
- __MACOSX/SD figure 7/._.DS_Store
- SD figure 7/Figure 7I/
- __MACOSX/SD figure 7/._Figure 7I
- SD figure 7/Figure 7A/
- __MACOSX/SD figure 7/._Figure 7A
- SD figure 7/Figure 7F-H/
- __MACOSX/SD figure 7/._Figure 7F-H
- SD figure 7/Figure 7D/Figure 7D.png
- __MACOSX/SD figure 7/Figure 7D/._Figure 7D.png
- SD figure 7/Figure 7C/Figure 7C.tiff
- __MACOSX/SD figure 7/Figure 7C/._Figure 7C.tiff
- SD figure 7/Figure 7C/Figure 7C.wsp
- __MACOSX/SD figure 7/Figure 7C/._Figure 7C.wsp
- SD figure 7/Figure 7B/Figure 7B.prism
- __MACOSX/SD figure 7/Figure 7B/._Figure 7B.prism
- SD figure 7/Figure 7E/Figure 7E.pdf
- __MACOSX/SD figure 7/Figure 7E/._Figure 7E.pdf
- SD figure 7/Figure 7I/Figure 7I-1.prism
- __MACOSX/SD figure 7/Figure 7I/._Figure 7I-1.prism
- SD figure 7/Figure 7I/Figure 7I-3.prism
- __MACOSX/SD figure 7/Figure 7I/._Figure 7I-3.prism
- SD figure 7/Figure 7I/Figure 7I-2.prism
- __MACOSX/SD figure 7/Figure 7I/._Figure 7I-2.prism
- SD figure 7/Figure 7A/Figure 7A.prism
- __MACOSX/SD figure 7/Figure 7A/._Figure 7A.prism
- SD figure 7/Figure 7F-H/crpm.pdb
- __MACOSX/SD figure 7/Figure 7F-H/._crpm.pdb
- SD figure 7/Figure 7F-H/crph.pdb
- __MACOSX/SD figure 7/Figure 7F-H/._crph.pdb
- SD figure 7/Figure 7F-H/Figure 7F-H.pptx
- __MACOSX/SD figure 7/Figure 7F-H/._Figure 7F-H.pptx
