# Supplementary material for: C-reactive protein is a broad-spectrum capsule-binding receptor for hepatic capture of blood-borne bacteria
Source: EMBO J. 2025 Nov 10;44(24):7364–94. doi: 10.1038/s44318-025-00623-w (PMC12705745; doi:10.1038/s44318-025-00623-w)
Supplement: Supplementary file 19 — Source data Fig. 7 [file 44318_2025_623_MOESM19_ESM.zip › SD figure 7/Figure 7F-H/crpm.pdb]

HEADER                                            01-JUN-22                     
TITLE     ALPHAFOLD MONOMER V2.0 PREDICTION FOR C-REACTIVE PROTEIN (P14847)     
COMPND    MOL_ID: 1;                                                            
COMPND   2 MOLECULE: C-REACTIVE PROTEIN;                                        
COMPND   3 CHAIN: A                                                             
SOURCE    MOL_ID: 1;                                                            
SOURCE   2 ORGANISM_SCIENTIFIC: MUS MUSCULUS;                                   
SOURCE   3 ORGANISM_TAXID: 10090                                                
REMARK   1                                                                      
REMARK   1 REFERENCE 1                                                          
REMARK   1  AUTH   JOHN JUMPER, RICHARD EVANS, ALEXANDER PRITZEL, TIM GREEN,    
REMARK   1  AUTH 2 MICHAEL FIGURNOV, OLAF RONNEBERGER, KATHRYN TUNYASUVUNAKOOL, 
REMARK   1  AUTH 3 RUSS BATES, AUGUSTIN ZIDEK, ANNA POTAPENKO, ALEX BRIDGLAND,  
REMARK   1  AUTH 4 CLEMENS MEYER, SIMON A A KOHL, ANDREW J BALLARD,             
REMARK   1  AUTH 5 ANDREW COWIE, BERNARDINO ROMERA-PAREDES, STANISLAV NIKOLOV,  
REMARK   1  AUTH 6 RISHUB JAIN, JONAS ADLER, TREVOR BACK, STIG PETERSEN,        
REMARK   1  AUTH 7 DAVID REIMAN, ELLEN CLANCY, MICHAL ZIELINSKI,                
REMARK   1  AUTH 8 MARTIN STEINEGGER, MICHALINA PACHOLSKA, TAMAS BERGHAMMER,    
REMARK   1  AUTH 9 DAVID SILVER, ORIOL VINYALS, ANDREW W SENIOR,                
REMARK   1  AUTH10 KORAY KAVUKCUOGLU, PUSHMEET KOHLI, DEMIS HASSABIS            
REMARK   1  TITL   HIGHLY ACCURATE PROTEIN STRUCTURE PREDICTION WITH ALPHAFOLD  
REMARK   1  REF    NATURE                        V. 596   583 2021              
REMARK   1  REFN                   ISSN 0028-0836                               
REMARK   1  PMID   34265844                                                     
REMARK   1  DOI    10.1038/s41586-021-03819-2                                   
REMARK   1                                                                      
REMARK   1 DISCLAIMERS                                                          
REMARK   1 ALPHAFOLD DATA, COPYRIGHT (2021) DEEPMIND TECHNOLOGIES LIMITED. THE  
REMARK   1 INFORMATION PROVIDED IS THEORETICAL MODELLING ONLY AND CAUTION SHOULD
REMARK   1 BE EXERCISED IN ITS USE. IT IS PROVIDED "AS-IS" WITHOUT ANY WARRANTY 
REMARK   1 OF ANY KIND, WHETHER EXPRESSED OR IMPLIED. NO WARRANTY IS GIVEN THAT 
REMARK   1 USE OF THE INFORMATION SHALL NOT INFRINGE THE RIGHTS OF ANY THIRD    
REMARK   1 PARTY. THE INFORMATION IS NOT INTENDED TO BE A SUBSTITUTE FOR        
REMARK   1 PROFESSIONAL MEDICAL ADVICE, DIAGNOSIS, OR TREATMENT, AND DOES NOT   
REMARK   1 CONSTITUTE MEDICAL OR OTHER PROFESSIONAL ADVICE. IT IS AVAILABLE FOR 
REMARK   1 ACADEMIC AND COMMERCIAL PURPOSES, UNDER CC-BY 4.0 LICENCE.           
DBREF  XXXX A    1   225  UNP    P14847   CRP_MOUSE        1    225             
SEQRES   1 A  225  MET GLU LYS LEU LEU TRP CYS LEU LEU ILE MET ILE SER          
SEQRES   2 A  225  PHE SER ARG THR PHE GLY HIS GLU ASP MET PHE LYS LYS          
SEQRES   3 A  225  ALA PHE VAL PHE PRO LYS GLU SER ASP THR SER TYR VAL          
SEQRES   4 A  225  SER LEU GLU ALA GLU SER LYS LYS PRO LEU ASN THR PHE          
SEQRES   5 A  225  THR VAL CYS LEU HIS PHE TYR THR ALA LEU SER THR VAL          
SEQRES   6 A  225  ARG SER PHE SER VAL PHE SER TYR ALA THR LYS LYS ASN          
SEQRES   7 A  225  SER ASN ASP ILE LEU ILE PHE TRP ASN LYS ASP LYS GLN          
SEQRES   8 A  225  TYR THR PHE GLY VAL GLY GLY ALA GLU VAL ARG PHE MET          
SEQRES   9 A  225  VAL SER GLU ILE PRO GLU ALA PRO THR HIS ILE CYS ALA          
SEQRES  10 A  225  SER TRP GLU SER ALA THR GLY ILE VAL GLU PHE TRP ILE          
SEQRES  11 A  225  ASP GLY LYS PRO LYS VAL ARG LYS SER LEU HIS LYS GLY          
SEQRES  12 A  225  TYR THR VAL GLY PRO ASP ALA SER ILE ILE LEU GLY GLN          
SEQRES  13 A  225  GLU GLN ASP SER TYR GLY GLY ASP PHE ASP ALA LYS GLN          
SEQRES  14 A  225  SER LEU VAL GLY ASP ILE GLY ASP VAL ASN MET TRP ASP          
SEQRES  15 A  225  PHE VAL LEU SER PRO GLU GLN ILE SER THR VAL TYR VAL          
SEQRES  16 A  225  GLY GLY THR LEU SER PRO ASN VAL LEU ASN TRP ARG ALA          
SEQRES  17 A  225  LEU ASN TYR LYS ALA GLN GLY ASP VAL PHE ILE LYS PRO          
SEQRES  18 A  225  GLN LEU TRP SER                                              
HELIX    1   1 LEU A   62  THR A   64  1                                   3
HELIX    2   2 ALA A  167  GLN A  169  1                                   3
HELIX    3   3 PRO A  187  TYR A  194  1                                   8
HELIX    4   4 TRP A  206  ALA A  208  1                                   3
SHEET    1   1 1 LYS A  26  PHE A  30  0
SHEET    2   2 1 TYR A  38  LEU A  41  0
SHEET    3   3 1 THR A  51  TYR A  59  0
SHEET    4   4 1 PHE A  68  THR A  75  0
SHEET    5   5 1 ILE A  82  ASN A  87  0
SHEET    6   6 1 GLN A  91  VAL A  96  0
SHEET    7   7 1 ALA A  99  MET A 104  0
SHEET    8   8 1 THR A 113  GLU A 120  0
SHEET    9   9 1 ILE A 125  ILE A 130  0
SHEET   10  10 1 ALA A 150  LEU A 154  0
SHEET   11  11 1 GLY A 173  GLY A 176  0
SHEET   12  12 1 ASN A 179  TRP A 181  0
SHEET   13  13 1 TYR A 211  GLN A 214  0
SHEET   14  14 1 PHE A 218  PRO A 221  0
CRYST1    1.000    1.000    1.000  90.00  90.00  90.00 P 1           1          
ORIGX1      1.000000  0.000000  0.000000        0.00000                         
ORIGX2      0.000000  1.000000  0.000000        0.00000                         
ORIGX3      0.000000  0.000000  1.000000        0.00000                         
SCALE1      1.000000  0.000000  0.000000        0.00000                         
SCALE2      0.000000  1.000000  0.000000        0.00000                         
SCALE3      0.000000  0.000000  1.000000        0.00000                         
ATOM      1  N   HIS A  20      92.925 125.618 152.041  1.00 81.48           N
ATOM      2  CA  HIS A  20      94.180 126.319 152.312  1.00 81.48           C
ATOM      3  C   HIS A  20      95.282 125.294 152.620  1.00 81.48           C
ATOM      4  CB  HIS A  20      94.005 127.310 153.477  1.00 81.48           C
ATOM      5  O   HIS A  20      95.194 124.568 153.614  1.00 81.48           O
ATOM      6  CG  HIS A  20      92.988 128.400 153.230  1.00 81.48           C
ATOM      7  CD2 HIS A  20      93.236 129.678 152.799  1.00 81.48           C
ATOM      8  ND1 HIS A  20      91.628 128.309 153.441  1.00 81.48           N
ATOM      9  CE1 HIS A  20      91.075 129.490 153.118  1.00 81.48           C
ATOM     10  NE2 HIS A  20      92.015 130.355 152.731  1.00 81.48           N
ATOM     11  N   GLU A  21      96.308 125.229 151.776  1.00 91.26           N
ATOM     12  CA  GLU A  21      97.476 124.371 151.963  1.00 91.26           C
ATOM     13  C   GLU A  21      98.723 125.217 152.235  1.00 91.26           C
ATOM     14  CB  GLU A  21      97.671 123.428 150.758  1.00 91.26           C
ATOM     15  O   GLU A  21      98.991 126.199 151.545  1.00 91.26           O
ATOM     16  CG  GLU A  21      98.789 122.400 151.032  1.00 91.26           C
ATOM     17  CD  GLU A  21      98.987 121.295 149.978  1.00 91.26           C
ATOM     18  OE1 GLU A  21     100.020 120.577 150.103  1.00 91.26           O
ATOM     19  OE2 GLU A  21      98.113 121.103 149.100  1.00 91.26           O
ATOM     20  N   ASP A  22      99.520 124.806 153.221  1.00 95.76           N
ATOM     21  CA  ASP A  22     100.862 125.354 153.404  1.00 95.76           C
ATOM     22  C   ASP A  22     101.829 124.726 152.385  1.00 95.76           C
ATOM     23  CB  ASP A  22     101.323 125.178 154.858  1.00 95.76           C
ATOM     24  O   ASP A  22     102.150 123.524 152.434  1.00 95.76           O
ATOM     25  CG  ASP A  22     102.664 125.868 155.146  1.00 95.76           C
ATOM     26  OD1 ASP A  22     103.230 126.506 154.226  1.00 95.76           O
ATOM     27  OD2 ASP A  22     103.147 125.728 156.291  1.00 95.76           O
ATOM     28  N   MET A  23     102.280 125.553 151.440  1.00 96.60           N
ATOM     29  CA  MET A  23     103.221 125.181 150.387  1.00 96.60           C
ATOM     30  C   MET A  23     104.673 125.545 150.728  1.00 96.60           C
ATOM     31  CB  MET A  23     102.759 125.746 149.034  1.00 96.60           C
ATOM     32  O   MET A  23     105.543 125.476 149.858  1.00 96.60           O
ATOM     33  CG  MET A  23     101.403 125.196 148.585  1.00 96.60           C
ATOM     34  SD  MET A  23     101.426 123.437 148.132  1.00 96.60           S
ATOM     35  CE  MET A  23     102.384 123.534 146.594  1.00 96.60           C
ATOM     36  N   PHE A  24     104.983 125.886 151.986  1.00 95.51           N
ATOM     37  CA  PHE A  24     106.353 126.163 152.418  1.00 95.51           C
ATOM     38  C   PHE A  24     107.318 125.030 152.031  1.00 95.51           C
ATOM     39  CB  PHE A  24     106.384 126.416 153.931  1.00 95.51           C
ATOM     40  O   PHE A  24     107.084 123.856 152.332  1.00 95.51           O
ATOM     41  CG  PHE A  24     107.760 126.744 154.481  1.00 95.51           C
ATOM     42  CD1 PHE A  24     108.356 125.917 155.452  1.00 95.51           C
ATOM     43  CD2 PHE A  24     108.443 127.886 154.024  1.00 95.51           C
ATOM     44  CE1 PHE A  24     109.616 126.248 155.985  1.00 95.51           C
ATOM     45  CE2 PHE A  24     109.708 128.211 154.546  1.00 95.51           C
ATOM     46  CZ  PHE A  24     110.288 127.401 155.536  1.00 95.51           C
ATOM     47  N   LYS A  25     108.425 125.397 151.369  1.00 96.08           N
ATOM     48  CA  LYS A  25     109.449 124.480 150.831  1.00 96.08           C
ATOM     49  C   LYS A  25     108.952 123.501 149.761  1.00 96.08           C
ATOM     50  CB  LYS A  25     110.227 123.782 151.957  1.00 96.08           C
ATOM     51  O   LYS A  25     109.630 122.507 149.486  1.00 96.08           O
ATOM     52  CG  LYS A  25     110.985 124.786 152.826  1.00 96.08           C
ATOM     53  CD  LYS A  25     111.816 124.038 153.869  1.00 96.08           C
ATOM     54  CE  LYS A  25     112.707 125.045 154.591  1.00 96.08           C
ATOM     55  NZ  LYS A  25     113.644 124.374 155.519  1.00 96.08           N
ATOM     56  N   LYS A  26     107.797 123.760 149.150  1.00 98.04           N
ATOM     57  CA  LYS A  26     107.241 122.975 148.044  1.00 98.04           C
ATOM     58  C   LYS A  26     107.112 123.830 146.784  1.00 98.04           C
ATOM     59  CB  LYS A  26     105.872 122.391 148.415  1.00 98.04           C
ATOM     60  O   LYS A  26     106.899 125.036 146.857  1.00 98.04           O
ATOM     61  CG  LYS A  26     105.820 121.522 149.685  1.00 98.04           C
ATOM     62  CD  LYS A  26     104.354 121.113 149.900  1.00 98.04           C
ATOM     63  CE  LYS A  26     104.031 120.486 151.255  1.00 98.04           C
ATOM     64  NZ  LYS A  26     102.586 120.689 151.565  1.00 98.04           N
ATOM     65  N   ALA A  27     107.158 123.165 145.637  1.00 98.65           N
ATOM     66  CA  ALA A  27     106.912 123.734 144.320  1.00 98.65           C
ATOM     67  C   ALA A  27     105.899 122.878 143.545  1.00 98.65           C
ATOM     68  CB  ALA A  27     108.250 123.841 143.583  1.00 98.65           C
ATOM     69  O   ALA A  27     105.801 121.663 143.764  1.00 98.65           O
ATOM     70  N   PHE A  28     105.164 123.512 142.631  1.00 98.77           N
ATOM     71  CA  PHE A  28     104.457 122.810 141.565  1.00 98.77           C
ATOM     72  C   PHE A  28     105.434 122.472 140.443  1.00 98.77           C
ATOM     73  CB  PHE A  28     103.296 123.648 141.015  1.00 98.77           C
ATOM     74  O   PHE A  28     106.263 123.300 140.074  1.00 98.77           O
ATOM     75  CG  PHE A  28     102.180 123.902 142.002  1.00 98.77           C
ATOM     76  CD1 PHE A  28     101.480 122.821 142.568  1.00 98.77           C
ATOM     77  CD2 PHE A  28     101.819 125.220 142.335  1.00 98.77           C
ATOM     78  CE1 PHE A  28     100.451 123.058 143.496  1.00 98.77           C
ATOM     79  CE2 PHE A  28     100.796 125.455 143.269  1.00 98.77           C
ATOM     80  CZ  PHE A  28     100.118 124.374 143.855  1.00 98.77           C
ATOM     81  N   VAL A  29     105.303 121.272 139.885  1.00 98.86           N
ATOM     82  CA  VAL A  29     106.143 120.753 138.805  1.00 98.86           C
ATOM     83  C   VAL A  29     105.269 120.430 137.600  1.00 98.86           C
ATOM     84  CB  VAL A  29     106.930 119.505 139.250  1.00 98.86           C
ATOM     85  O   VAL A  29     104.335 119.630 137.709  1.00 98.86           O
ATOM     86  CG1 VAL A  29     107.910 119.052 138.161  1.00 98.86           C
ATOM     87  CG2 VAL A  29     107.717 119.732 140.547  1.00 98.86           C
ATOM     88  N   PHE A  30     105.622 121.013 136.458  1.00 98.80           N
ATOM     89  CA  PHE A  30     105.060 120.770 135.130  1.00 98.80           C
ATOM     90  C   PHE A  30     106.109 120.013 134.301  1.00 98.80           C
ATOM     91  CB  PHE A  30     104.691 122.111 134.480  1.00 98.80           C
ATOM     92  O   PHE A  30     106.981 120.632 133.690  1.00 98.80           O
ATOM     93  CG  PHE A  30     103.730 122.945 135.296  1.00 98.80           C
ATOM     94  CD1 PHE A  30     102.344 122.741 135.186  1.00 98.80           C
ATOM     95  CD2 PHE A  30     104.226 123.915 136.185  1.00 98.80           C
ATOM     96  CE1 PHE A  30     101.458 123.495 135.973  1.00 98.80           C
ATOM     97  CE2 PHE A  30     103.333 124.681 136.948  1.00 98.80           C
ATOM     98  CZ  PHE A  30     101.949 124.475 136.849  1.00 98.80           C
ATOM     99  N   PRO A  31     106.111 118.670 134.302  1.00 98.33           N
ATOM    100  CA  PRO A  31     107.259 117.891 133.838  1.00 98.33           C
ATOM    101  C   PRO A  31     107.382 117.791 132.313  1.00 98.33           C
ATOM    102  CB  PRO A  31     107.067 116.513 134.470  1.00 98.33           C
ATOM    103  O   PRO A  31     108.406 117.325 131.818  1.00 98.33           O
ATOM    104  CG  PRO A  31     105.550 116.380 134.552  1.00 98.33           C
ATOM    105  CD  PRO A  31     105.093 117.802 134.867  1.00 98.33           C
ATOM    106  N   LYS A  32     106.347 118.169 131.554  1.00 98.20           N
ATOM    107  CA  LYS A  32     106.343 118.100 130.089  1.00 98.20           C
ATOM    108  C   LYS A  32     105.459 119.182 129.482  1.00 98.20           C
ATOM    109  CB  LYS A  32     105.919 116.695 129.615  1.00 98.20           C
ATOM    110  O   LYS A  32     104.524 119.659 130.119  1.00 98.20           O
ATOM    111  CG  LYS A  32     104.452 116.381 129.938  1.00 98.20           C
ATOM    112  CD  LYS A  32     104.049 114.966 129.517  1.00 98.20           C
ATOM    113  CE  LYS A  32     102.573 114.836 129.886  1.00 98.20           C
ATOM    114  NZ  LYS A  32     102.047 113.457 129.808  1.00 98.20           N
ATOM    115  N   GLU A  33     105.746 119.510 128.228  1.00 98.62           N
ATOM    116  CA  GLU A  33     104.925 120.418 127.431  1.00 98.62           C
ATOM    117  C   GLU A  33     103.509 119.851 127.261  1.00 98.62           C
ATOM    118  CB  GLU A  33     105.621 120.658 126.084  1.00 98.62           C
ATOM    119  O   GLU A  33     103.330 118.674 126.937  1.00 98.62           O
ATOM    120  CG  GLU A  33     104.867 121.662 125.203  1.00 98.62           C
ATOM    121  CD  GLU A  33     105.735 122.155 124.040  1.00 98.62           C
ATOM    122  OE1 GLU A  33     105.318 122.012 122.871  1.00 98.62           O
ATOM    123  OE2 GLU A  33     106.829 122.697 124.343  1.00 98.62           O
ATOM    124  N   SER A  34     102.507 120.687 127.519  1.00 98.63           N
ATOM    125  CA  SER A  34     101.091 120.387 127.298  1.00 98.63           C
ATOM    126  C   SER A  34     100.293 121.688 127.276  1.00 98.63           C
ATOM    127  CB  SER A  34     100.546 119.465 128.402  1.00 98.63           C
ATOM    128  O   SER A  34     100.775 122.695 127.778  1.00 98.63           O
ATOM    129  OG  SER A  34     100.491 120.117 129.658  1.00 98.63           O
ATOM    130  N   ASP A  35      99.069 121.644 126.772  1.00 98.52           N
ATOM    131  CA  ASP A  35      98.026 122.675 126.885  1.00 98.52           C
ATOM    132  C   ASP A  35      96.960 122.303 127.940  1.00 98.52           C
ATOM    133  CB  ASP A  35      97.379 122.873 125.502  1.00 98.52           C
ATOM    134  O   ASP A  35      95.899 122.910 128.023  1.00 98.52           O
ATOM    135  CG  ASP A  35      96.822 121.578 124.882  1.00 98.52           C
ATOM    136  OD1 ASP A  35      96.959 120.493 125.511  1.00 98.52           O
ATOM    137  OD2 ASP A  35      96.342 121.644 123.733  1.00 98.52           O
ATOM    138  N   THR A  36      97.210 121.267 128.749  1.00 98.63           N
ATOM    139  CA  THR A  36      96.227 120.695 129.691  1.00 98.63           C
ATOM    140  C   THR A  36      96.688 120.691 131.145  1.00 98.63           C
ATOM    141  CB  THR A  36      95.844 119.262 129.289  1.00 98.63           C
ATOM    142  O   THR A  36      95.860 120.489 132.036  1.00 98.63           O
ATOM    143  CG2 THR A  36      94.907 119.225 128.086  1.00 98.63           C
ATOM    144  OG1 THR A  36      96.982 118.514 128.932  1.00 98.63           O
ATOM    145  N   SER A  37      97.983 120.911 131.402  1.00 98.73           N
ATOM    146  CA  SER A  37      98.549 120.922 132.757  1.00 98.73           C
ATOM    147  C   SER A  37      98.650 122.347 133.284  1.00 98.73           C
ATOM    148  CB  SER A  37      99.908 120.220 132.820  1.00 98.73           C
ATOM    149  O   SER A  37      99.394 123.153 132.730  1.00 98.73           O
ATOM    150  OG  SER A  37      99.820 118.948 132.206  1.00 98.73           O
ATOM    151  N   TYR A  38      97.906 122.659 134.343  1.00 98.82           N
ATOM    152  CA  TYR A  38      97.889 123.984 134.961  1.00 98.82           C
ATOM    153  C   TYR A  38      97.492 123.927 136.438  1.00 98.82           C
ATOM    154  CB  TYR A  38      96.958 124.923 134.183  1.00 98.82           C
ATOM    155  O   TYR A  38      96.905 122.952 136.919  1.00 98.82           O
ATOM    156  CG  TYR A  38      95.484 124.598 134.253  1.00 98.82           C
ATOM    157  CD1 TYR A  38      94.903 123.793 133.259  1.00 98.82           C
ATOM    158  CD2 TYR A  38      94.688 125.139 135.281  1.00 98.82           C
ATOM    159  CE1 TYR A  38      93.519 123.548 133.275  1.00 98.82           C
ATOM    160  CE2 TYR A  38      93.307 124.880 135.314  1.00 98.82           C
ATOM    161  OH  TYR A  38      91.383 123.848 134.325  1.00 98.82           O
ATOM    162  CZ  TYR A  38      92.720 124.091 134.305  1.00 98.82           C
ATOM    163  N   VAL A  39      97.779 125.009 137.159  1.00 98.69           N
ATOM    164  CA  VAL A  39      97.238 125.255 138.500  1.00 98.69           C
ATOM    165  C   VAL A  39      96.420 126.532 138.473  1.00 98.69           C
ATOM    166  CB  VAL A  39      98.340 125.329 139.568  1.00 98.69           C
ATOM    167  O   VAL A  39      96.923 127.574 138.069  1.00 98.69           O
ATOM    168  CG1 VAL A  39      97.738 125.588 140.950  1.00 98.69           C
ATOM    169  CG2 VAL A  39      99.112 124.013 139.643  1.00 98.69           C
ATOM    170  N   SER A  40      95.172 126.447 138.921  1.00 98.47           N
ATOM    171  CA  SER A  40      94.322 127.603 139.184  1.00 98.47           C
ATOM    172  C   SER A  40      94.465 128.027 140.640  1.00 98.47           C
ATOM    173  CB  SER A  40      92.875 127.274 138.821  1.00 98.47           C
ATOM    174  O   SER A  40      94.304 127.196 141.534  1.00 98.47           O
ATOM    175  OG  SER A  40      92.011 128.358 139.092  1.00 98.47           O
ATOM    176  N   LEU A  41      94.785 129.297 140.872  1.00 97.78           N
ATOM    177  CA  LEU A  41      94.886 129.902 142.199  1.00 97.78           C
ATOM    178  C   LEU A  41      93.628 130.719 142.494  1.00 97.78           C
ATOM    179  CB  LEU A  41      96.142 130.787 142.302  1.00 97.78           C
ATOM    180  O   LEU A  41      93.132 131.437 141.624  1.00 97.78           O
ATOM    181  CG  LEU A  41      97.469 130.145 141.867  1.00 97.78           C
ATOM    182  CD1 LEU A  41      98.589 131.168 142.049  1.00 97.78           C
ATOM    183  CD2 LEU A  41      97.797 128.904 142.695  1.00 97.78           C
ATOM    184  N   GLU A  42      93.137 130.651 143.728  1.00 95.50           N
ATOM    185  CA  GLU A  42      92.068 131.525 144.208  1.00 95.50           C
ATOM    186  C   GLU A  42      92.659 132.636 145.084  1.00 95.50           C
ATOM    187  CB  GLU A  42      90.963 130.709 144.906  1.00 95.50           C
ATOM    188  O   GLU A  42      93.310 132.364 146.092  1.00 95.50           O
ATOM    189  CG  GLU A  42      89.802 131.620 145.348  1.00 95.50           C
ATOM    190  CD  GLU A  42      88.521 130.894 145.799  1.00 95.50           C
ATOM    191  OE1 GLU A  42      87.452 131.571 145.778  1.00 95.50           O
ATOM    192  OE2 GLU A  42      88.596 129.702 146.177  1.00 95.50           O
ATOM    193  N   ALA A  43      92.425 133.890 144.691  1.00 93.96           N
ATOM    194  CA  ALA A  43      92.826 135.052 145.474  1.00 93.96           C
ATOM    195  C   ALA A  43      91.940 135.227 146.719  1.00 93.96           C
ATOM    196  CB  ALA A  43      92.807 136.300 144.584  1.00 93.96           C
ATOM    197  O   ALA A  43      90.715 135.111 146.646  1.00 93.96           O
ATOM    198  N   GLU A  44      92.558 135.582 147.846  1.00 89.00           N
ATOM    199  CA  GLU A  44      91.858 135.866 149.107  1.00 89.00           C
ATOM    200  C   GLU A  44      90.999 137.139 149.004  1.00 89.00           C
ATOM    201  CB  GLU A  44      92.880 136.042 150.244  1.00 89.00           C
ATOM    202  O   GLU A  44      89.883 137.209 149.525  1.00 89.00           O
ATOM    203  CG  GLU A  44      93.674 134.769 150.591  1.00 89.00           C
ATOM    204  CD  GLU A  44      94.633 134.968 151.785  1.00 89.00           C
ATOM    205  OE1 GLU A  44      95.526 134.110 151.972  1.00 89.00           O
ATOM    206  OE2 GLU A  44      94.487 135.980 152.510  1.00 89.00           O
ATOM    207  N   SER A  45      91.507 138.154 148.299  1.00 83.31           N
ATOM    208  CA  SER A  45      90.833 139.435 148.087  1.00 83.31           C
ATOM    209  C   SER A  45      90.182 139.489 146.706  1.00 83.31           C
ATOM    210  CB  SER A  45      91.834 140.579 148.263  1.00 83.31           C
ATOM    211  O   SER A  45      90.853 139.349 145.689  1.00 83.31           O
ATOM    212  OG  SER A  45      91.199 141.843 148.134  1.00 83.31           O
ATOM    213  N   LYS A  46      88.874 139.772 146.666  1.00 85.60           N
ATOM    214  CA  LYS A  46      88.092 140.010 145.434  1.00 85.60           C
ATOM    215  C   LYS A  46      87.810 141.504 145.234  1.00 85.60           C
ATOM    216  CB  LYS A  46      86.834 139.114 145.390  1.00 85.60           C
ATOM    217  O   LYS A  46      86.690 141.905 144.923  1.00 85.60           O
ATOM    218  CG  LYS A  46      87.216 137.625 145.457  1.00 85.60           C
ATOM    219  CD  LYS A  46      86.058 136.628 145.267  1.00 85.60           C
ATOM    220  CE  LYS A  46      86.705 135.235 145.418  1.00 85.60           C
ATOM    221  NZ  LYS A  46      85.800 134.068 145.258  1.00 85.60           N
ATOM    222  N   LYS A  47      88.806 142.357 145.498  1.00 92.62           N
ATOM    223  CA  LYS A  47      88.720 143.817 145.317  1.00 92.62           C
ATOM    224  C   LYS A  47      89.449 144.245 144.039  1.00 92.62           C
ATOM    225  CB  LYS A  47      89.309 144.557 146.520  1.00 92.62           C
ATOM    226  O   LYS A  47      90.463 143.637 143.713  1.00 92.62           O
ATOM    227  CG  LYS A  47      88.503 144.332 147.805  1.00 92.62           C
ATOM    228  CD  LYS A  47      89.177 145.087 148.954  1.00 92.62           C
ATOM    229  CE  LYS A  47      88.473 144.800 150.279  1.00 92.62           C
ATOM    230  NZ  LYS A  47      89.248 145.376 151.405  1.00 92.62           N
ATOM    231  N   PRO A  48      88.963 145.273 143.315  1.00 95.75           N
ATOM    232  CA  PRO A  48      89.706 145.831 142.189  1.00 95.75           C
ATOM    233  C   PRO A  48      91.087 146.322 142.639  1.00 95.75           C
ATOM    234  CB  PRO A  48      88.849 146.977 141.644  1.00 95.75           C
ATOM    235  O   PRO A  48      91.200 146.936 143.703  1.00 95.75           O
ATOM    236  CG  PRO A  48      87.444 146.691 142.171  1.00 95.75           C
ATOM    237  CD  PRO A  48      87.694 145.964 143.489  1.00 95.75           C
ATOM    238  N   LEU A  49      92.120 146.080 141.830  1.00 97.59           N
ATOM    239  CA  LEU A  49      93.498 146.437 142.170  1.00 97.59           C
ATOM    240  C   LEU A  49      93.923 147.697 141.409  1.00 97.59           C
ATOM    241  CB  LEU A  49      94.456 145.260 141.909  1.00 97.59           C
ATOM    242  O   LEU A  49      93.934 147.734 140.178  1.00 97.59           O
ATOM    243  CG  LEU A  49      94.118 143.937 142.619  1.00 97.59           C
ATOM    244  CD1 LEU A  49      95.012 142.825 142.070  1.00 97.59           C
ATOM    245  CD2 LEU A  49      94.349 144.048 144.124  1.00 97.59           C
ATOM    246  N   ASN A  50      94.308 148.728 142.160  1.00 98.17           N
ATOM    247  CA  ASN A  50      94.973 149.923 141.625  1.00 98.17           C
ATOM    248  C   ASN A  50      96.493 149.867 141.810  1.00 98.17           C
ATOM    249  CB  ASN A  50      94.387 151.165 142.305  1.00 98.17           C
ATOM    250  O   ASN A  50      97.221 150.666 141.233  1.00 98.17           O
ATOM    251  CG  ASN A  50      92.940 151.404 141.922  1.00 98.17           C
ATOM    252  ND2 ASN A  50      92.131 151.854 142.850  1.00 98.17           N
ATOM    253  OD1 ASN A  50      92.515 151.210 140.795  1.00 98.17           O
ATOM    254  N   THR A  51      96.966 148.937 142.625  1.00 98.53           N
ATOM    255  CA  THR A  51      98.369 148.646 142.888  1.00 98.53           C
ATOM    256  C   THR A  51      98.488 147.154 143.120  1.00 98.53           C
ATOM    257  CB  THR A  51      98.895 149.374 144.138  1.00 98.53           C
ATOM    258  O   THR A  51      97.533 146.532 143.589  1.00 98.53           O
ATOM    259  CG2 THR A  51      99.220 150.838 143.874  1.00 98.53           C
ATOM    260  OG1 THR A  51      97.956 149.391 145.186  1.00 98.53           O
ATOM    261  N   PHE A  52      99.643 146.578 142.815  1.00 98.61           N
ATOM    262  CA  PHE A  52      99.963 145.230 143.264  1.00 98.61           C
ATOM    263  C   PHE A  52     101.465 144.961 143.211  1.00 98.61           C
ATOM    264  CB  PHE A  52      99.192 144.181 142.438  1.00 98.61           C
ATOM    265  O   PHE A  52     102.217 145.664 142.534  1.00 98.61           O
ATOM    266  CG  PHE A  52      99.534 144.163 140.966  1.00 98.61           C
ATOM    267  CD1 PHE A  52      98.774 144.910 140.045  1.00 98.61           C
ATOM    268  CD2 PHE A  52     100.608 143.374 140.520  1.00 98.61           C
ATOM    269  CE1 PHE A  52      99.098 144.871 138.677  1.00 98.61           C
ATOM    270  CE2 PHE A  52     100.923 143.328 139.156  1.00 98.61           C
ATOM    271  CZ  PHE A  52     100.172 144.080 138.237  1.00 98.61           C
ATOM    272  N   THR A  53     101.871 143.891 143.889  1.00 98.85           N
ATOM    273  CA  THR A  53     103.162 143.221 143.701  1.00 98.85           C
ATOM    274  C   THR A  53     102.924 141.719 143.612  1.00 98.85           C
ATOM    275  CB  THR A  53     104.137 143.522 144.849  1.00 98.85           C
ATOM    276  O   THR A  53     102.206 141.180 144.448  1.00 98.85           O
ATOM    277  CG2 THR A  53     105.531 142.951 144.585  1.00 98.85           C
ATOM    278  OG1 THR A  53     104.281 144.911 145.020  1.00 98.85           O
ATOM    279  N   VAL A  54     103.526 141.041 142.636  1.00 98.75           N
ATOM    280  CA  VAL A  54     103.616 139.574 142.546  1.00 98.75           C
ATOM    281  C   VAL A  54     105.076 139.183 142.709  1.00 98.75           C
ATOM    282  CB  VAL A  54     103.062 139.055 141.199  1.00 98.75           C
ATOM    283  O   VAL A  54     105.922 139.741 142.016  1.00 98.75           O
ATOM    284  CG1 VAL A  54     103.475 137.611 140.874  1.00 98.75           C
ATOM    285  CG2 VAL A  54     101.532 139.099 141.204  1.00 98.75           C
ATOM    286  N   CYS A  55     105.363 138.220 143.582  1.00 98.77           N
ATOM    287  CA  CYS A  55     106.674 137.588 143.701  1.00 98.77           C
ATOM    288  C   CYS A  55     106.549 136.068 143.576  1.00 98.77           C
ATOM    289  CB  CYS A  55     107.345 137.964 145.025  1.00 98.77           C
ATOM    290  O   CYS A  55     105.553 135.504 144.027  1.00 98.77           O
ATOM    291  SG  CYS A  55     107.690 139.725 145.289  1.00 98.77           S
ATOM    292  N   LEU A  56     107.535 135.416 142.962  1.00 98.69           N
ATOM    293  CA  LEU A  56     107.590 133.960 142.813  1.00 98.69           C
ATOM    294  C   LEU A  56     109.004 133.474 142.480  1.00 98.69           C
ATOM    295  CB  LEU A  56     106.561 133.493 141.759  1.00 98.69           C
ATOM    296  O   LEU A  56     109.833 134.233 141.971  1.00 98.69           O
ATOM    297  CG  LEU A  56     106.745 134.052 140.336  1.00 98.69           C
ATOM    298  CD1 LEU A  56     107.652 133.153 139.491  1.00 98.69           C
ATOM    299  CD2 LEU A  56     105.393 134.167 139.625  1.00 98.69           C
ATOM    300  N   HIS A  57     109.238 132.184 142.690  1.00 98.41           N
ATOM    301  CA  HIS A  57     110.358 131.440 142.125  1.00 98.41           C
ATOM    302  C   HIS A  57     109.893 130.579 140.956  1.00 98.41           C
ATOM    303  CB  HIS A  57     110.994 130.550 143.193  1.00 98.41           C
ATOM    304  O   HIS A  57     108.818 129.980 141.006  1.00 98.41           O
ATOM    305  CG  HIS A  57     111.868 131.310 144.145  1.00 98.41           C
ATOM    306  CD2 HIS A  57     113.166 131.677 143.925  1.00 98.41           C
ATOM    307  ND1 HIS A  57     111.545 131.687 145.427  1.00 98.41           N
ATOM    308  CE1 HIS A  57     112.620 132.289 145.960  1.00 98.41           C
ATOM    309  NE2 HIS A  57     113.632 132.300 145.082  1.00 98.41           N
ATOM    310  N   PHE A  58     110.729 130.454 139.929  1.00 98.41           N
ATOM    311  CA  PHE A  58     110.548 129.439 138.895  1.00 98.41           C
ATOM    312  C   PHE A  58     111.889 128.889 138.407  1.00 98.41           C
ATOM    313  CB  PHE A  58     109.686 129.981 137.743  1.00 98.41           C
ATOM    314  O   PHE A  58     112.930 129.540 138.523  1.00 98.41           O
ATOM    315  CG  PHE A  58     110.421 130.897 136.783  1.00 98.41           C
ATOM    316  CD1 PHE A  58     110.692 132.233 137.137  1.00 98.41           C
ATOM    317  CD2 PHE A  58     110.863 130.398 135.545  1.00 98.41           C
ATOM    318  CE1 PHE A  58     111.401 133.066 136.253  1.00 98.41           C
ATOM    319  CE2 PHE A  58     111.574 131.231 134.665  1.00 98.41           C
ATOM    320  CZ  PHE A  58     111.841 132.562 135.017  1.00 98.41           C
ATOM    321  N   TYR A  59     111.868 127.681 137.847  1.00 98.27           N
ATOM    322  CA  TYR A  59     113.045 127.041 137.274  1.00 98.27           C
ATOM    323  C   TYR A  59     112.680 126.251 136.019  1.00 98.27           C
ATOM    324  CB  TYR A  59     113.702 126.151 138.335  1.00 98.27           C
ATOM    325  O   TYR A  59     111.790 125.405 136.044  1.00 98.27           O
ATOM    326  CG  TYR A  59     115.000 125.495 137.905  1.00 98.27           C
ATOM    327  CD1 TYR A  59     115.269 124.173 138.309  1.00 98.27           C
ATOM    328  CD2 TYR A  59     115.951 126.201 137.139  1.00 98.27           C
ATOM    329  CE1 TYR A  59     116.479 123.554 137.945  1.00 98.27           C
ATOM    330  CE2 TYR A  59     117.149 125.577 136.753  1.00 98.27           C
ATOM    331  OH  TYR A  59     118.584 123.661 136.800  1.00 98.27           O
ATOM    332  CZ  TYR A  59     117.419 124.255 137.159  1.00 98.27           C
ATOM    333  N   THR A  60     113.347 126.541 134.900  1.00 97.90           N
ATOM    334  CA  THR A  60     113.046 125.936 133.599  1.00 97.90           C
ATOM    335  C   THR A  60     114.250 125.975 132.663  1.00 97.90           C
ATOM    336  CB  THR A  60     111.847 126.632 132.936  1.00 97.90           C
ATOM    337  O   THR A  60     115.038 126.917 132.687  1.00 97.90           O
ATOM    338  CG2 THR A  60     112.067 128.111 132.632  1.00 97.90           C
ATOM    339  OG1 THR A  60     111.550 126.001 131.713  1.00 97.90           O
ATOM    340  N   ALA A  61     114.354 124.975 131.787  1.00 95.62           N
ATOM    341  CA  ALA A  61     115.324 124.937 130.691  1.00 95.62           C
ATOM    342  C   ALA A  61     114.769 125.514 129.369  1.00 95.62           C
ATOM    343  CB  ALA A  61     115.808 123.491 130.537  1.00 95.62           C
ATOM    344  O   ALA A  61     115.475 125.541 128.361  1.00 95.62           O
ATOM    345  N   LEU A  62     113.509 125.967 129.339  1.00 96.38           N
ATOM    346  CA  LEU A  62     112.849 126.435 128.114  1.00 96.38           C
ATOM    347  C   LEU A  62     113.410 127.751 127.570  1.00 96.38           C
ATOM    348  CB  LEU A  62     111.349 126.619 128.379  1.00 96.38           C
ATOM    349  O   LEU A  62     113.222 128.041 126.389  1.00 96.38           O
ATOM    350  CG  LEU A  62     110.543 125.328 128.583  1.00 96.38           C
ATOM    351  CD1 LEU A  62     109.110 125.751 128.891  1.00 96.38           C
ATOM    352  CD2 LEU A  62     110.545 124.433 127.341  1.00 96.38           C
ATOM    353  N   SER A  63     114.099 128.534 128.402  1.00 94.60           N
ATOM    354  CA  SER A  63     114.461 129.925 128.121  1.00 94.60           C
ATOM    355  C   SER A  63     115.299 130.133 126.853  1.00 94.60           C
ATOM    356  CB  SER A  63     115.178 130.502 129.342  1.00 94.60           C
ATOM    357  O   SER A  63     115.235 131.204 126.251  1.00 94.60           O
ATOM    358  OG  SER A  63     114.366 130.396 130.493  1.00 94.60           O
ATOM    359  N   THR A  64     116.044 129.115 126.409  1.00 92.54           N
ATOM    360  CA  THR A  64     116.829 129.113 125.157  1.00 92.54           C
ATOM    361  C   THR A  64     116.051 128.568 123.951  1.00 92.54           C
ATOM    362  CB  THR A  64     118.091 128.252 125.341  1.00 92.54           C
ATOM    363  O   THR A  64     116.430 128.793 122.800  1.00 92.54           O
ATOM    364  CG2 THR A  64     119.075 128.801 126.375  1.00 92.54           C
ATOM    365  OG1 THR A  64     117.708 126.967 125.762  1.00 92.54           O
ATOM    366  N   VAL A  65     114.957 127.845 124.192  1.00 94.80           N
ATOM    367  CA  VAL A  65     114.221 127.065 123.191  1.00 94.80           C
ATOM    368  C   VAL A  65     113.016 127.840 122.671  1.00 94.80           C
ATOM    369  CB  VAL A  65     113.798 125.698 123.771  1.00 94.80           C
ATOM    370  O   VAL A  65     112.869 127.995 121.452  1.00 94.80           O
ATOM    371  CG1 VAL A  65     113.088 124.842 122.714  1.00 94.80           C
ATOM    372  CG2 VAL A  65     115.007 124.905 124.286  1.00 94.80           C
ATOM    373  N   ARG A  66     112.171 128.345 123.578  1.00 96.66           N
ATOM    374  CA  ARG A  66     110.910 129.022 123.261  1.00 96.66           C
ATOM    375  C   ARG A  66     110.458 129.969 124.372  1.00 96.66           C
ATOM    376  CB  ARG A  66     109.820 127.982 122.930  1.00 96.66           C
ATOM    377  O   ARG A  66     111.032 130.016 125.455  1.00 96.66           O
ATOM    378  CG  ARG A  66     109.427 127.056 124.093  1.00 96.66           C
ATOM    379  CD  ARG A  66     108.235 126.198 123.645  1.00 96.66           C
ATOM    380  NE  ARG A  66     107.750 125.282 124.683  1.00 96.66           N
ATOM    381  NH1 ARG A  66     106.834 126.796 126.173  1.00 96.66           N
ATOM    382  NH2 ARG A  66     106.704 124.612 126.547  1.00 96.66           N
ATOM    383  CZ  ARG A  66     107.108 125.584 125.794  1.00 96.66           C
ATOM    384  N   SER A  67     109.423 130.732 124.063  1.00 97.97           N
ATOM    385  CA  SER A  67     108.722 131.583 125.018  1.00 97.97           C
ATOM    386  C   SER A  67     107.781 130.765 125.913  1.00 97.97           C
ATOM    387  CB  SER A  67     107.942 132.639 124.244  1.00 97.97           C
ATOM    388  O   SER A  67     107.377 129.664 125.532  1.00 97.97           O
ATOM    389  OG  SER A  67     108.780 133.370 123.355  1.00 97.97           O
ATOM    390  N   PHE A  68     107.437 131.285 127.092  1.00 98.66           N
ATOM    391  CA  PHE A  68     106.503 130.640 128.022  1.00 98.66           C
ATOM    392  C   PHE A  68     105.888 131.633 129.016  1.00 98.66           C
ATOM    393  CB  PHE A  68     107.191 129.490 128.781  1.00 98.66           C
ATOM    394  O   PHE A  68     106.502 132.643 129.370  1.00 98.66           O
ATOM    395  CG  PHE A  68     108.452 129.885 129.521  1.00 98.66           C
ATOM    396  CD1 PHE A  68     109.701 129.769 128.883  1.00 98.66           C
ATOM    397  CD2 PHE A  68     108.383 130.380 130.838  1.00 98.66           C
ATOM    398  CE1 PHE A  68     110.869 130.157 129.556  1.00 98.66           C
ATOM    399  CE2 PHE A  68     109.557 130.783 131.501  1.00 98.66           C
ATOM    400  CZ  PHE A  68     110.799 130.685 130.853  1.00 98.66           C
ATOM    401  N   SER A  69     104.690 131.313 129.498  1.00 98.76           N
ATOM    402  CA  SER A  69     104.011 132.012 130.590  1.00 98.76           C
ATOM    403  C   SER A  69     104.577 131.592 131.941  1.00 98.76           C
ATOM    404  CB  SER A  69     102.517 131.708 130.533  1.00 98.76           C
ATOM    405  O   SER A  69     104.811 130.410 132.189  1.00 98.76           O
ATOM    406  OG  SER A  69     101.821 132.359 131.576  1.00 98.76           O
ATOM    407  N   VAL A  70     104.792 132.566 132.823  1.00 98.72           N
ATOM    408  CA  VAL A  70     105.199 132.338 134.216  1.00 98.72           C
ATOM    409  C   VAL A  70     104.004 132.522 135.149  1.00 98.72           C
ATOM    410  CB  VAL A  70     106.358 133.276 134.598  1.00 98.72           C
ATOM    411  O   VAL A  70     103.771 131.696 136.029  1.00 98.72           O
ATOM    412  CG1 VAL A  70     106.813 133.047 136.039  1.00 98.72           C
ATOM    413  CG2 VAL A  70     107.583 133.063 133.700  1.00 98.72           C
ATOM    414  N   PHE A  71     103.234 133.592 134.945  1.00 98.88           N
ATOM    415  CA  PHE A  71     102.047 133.924 135.729  1.00 98.88           C
ATOM    416  C   PHE A  71     101.018 134.586 134.816  1.00 98.88           C
ATOM    417  CB  PHE A  71     102.455 134.870 136.869  1.00 98.88           C
ATOM    418  O   PHE A  71     101.326 135.612 134.209  1.00 98.88           O
ATOM    419  CG  PHE A  71     101.320 135.294 137.779  1.00 98.88           C
ATOM    420  CD1 PHE A  71     100.544 136.430 137.472  1.00 98.88           C
ATOM    421  CD2 PHE A  71     101.058 134.567 138.954  1.00 98.88           C
ATOM    422  CE1 PHE A  71      99.524 136.842 138.347  1.00 98.88           C
ATOM    423  CE2 PHE A  71     100.028 134.972 139.822  1.00 98.88           C
ATOM    424  CZ  PHE A  71      99.265 136.113 139.520  1.00 98.88           C
ATOM    425  N   SER A  72      99.811 134.024 134.740  1.00 98.86           N
ATOM    426  CA  SER A  72      98.721 134.541 133.912  1.00 98.86           C
ATOM    427  C   SER A  72      97.497 134.852 134.774  1.00 98.86           C
ATOM    428  CB  SER A  72      98.397 133.534 132.803  1.00 98.86           C
ATOM    429  O   SER A  72      96.952 133.981 135.445  1.00 98.86           O
ATOM    430  OG  SER A  72      97.301 133.994 132.043  1.00 98.86           O
ATOM    431  N   TYR A  73      97.058 136.106 134.763  1.00 98.57           N
ATOM    432  CA  TYR A  73      95.859 136.596 135.437  1.00 98.57           C
ATOM    433  C   TYR A  73      94.922 137.161 134.373  1.00 98.57           C
ATOM    434  CB  TYR A  73      96.273 137.668 136.445  1.00 98.57           C
ATOM    435  O   TYR A  73      95.201 138.199 133.766  1.00 98.57           O
ATOM    436  CG  TYR A  73      95.212 138.283 137.345  1.00 98.57           C
ATOM    437  CD1 TYR A  73      94.163 139.052 136.805  1.00 98.57           C
ATOM    438  CD2 TYR A  73      95.354 138.197 138.743  1.00 98.57           C
ATOM    439  CE1 TYR A  73      93.268 139.737 137.646  1.00 98.57           C
ATOM    440  CE2 TYR A  73      94.448 138.862 139.590  1.00 98.57           C
ATOM    441  OH  TYR A  73      92.552 140.285 139.877  1.00 98.57           O
ATOM    442  CZ  TYR A  73      93.415 139.646 139.044  1.00 98.57           C
ATOM    443  N   ALA A  74      93.784 136.499 134.203  1.00 98.48           N
ATOM    444  CA  ALA A  74      92.754 136.884 133.255  1.00 98.48           C
ATOM    445  C   ALA A  74      91.507 137.369 133.990  1.00 98.48           C
ATOM    446  CB  ALA A  74      92.439 135.690 132.350  1.00 98.48           C
ATOM    447  O   ALA A  74      91.072 136.776 134.977  1.00 98.48           O
ATOM    448  N   THR A  75      90.863 138.397 133.455  1.00 97.33           N
ATOM    449  CA  THR A  75      89.488 138.759 133.802  1.00 97.33           C
ATOM    450  C   THR A  75      88.592 138.544 132.594  1.00 97.33           C
ATOM    451  CB  THR A  75      89.372 140.192 134.337  1.00 97.33           C
ATOM    452  O   THR A  75      89.051 138.393 131.464  1.00 97.33           O
ATOM    453  CG2 THR A  75      90.233 140.380 135.578  1.00 97.33           C
ATOM    454  OG1 THR A  75      89.716 141.159 133.368  1.00 97.33           O
ATOM    455  N   LYS A  76      87.271 138.557 132.792  1.00 96.12           N
ATOM    456  CA  LYS A  76      86.324 138.449 131.665  1.00 96.12           C
ATOM    457  C   LYS A  76      86.484 139.564 130.624  1.00 96.12           C
ATOM    458  CB  LYS A  76      84.886 138.445 132.188  1.00 96.12           C
ATOM    459  O   LYS A  76      85.977 139.433 129.516  1.00 96.12           O
ATOM    460  CG  LYS A  76      84.571 137.181 132.992  1.00 96.12           C
ATOM    461  CD  LYS A  76      83.108 137.218 133.438  1.00 96.12           C
ATOM    462  CE  LYS A  76      82.796 135.954 134.235  1.00 96.12           C
ATOM    463  NZ  LYS A  76      81.430 136.008 134.806  1.00 96.12           N
ATOM    464  N   LYS A  77      87.124 140.678 130.997  1.00 95.75           N
ATOM    465  CA  LYS A  77      87.363 141.831 130.123  1.00 95.75           C
ATOM    466  C   LYS A  77      88.685 141.720 129.363  1.00 95.75           C
ATOM    467  CB  LYS A  77      87.309 143.103 130.982  1.00 95.75           C
ATOM    468  O   LYS A  77      88.783 142.278 128.274  1.00 95.75           O
ATOM    469  CG  LYS A  77      87.432 144.384 130.144  1.00 95.75           C
ATOM    470  CD  LYS A  77      87.372 145.623 131.038  1.00 95.75           C
ATOM    471  CE  LYS A  77      87.603 146.876 130.190  1.00 95.75           C
ATOM    472  NZ  LYS A  77      87.702 148.083 131.045  1.00 95.75           N
ATOM    473  N   ASN A  78      89.695 141.080 129.947  1.00 96.72           N
ATOM    474  CA  ASN A  78      91.032 141.010 129.375  1.00 96.72           C
ATOM    475  C   ASN A  78      91.725 139.713 129.802  1.00 96.72           C
ATOM    476  CB  ASN A  78      91.815 142.253 129.828  1.00 96.72           C
ATOM    477  O   ASN A  78      91.850 139.455 130.998  1.00 96.72           O
ATOM    478  CG  ASN A  78      93.003 142.506 128.927  1.00 96.72           C
ATOM    479  ND2 ASN A  78      93.309 143.752 128.676  1.00 96.72           N
ATOM    480  OD1 ASN A  78      93.630 141.617 128.388  1.00 96.72           O
ATOM    481  N   SER A  79      92.172 138.917 128.835  1.00 97.87           N
ATOM    482  CA  SER A  79      92.901 137.675 129.092  1.00 97.87           C
ATOM    483  C   SER A  79      94.305 137.937 129.662  1.00 97.87           C
ATOM    484  CB  SER A  79      92.938 136.870 127.794  1.00 97.87           C
ATOM    485  O   SER A  79      94.767 137.190 130.518  1.00 97.87           O
ATOM    486  OG  SER A  79      93.691 137.560 126.817  1.00 97.87           O
ATOM    487  N   ASN A  80      94.906 139.083 129.316  1.00 98.22           N
ATOM    488  CA  ASN A  80      96.250 139.495 129.730  1.00 98.22           C
ATOM    489  C   ASN A  80      96.168 140.661 130.733  1.00 98.22           C
ATOM    490  CB  ASN A  80      97.114 139.802 128.481  1.00 98.22           C
ATOM    491  O   ASN A  80      96.800 141.709 130.555  1.00 98.22           O
ATOM    492  CG  ASN A  80      97.277 138.616 127.539  1.00 98.22           C
ATOM    493  ND2 ASN A  80      98.119 138.700 126.539  1.00 98.22           N
ATOM    494  OD1 ASN A  80      96.625 137.606 127.655  1.00 98.22           O
ATOM    495  N   ASP A  81      95.323 140.527 131.764  1.00 97.94           N
ATOM    496  CA  ASP A  81      95.077 141.602 132.737  1.00 97.94           C
ATOM    497  C   ASP A  81      96.273 141.794 133.687  1.00 97.94           C
ATOM    498  CB  ASP A  81      93.757 141.359 133.493  1.00 97.94           C
ATOM    499  O   ASP A  81      96.676 142.927 133.939  1.00 97.94           O
ATOM    500  CG  ASP A  81      93.085 142.642 133.999  1.00 97.94           C
ATOM    501  OD1 ASP A  81      93.686 143.725 133.869  1.00 97.94           O
ATOM    502  OD2 ASP A  81      91.921 142.559 134.467  1.00 97.94           O
ATOM    503  N   ILE A  82      96.910 140.701 134.126  1.00 98.70           N
ATOM    504  CA  ILE A  82      98.301 140.706 134.613  1.00 98.70           C
ATOM    505  C   ILE A  82      99.026 139.513 133.987  1.00 98.70           C
ATOM    506  CB  ILE A  82      98.442 140.700 136.160  1.00 98.70           C
ATOM    507  O   ILE A  82      98.598 138.373 134.140  1.00 98.70           O
ATOM    508  CG1 ILE A  82      97.606 141.809 136.837  1.00 98.70           C
ATOM    509  CG2 ILE A  82      99.933 140.811 136.540  1.00 98.70           C
ATOM    510  CD1 ILE A  82      97.509 141.664 138.361  1.00 98.70           C
ATOM    511  N   LEU A  83     100.145 139.761 133.311  1.00 98.84           N
ATOM    512  CA  LEU A  83     100.927 138.708 132.663  1.00 98.84           C
ATOM    513  C   LEU A  83     102.412 138.871 132.982  1.00 98.84           C
ATOM    514  CB  LEU A  83     100.629 138.725 131.151  1.00 98.84           C
ATOM    515  O   LEU A  83     102.981 139.943 132.775  1.00 98.84           O
ATOM    516  CG  LEU A  83     101.408 137.681 130.328  1.00 98.84           C
ATOM    517  CD1 LEU A  83     101.058 136.240 130.700  1.00 98.84           C
ATOM    518  CD2 LEU A  83     101.126 137.867 128.839  1.00 98.84           C
ATOM    519  N   ILE A  84     103.053 137.797 133.437  1.00 98.84           N
ATOM    520  CA  ILE A  84     104.512 137.664 133.450  1.00 98.84           C
ATOM    521  C   ILE A  84     104.874 136.569 132.456  1.00 98.84           C
ATOM    522  CB  ILE A  84     105.072 137.350 134.850  1.00 98.84           C
ATOM    523  O   ILE A  84     104.502 135.409 132.630  1.00 98.84           O
ATOM    524  CG1 ILE A  84     104.641 138.403 135.897  1.00 98.84           C
ATOM    525  CG2 ILE A  84     106.607 137.278 134.760  1.00 98.84           C
ATOM    526  CD1 ILE A  84     105.058 138.076 137.337  1.00 98.84           C
ATOM    527  N   PHE A  85     105.630 136.940 131.432  1.00 98.74           N
ATOM    528  CA  PHE A  85     105.942 136.064 130.313  1.00 98.74           C
ATOM    529  C   PHE A  85     107.426 136.145 129.968  1.00 98.74           C
ATOM    530  CB  PHE A  85     105.032 136.467 129.151  1.00 98.74           C
ATOM    531  O   PHE A  85     108.024 137.220 129.985  1.00 98.74           O
ATOM    532  CG  PHE A  85     105.056 135.531 127.970  1.00 98.74           C
ATOM    533  CD1 PHE A  85     105.921 135.772 126.891  1.00 98.74           C
ATOM    534  CD2 PHE A  85     104.153 134.455 127.922  1.00 98.74           C
ATOM    535  CE1 PHE A  85     105.870 134.942 125.762  1.00 98.74           C
ATOM    536  CE2 PHE A  85     104.138 133.595 126.814  1.00 98.74           C
ATOM    537  CZ  PHE A  85     105.000 133.835 125.732  1.00 98.74           C
ATOM    538  N   TRP A  86     108.041 135.017 129.638  1.00 98.31           N
ATOM    539  CA  TRP A  86     109.386 134.980 129.082  1.00 98.31           C
ATOM    540  C   TRP A  86     109.315 134.909 127.562  1.00 98.31           C
ATOM    541  CB  TRP A  86     110.151 133.781 129.629  1.00 98.31           C
ATOM    542  O   TRP A  86     108.658 134.028 127.010  1.00 98.31           O
ATOM    543  CG  TRP A  86     111.478 133.597 128.963  1.00 98.31           C
ATOM    544  CD1 TRP A  86     111.727 132.759 127.930  1.00 98.31           C
ATOM    545  CD2 TRP A  86     112.733 134.288 129.232  1.00 98.31           C
ATOM    546  CE2 TRP A  86     113.719 133.777 128.338  1.00 98.31           C
ATOM    547  CE3 TRP A  86     113.148 135.282 130.146  1.00 98.31           C
ATOM    548  NE1 TRP A  86     113.047 132.878 127.547  1.00 98.31           N
ATOM    549  CH2 TRP A  86     115.447 135.132 129.333  1.00 98.31           C
ATOM    550  CZ2 TRP A  86     115.056 134.180 128.379  1.00 98.31           C
ATOM    551  CZ3 TRP A  86     114.492 135.698 130.198  1.00 98.31           C
ATOM    552  N   ASN A  87     110.057 135.776 126.877  1.00 97.06           N
ATOM    553  CA  ASN A  87     110.273 135.658 125.441  1.00 97.06           C
ATOM    554  C   ASN A  87     111.660 135.081 125.167  1.00 97.06           C
ATOM    555  CB  ASN A  87     110.125 136.999 124.724  1.00 97.06           C
ATOM    556  O   ASN A  87     112.645 135.520 125.766  1.00 97.06           O
ATOM    557  CG  ASN A  87     108.828 137.718 125.001  1.00 97.06           C
ATOM    558  ND2 ASN A  87     108.785 138.473 126.070  1.00 97.06           N
ATOM    559  OD1 ASN A  87     107.901 137.673 124.219  1.00 97.06           O
ATOM    560  N   LYS A  88     111.739 134.190 124.174  1.00 92.52           N
ATOM    561  CA  LYS A  88     112.980 133.549 123.708  1.00 92.52           C
ATOM    562  C   LYS A  88     114.148 134.522 123.465  1.00 92.52           C
ATOM    563  CB  LYS A  88     112.635 132.771 122.431  1.00 92.52           C
ATOM    564  O   LYS A  88     115.300 134.154 123.682  1.00 92.52           O
ATOM    565  CG  LYS A  88     113.822 131.941 121.928  1.00 92.52           C
ATOM    566  CD  LYS A  88     113.438 131.179 120.664  1.00 92.52           C
ATOM    567  CE  LYS A  88     114.648 130.368 120.200  1.00 92.52           C
ATOM    568  NZ  LYS A  88     114.225 129.289 119.285  1.00 92.52           N
ATOM    569  N   ASP A  89     113.869 135.769 123.089  1.00 90.24           N
ATOM    570  CA  ASP A  89     114.870 136.815 122.822  1.00 90.24           C
ATOM    571  C   ASP A  89     115.447 137.466 124.099  1.00 90.24           C
ATOM    572  CB  ASP A  89     114.293 137.850 121.843  1.00 90.24           C
ATOM    573  O   ASP A  89     115.725 138.664 124.131  1.00 90.24           O
ATOM    574  CG  ASP A  89     113.832 137.232 120.521  1.00 90.24           C
ATOM    575  OD1 ASP A  89     114.484 136.270 120.057  1.00 90.24           O
ATOM    576  OD2 ASP A  89     112.802 137.718 120.006  1.00 90.24           O
ATOM    577  N   LYS A  90     115.637 136.680 125.168  1.00 93.97           N
ATOM    578  CA  LYS A  90     116.240 137.105 126.445  1.00 93.97           C
ATOM    579  C   LYS A  90     115.529 138.285 127.114  1.00 93.97           C
ATOM    580  CB  LYS A  90     117.744 137.375 126.282  1.00 93.97           C
ATOM    581  O   LYS A  90     116.165 139.235 127.584  1.00 93.97           O
ATOM    582  CG  LYS A  90     118.526 136.206 125.682  1.00 93.97           C
ATOM    583  CD  LYS A  90     120.017 136.543 125.741  1.00 93.97           C
ATOM    584  CE  LYS A  90     120.865 135.402 125.182  1.00 93.97           C
ATOM    585  NZ  LYS A  90     122.308 135.728 125.307  1.00 93.97           N
ATOM    586  N   GLN A  91     114.201 138.243 127.171  1.00 95.42           N
ATOM    587  CA  GLN A  91     113.428 139.314 127.796  1.00 95.42           C
ATOM    588  C   GLN A  91     112.194 138.799 128.533  1.00 95.42           C
ATOM    589  CB  GLN A  91     113.080 140.403 126.758  1.00 95.42           C
ATOM    590  O   GLN A  91     111.440 137.972 128.021  1.00 95.42           O
ATOM    591  CG  GLN A  91     112.157 139.876 125.654  1.00 95.42           C
ATOM    592  CD  GLN A  91     111.790 140.871 124.568  1.00 95.42           C
ATOM    593  NE2 GLN A  91     110.739 140.599 123.824  1.00 95.42           N
ATOM    594  OE1 GLN A  91     112.399 141.911 124.372  1.00 95.42           O
ATOM    595  N   TYR A  92     111.934 139.382 129.699  1.00 98.24           N
ATOM    596  CA  TYR A  92     110.636 139.272 130.354  1.00 98.24           C
ATOM    597  C   TYR A  92     109.675 140.292 129.746  1.00 98.24           C
ATOM    598  CB  TYR A  92     110.777 139.471 131.866  1.00 98.24           C
ATOM    599  O   TYR A  92     110.021 141.463 129.614  1.00 98.24           O
ATOM    600  CG  TYR A  92     111.568 138.374 132.543  1.00 98.24           C
ATOM    601  CD1 TYR A  92     110.914 137.202 132.973  1.00 98.24           C
ATOM    602  CD2 TYR A  92     112.958 138.510 132.716  1.00 98.24           C
ATOM    603  CE1 TYR A  92     111.639 136.178 133.614  1.00 98.24           C
ATOM    604  CE2 TYR A  92     113.682 137.472 133.326  1.00 98.24           C
ATOM    605  OH  TYR A  92     113.775 135.373 134.419  1.00 98.24           O
ATOM    606  CZ  TYR A  92     113.031 136.320 133.797  1.00 98.24           C
ATOM    607  N   THR A  93     108.472 139.867 129.390  1.00 98.46           N
ATOM    608  CA  THR A  93     107.318 140.738 129.171  1.00 98.46           C
ATOM    609  C   THR A  93     106.529 140.813 130.470  1.00 98.46           C
ATOM    610  CB  THR A  93     106.434 140.228 128.025  1.00 98.46           C
ATOM    611  O   THR A  93     106.255 139.789 131.096  1.00 98.46           O
ATOM    612  CG2 THR A  93     105.053 140.869 127.972  1.00 98.46           C
ATOM    613  OG1 THR A  93     106.995 140.547 126.772  1.00 98.46           O
ATOM    614  N   PHE A  94     106.155 142.028 130.852  1.00 98.77           N
ATOM    615  CA  PHE A  94     105.197 142.276 131.915  1.00 98.77           C
ATOM    616  C   PHE A  94     104.011 143.061 131.361  1.00 98.77           C
ATOM    617  CB  PHE A  94     105.883 143.003 133.066  1.00 98.77           C
ATOM    618  O   PHE A  94     104.202 144.130 130.772  1.00 98.77           O
ATOM    619  CG  PHE A  94     104.959 143.257 134.234  1.00 98.77           C
ATOM    620  CD1 PHE A  94     104.662 144.573 134.620  1.00 98.77           C
ATOM    621  CD2 PHE A  94     104.375 142.180 134.922  1.00 98.77           C
ATOM    622  CE1 PHE A  94     103.868 144.810 135.750  1.00 98.77           C
ATOM    623  CE2 PHE A  94     103.555 142.414 136.038  1.00 98.77           C
ATOM    624  CZ  PHE A  94     103.333 143.732 136.469  1.00 98.77           C
ATOM    625  N   GLY A  95     102.813 142.508 131.527  1.00 98.54           N
ATOM    626  CA  GLY A  95     101.562 143.056 131.020  1.00 98.54           C
ATOM    627  C   GLY A  95     100.616 143.486 132.135  1.00 98.54           C
ATOM    628  O   GLY A  95     100.519 142.801 133.151  1.00 98.54           O
ATOM    629  N   VAL A  96      99.918 144.606 131.926  1.00 98.71           N
ATOM    630  CA  VAL A  96      98.815 145.088 132.770  1.00 98.71           C
ATOM    631  C   VAL A  96      97.691 145.613 131.887  1.00 98.71           C
ATOM    632  CB  VAL A  96      99.241 146.158 133.795  1.00 98.71           C
ATOM    633  O   VAL A  96      97.886 146.541 131.091  1.00 98.71           O
ATOM    634  CG1 VAL A  96      98.042 146.621 134.637  1.00 98.71           C
ATOM    635  CG2 VAL A  96     100.288 145.599 134.763  1.00 98.71           C
ATOM    636  N   GLY A  97      96.496 145.037 132.017  1.00 98.08           N
ATOM    637  CA  GLY A  97      95.336 145.396 131.207  1.00 98.08           C
ATOM    638  C   GLY A  97      95.600 145.289 129.701  1.00 98.08           C
ATOM    639  O   GLY A  97      95.133 146.142 128.945  1.00 98.08           O
ATOM    640  N   GLY A  98      96.365 144.283 129.258  1.00 97.55           N
ATOM    641  CA  GLY A  98      96.722 144.023 127.855  1.00 97.55           C
ATOM    642  C   GLY A  98      97.810 144.927 127.262  1.00 97.55           C
ATOM    643  O   GLY A  98      98.280 144.669 126.157  1.00 97.55           O
ATOM    644  N   ALA A  99      98.233 145.978 127.967  1.00 98.26           N
ATOM    645  CA  ALA A  99      99.407 146.757 127.587  1.00 98.26           C
ATOM    646  C   ALA A  99     100.667 146.108 128.178  1.00 98.26           C
ATOM    647  CB  ALA A  99      99.200 148.211 128.034  1.00 98.26           C
ATOM    648  O   ALA A  99     100.619 145.592 129.292  1.00 98.26           O
ATOM    649  N   GLU A 100     101.807 146.191 127.485  1.00 98.31           N
ATOM    650  CA  GLU A 100     103.031 145.473 127.866  1.00 98.31           C
ATOM    651  C   GLU A 100     104.286 146.353 127.913  1.00 98.31           C
ATOM    652  CB  GLU A 100     103.291 144.326 126.888  1.00 98.31           C
ATOM    653  O   GLU A 100     104.464 147.285 127.126  1.00 98.31           O
ATOM    654  CG  GLU A 100     102.223 143.226 126.915  1.00 98.31           C
ATOM    655  CD  GLU A 100     102.577 142.066 125.972  1.00 98.31           C
ATOM    656  OE1 GLU A 100     101.879 141.037 126.060  1.00 98.31           O
ATOM    657  OE2 GLU A 100     103.579 142.185 125.214  1.00 98.31           O
ATOM    658  N   VAL A 101     105.218 145.990 128.797  1.00 98.46           N
ATOM    659  CA  VAL A 101     106.610 146.457 128.800  1.00 98.46           C
ATOM    660  C   VAL A 101     107.575 145.272 128.830  1.00 98.46           C
ATOM    661  CB  VAL A 101     106.915 147.425 129.959  1.00 98.46           C
ATOM    662  O   VAL A 101     107.267 144.212 129.366  1.00 98.46           O
ATOM    663  CG1 VAL A 101     106.210 148.772 129.784  1.00 98.46           C
ATOM    664  CG2 VAL A 101     106.591 146.845 131.338  1.00 98.46           C
ATOM    665  N   ARG A 102     108.776 145.452 128.269  1.00 98.14           N
ATOM    666  CA  ARG A 102     109.805 144.398 128.171  1.00 98.14           C
ATOM    667  C   ARG A 102     111.032 144.700 129.021  1.00 98.14           C
ATOM    668  CB  ARG A 102     110.188 144.177 126.701  1.00 98.14           C
ATOM    669  O   ARG A 102     111.514 145.830 128.998  1.00 98.14           O
ATOM    670  CG  ARG A 102     109.034 143.543 125.914  1.00 98.14           C
ATOM    671  CD  ARG A 102     109.302 143.628 124.412  1.00 98.14           C
ATOM    672  NE  ARG A 102     108.215 142.982 123.661  1.00 98.14           N
ATOM    673  NH1 ARG A 102     108.672 143.880 121.600  1.00 98.14           N
ATOM    674  NH2 ARG A 102     106.866 142.587 121.882  1.00 98.14           N
ATOM    675  CZ  ARG A 102     107.925 143.152 122.386  1.00 98.14           C
ATOM    676  N   PHE A 103     111.596 143.710 129.697  1.00 98.04           N
ATOM    677  CA  PHE A 103     112.813 143.804 130.501  1.00 98.04           C
ATOM    678  C   PHE A 103     113.865 142.835 129.969  1.00 98.04           C
ATOM    679  CB  PHE A 103     112.493 143.515 131.972  1.00 98.04           C
ATOM    680  O   PHE A 103     113.748 141.624 130.140  1.00 98.04           O
ATOM    681  CG  PHE A 103     111.551 144.518 132.596  1.00 98.04           C
ATOM    682  CD1 PHE A 103     112.058 145.714 133.135  1.00 98.04           C
ATOM    683  CD2 PHE A 103     110.169 144.256 132.643  1.00 98.04           C
ATOM    684  CE1 PHE A 103     111.189 146.645 133.725  1.00 98.04           C
ATOM    685  CE2 PHE A 103     109.301 145.193 133.228  1.00 98.04           C
ATOM    686  CZ  PHE A 103     109.810 146.390 133.761  1.00 98.04           C
ATOM    687  N   MET A 104     114.909 143.372 129.338  1.00 96.00           N
ATOM    688  CA  MET A 104     116.019 142.565 128.830  1.00 96.00           C
ATOM    689  C   MET A 104     116.859 141.985 129.977  1.00 96.00           C
ATOM    690  CB  MET A 104     116.896 143.382 127.870  1.00 96.00           C
ATOM    691  O   MET A 104     117.086 142.629 131.016  1.00 96.00           O
ATOM    692  CG  MET A 104     116.144 143.801 126.600  1.00 96.00           C
ATOM    693  SD  MET A 104     117.146 144.697 125.379  1.00 96.00           S
ATOM    694  CE  MET A 104     117.457 146.267 126.228  1.00 96.00           C
ATOM    695  N   VAL A 105     117.369 140.777 129.759  1.00 94.34           N
ATOM    696  CA  VAL A 105     118.412 140.167 130.585  1.00 94.34           C
ATOM    697  C   VAL A 105     119.680 139.966 129.766  1.00 94.34           C
ATOM    698  CB  VAL A 105     117.955 138.867 131.262  1.00 94.34           C
ATOM    699  O   VAL A 105     119.626 139.625 128.588  1.00 94.34           O
ATOM    700  CG1 VAL A 105     116.789 139.138 132.217  1.00 94.34           C
ATOM    701  CG2 VAL A 105     117.533 137.756 130.304  1.00 94.34           C
ATOM    702  N   SER A 106     120.832 140.210 130.388  1.00 90.39           N
ATOM    703  CA  SER A 106     122.132 140.033 129.731  1.00 90.39           C
ATOM    704  C   SER A 106     122.400 138.556 129.428  1.00 90.39           C
ATOM    705  CB  SER A 106     123.249 140.582 130.625  1.00 90.39           C
ATOM    706  O   SER A 106     122.903 138.203 128.361  1.00 90.39           O
ATOM    707  OG  SER A 106     122.941 141.895 131.074  1.00 90.39           O
ATOM    708  N   GLU A 107     122.003 137.690 130.358  1.00 90.76           N
ATOM    709  CA  GLU A 107     122.218 136.248 130.321  1.00 90.76           C
ATOM    710  C   GLU A 107     120.912 135.527 130.640  1.00 90.76           C
ATOM    711  CB  GLU A 107     123.339 135.859 131.293  1.00 90.76           C
ATOM    712  O   GLU A 107     120.052 136.053 131.350  1.00 90.76           O
ATOM    713  CG  GLU A 107     124.686 136.409 130.794  1.00 90.76           C
ATOM    714  CD  GLU A 107     125.860 136.146 131.742  1.00 90.76           C
ATOM    715  OE1 GLU A 107     126.958 136.640 131.403  1.00 90.76           O
ATOM    716  OE2 GLU A 107     125.644 135.528 132.806  1.00 90.76           O
ATOM    717  N   ILE A 108     120.751 134.342 130.056  1.00 89.29           N
ATOM    718  CA  ILE A 108     119.606 133.484 130.340  1.00 89.29           C
ATOM    719  C   ILE A 108     119.878 132.814 131.690  1.00 89.29           C
ATOM    720  CB  ILE A 108     119.398 132.457 129.208  1.00 89.29           C
ATOM    721  O   ILE A 108     120.952 132.230 131.827  1.00 89.29           O
ATOM    722  CG1 ILE A 108     119.041 133.204 127.902  1.00 89.29           C
ATOM    723  CG2 ILE A 108     118.287 131.484 129.615  1.00 89.29           C
ATOM    724  CD1 ILE A 108     118.883 132.315 126.665  1.00 89.29           C
ATOM    725  N   PRO A 109     118.960 132.881 132.670  1.00 84.28           N
ATOM    726  CA  PRO A 109     119.171 132.218 133.949  1.00 84.28           C
ATOM    727  C   PRO A 109     119.353 130.706 133.772  1.00 84.28           C
ATOM    728  CB  PRO A 109     117.945 132.554 134.804  1.00 84.28           C
ATOM    729  O   PRO A 109     118.496 130.040 133.192  1.00 84.28           O
ATOM    730  CG  PRO A 109     117.395 133.832 134.176  1.00 84.28           C
ATOM    731  CD  PRO A 109     117.729 133.660 132.697  1.00 84.28           C
ATOM    732  N   GLU A 110     120.467 130.172 134.275  1.00 86.86           N
ATOM    733  CA  GLU A 110     120.738 128.725 134.332  1.00 86.86           C
ATOM    734  C   GLU A 110     120.330 128.105 135.680  1.00 86.86           C
ATOM    735  CB  GLU A 110     122.226 128.452 134.050  1.00 86.86           C
ATOM    736  O   GLU A 110     120.295 126.886 135.823  1.00 86.86           O
ATOM    737  CG  GLU A 110     122.661 128.869 132.634  1.00 86.86           C
ATOM    738  CD  GLU A 110     124.099 128.445 132.280  1.00 86.86           C
ATOM    739  OE1 GLU A 110     124.474 128.641 131.098  1.00 86.86           O
ATOM    740  OE2 GLU A 110     124.813 127.918 133.163  1.00 86.86           O
ATOM    741  N   ALA A 111     120.008 128.942 136.671  1.00 94.09           N
ATOM    742  CA  ALA A 111     119.591 128.563 138.018  1.00 94.09           C
ATOM    743  C   ALA A 111     118.122 128.959 138.276  1.00 94.09           C
ATOM    744  CB  ALA A 111     120.561 129.232 139.006  1.00 94.09           C
ATOM    745  O   ALA A 111     117.573 129.782 137.529  1.00 94.09           O
ATOM    746  N   PRO A 112     117.472 128.417 139.328  1.00 97.00           N
ATOM    747  CA  PRO A 112     116.181 128.924 139.785  1.00 97.00           C
ATOM    748  C   PRO A 112     116.217 130.442 139.962  1.00 97.00           C
ATOM    749  CB  PRO A 112     115.901 128.223 141.113  1.00 97.00           C
ATOM    750  O   PRO A 112     117.177 130.981 140.509  1.00 97.00           O
ATOM    751  CG  PRO A 112     116.688 126.919 141.001  1.00 97.00           C
ATOM    752  CD  PRO A 112     117.917 127.332 140.193  1.00 97.00           C
ATOM    753  N   THR A 113     115.184 131.125 139.479  1.00 96.94           N
ATOM    754  CA  THR A 113     115.121 132.589 139.457  1.00 96.94           C
ATOM    755  C   THR A 113     114.005 133.073 140.367  1.00 96.94           C
ATOM    756  CB  THR A 113     114.884 133.094 138.030  1.00 96.94           C
ATOM    757  O   THR A 113     112.867 132.615 140.243  1.00 96.94           O
ATOM    758  CG2 THR A 113     114.964 134.615 137.927  1.00 96.94           C
ATOM    759  OG1 THR A 113     115.855 132.580 137.150  1.00 96.94           O
ATOM    760  N   HIS A 114     114.313 134.034 141.236  1.00 98.01           N
ATOM    761  CA  HIS A 114     113.307 134.789 141.976  1.00 98.01           C
ATOM    762  C   HIS A 114     112.917 136.029 141.184  1.00 98.01           C
ATOM    763  CB  HIS A 114     113.844 135.213 143.342  1.00 98.01           C
ATOM    764  O   HIS A 114     113.780 136.816 140.785  1.00 98.01           O
ATOM    765  CG  HIS A 114     112.802 135.901 144.190  1.00 98.01           C
ATOM    766  CD2 HIS A 114     111.681 135.346 144.753  1.00 98.01           C
ATOM    767  ND1 HIS A 114     112.802 137.234 144.525  1.00 98.01           N
ATOM    768  CE1 HIS A 114     111.729 137.472 145.293  1.00 98.01           C
ATOM    769  NE2 HIS A 114     111.010 136.356 145.456  1.00 98.01           N
ATOM    770  N   ILE A 115     111.622 136.258 141.003  1.00 98.25           N
ATOM    771  CA  ILE A 115     111.119 137.485 140.391  1.00 98.25           C
ATOM    772  C   ILE A 115     110.149 138.192 141.325  1.00 98.25           C
ATOM    773  CB  ILE A 115     110.527 137.240 138.990  1.00 98.25           C
ATOM    774  O   ILE A 115     109.354 137.544 141.999  1.00 98.25           O
ATOM    775  CG1 ILE A 115     109.272 136.347 139.041  1.00 98.25           C
ATOM    776  CG2 ILE A 115     111.601 136.663 138.049  1.00 98.25           C
ATOM    777  CD1 ILE A 115     108.609 136.197 137.675  1.00 98.25           C
ATOM    778  N   CYS A 116     110.180 139.522 141.308  1.00 98.80           N
ATOM    779  CA  CYS A 116     109.077 140.350 141.786  1.00 98.80           C
ATOM    780  C   CYS A 116     108.715 141.382 140.719  1.00 98.80           C
ATOM    781  CB  CYS A 116     109.400 141.045 143.113  1.00 98.80           C
ATOM    782  O   CYS A 116     109.598 142.051 140.182  1.00 98.80           O
ATOM    783  SG  CYS A 116     109.583 140.000 144.577  1.00 98.80           S
ATOM    784  N   ALA A 117     107.428 141.549 140.438  1.00 98.85           N
ATOM    785  CA  ALA A 117     106.909 142.575 139.546  1.00 98.85           C
ATOM    786  C   ALA A 117     105.820 143.375 140.261  1.00 98.85           C
ATOM    787  CB  ALA A 117     106.406 141.922 138.255  1.00 98.85           C
ATOM    788  O   ALA A 117     104.916 142.792 140.861  1.00 98.85           O
ATOM    789  N   SER A 118     105.903 144.701 140.203  1.00 98.88           N
ATOM    790  CA  SER A 118     104.920 145.598 140.809  1.00 98.88           C
ATOM    791  C   SER A 118     104.445 146.653 139.825  1.00 98.88           C
ATOM    792  CB  SER A 118     105.465 146.235 142.093  1.00 98.88           C
ATOM    793  O   SER A 118     105.142 147.001 138.867  1.00 98.88           O
ATOM    794  OG  SER A 118     106.502 147.149 141.798  1.00 98.88           O
ATOM    795  N   TRP A 119     103.235 147.151 140.059  1.00 98.86           N
ATOM    796  CA  TRP A 119     102.629 148.211 139.266  1.00 98.86           C
ATOM    797  C   TRP A 119     101.753 149.116 140.132  1.00 98.86           C
ATOM    798  CB  TRP A 119     101.841 147.597 138.110  1.00 98.86           C
ATOM    799  O   TRP A 119     101.078 148.648 141.051  1.00 98.86           O
ATOM    800  CG  TRP A 119     100.972 148.550 137.356  1.00 98.86           C
ATOM    801  CD1 TRP A 119     101.350 149.378 136.357  1.00 98.86           C
ATOM    802  CD2 TRP A 119      99.555 148.799 137.568  1.00 98.86           C
ATOM    803  CE2 TRP A 119      99.116 149.751 136.604  1.00 98.86           C
ATOM    804  CE3 TRP A 119      98.603 148.301 138.481  1.00 98.86           C
ATOM    805  NE1 TRP A 119     100.255 150.085 135.904  1.00 98.86           N
ATOM    806  CH2 TRP A 119      96.839 149.560 137.383  1.00 98.86           C
ATOM    807  CZ2 TRP A 119      97.775 150.137 136.509  1.00 98.86           C
ATOM    808  CZ3 TRP A 119      97.251 148.667 138.384  1.00 98.86           C
ATOM    809  N   GLU A 120     101.749 150.410 139.814  1.00 98.79           N
ATOM    810  CA  GLU A 120     100.920 151.425 140.466  1.00 98.79           C
ATOM    811  C   GLU A 120     100.124 152.237 139.443  1.00 98.79           C
ATOM    812  CB  GLU A 120     101.818 152.330 141.327  1.00 98.79           C
ATOM    813  O   GLU A 120     100.689 152.982 138.646  1.00 98.79           O
ATOM    814  CG  GLU A 120     101.061 153.493 141.985  1.00 98.79           C
ATOM    815  CD  GLU A 120     102.000 154.389 142.793  1.00 98.79           C
ATOM    816  OE1 GLU A 120     101.748 154.567 144.002  1.00 98.79           O
ATOM    817  OE2 GLU A 120     102.912 154.969 142.154  1.00 98.79           O
ATOM    818  N   SER A 121      98.795 152.177 139.518  1.00 98.72           N
ATOM    819  CA  SER A 121      97.874 152.890 138.624  1.00 98.72           C
ATOM    820  C   SER A 121      98.085 154.403 138.624  1.00 98.72           C
ATOM    821  CB  SER A 121      96.433 152.592 139.045  1.00 98.72           C
ATOM    822  O   SER A 121      98.088 155.030 137.563  1.00 98.72           O
ATOM    823  OG  SER A 121      95.527 153.275 138.209  1.00 98.72           O
ATOM    824  N   ALA A 122      98.307 155.003 139.799  1.00 98.61           N
ATOM    825  CA  ALA A 122      98.414 156.454 139.956  1.00 98.61           C
ATOM    826  C   ALA A 122      99.564 157.060 139.133  1.00 98.61           C
ATOM    827  CB  ALA A 122      98.584 156.762 141.448  1.00 98.61           C
ATOM    828  O   ALA A 122      99.438 158.163 138.589  1.00 98.61           O
ATOM    829  N   THR A 123     100.678 156.339 139.009  1.00 98.52           N
ATOM    830  CA  THR A 123     101.877 156.788 138.289  1.00 98.52           C
ATOM    831  C   THR A 123     102.088 156.045 136.969  1.00 98.52           C
ATOM    832  CB  THR A 123     103.113 156.648 139.188  1.00 98.52           C
ATOM    833  O   THR A 123     102.728 156.583 136.065  1.00 98.52           O
ATOM    834  CG2 THR A 123     103.023 157.525 140.435  1.00 98.52           C
ATOM    835  OG1 THR A 123     103.270 155.304 139.562  1.00 98.52           O
ATOM    836  N   GLY A 124     101.520 154.847 136.834  1.00 98.65           N
ATOM    837  CA  GLY A 124     101.841 153.868 135.803  1.00 98.65           C
ATOM    838  C   GLY A 124     103.200 153.200 136.013  1.00 98.65           C
ATOM    839  O   GLY A 124     103.652 152.489 135.122  1.00 98.65           O
ATOM    840  N   ILE A 125     103.898 153.451 137.127  1.00 98.79           N
ATOM    841  CA  ILE A 125     105.243 152.909 137.329  1.00 98.79           C
ATOM    842  C   ILE A 125     105.167 151.393 137.457  1.00 98.79           C
ATOM    843  CB  ILE A 125     105.973 153.576 138.516  1.00 98.79           C
ATOM    844  O   ILE A 125     104.363 150.862 138.218  1.00 98.79           O
ATOM    845  CG1 ILE A 125     106.347 155.020 138.106  1.00 98.79           C
ATOM    846  CG2 ILE A 125     107.243 152.800 138.927  1.00 98.79           C
ATOM    847  CD1 ILE A 125     106.893 155.877 139.254  1.00 98.79           C
ATOM    848  N   VAL A 126     106.047 150.723 136.717  1.00 98.83           N
ATOM    849  CA  VAL A 126     106.346 149.299 136.844  1.00 98.83           C
ATOM    850  C   VAL A 126     107.735 149.139 137.433  1.00 98.83           C
ATOM    851  CB  VAL A 126     106.262 148.579 135.490  1.00 98.83           C
ATOM    852  O   VAL A 126     108.695 149.739 136.926  1.00 98.83           O
ATOM    853  CG1 VAL A 126     106.686 147.108 135.582  1.00 98.83           C
ATOM    854  CG2 VAL A 126     104.840 148.628 134.935  1.00 98.83           C
ATOM    855  N   GLU A 127     107.858 148.267 138.429  1.00 98.80           N
ATOM    856  CA  GLU A 127     109.144 147.748 138.882  1.00 98.80           C
ATOM    857  C   GLU A 127     109.243 146.254 138.594  1.00 98.80           C
ATOM    858  CB  GLU A 127     109.419 148.029 140.360  1.00 98.80           C
ATOM    859  O   GLU A 127     108.276 145.510 138.728  1.00 98.80           O
ATOM    860  CG  GLU A 127     109.082 149.459 140.805  1.00 98.80           C
ATOM    861  CD  GLU A 127     109.764 149.820 142.130  1.00 98.80           C
ATOM    862  OE1 GLU A 127     109.968 151.040 142.358  1.00 98.80           O
ATOM    863  OE2 GLU A 127     110.207 148.899 142.849  1.00 98.80           O
ATOM    864  N   PHE A 128     110.432 145.814 138.194  1.00 98.75           N
ATOM    865  CA  PHE A 128     110.719 144.410 137.942  1.00 98.75           C
ATOM    866  C   PHE A 128     112.052 144.077 138.595  1.00 98.75           C
ATOM    867  CB  PHE A 128     110.719 144.137 136.434  1.00 98.75           C
ATOM    868  O   PHE A 128     113.045 144.770 138.371  1.00 98.75           O
ATOM    869  CG  PHE A 128     110.485 142.685 136.073  1.00 98.75           C
ATOM    870  CD1 PHE A 128     111.542 141.754 136.088  1.00 98.75           C
ATOM    871  CD2 PHE A 128     109.186 142.260 135.731  1.00 98.75           C
ATOM    872  CE1 PHE A 128     111.296 140.407 135.758  1.00 98.75           C
ATOM    873  CE2 PHE A 128     108.943 140.916 135.403  1.00 98.75           C
ATOM    874  CZ  PHE A 128     109.999 139.989 135.419  1.00 98.75           C
ATOM    875  N   TRP A 129     112.069 143.032 139.402  1.00 98.52           N
ATOM    876  CA  TRP A 129     113.208 142.606 140.194  1.00 98.52           C
ATOM    877  C   TRP A 129     113.535 141.165 139.831  1.00 98.52           C
ATOM    878  CB  TRP A 129     112.885 142.763 141.681  1.00 98.52           C
ATOM    879  O   TRP A 129     112.632 140.341 139.720  1.00 98.52           O
ATOM    880  CG  TRP A 129     112.647 144.172 142.146  1.00 98.52           C
ATOM    881  CD1 TRP A 129     111.552 144.935 141.901  1.00 98.52           C
ATOM    882  CD2 TRP A 129     113.512 144.990 142.985  1.00 98.52           C
ATOM    883  CE2 TRP A 129     112.885 146.252 143.195  1.00 98.52           C
ATOM    884  CE3 TRP A 129     114.749 144.773 143.625  1.00 98.52           C
ATOM    885  NE1 TRP A 129     111.698 146.175 142.504  1.00 98.52           N
ATOM    886  CH2 TRP A 129     114.706 147.015 144.591  1.00 98.52           C
ATOM    887  CZ2 TRP A 129     113.462 147.256 143.982  1.00 98.52           C
ATOM    888  CZ3 TRP A 129     115.336 145.769 144.426  1.00 98.52           C
ATOM    889  N   ILE A 130     114.819 140.879 139.633  1.00 97.44           N
ATOM    890  CA  ILE A 130     115.331 139.537 139.342  1.00 97.44           C
ATOM    891  C   ILE A 130     116.413 139.241 140.369  1.00 97.44           C
ATOM    892  CB  ILE A 130     115.880 139.433 137.904  1.00 97.44           C
ATOM    893  O   ILE A 130     117.358 140.022 140.490  1.00 97.44           O
ATOM    894  CG1 ILE A 130     114.808 139.872 136.882  1.00 97.44           C
ATOM    895  CG2 ILE A 130     116.351 137.994 137.629  1.00 97.44           C
ATOM    896  CD1 ILE A 130     115.250 139.720 135.427  1.00 97.44           C
ATOM    897  N   ASP A 131     116.248 138.161 141.128  1.00 96.52           N
ATOM    898  CA  ASP A 131     117.168 137.724 142.184  1.00 96.52           C
ATOM    899  C   ASP A 131     117.533 138.865 143.150  1.00 96.52           C
ATOM    900  CB  ASP A 131     118.373 136.997 141.575  1.00 96.52           C
ATOM    901  O   ASP A 131     118.699 139.164 143.416  1.00 96.52           O
ATOM    902  CG  ASP A 131     117.941 135.857 140.649  1.00 96.52           C
ATOM    903  OD1 ASP A 131     116.962 135.157 141.003  1.00 96.52           O
ATOM    904  OD2 ASP A 131     118.573 135.741 139.578  1.00 96.52           O
ATOM    905  N   GLY A 132     116.500 139.591 143.594  1.00 96.50           N
ATOM    906  CA  GLY A 132     116.624 140.721 144.517  1.00 96.50           C
ATOM    907  C   GLY A 132     117.229 141.995 143.911  1.00 96.50           C
ATOM    908  O   GLY A 132     117.394 142.982 144.625  1.00 96.50           O
ATOM    909  N   LYS A 133     117.541 142.025 142.607  1.00 96.89           N
ATOM    910  CA  LYS A 133     118.132 143.188 141.923  1.00 96.89           C
ATOM    911  C   LYS A 133     117.102 143.909 141.046  1.00 96.89           C
ATOM    912  CB  LYS A 133     119.344 142.759 141.088  1.00 96.89           C
ATOM    913  O   LYS A 133     116.451 143.255 140.225  1.00 96.89           O
ATOM    914  CG  LYS A 133     120.462 142.172 141.958  1.00 96.89           C
ATOM    915  CD  LYS A 133     121.583 141.609 141.082  1.00 96.89           C
ATOM    916  CE  LYS A 133     122.607 140.910 141.979  1.00 96.89           C
ATOM    917  NZ  LYS A 133     123.570 140.112 141.183  1.00 96.89           N
ATOM    918  N   PRO A 134     116.979 145.243 141.142  1.00 97.97           N
ATOM    919  CA  PRO A 134     115.993 145.987 140.372  1.00 97.97           C
ATOM    920  C   PRO A 134     116.414 146.153 138.911  1.00 97.97           C
ATOM    921  CB  PRO A 134     115.865 147.342 141.068  1.00 97.97           C
ATOM    922  O   PRO A 134     117.584 146.366 138.585  1.00 97.97           O
ATOM    923  CG  PRO A 134     117.245 147.556 141.690  1.00 97.97           C
ATOM    924  CD  PRO A 134     117.734 146.142 142.007  1.00 97.97           C
ATOM    925  N   LYS A 135     115.428 146.135 138.018  1.00 97.96           N
ATOM    926  CA  LYS A 135     115.528 146.676 136.661  1.00 97.96           C
ATOM    927  C   LYS A 135     115.152 148.158 136.661  1.00 97.96           C
ATOM    928  CB  LYS A 135     114.642 145.860 135.704  1.00 97.96           C
ATOM    929  O   LYS A 135     114.560 148.678 137.602  1.00 97.96           O
ATOM    930  CG  LYS A 135     115.034 144.376 135.595  1.00 97.96           C
ATOM    931  CD  LYS A 135     116.410 144.182 134.941  1.00 97.96           C
ATOM    932  CE  LYS A 135     116.710 142.689 134.826  1.00 97.96           C
ATOM    933  NZ  LYS A 135     117.875 142.415 133.950  1.00 97.96           N
ATOM    934  N   VAL A 136     115.488 148.848 135.571  1.00 97.99           N
ATOM    935  CA  VAL A 136     115.076 150.243 135.365  1.00 97.99           C
ATOM    936  C   VAL A 136     113.550 150.316 135.353  1.00 97.99           C
ATOM    937  CB  VAL A 136     115.656 150.818 134.059  1.00 97.99           C
ATOM    938  O   VAL A 136     112.913 149.591 134.586  1.00 97.99           O
ATOM    939  CG1 VAL A 136     115.222 152.269 133.819  1.00 97.99           C
ATOM    940  CG2 VAL A 136     117.190 150.800 134.093  1.00 97.99           C
ATOM    941  N   ARG A 137     112.981 151.201 136.178  1.00 98.69           N
ATOM    942  CA  ARG A 137     111.538 151.475 136.215  1.00 98.69           C
ATOM    943  C   ARG A 137     111.009 151.833 134.831  1.00 98.69           C
ATOM    944  CB  ARG A 137     111.224 152.622 137.183  1.00 98.69           C
ATOM    945  O   ARG A 137     111.669 152.540 134.067  1.00 98.69           O
ATOM    946  CG  ARG A 137     111.459 152.237 138.647  1.00 98.69           C
ATOM    947  CD  ARG A 137     111.107 153.420 139.555  1.00 98.69           C
ATOM    948  NE  ARG A 137     111.188 153.054 140.974  1.00 98.69           N
ATOM    949  NH1 ARG A 137     111.444 155.132 141.937  1.00 98.69           N
ATOM    950  NH2 ARG A 137     111.332 153.271 143.195  1.00 98.69           N
ATOM    951  CZ  ARG A 137     111.334 153.833 142.024  1.00 98.69           C
ATOM    952  N   LYS A 138     109.795 151.384 134.525  1.00 98.69           N
ATOM    953  CA  LYS A 138     109.090 151.710 133.276  1.00 98.69           C
ATOM    954  C   LYS A 138     107.716 152.298 133.570  1.00 98.69           C
ATOM    955  CB  LYS A 138     109.037 150.472 132.368  1.00 98.69           C
ATOM    956  O   LYS A 138     107.317 152.365 134.725  1.00 98.69           O
ATOM    957  CG  LYS A 138     110.455 150.057 131.955  1.00 98.69           C
ATOM    958  CD  LYS A 138     110.447 149.053 130.806  1.00 98.69           C
ATOM    959  CE  LYS A 138     111.901 148.831 130.387  1.00 98.69           C
ATOM    960  NZ  LYS A 138     111.993 148.423 128.971  1.00 98.69           N
ATOM    961  N   SER A 139     107.021 152.746 132.528  1.00 98.46           N
ATOM    962  CA  SER A 139     105.640 153.225 132.614  1.00 98.46           C
ATOM    963  C   SER A 139     104.720 152.301 131.827  1.00 98.46           C
ATOM    964  CB  SER A 139     105.531 154.665 132.118  1.00 98.46           C
ATOM    965  O   SER A 139     105.047 151.923 130.701  1.00 98.46           O
ATOM    966  OG  SER A 139     104.200 155.124 132.249  1.00 98.46           O
ATOM    967  N   LEU A 140     103.591 151.940 132.424  1.00 98.29           N
ATOM    968  CA  LEU A 140     102.577 151.073 131.858  1.00 98.29           C
ATOM    969  C   LEU A 140     101.188 151.458 132.385  1.00 98.29           C
ATOM    970  CB  LEU A 140     102.936 149.623 132.223  1.00 98.29           C
ATOM    971  O   LEU A 140     100.982 151.591 133.588  1.00 98.29           O
ATOM    972  CG  LEU A 140     102.050 148.572 131.553  1.00 98.29           C
ATOM    973  CD1 LEU A 140     102.241 148.537 130.041  1.00 98.29           C
ATOM    974  CD2 LEU A 140     102.379 147.193 132.112  1.00 98.29           C
ATOM    975  N   HIS A 141     100.237 151.629 131.468  1.00 97.73           N
ATOM    976  CA  HIS A 141      98.793 151.711 131.726  1.00 97.73           C
ATOM    977  C   HIS A 141      98.349 152.590 132.919  1.00 97.73           C
ATOM    978  CB  HIS A 141      98.207 150.288 131.751  1.00 97.73           C
ATOM    979  O   HIS A 141      97.495 152.205 133.715  1.00 97.73           O
ATOM    980  CG  HIS A 141      96.849 150.154 131.108  1.00 97.73           C
ATOM    981  CD2 HIS A 141      95.981 151.144 130.721  1.00 97.73           C
ATOM    982  ND1 HIS A 141      96.287 148.960 130.736  1.00 97.73           N
ATOM    983  CE1 HIS A 141      95.114 149.217 130.138  1.00 97.73           C
ATOM    984  NE2 HIS A 141      94.878 150.541 130.105  1.00 97.73           N
ATOM    985  N   LYS A 142      98.918 153.795 133.049  1.00 98.58           N
ATOM    986  CA  LYS A 142      98.530 154.764 134.086  1.00 98.58           C
ATOM    987  C   LYS A 142      97.009 154.994 134.102  1.00 98.58           C
ATOM    988  CB  LYS A 142      99.293 156.078 133.859  1.00 98.58           C
ATOM    989  O   LYS A 142      96.414 155.251 133.058  1.00 98.58           O
ATOM    990  CG  LYS A 142      98.935 157.134 134.912  1.00 98.58           C
ATOM    991  CD  LYS A 142      99.749 158.413 134.724  1.00 98.58           C
ATOM    992  CE  LYS A 142      99.202 159.458 135.698  1.00 98.58           C
ATOM    993  NZ  LYS A 142     100.121 160.608 135.847  1.00 98.58           N
ATOM    994  N   GLY A 143      96.407 154.968 135.290  1.00 98.35           N
ATOM    995  CA  GLY A 143      94.975 155.186 135.515  1.00 98.35           C
ATOM    996  C   GLY A 143      94.090 153.958 135.291  1.00 98.35           C
ATOM    997  O   GLY A 143      92.872 154.068 135.417  1.00 98.35           O
ATOM    998  N   TYR A 144      94.668 152.802 134.956  1.00 98.40           N
ATOM    999  CA  TYR A 144      93.924 151.551 134.831  1.00 98.40           C
ATOM   1000  C   TYR A 144      93.511 150.984 136.199  1.00 98.40           C
ATOM   1001  CB  TYR A 144      94.766 150.563 134.021  1.00 98.40           C
ATOM   1002  O   TYR A 144      94.066 151.354 137.231  1.00 98.40           O
ATOM   1003  CG  TYR A 144      94.018 149.328 133.582  1.00 98.40           C
ATOM   1004  CD1 TYR A 144      94.272 148.092 134.200  1.00 98.40           C
ATOM   1005  CD2 TYR A 144      93.054 149.424 132.561  1.00 98.40           C
ATOM   1006  CE1 TYR A 144      93.550 146.956 133.804  1.00 98.40           C
ATOM   1007  CE2 TYR A 144      92.356 148.279 132.138  1.00 98.40           C
ATOM   1008  OH  TYR A 144      91.931 145.937 132.341  1.00 98.40           O
ATOM   1009  CZ  TYR A 144      92.598 147.039 132.768  1.00 98.40           C
ATOM   1010  N   THR A 145      92.560 150.054 136.210  1.00 98.16           N
ATOM   1011  CA  THR A 145      92.178 149.275 137.394  1.00 98.16           C
ATOM   1012  C   THR A 145      92.025 147.824 136.964  1.00 98.16           C
ATOM   1013  CB  THR A 145      90.862 149.783 138.006  1.00 98.16           C
ATOM   1014  O   THR A 145      91.201 147.531 136.096  1.00 98.16           O
ATOM   1015  CG2 THR A 145      90.429 148.966 139.222  1.00 98.16           C
ATOM   1016  OG1 THR A 145      90.974 151.119 138.439  1.00 98.16           O
ATOM   1017  N   VAL A 146      92.800 146.931 137.578  1.00 97.62           N
ATOM   1018  CA  VAL A 146      92.724 145.486 137.321  1.00 97.62           C
ATOM   1019  C   VAL A 146      91.468 144.926 137.986  1.00 97.62           C
ATOM   1020  CB  VAL A 146      93.996 144.774 137.809  1.00 97.62           C
ATOM   1021  O   VAL A 146      91.129 145.286 139.120  1.00 97.62           O
ATOM   1022  CG1 VAL A 146      93.899 143.250 137.694  1.00 97.62           C
ATOM   1023  CG2 VAL A 146      95.244 145.251 137.055  1.00 97.62           C
ATOM   1024  N   GLY A 147      90.745 144.067 137.264  1.00 94.85           N
ATOM   1025  CA  GLY A 147      89.458 143.543 137.723  1.00 94.85           C
ATOM   1026  C   GLY A 147      89.584 142.529 138.875  1.00 94.85           C
ATOM   1027  O   GLY A 147      90.542 141.759 138.897  1.00 94.85           O
ATOM   1028  N   PRO A 148      88.618 142.488 139.815  1.00 91.81           N
ATOM   1029  CA  PRO A 148      88.640 141.583 140.974  1.00 91.81           C
ATOM   1030  C   PRO A 148      88.300 140.124 140.655  1.00 91.81           C
ATOM   1031  CB  PRO A 148      87.555 142.124 141.905  1.00 91.81           C
ATOM   1032  O   PRO A 148      88.765 139.213 141.335  1.00 91.81           O
ATOM   1033  CG  PRO A 148      86.568 142.835 140.987  1.00 91.81           C
ATOM   1034  CD  PRO A 148      87.462 143.374 139.877  1.00 91.81           C
ATOM   1035  N   ASP A 149      87.435 139.905 139.662  1.00 92.67           N
ATOM   1036  CA  ASP A 149      86.942 138.580 139.295  1.00 92.67           C
ATOM   1037  C   ASP A 149      87.928 137.937 138.322  1.00 92.67           C
ATOM   1038  CB  ASP A 149      85.532 138.672 138.695  1.00 92.67           C
ATOM   1039  O   ASP A 149      87.811 138.099 137.101  1.00 92.67           O
ATOM   1040  CG  ASP A 149      84.457 139.112 139.690  1.00 92.67           C
ATOM   1041  OD1 ASP A 149      84.580 138.797 140.894  1.00 92.67           O
ATOM   1042  OD2 ASP A 149      83.480 139.731 139.209  1.00 92.67           O
ATOM   1043  N   ALA A 150      88.927 137.266 138.889  1.00 95.84           N
ATOM   1044  CA  ALA A 150      90.088 136.781 138.162  1.00 95.84           C
ATOM   1045  C   ALA A 150      90.171 135.260 138.068  1.00 95.84           C
ATOM   1046  CB  ALA A 150      91.327 137.356 138.824  1.00 95.84           C
ATOM   1047  O   ALA A 150      89.860 134.533 139.011  1.00 95.84           O
ATOM   1048  N   SER A 151      90.684 134.803 136.930  1.00 97.69           N
ATOM   1049  CA  SER A 151      91.234 133.475 136.733  1.00 97.69           C
ATOM   1050  C   SER A 151      92.756 133.582 136.765  1.00 97.69           C
ATOM   1051  CB  SER A 151      90.757 132.916 135.398  1.00 97.69           C
ATOM   1052  O   SER A 151      93.363 134.171 135.868  1.00 97.69           O
ATOM   1053  OG  SER A 151      91.337 131.646 135.227  1.00 97.69           O
ATOM   1054  N   ILE A 152      93.369 133.042 137.818  1.00 98.43           N
ATOM   1055  CA  ILE A 152      94.820 133.089 138.019  1.00 98.43           C
ATOM   1056  C   ILE A 152      95.394 131.707 137.730  1.00 98.43           C
ATOM   1057  CB  ILE A 152      95.180 133.584 139.433  1.00 98.43           C
ATOM   1058  O   ILE A 152      95.064 130.745 138.423  1.00 98.43           O
ATOM   1059  CG1 ILE A 152      94.415 134.880 139.784  1.00 98.43           C
ATOM   1060  CG2 ILE A 152      96.706 133.783 139.496  1.00 98.43           C
ATOM   1061  CD1 ILE A 152      94.713 135.433 141.180  1.00 98.43           C
ATOM   1062  N   ILE A 153      96.241 131.614 136.709  1.00 98.79           N
ATOM   1063  CA  ILE A 153      96.784 130.373 136.170  1.00 98.79           C
ATOM   1064  C   ILE A 153      98.312 130.374 136.238  1.00 98.79           C
ATOM   1065  CB  ILE A 153      96.256 130.136 134.736  1.00 98.79           C
ATOM   1066  O   ILE A 153      98.986 131.321 135.827  1.00 98.79           O
ATOM   1067  CG1 ILE A 153      94.721 129.943 134.688  1.00 98.79           C
ATOM   1068  CG2 ILE A 153      96.947 128.935 134.072  1.00 98.79           C
ATOM   1069  CD1 ILE A 153      94.162 128.750 135.468  1.00 98.79           C
ATOM   1070  N   LEU A 154      98.853 129.259 136.727  1.00 98.88           N
ATOM   1071  CA  LEU A 154     100.250 128.865 136.572  1.00 98.88           C
ATOM   1072  C   LEU A 154     100.343 127.699 135.584  1.00 98.88           C
ATOM   1073  CB  LEU A 154     100.859 128.448 137.919  1.00 98.88           C
ATOM   1074  O   LEU A 154      99.459 126.839 135.549  1.00 98.88           O
ATOM   1075  CG  LEU A 154     100.631 129.396 139.108  1.00 98.88           C
ATOM   1076  CD1 LEU A 154     101.335 128.792 140.325  1.00 98.88           C
ATOM   1077  CD2 LEU A 154     101.159 130.809 138.859  1.00 98.88           C
ATOM   1078  N   GLY A 155     101.438 127.631 134.830  1.00 98.76           N
ATOM   1079  CA  GLY A 155     101.701 126.548 133.876  1.00 98.76           C
ATOM   1080  C   GLY A 155     101.269 126.851 132.441  1.00 98.76           C
ATOM   1081  O   GLY A 155     101.841 126.281 131.517  1.00 98.76           O
ATOM   1082  N   GLN A 156     100.317 127.768 132.245  1.00 98.84           N
ATOM   1083  CA  GLN A 156      99.757 128.126 130.937  1.00 98.84           C
ATOM   1084  C   GLN A 156      99.587 129.643 130.779  1.00 98.84           C
ATOM   1085  CB  GLN A 156      98.407 127.420 130.716  1.00 98.84           C
ATOM   1086  O   GLN A 156      99.589 130.398 131.754  1.00 98.84           O
ATOM   1087  CG  GLN A 156      98.472 125.890 130.807  1.00 98.84           C
ATOM   1088  CD  GLN A 156      99.334 125.236 129.740  1.00 98.84           C
ATOM   1089  NE2 GLN A 156      99.778 124.027 129.988  1.00 98.84           N
ATOM   1090  OE1 GLN A 156      99.620 125.773 128.684  1.00 98.84           O
ATOM   1091  N   GLU A 157      99.455 130.076 129.530  1.00 98.75           N
ATOM   1092  CA  GLU A 157      99.055 131.427 129.124  1.00 98.75           C
ATOM   1093  C   GLU A 157      97.572 131.396 128.740  1.00 98.75           C
ATOM   1094  CB  GLU A 157      99.944 131.858 127.948  1.00 98.75           C
ATOM   1095  O   GLU A 157      97.149 130.427 128.116  1.00 98.75           O
ATOM   1096  CG  GLU A 157     100.257 133.352 127.943  1.00 98.75           C
ATOM   1097  CD  GLU A 157      99.017 134.174 127.633  1.00 98.75           C
ATOM   1098  OE1 GLU A 157      98.457 134.698 128.625  1.00 98.75           O
ATOM   1099  OE2 GLU A 157      98.694 134.250 126.438  1.00 98.75           O
ATOM   1100  N   GLN A 158      96.787 132.383 129.169  1.00 98.79           N
ATOM   1101  CA  GLN A 158      95.337 132.407 128.977  1.00 98.79           C
ATOM   1102  C   GLN A 158      94.994 133.322 127.802  1.00 98.79           C
ATOM   1103  CB  GLN A 158      94.644 132.942 130.250  1.00 98.79           C
ATOM   1104  O   GLN A 158      95.166 134.528 127.932  1.00 98.79           O
ATOM   1105  CG  GLN A 158      94.542 131.916 131.382  1.00 98.79           C
ATOM   1106  CD  GLN A 158      94.000 132.501 132.682  1.00 98.79           C
ATOM   1107  NE2 GLN A 158      94.768 133.285 133.398  1.00 98.79           N
ATOM   1108  OE1 GLN A 158      92.886 132.218 133.111  1.00 98.79           O
ATOM   1109  N   ASP A 159      94.379 132.796 126.740  1.00 98.35           N
ATOM   1110  CA  ASP A 159      93.752 133.626 125.694  1.00 98.35           C
ATOM   1111  C   ASP A 159      92.255 133.889 125.969  1.00 98.35           C
ATOM   1112  CB  ASP A 159      93.981 133.012 124.306  1.00 98.35           C
ATOM   1113  O   ASP A 159      91.605 134.701 125.304  1.00 98.35           O
ATOM   1114  CG  ASP A 159      95.385 133.244 123.733  1.00 98.35           C
ATOM   1115  OD1 ASP A 159      95.928 134.348 123.957  1.00 98.35           O
ATOM   1116  OD2 ASP A 159      95.820 132.405 122.909  1.00 98.35           O
ATOM   1117  N   SER A 160      91.691 133.258 127.004  1.00 98.20           N
ATOM   1118  CA  SER A 160      90.368 133.581 127.543  1.00 98.20           C
ATOM   1119  C   SER A 160      90.287 133.370 129.052  1.00 98.20           C
ATOM   1120  CB  SER A 160      89.282 132.790 126.812  1.00 98.20           C
ATOM   1121  O   SER A 160      91.208 132.872 129.696  1.00 98.20           O
ATOM   1122  OG  SER A 160      89.331 131.410 127.087  1.00 98.20           O
ATOM   1123  N   TYR A 161      89.170 133.781 129.659  1.00 97.91           N
ATOM   1124  CA  TYR A 161      88.959 133.634 131.097  1.00 97.91           C
ATOM   1125  C   TYR A 161      88.973 132.153 131.517  1.00 97.91           C
ATOM   1126  CB  TYR A 161      87.650 134.330 131.493  1.00 97.91           C
ATOM   1127  O   TYR A 161      87.964 131.456 131.397  1.00 97.91           O
ATOM   1128  CG  TYR A 161      87.408 134.341 132.988  1.00 97.91           C
ATOM   1129  CD1 TYR A 161      86.635 133.337 133.604  1.00 97.91           C
ATOM   1130  CD2 TYR A 161      88.017 135.334 133.773  1.00 97.91           C
ATOM   1131  CE1 TYR A 161      86.464 133.333 135.003  1.00 97.91           C
ATOM   1132  CE2 TYR A 161      87.811 135.361 135.163  1.00 97.91           C
ATOM   1133  OH  TYR A 161      86.889 134.371 137.131  1.00 97.91           O
ATOM   1134  CZ  TYR A 161      87.044 134.358 135.783  1.00 97.91           C
ATOM   1135  N   GLY A 162      90.113 131.694 132.043  1.00 97.70           N
ATOM   1136  CA  GLY A 162      90.327 130.324 132.507  1.00 97.70           C
ATOM   1137  C   GLY A 162      90.606 129.292 131.415  1.00 97.70           C
ATOM   1138  O   GLY A 162      90.446 128.102 131.693  1.00 97.70           O
ATOM   1139  N   GLY A 163      90.993 129.700 130.202  1.00 98.06           N
ATOM   1140  CA  GLY A 163      91.174 128.756 129.099  1.00 98.06           C
ATOM   1141  C   GLY A 163      91.904 129.298 127.873  1.00 98.06           C
ATOM   1142  O   GLY A 163      92.657 130.265 127.959  1.00 98.06           O
ATOM   1143  N   ASP A 164      91.669 128.609 126.751  1.00 98.41           N
ATOM   1144  CA  ASP A 164      92.310 128.810 125.443  1.00 98.41           C
ATOM   1145  C   ASP A 164      93.844 128.784 125.512  1.00 98.41           C
ATOM   1146  CB  ASP A 164      91.689 130.008 124.708  1.00 98.41           C
ATOM   1147  O   ASP A 164      94.531 129.686 125.056  1.00 98.41           O
ATOM   1148  CG  ASP A 164      90.193 129.803 124.444  1.00 98.41           C
ATOM   1149  OD1 ASP A 164      89.764 128.643 124.243  1.00 98.41           O
ATOM   1150  OD2 ASP A 164      89.434 130.796 124.522  1.00 98.41           O
ATOM   1151  N   PHE A 165      94.381 127.725 126.120  1.00 98.76           N
ATOM   1152  CA  PHE A 165      95.818 127.546 126.308  1.00 98.76           C
ATOM   1153  C   PHE A 165      96.530 127.103 125.014  1.00 98.76           C
ATOM   1154  CB  PHE A 165      96.045 126.520 127.434  1.00 98.76           C
ATOM   1155  O   PHE A 165      96.049 126.206 124.318  1.00 98.76           O
ATOM   1156  CG  PHE A 165      95.288 126.752 128.737  1.00 98.76           C
ATOM   1157  CD1 PHE A 165      95.221 128.030 129.314  1.00 98.76           C
ATOM   1158  CD2 PHE A 165      94.650 125.686 129.398  1.00 98.76           C
ATOM   1159  CE1 PHE A 165      94.597 128.231 130.554  1.00 98.76           C
ATOM   1160  CE2 PHE A 165      93.987 125.893 130.620  1.00 98.76           C
ATOM   1161  CZ  PHE A 165      93.972 127.165 131.212  1.00 98.76           C
ATOM   1162  N   ASP A 166      97.725 127.644 124.744  1.00 98.57           N
ATOM   1163  CA  ASP A 166      98.659 127.142 123.721  1.00 98.57           C
ATOM   1164  C   ASP A 166      99.842 126.411 124.380  1.00 98.57           C
ATOM   1165  CB  ASP A 166      99.137 128.281 122.791  1.00 98.57           C
ATOM   1166  O   ASP A 166     100.645 126.998 125.112  1.00 98.57           O
ATOM   1167  CG  ASP A 166     100.082 127.834 121.651  1.00 98.57           C
ATOM   1168  OD1 ASP A 166     100.480 126.643 121.594  1.00 98.57           O
ATOM   1169  OD2 ASP A 166     100.490 128.673 120.814  1.00 98.57           O
ATOM   1170  N   ALA A 167     100.019 125.125 124.054  1.00 98.39           N
ATOM   1171  CA  ALA A 167     101.134 124.309 124.538  1.00 98.39           C
ATOM   1172  C   ALA A 167     102.514 124.952 124.282  1.00 98.39           C
ATOM   1173  CB  ALA A 167     101.059 122.932 123.867  1.00 98.39           C
ATOM   1174  O   ALA A 167     103.436 124.775 125.084  1.00 98.39           O
ATOM   1175  N   LYS A 168     102.669 125.750 123.217  1.00 98.37           N
ATOM   1176  CA  LYS A 168     103.922 126.457 122.894  1.00 98.37           C
ATOM   1177  C   LYS A 168     104.250 127.589 123.864  1.00 98.37           C
ATOM   1178  CB  LYS A 168     103.838 127.029 121.480  1.00 98.37           C
ATOM   1179  O   LYS A 168     105.392 128.050 123.879  1.00 98.37           O
ATOM   1180  CG  LYS A 168     103.732 125.928 120.423  1.00 98.37           C
ATOM   1181  CD  LYS A 168     103.537 126.587 119.063  1.00 98.37           C
ATOM   1182  CE  LYS A 168     103.391 125.508 117.998  1.00 98.37           C
ATOM   1183  NZ  LYS A 168     102.959 126.122 116.726  1.00 98.37           N
ATOM   1184  N   GLN A 169     103.286 128.026 124.668  1.00 98.64           N
ATOM   1185  CA  GLN A 169     103.449 129.022 125.724  1.00 98.64           C
ATOM   1186  C   GLN A 169     103.440 128.396 127.129  1.00 98.64           C
ATOM   1187  CB  GLN A 169     102.348 130.074 125.590  1.00 98.64           C
ATOM   1188  O   GLN A 169     103.617 129.110 128.113  1.00 98.64           O
ATOM   1189  CG  GLN A 169     102.402 130.885 124.283  1.00 98.64           C
ATOM   1190  CD  GLN A 169     101.179 131.786 124.187  1.00 98.64           C
ATOM   1191  NE2 GLN A 169     101.294 133.059 123.888  1.00 98.64           N
ATOM   1192  OE1 GLN A 169     100.080 131.348 124.423  1.00 98.64           O
ATOM   1193  N   SER A 170     103.293 127.074 127.244  1.00 98.78           N
ATOM   1194  CA  SER A 170     103.280 126.382 128.538  1.00 98.78           C
ATOM   1195  C   SER A 170     104.621 126.466 129.270  1.00 98.78           C
ATOM   1196  CB  SER A 170     102.867 124.919 128.369  1.00 98.78           C
ATOM   1197  O   SER A 170     105.688 126.414 128.646  1.00 98.78           O
ATOM   1198  OG  SER A 170     103.839 124.180 127.642  1.00 98.78           O
ATOM   1199  N   LEU A 171     104.590 126.541 130.599  1.00 98.75           N
ATOM   1200  CA  LEU A 171     105.778 126.335 131.426  1.00 98.75           C
ATOM   1201  C   LEU A 171     106.075 124.837 131.529  1.00 98.75           C
ATOM   1202  CB  LEU A 171     105.576 126.960 132.816  1.00 98.75           C
ATOM   1203  O   LEU A 171     105.194 124.030 131.810  1.00 98.75           O
ATOM   1204  CG  LEU A 171     106.760 126.806 133.790  1.00 98.75           C
ATOM   1205  CD1 LEU A 171     108.010 127.555 133.321  1.00 98.75           C
ATOM   1206  CD2 LEU A 171     106.367 127.340 135.167  1.00 98.75           C
ATOM   1207  N   VAL A 172     107.348 124.482 131.368  1.00 98.63           N
ATOM   1208  CA  VAL A 172     107.883 123.155 131.693  1.00 98.63           C
ATOM   1209  C   VAL A 172     109.005 123.348 132.702  1.00 98.63           C
ATOM   1210  CB  VAL A 172     108.375 122.408 130.442  1.00 98.63           C
ATOM   1211  O   VAL A 172     109.998 124.009 132.394  1.00 98.63           O
ATOM   1212  CG1 VAL A 172     108.895 121.009 130.793  1.00 98.63           C
ATOM   1213  CG2 VAL A 172     107.246 122.250 129.419  1.00 98.63           C
ATOM   1214  N   GLY A 173     108.838 122.803 133.901  1.00 98.42           N
ATOM   1215  CA  GLY A 173     109.727 123.019 135.038  1.00 98.42           C
ATOM   1216  C   GLY A 173     108.964 123.231 136.341  1.00 98.42           C
ATOM   1217  O   GLY A 173     107.865 122.703 136.516  1.00 98.42           O
ATOM   1218  N   ASP A 174     109.544 124.027 137.233  1.00 98.72           N
ATOM   1219  CA  ASP A 174     109.088 124.190 138.611  1.00 98.72           C
ATOM   1220  C   ASP A 174     108.664 125.640 138.865  1.00 98.72           C
ATOM   1221  CB  ASP A 174     110.191 123.759 139.595  1.00 98.72           C
ATOM   1222  O   ASP A 174     109.291 126.573 138.360  1.00 98.72           O
ATOM   1223  CG  ASP A 174     110.531 122.259 139.569  1.00 98.72           C
ATOM   1224  OD1 ASP A 174     110.719 121.704 140.675  1.00 98.72           O
ATOM   1225  OD2 ASP A 174     110.642 121.670 138.471  1.00 98.72           O
ATOM   1226  N   ILE A 175     107.624 125.841 139.675  1.00 98.77           N
ATOM   1227  CA  ILE A 175     107.194 127.161 140.157  1.00 98.77           C
ATOM   1228  C   ILE A 175     106.762 127.078 141.621  1.00 98.77           C
ATOM   1229  CB  ILE A 175     106.098 127.757 139.244  1.00 98.77           C
ATOM   1230  O   ILE A 175     106.110 126.118 142.040  1.00 98.77           O
ATOM   1231  CG1 ILE A 175     105.901 129.265 139.502  1.00 98.77           C
ATOM   1232  CG2 ILE A 175     104.770 127.003 139.401  1.00 98.77           C
ATOM   1233  CD1 ILE A 175     105.064 129.960 138.426  1.00 98.77           C
ATOM   1234  N   GLY A 176     107.111 128.081 142.416  1.00 98.33           N
ATOM   1235  CA  GLY A 176     106.714 128.140 143.816  1.00 98.33           C
ATOM   1236  C   GLY A 176     106.957 129.501 144.446  1.00 98.33           C
ATOM   1237  O   GLY A 176     107.257 130.467 143.748  1.00 98.33           O
ATOM   1238  N   ASP A 177     106.758 129.588 145.761  1.00 97.61           N
ATOM   1239  CA  ASP A 177     106.784 130.841 146.526  1.00 97.61           C
ATOM   1240  C   ASP A 177     105.935 131.963 145.907  1.00 97.61           C
ATOM   1241  CB  ASP A 177     108.224 131.269 146.830  1.00 97.61           C
ATOM   1242  O   ASP A 177     106.273 133.144 146.001  1.00 97.61           O
ATOM   1243  CG  ASP A 177     108.971 130.234 147.664  1.00 97.61           C
ATOM   1244  OD1 ASP A 177     108.349 129.629 148.569  1.00 97.61           O
ATOM   1245  OD2 ASP A 177     110.179 130.082 147.388  1.00 97.61           O
ATOM   1246  N   VAL A 178     104.817 131.595 145.270  1.00 98.32           N
ATOM   1247  CA  VAL A 178     103.926 132.545 144.602  1.00 98.32           C
ATOM   1248  C   VAL A 178     103.159 133.334 145.655  1.00 98.32           C
ATOM   1249  CB  VAL A 178     102.972 131.867 143.601  1.00 98.32           C
ATOM   1250  O   VAL A 178     102.279 132.800 146.332  1.00 98.32           O
ATOM   1251  CG1 VAL A 178     102.182 132.919 142.808  1.00 98.32           C
ATOM   1252  CG2 VAL A 178     103.727 130.985 142.597  1.00 98.32           C
ATOM   1253  N   ASN A 179     103.493 134.614 145.784  1.00 98.12           N
ATOM   1254  CA  ASN A 179     102.879 135.539 146.724  1.00 98.12           C
ATOM   1255  C   ASN A 179     102.443 136.820 146.012  1.00 98.12           C
ATOM   1256  CB  ASN A 179     103.849 135.832 147.877  1.00 98.12           C
ATOM   1257  O   ASN A 179     103.113 137.291 145.091  1.00 98.12           O
ATOM   1258  CG  ASN A 179     104.140 134.602 148.713  1.00 98.12           C
ATOM   1259  ND2 ASN A 179     105.277 133.976 148.531  1.00 98.12           N
ATOM   1260  OD1 ASN A 179     103.352 134.176 149.543  1.00 98.12           O
ATOM   1261  N   MET A 180     101.326 137.398 146.449  1.00 98.35           N
ATOM   1262  CA  MET A 180     100.784 138.617 145.854  1.00 98.35           C
ATOM   1263  C   MET A 180     100.196 139.561 146.904  1.00 98.35           C
ATOM   1264  CB  MET A 180      99.775 138.251 144.755  1.00 98.35           C
ATOM   1265  O   MET A 180      99.484 139.136 147.819  1.00 98.35           O
ATOM   1266  CG  MET A 180      99.298 139.450 143.931  1.00 98.35           C
ATOM   1267  SD  MET A 180      98.206 138.970 142.565  1.00 98.35           S
ATOM   1268  CE  MET A 180      97.898 140.600 141.839  1.00 98.35           C
ATOM   1269  N   TRP A 181     100.471 140.851 146.724  1.00 98.07           N
ATOM   1270  CA  TRP A 181      99.991 141.966 147.539  1.00 98.07           C
ATOM   1271  C   TRP A 181      99.178 142.934 146.683  1.00 98.07           C
ATOM   1272  CB  TRP A 181     101.179 142.705 148.171  1.00 98.07           C
ATOM   1273  O   TRP A 181      99.483 143.107 145.504  1.00 98.07           O
ATOM   1274  CG  TRP A 181     102.035 141.895 149.093  1.00 98.07           C
ATOM   1275  CD1 TRP A 181     101.936 141.874 150.440  1.00 98.07           C
ATOM   1276  CD2 TRP A 181     103.096 140.949 148.760  1.00 98.07           C
ATOM   1277  CE2 TRP A 181     103.593 140.381 149.970  1.00 98.07           C
ATOM   1278  CE3 TRP A 181     103.663 140.488 147.555  1.00 98.07           C
ATOM   1279  NE1 TRP A 181     102.874 141.008 150.965  1.00 98.07           N
ATOM   1280  CH2 TRP A 181     105.130 138.955 148.762  1.00 98.07           C
ATOM   1281  CZ2 TRP A 181     104.584 139.389 149.981  1.00 98.07           C
ATOM   1282  CZ3 TRP A 181     104.665 139.501 147.553  1.00 98.07           C
ATOM   1283  N   ASP A 182      98.208 143.625 147.282  1.00 97.63           N
ATOM   1284  CA  ASP A 182      97.448 144.714 146.641  1.00 97.63           C
ATOM   1285  C   ASP A 182      98.139 146.090 146.741  1.00 97.63           C
ATOM   1286  CB  ASP A 182      95.989 144.730 147.136  1.00 97.63           C
ATOM   1287  O   ASP A 182      97.531 147.129 146.486  1.00 97.63           O
ATOM   1288  CG  ASP A 182      95.793 145.121 148.603  1.00 97.63           C
ATOM   1289  OD1 ASP A 182      96.797 145.332 149.316  1.00 97.63           O
ATOM   1290  OD2 ASP A 182      94.626 145.135 149.060  1.00 97.63           O
ATOM   1291  N   PHE A 183      99.430 146.110 147.081  1.00 98.11           N
ATOM   1292  CA  PHE A 183     100.268 147.305 147.171  1.00 98.11           C
ATOM   1293  C   PHE A 183     101.662 147.065 146.578  1.00 98.11           C
ATOM   1294  CB  PHE A 183     100.332 147.798 148.625  1.00 98.11           C
ATOM   1295  O   PHE A 183     102.086 145.927 146.351  1.00 98.11           O
ATOM   1296  CG  PHE A 183     100.863 146.799 149.636  1.00 98.11           C
ATOM   1297  CD1 PHE A 183      99.974 145.909 150.261  1.00 98.11           C
ATOM   1298  CD2 PHE A 183     102.222 146.785 149.995  1.00 98.11           C
ATOM   1299  CE1 PHE A 183     100.430 144.996 151.224  1.00 98.11           C
ATOM   1300  CE2 PHE A 183     102.676 145.892 150.983  1.00 98.11           C
ATOM   1301  CZ  PHE A 183     101.786 144.987 151.587  1.00 98.11           C
ATOM   1302  N   VAL A 184     102.381 148.156 146.313  1.00 98.62           N
ATOM   1303  CA  VAL A 184     103.775 148.115 145.858  1.00 98.62           C
ATOM   1304  C   VAL A 184     104.690 147.880 147.059  1.00 98.62           C
ATOM   1305  CB  VAL A 184     104.152 149.393 145.090  1.00 98.62           C
ATOM   1306  O   VAL A 184     104.686 148.676 147.999  1.00 98.62           O
ATOM   1307  CG1 VAL A 184     105.620 149.370 144.645  1.00 98.62           C
ATOM   1308  CG2 VAL A 184     103.282 149.532 143.834  1.00 98.62           C
ATOM   1309  N   LEU A 185     105.469 146.796 147.035  1.00 98.72           N
ATOM   1310  CA  LEU A 185     106.488 146.533 148.052  1.00 98.72           C
ATOM   1311  C   LEU A 185     107.657 147.521 147.931  1.00 98.72           C
ATOM   1312  CB  LEU A 185     107.006 145.084 147.950  1.00 98.72           C
ATOM   1313  O   LEU A 185     108.094 147.847 146.828  1.00 98.72           O
ATOM   1314  CG  LEU A 185     106.000 143.963 148.262  1.00 98.72           C
ATOM   1315  CD1 LEU A 185     106.731 142.621 148.285  1.00 98.72           C
ATOM   1316  CD2 LEU A 185     105.310 144.148 149.608  1.00 98.72           C
ATOM   1317  N   SER A 186     108.203 147.955 149.068  1.00 98.39           N
ATOM   1318  CA  SER A 186     109.448 148.728 149.103  1.00 98.39           C
ATOM   1319  C   SER A 186     110.667 147.857 148.745  1.00 98.39           C
ATOM   1320  CB  SER A 186     109.632 149.419 150.466  1.00 98.39           C
ATOM   1321  O   SER A 186     110.608 146.629 148.877  1.00 98.39           O
ATOM   1322  OG  SER A 186     110.312 148.613 151.413  1.00 98.39           O
ATOM   1323  N   PRO A 187     111.810 148.456 148.359  1.00 98.35           N
ATOM   1324  CA  PRO A 187     113.061 147.723 148.148  1.00 98.35           C
ATOM   1325  C   PRO A 187     113.462 146.813 149.322  1.00 98.35           C
ATOM   1326  CB  PRO A 187     114.110 148.817 147.924  1.00 98.35           C
ATOM   1327  O   PRO A 187     113.895 145.681 149.117  1.00 98.35           O
ATOM   1328  CG  PRO A 187     113.304 149.935 147.266  1.00 98.35           C
ATOM   1329  CD  PRO A 187     111.984 149.864 148.027  1.00 98.35           C
ATOM   1330  N   GLU A 188     113.277 147.271 150.562  1.00 97.99           N
ATOM   1331  CA  GLU A 188     113.589 146.511 151.778  1.00 97.99           C
ATOM   1332  C   GLU A 188     112.645 145.315 151.952  1.00 97.99           C
ATOM   1333  CB  GLU A 188     113.490 147.404 153.030  1.00 97.99           C
ATOM   1334  O   GLU A 188     113.070 144.226 152.344  1.00 97.99           O
ATOM   1335  CG  GLU A 188     114.389 148.653 153.027  1.00 97.99           C
ATOM   1336  CD  GLU A 188     113.940 149.747 152.043  1.00 97.99           C
ATOM   1337  OE1 GLU A 188     114.816 150.517 151.599  1.00 97.99           O
ATOM   1338  OE2 GLU A 188     112.731 149.774 151.688  1.00 97.99           O
ATOM   1339  N   GLN A 189     111.363 145.497 151.621  1.00 98.40           N
ATOM   1340  CA  GLN A 189     110.377 144.420 151.625  1.00 98.40           C
ATOM   1341  C   GLN A 189     110.694 143.375 150.547  1.00 98.40           C
ATOM   1342  CB  GLN A 189     108.973 145.004 151.432  1.00 98.40           C
ATOM   1343  O   GLN A 189     110.671 142.184 150.845  1.00 98.40           O
ATOM   1344  CG  GLN A 189     108.481 145.765 152.671  1.00 98.40           C
ATOM   1345  CD  GLN A 189     107.120 146.409 152.432  1.00 98.40           C
ATOM   1346  NE2 GLN A 189     106.202 146.330 153.370  1.00 98.40           N
ATOM   1347  OE1 GLN A 189     106.843 146.993 151.400  1.00 98.40           O
ATOM   1348  N   ILE A 190     111.073 143.793 149.335  1.00 98.39           N
ATOM   1349  CA  ILE A 190     111.494 142.877 148.261  1.00 98.39           C
ATOM   1350  C   ILE A 190     112.748 142.102 148.669  1.00 98.39           C
ATOM   1351  CB  ILE A 190     111.699 143.646 146.937  1.00 98.39           C
ATOM   1352  O   ILE A 190     112.797 140.884 148.502  1.00 98.39           O
ATOM   1353  CG1 ILE A 190     110.324 144.161 146.457  1.00 98.39           C
ATOM   1354  CG2 ILE A 190     112.360 142.752 145.867  1.00 98.39           C
ATOM   1355  CD1 ILE A 190     110.384 145.068 145.232  1.00 98.39           C
ATOM   1356  N   SER A 191     113.736 142.774 149.267  1.00 97.43           N
ATOM   1357  CA  SER A 191     114.922 142.105 149.811  1.00 97.43           C
ATOM   1358  C   SER A 191     114.554 141.099 150.901  1.00 97.43           C
ATOM   1359  CB  SER A 191     115.902 143.127 150.386  1.00 97.43           C
ATOM   1360  O   SER A 191     115.164 140.037 150.962  1.00 97.43           O
ATOM   1361  OG  SER A 191     117.087 142.472 150.802  1.00 97.43           O
ATOM   1362  N   THR A 192     113.572 141.418 151.750  1.00 97.47           N
ATOM   1363  CA  THR A 192     113.078 140.515 152.798  1.00 97.47           C
ATOM   1364  C   THR A 192     112.448 139.263 152.192  1.00 97.47           C
ATOM   1365  CB  THR A 192     112.072 141.226 153.718  1.00 97.47           C
ATOM   1366  O   THR A 192     112.776 138.164 152.624  1.00 97.47           O
ATOM   1367  CG2 THR A 192     111.532 140.326 154.830  1.00 97.47           C
ATOM   1368  OG1 THR A 192     112.694 142.323 154.350  1.00 97.47           O
ATOM   1369  N   VAL A 193     111.591 139.410 151.176  1.00 97.19           N
ATOM   1370  CA  VAL A 193     110.968 138.274 150.471  1.00 97.19           C
ATOM   1371  C   VAL A 193     112.028 137.409 149.790  1.00 97.19           C
ATOM   1372  CB  VAL A 193     109.921 138.763 149.447  1.00 97.19           C
ATOM   1373  O   VAL A 193     112.011 136.194 149.954  1.00 97.19           O
ATOM   1374  CG1 VAL A 193     109.328 137.627 148.605  1.00 97.19           C
ATOM   1375  CG2 VAL A 193     108.746 139.437 150.162  1.00 97.19           C
ATOM   1376  N   TYR A 194     112.990 138.029 149.097  1.00 97.08           N
ATOM   1377  CA  TYR A 194     114.051 137.320 148.376  1.00 97.08           C
ATOM   1378  C   TYR A 194     114.890 136.404 149.280  1.00 97.08           C
ATOM   1379  CB  TYR A 194     114.943 138.351 147.670  1.00 97.08           C
ATOM   1380  O   TYR A 194     115.226 135.297 148.880  1.00 97.08           O
ATOM   1381  CG  TYR A 194     116.178 137.761 147.011  1.00 97.08           C
ATOM   1382  CD1 TYR A 194     117.463 138.191 147.399  1.00 97.08           C
ATOM   1383  CD2 TYR A 194     116.042 136.742 146.047  1.00 97.08           C
ATOM   1384  CE1 TYR A 194     118.606 137.608 146.816  1.00 97.08           C
ATOM   1385  CE2 TYR A 194     117.180 136.159 145.462  1.00 97.08           C
ATOM   1386  OH  TYR A 194     119.569 136.021 145.296  1.00 97.08           O
ATOM   1387  CZ  TYR A 194     118.466 136.591 145.848  1.00 97.08           C
ATOM   1388  N   VAL A 195     115.194 136.823 150.514  1.00 95.20           N
ATOM   1389  CA  VAL A 195     115.967 136.003 151.471  1.00 95.20           C
ATOM   1390  C   VAL A 195     115.099 135.031 152.289  1.00 95.20           C
ATOM   1391  CB  VAL A 195     116.890 136.860 152.360  1.00 95.20           C
ATOM   1392  O   VAL A 195     115.552 134.504 153.305  1.00 95.20           O
ATOM   1393  CG1 VAL A 195     117.844 137.715 151.514  1.00 95.20           C
ATOM   1394  CG2 VAL A 195     116.116 137.763 153.331  1.00 95.20           C
ATOM   1395  N   GLY A 196     113.838 134.814 151.898  1.00 92.52           N
ATOM   1396  CA  GLY A 196     112.907 133.903 152.578  1.00 92.52           C
ATOM   1397  C   GLY A 196     112.278 134.470 153.858  1.00 92.52           C
ATOM   1398  O   GLY A 196     111.707 133.730 154.667  1.00 92.52           O
ATOM   1399  N   GLY A 197     112.380 135.784 154.065  1.00 92.24           N
ATOM   1400  CA  GLY A 197     111.707 136.493 155.145  1.00 92.24           C
ATOM   1401  C   GLY A 197     110.185 136.441 155.003  1.00 92.24           C
ATOM   1402  O   GLY A 197     109.631 136.252 153.923  1.00 92.24           O
ATOM   1403  N   THR A 198     109.479 136.591 156.124  1.00 86.37           N
ATOM   1404  CA  THR A 198     108.012 136.520 156.131  1.00 86.37           C
ATOM   1405  C   THR A 198     107.415 137.918 156.030  1.00 86.37           C
ATOM   1406  CB  THR A 198     107.499 135.777 157.370  1.00 86.37           C
ATOM   1407  O   THR A 198     107.606 138.742 156.922  1.00 86.37           O
ATOM   1408  CG2 THR A 198     105.990 135.539 157.328  1.00 86.37           C
ATOM   1409  OG1 THR A 198     108.129 134.509 157.432  1.00 86.37           O
ATOM   1410  N   LEU A 199     106.646 138.154 154.972  1.00 93.85           N
ATOM   1411  CA  LEU A 199     105.652 139.221 154.883  1.00 93.85           C
ATOM   1412  C   LEU A 199     104.268 138.572 154.789  1.00 93.85           C
ATOM   1413  CB  LEU A 199     105.952 140.123 153.673  1.00 93.85           C
ATOM   1414  O   LEU A 199     104.164 137.401 154.435  1.00 93.85           O
ATOM   1415  CG  LEU A 199     107.270 140.914 153.758  1.00 93.85           C
ATOM   1416  CD1 LEU A 199     107.420 141.774 152.506  1.00 93.85           C
ATOM   1417  CD2 LEU A 199     107.317 141.860 154.961  1.00 93.85           C
ATOM   1418  N   SER A 200     103.212 139.317 155.112  1.00 94.36           N
ATOM   1419  CA  SER A 200     101.828 138.844 155.000  1.00 94.36           C
ATOM   1420  C   SER A 200     101.228 139.304 153.669  1.00 94.36           C
ATOM   1421  CB  SER A 200     100.996 139.350 156.183  1.00 94.36           C
ATOM   1422  O   SER A 200     100.740 140.434 153.599  1.00 94.36           O
ATOM   1423  OG  SER A 200     101.522 138.843 157.397  1.00 94.36           O
ATOM   1424  N   PRO A 201     101.306 138.502 152.592  1.00 96.86           N
ATOM   1425  CA  PRO A 201     100.534 138.770 151.387  1.00 96.86           C
ATOM   1426  C   PRO A 201      99.040 138.652 151.672  1.00 96.86           C
ATOM   1427  CB  PRO A 201     101.007 137.757 150.354  1.00 96.86           C
ATOM   1428  O   PRO A 201      98.615 137.828 152.477  1.00 96.86           O
ATOM   1429  CG  PRO A 201     101.394 136.568 151.222  1.00 96.86           C
ATOM   1430  CD  PRO A 201     101.990 137.222 152.457  1.00 96.86           C
ATOM   1431  N   ASN A 202      98.258 139.511 151.024  1.00 95.90           N
ATOM   1432  CA  ASN A 202      96.815 139.646 151.228  1.00 95.90           C
ATOM   1433  C   ASN A 202      95.993 139.372 149.956  1.00 95.90           C
ATOM   1434  CB  ASN A 202      96.533 141.039 151.816  1.00 95.90           C
ATOM   1435  O   ASN A 202      94.778 139.572 149.955  1.00 95.90           O
ATOM   1436  CG  ASN A 202      96.882 142.192 150.886  1.00 95.90           C
ATOM   1437  ND2 ASN A 202      96.316 143.341 151.144  1.00 95.90           N
ATOM   1438  OD1 ASN A 202      97.682 142.091 149.966  1.00 95.90           O
ATOM   1439  N   VAL A 203      96.647 138.944 148.871  1.00 96.55           N
ATOM   1440  CA  VAL A 203      95.986 138.511 147.631  1.00 96.55           C
ATOM   1441  C   VAL A 203      96.247 137.027 147.385  1.00 96.55           C
ATOM   1442  CB  VAL A 203      96.401 139.377 146.428  1.00 96.55           C
ATOM   1443  O   VAL A 203      95.293 136.264 147.274  1.00 96.55           O
ATOM   1444  CG1 VAL A 203      95.635 138.979 145.163  1.00 96.55           C
ATOM   1445  CG2 VAL A 203      96.141 140.867 146.675  1.00 96.55           C
ATOM   1446  N   LEU A 204      97.514 136.606 147.346  1.00 96.94           N
ATOM   1447  CA  LEU A 204      97.918 135.198 147.249  1.00 96.94           C
ATOM   1448  C   LEU A 204      98.984 134.909 148.295  1.00 96.94           C
ATOM   1449  CB  LEU A 204      98.477 134.870 145.851  1.00 96.94           C
ATOM   1450  O   LEU A 204     100.017 135.575 148.303  1.00 96.94           O
ATOM   1451  CG  LEU A 204      97.464 134.957 144.700  1.00 96.94           C
ATOM   1452  CD1 LEU A 204      98.204 134.844 143.369  1.00 96.94           C
ATOM   1453  CD2 LEU A 204      96.433 133.830 144.779  1.00 96.94           C
ATOM   1454  N   ASN A 205      98.752 133.914 149.145  1.00 96.79           N
ATOM   1455  CA  ASN A 205      99.665 133.542 150.215  1.00 96.79           C
ATOM   1456  C   ASN A 205     100.141 132.102 150.043  1.00 96.79           C
ATOM   1457  CB  ASN A 205      98.935 133.764 151.546  1.00 96.79           C
ATOM   1458  O   ASN A 205      99.373 131.165 150.241  1.00 96.79           O
ATOM   1459  CG  ASN A 205      99.805 133.525 152.763  1.00 96.79           C
ATOM   1460  ND2 ASN A 205      99.287 133.861 153.917  1.00 96.79           N
ATOM   1461  OD1 ASN A 205     100.930 133.043 152.711  1.00 96.79           O
ATOM   1462  N   TRP A 206     101.425 131.910 149.738  1.00 96.67           N
ATOM   1463  CA  TRP A 206     101.992 130.574 149.534  1.00 96.67           C
ATOM   1464  C   TRP A 206     101.889 129.673 150.779  1.00 96.67           C
ATOM   1465  CB  TRP A 206     103.448 130.720 149.077  1.00 96.67           C
ATOM   1466  O   TRP A 206     101.838 128.451 150.669  1.00 96.67           O
ATOM   1467  CG  TRP A 206     103.999 129.498 148.417  1.00 96.67           C
ATOM   1468  CD1 TRP A 206     104.994 128.708 148.879  1.00 96.67           C
ATOM   1469  CD2 TRP A 206     103.592 128.921 147.142  1.00 96.67           C
ATOM   1470  CE2 TRP A 206     104.368 127.747 146.912  1.00 96.67           C
ATOM   1471  CE3 TRP A 206     102.659 129.283 146.148  1.00 96.67           C
ATOM   1472  NE1 TRP A 206     105.219 127.677 147.989  1.00 96.67           N
ATOM   1473  CH2 TRP A 206     103.277 127.346 144.800  1.00 96.67           C
ATOM   1474  CZ2 TRP A 206     104.204 126.951 145.775  1.00 96.67           C
ATOM   1475  CZ3 TRP A 206     102.511 128.510 144.981  1.00 96.67           C
ATOM   1476  N   ARG A 207     101.816 130.259 151.980  1.00 95.21           N
ATOM   1477  CA  ARG A 207     101.662 129.517 153.246  1.00 95.21           C
ATOM   1478  C   ARG A 207     100.210 129.192 153.608  1.00 95.21           C
ATOM   1479  CB  ARG A 207     102.350 130.277 154.384  1.00 95.21           C
ATOM   1480  O   ARG A 207      99.968 128.506 154.596  1.00 95.21           O
ATOM   1481  CG  ARG A 207     103.864 130.366 154.168  1.00 95.21           C
ATOM   1482  CD  ARG A 207     104.510 130.953 155.423  1.00 95.21           C
ATOM   1483  NE  ARG A 207     105.978 130.974 155.308  1.00 95.21           N
ATOM   1484  NH1 ARG A 207     106.397 132.186 157.205  1.00 95.21           N
ATOM   1485  NH2 ARG A 207     108.085 131.625 155.873  1.00 95.21           N
ATOM   1486  CZ  ARG A 207     106.810 131.581 156.129  1.00 95.21           C
ATOM   1487  N   ALA A 208      99.252 129.697 152.839  1.00 95.38           N
ATOM   1488  CA  ALA A 208      97.825 129.433 152.994  1.00 95.38           C
ATOM   1489  C   ALA A 208      97.169 129.374 151.605  1.00 95.38           C
ATOM   1490  CB  ALA A 208      97.216 130.497 153.921  1.00 95.38           C
ATOM   1491  O   ALA A 208      96.170 130.033 151.338  1.00 95.38           O
ATOM   1492  N   LEU A 209      97.773 128.622 150.685  1.00 96.37           N
ATOM   1493  CA  LEU A 209      97.423 128.695 149.277  1.00 96.37           C
ATOM   1494  C   LEU A 209      96.121 127.951 149.011  1.00 96.37           C
ATOM   1495  CB  LEU A 209      98.572 128.138 148.426  1.00 96.37           C
ATOM   1496  O   LEU A 209      95.990 126.773 149.344  1.00 96.37           O
ATOM   1497  CG  LEU A 209      98.407 128.455 146.928  1.00 96.37           C
ATOM   1498  CD1 LEU A 209      98.653 129.940 146.642  1.00 96.37           C
ATOM   1499  CD2 LEU A 209      99.397 127.614 146.130  1.00 96.37           C
ATOM   1500  N   ASN A 210      95.189 128.617 148.342  1.00 96.03           N
ATOM   1501  CA  ASN A 210      93.978 127.990 147.853  1.00 96.03           C
ATOM   1502  C   ASN A 210      94.106 127.745 146.344  1.00 96.03           C
ATOM   1503  CB  ASN A 210      92.800 128.884 148.265  1.00 96.03           C
ATOM   1504  O   ASN A 210      94.204 128.693 145.562  1.00 96.03           O
ATOM   1505  CG  ASN A 210      91.499 128.125 148.250  1.00 96.03           C
ATOM   1506  ND2 ASN A 210      90.397 128.823 148.165  1.00 96.03           N
ATOM   1507  OD1 ASN A 210      91.485 126.904 148.314  1.00 96.03           O
ATOM   1508  N   TYR A 211      94.157 126.478 145.921  1.00 97.33           N
ATOM   1509  CA  TYR A 211      94.430 126.126 144.526  1.00 97.33           C
ATOM   1510  C   TYR A 211      93.680 124.877 144.040  1.00 97.33           C
ATOM   1511  CB  TYR A 211      95.947 125.978 144.315  1.00 97.33           C
ATOM   1512  O   TYR A 211      93.258 124.025 144.824  1.00 97.33           O
ATOM   1513  CG  TYR A 211      96.531 124.706 144.892  1.00 97.33           C
ATOM   1514  CD1 TYR A 211      96.887 124.645 146.253  1.00 97.33           C
ATOM   1515  CD2 TYR A 211      96.672 123.565 144.076  1.00 97.33           C
ATOM   1516  CE1 TYR A 211      97.348 123.435 146.802  1.00 97.33           C
ATOM   1517  CE2 TYR A 211      97.130 122.354 144.629  1.00 97.33           C
ATOM   1518  OH  TYR A 211      97.798 121.087 146.544  1.00 97.33           O
ATOM   1519  CZ  TYR A 211      97.449 122.283 146.000  1.00 97.33           C
ATOM   1520  N   LYS A 212      93.584 124.737 142.714  1.00 97.37           N
ATOM   1521  CA  LYS A 212      93.158 123.522 142.013  1.00 97.37           C
ATOM   1522  C   LYS A 212      94.171 123.171 140.927  1.00 97.37           C
ATOM   1523  CB  LYS A 212      91.750 123.737 141.439  1.00 97.37           C
ATOM   1524  O   LYS A 212      94.392 123.954 140.010  1.00 97.37           O
ATOM   1525  CG  LYS A 212      91.215 122.470 140.754  1.00 97.37           C
ATOM   1526  CD  LYS A 212      89.861 122.732 140.091  1.00 97.37           C
ATOM   1527  CE  LYS A 212      89.400 121.458 139.378  1.00 97.37           C
ATOM   1528  NZ  LYS A 212      88.196 121.704 138.550  1.00 97.37           N
ATOM   1529  N   ALA A 213      94.753 121.979 141.009  1.00 97.42           N
ATOM   1530  CA  ALA A 213      95.613 121.436 139.959  1.00 97.42           C
ATOM   1531  C   ALA A 213      94.792 120.645 138.924  1.00 97.42           C
ATOM   1532  CB  ALA A 213      96.709 120.586 140.612  1.00 97.42           C
ATOM   1533  O   ALA A 213      93.854 119.930 139.287  1.00 97.42           O
ATOM   1534  N   GLN A 214      95.161 120.757 137.650  1.00 98.15           N
ATOM   1535  CA  GLN A 214      94.557 120.049 136.521  1.00 98.15           C
ATOM   1536  C   GLN A 214      95.670 119.507 135.614  1.00 98.15           C
ATOM   1537  CB  GLN A 214      93.643 121.032 135.767  1.00 98.15           C
ATOM   1538  O   GLN A 214      96.648 120.204 135.365  1.00 98.15           O
ATOM   1539  CG  GLN A 214      92.876 120.419 134.583  1.00 98.15           C
ATOM   1540  CD  GLN A 214      91.744 119.479 134.983  1.00 98.15           C
ATOM   1541  NE2 GLN A 214      91.534 118.420 134.233  1.00 98.15           N
ATOM   1542  OE1 GLN A 214      91.007 119.682 135.939  1.00 98.15           O
ATOM   1543  N   GLY A 215      95.517 118.279 135.110  1.00 98.01           N
ATOM   1544  CA  GLY A 215      96.507 117.639 134.232  1.00 98.01           C
ATOM   1545  C   GLY A 215      97.701 117.038 134.984  1.00 98.01           C
ATOM   1546  O   GLY A 215      97.575 116.642 136.145  1.00 98.01           O
ATOM   1547  N   ASP A 216      98.853 116.951 134.315  1.00 97.90           N
ATOM   1548  CA  ASP A 216     100.076 116.341 134.851  1.00 97.90           C
ATOM   1549  C   ASP A 216     100.870 117.362 135.680  1.00 97.90           C
ATOM   1550  CB  ASP A 216     100.917 115.714 133.718  1.00 97.90           C
ATOM   1551  O   ASP A 216     101.918 117.853 135.266  1.00 97.90           O
ATOM   1552  CG  ASP A 216     100.355 114.396 133.168  1.00 97.90           C
ATOM   1553  OD1 ASP A 216      99.713 113.645 133.929  1.00 97.90           O
ATOM   1554  OD2 ASP A 216     100.657 114.080 131.990  1.00 97.90           O
ATOM   1555  N   VAL A 217     100.352 117.684 136.868  1.00 98.46           N
ATOM   1556  CA  VAL A 217     100.985 118.598 137.829  1.00 98.46           C
ATOM   1557  C   VAL A 217     101.326 117.854 139.114  1.00 98.46           C
ATOM   1558  CB  VAL A 217     100.101 119.817 138.134  1.00 98.46           C
ATOM   1559  O   VAL A 217     100.484 117.168 139.696  1.00 98.46           O
ATOM   1560  CG1 VAL A 217     100.832 120.802 139.055  1.00 98.46           C
ATOM   1561  CG2 VAL A 217      99.711 120.557 136.851  1.00 98.46           C
ATOM   1562  N   PHE A 218     102.557 118.024 139.593  1.00 98.43           N
ATOM   1563  CA  PHE A 218     103.044 117.373 140.808  1.00 98.43           C
ATOM   1564  C   PHE A 218     103.483 118.397 141.845  1.00 98.43           C
ATOM   1565  CB  PHE A 218     104.174 116.395 140.465  1.00 98.43           C
ATOM   1566  O   PHE A 218     103.879 119.504 141.505  1.00 98.43           O
ATOM   1567  CG  PHE A 218     103.770 115.345 139.451  1.00 98.43           C
ATOM   1568  CD1 PHE A 218     103.212 114.126 139.876  1.00 98.43           C
ATOM   1569  CD2 PHE A 218     103.872 115.624 138.074  1.00 98.43           C
ATOM   1570  CE1 PHE A 218     102.768 113.184 138.931  1.00 98.43           C
ATOM   1571  CE2 PHE A 218     103.400 114.693 137.133  1.00 98.43           C
ATOM   1572  CZ  PHE A 218     102.860 113.471 137.559  1.00 98.43           C
ATOM   1573  N   ILE A 219     103.454 118.006 143.117  1.00 98.39           N
ATOM   1574  CA  ILE A 219     104.007 118.798 144.218  1.00 98.39           C
ATOM   1575  C   ILE A 219     105.262 118.093 144.719  1.00 98.39           C
ATOM   1576  CB  ILE A 219     102.960 119.019 145.327  1.00 98.39           C
ATOM   1577  O   ILE A 219     105.219 116.899 145.041  1.00 98.39           O
ATOM   1578  CG1 ILE A 219     101.733 119.759 144.756  1.00 98.39           C
ATOM   1579  CG2 ILE A 219     103.577 119.826 146.478  1.00 98.39           C
ATOM   1580  CD1 ILE A 219     100.557 119.843 145.726  1.00 98.39           C
ATOM   1581  N   LYS A 220     106.383 118.813 144.767  1.00 98.46           N
ATOM   1582  CA  LYS A 220     107.693 118.299 145.195  1.00 98.46           C
ATOM   1583  C   LYS A 220     108.404 119.307 146.098  1.00 98.46           C
ATOM   1584  CB  LYS A 220     108.551 117.981 143.953  1.00 98.46           C
ATOM   1585  O   LYS A 220     108.021 120.475 146.098  1.00 98.46           O
ATOM   1586  CG  LYS A 220     108.017 116.819 143.097  1.00 98.46           C
ATOM   1587  CD  LYS A 220     108.019 115.479 143.846  1.00 98.46           C
ATOM   1588  CE  LYS A 220     107.433 114.391 142.947  1.00 98.46           C
ATOM   1589  NZ  LYS A 220     107.365 113.093 143.657  1.00 98.46           N
ATOM   1590  N   PRO A 221     109.406 118.879 146.891  1.00 98.30           N
ATOM   1591  CA  PRO A 221     110.308 119.816 147.548  1.00 98.30           C
ATOM   1592  C   PRO A 221     110.897 120.790 146.525  1.00 98.30           C
ATOM   1593  CB  PRO A 221     111.399 118.965 148.206  1.00 98.30           C
ATOM   1594  O   PRO A 221     111.284 120.362 145.440  1.00 98.30           O
ATOM   1595  CG  PRO A 221     110.719 117.609 148.394  1.00 98.30           C
ATOM   1596  CD  PRO A 221     109.817 117.510 147.165  1.00 98.30           C
ATOM   1597  N   GLN A 222     110.941 122.077 146.865  1.00 97.83           N
ATOM   1598  CA  GLN A 222     111.490 123.102 145.979  1.00 97.83           C
ATOM   1599  C   GLN A 222     112.984 122.871 145.694  1.00 97.83           C
ATOM   1600  CB  GLN A 222     111.224 124.494 146.568  1.00 97.83           C
ATOM   1601  O   GLN A 222     113.705 122.314 146.526  1.00 97.83           O
ATOM   1602  CG  GLN A 222     112.088 124.801 147.802  1.00 97.83           C
ATOM   1603  CD  GLN A 222     111.762 126.144 148.438  1.00 97.83           C
ATOM   1604  NE2 GLN A 222     112.728 126.821 149.013  1.00 97.83           N
ATOM   1605  OE1 GLN A 222     110.617 126.551 148.508  1.00 97.83           O
ATOM   1606  N   LEU A 223     113.454 123.336 144.536  1.00 97.62           N
ATOM   1607  CA  LEU A 223     114.846 123.178 144.087  1.00 97.62           C
ATOM   1608  C   LEU A 223     115.732 124.408 144.364  1.00 97.62           C
ATOM   1609  CB  LEU A 223     114.856 122.766 142.603  1.00 97.62           C
ATOM   1610  O   LEU A 223     116.873 124.459 143.912  1.00 97.62           O
ATOM   1611  CG  LEU A 223     114.195 121.405 142.306  1.00 97.62           C
ATOM   1612  CD1 LEU A 223     114.244 121.144 140.802  1.00 97.62           C
ATOM   1613  CD2 LEU A 223     114.904 120.244 143.013  1.00 97.62           C
ATOM   1614  N   TRP A 224     115.219 125.389 145.103  1.00 95.64           N
ATOM   1615  CA  TRP A 224     115.927 126.601 145.527  1.00 95.64           C
ATOM   1616  C   TRP A 224     116.027 126.683 147.055  1.00 95.64           C
ATOM   1617  CB  TRP A 224     115.241 127.830 144.922  1.00 95.64           C
ATOM   1618  O   TRP A 224     115.270 126.032 147.784  1.00 95.64           O
ATOM   1619  CG  TRP A 224     113.761 127.888 145.122  1.00 95.64           C
ATOM   1620  CD1 TRP A 224     113.132 128.456 146.171  1.00 95.64           C
ATOM   1621  CD2 TRP A 224     112.710 127.380 144.247  1.00 95.64           C
ATOM   1622  CE2 TRP A 224     111.452 127.664 144.852  1.00 95.64           C
ATOM   1623  CE3 TRP A 224     112.694 126.711 143.002  1.00 95.64           C
ATOM   1624  NE1 TRP A 224     111.770 128.312 146.023  1.00 95.64           N
ATOM   1625  CH2 TRP A 224     110.254 126.661 143.004  1.00 95.64           C
ATOM   1626  CZ2 TRP A 224     110.240 127.301 144.256  1.00 95.64           C
ATOM   1627  CZ3 TRP A 224     111.479 126.366 142.381  1.00 95.64           C
ATOM   1628  N   SER A 225     116.995 127.461 147.537  1.00 81.19           N
ATOM   1629  CA  SER A 225     117.289 127.661 148.963  1.00 81.19           C
ATOM   1630  C   SER A 225     116.669 128.932 149.510  1.00 81.19           C
ATOM   1631  CB  SER A 225     118.797 127.691 149.189  1.00 81.19           C
ATOM   1632  O   SER A 225     116.883 129.968 148.845  1.00 81.19           O
ATOM   1633  OG  SER A 225     119.314 128.768 148.441  1.00 81.19           O
ATOM   1634  OXT SER A 225     116.106 128.823 150.617  1.00 81.19           O
HETATM 1634 CA   CA  B 301      98.043 132.770 123.919  1.00 57.96          Ca
HETATM 1635 CA   CA  B 302      96.065 134.972 126.339  1.00 47.80          Ca
END
