# Supplementary material for: C-reactive protein is a broad-spectrum capsule-binding receptor for hepatic capture of blood-borne bacteria
Source: EMBO J. 2025 Nov 10;44(24):7364–94. doi: 10.1038/s44318-025-00623-w (PMC12705745; doi:10.1038/s44318-025-00623-w)
Supplement: Supplementary file 19 — Source data Fig. 7 [file 44318_2025_623_MOESM19_ESM.zip › SD figure 7/Figure 7F-H/crph.pdb]

REMARK   3 
REMARK   3 FILE CREATED: Wed Jan  3 17:37:02 2024
REMARK   3 
REMARK   3 RESOLUTION: 2.80  
REMARK   3 
REMARK   3 REFINEMENT.
REMARK   3   PROGRAM     : PHENIX (1.20.1_4487: phenix.real_space_refine)
REMARK   3   AUTHORS     : Adams,Afonine,Bunkoczi,Burnley,Chen,Dar,Davis,
REMARK   3               : Draizen,Echols,Gildea,Gros,Grosse-Kunstleve,Headd,
REMARK   3               : Hintze,Hung,Ioerger,Liebschner,McCoy,McKee,Moriarty,
REMARK   3               : Oeffner,Poon,Read,Richardson,Richardson,Sacchettini,
REMARK   3               : Sauter,Sobolev,Storoni,Terwilliger,Williams,Zwart
REMARK   3 
REMARK   3 SCATTERING TABLE: ELECTRON
REMARK   3 
REMARK   3 REFINEMENT TARGET: REAL-SPACE (WEIGHTED MAP SUM AT ATOM CENTERS)
REMARK   3 
REMARK   3 MODEL TO MAP FIT.
REMARK   3   CC_mask  : 0.8343
REMARK   3   CC_volume: 0.8386
REMARK   3   CC_peaks : 0.8060
REMARK   3 
HELIX    1   1 GLY B  148  GLN B  150  1                                   3
HELIX    2   2 PRO B  168  LEU B  176  1                                   9
SHEET    1   1 1 ALA B   8  PHE B  11  0
SHEET    2   2 1 TYR B  19  LEU B  22  0
SHEET    3   3 1 ALA B  32  TYR B  40  0
SHEET    4   4 1 TYR B  49  ALA B  55  0
SHEET    5   5 1 ILE B  63  SER B  68  0
SHEET    6   6 1 GLY B  72  VAL B  77  0
SHEET    7   7 1 SER B  80  GLU B  85  0
SHEET    8   8 1 VAL B  94  GLU B 101  0
SHEET    9   9 1 VAL B 107  VAL B 111  0
SHEET   10  10 1 SER B 132  LEU B 135  0
SHEET   11  11 1 GLY B 154  GLY B 157  0
SHEET   12  12 1 ASN B 160  TRP B 162  0
SHEET   13  13 1 TYR B 192  GLN B 195  0
SHEET   14  14 1 PHE B 199  LYS B 201  0
CRYST1  272.000  272.000  272.000  90.00  90.00  90.00 P 1
SCALE1      0.003676  0.000000  0.000000        0.00000
SCALE2      0.000000  0.003676  0.000000        0.00000
SCALE3      0.000000  0.000000  0.003676        0.00000
ATOM      1  N   GLN B   1      94.064 126.777 153.771  1.00 69.12           N
ATOM      2  CA  GLN B   1      94.832 126.373 154.978  1.00 80.46           C
ATOM      3  C   GLN B   1      95.860 125.301 154.635  1.00 80.40           C
ATOM      4  O   GLN B   1      96.404 124.645 155.524  1.00 81.97           O
ATOM      5  CB  GLN B   1      93.887 125.868 156.070  1.00 83.37           C
ATOM      6  CG  GLN B   1      92.819 126.871 156.474  1.00 82.39           C
ATOM      7  CD  GLN B   1      92.107 126.484 157.755  1.00 84.80           C
ATOM      8  OE1 GLN B   1      91.482 125.427 157.836  1.00 82.43           O
ATOM      9  NE2 GLN B   1      92.197 127.342 158.765  1.00 81.69           N
ATOM     10  N   THR B   2      96.125 125.127 153.343  1.00 63.19           N
ATOM     11  CA  THR B   2      97.121 124.171 152.875  1.00 64.40           C
ATOM     12  C   THR B   2      98.472 124.870 152.826  1.00 62.31           C
ATOM     13  O   THR B   2      98.719 125.700 151.946  1.00 66.50           O
ATOM     14  CB  THR B   2      96.733 123.620 151.507  1.00 64.68           C
ATOM     15  OG1 THR B   2      95.307 123.507 151.426  1.00 63.96           O
ATOM     16  CG2 THR B   2      97.360 122.256 151.281  1.00 64.93           C
ATOM     17  N   ASP B   3      99.347 124.533 153.767  1.00 53.68           N
ATOM     18  CA  ASP B   3     100.654 125.167 153.885  1.00 52.64           C
ATOM     19  C   ASP B   3     101.604 124.515 152.893  1.00 58.63           C
ATOM     20  O   ASP B   3     101.957 123.341 153.041  1.00 65.76           O
ATOM     21  CB  ASP B   3     101.181 125.040 155.310  1.00 56.12           C
ATOM     22  CG  ASP B   3     102.379 125.922 155.566  1.00 64.95           C
ATOM     23  OD1 ASP B   3     102.761 126.686 154.656  1.00 71.57           O
ATOM     24  OD2 ASP B   3     102.942 125.853 156.678  1.00 64.40           O
ATOM     25  N   MET B   4     102.026 125.275 151.886  1.00 57.41           N
ATOM     26  CA  MET B   4     102.901 124.773 150.837  1.00 55.97           C
ATOM     27  C   MET B   4     104.334 125.260 151.009  1.00 57.52           C
ATOM     28  O   MET B   4     105.068 125.405 150.030  1.00 69.40           O
ATOM     29  CB  MET B   4     102.371 125.171 149.462  1.00 59.64           C
ATOM     30  CG  MET B   4     101.071 124.491 149.084  1.00 62.98           C
ATOM     31  SD  MET B   4     101.246 123.111 147.934  1.00 79.34           S
ATOM     32  CE  MET B   4     102.243 123.821 146.625  1.00 64.60           C
ATOM     33  N   SER B   5     104.748 125.515 152.245  1.00 46.80           N
ATOM     34  CA  SER B   5     106.124 125.914 152.490  1.00 50.24           C
ATOM     35  C   SER B   5     107.070 124.771 152.151  1.00 53.16           C
ATOM     36  O   SER B   5     106.767 123.600 152.389  1.00 59.29           O
ATOM     37  CB  SER B   5     106.301 126.331 153.947  1.00 56.64           C
ATOM     38  OG  SER B   5     105.730 127.604 154.183  1.00 63.08           O
ATOM     39  N   ARG B   6     108.225 125.118 151.590  1.00 57.57           N
ATOM     40  CA  ARG B   6     109.239 124.133 151.222  1.00 58.19           C
ATOM     41  C   ARG B   6     108.679 123.107 150.240  1.00 60.68           C
ATOM     42  O   ARG B   6     108.981 121.915 150.317  1.00 63.68           O
ATOM     43  CB  ARG B   6     109.802 123.444 152.465  1.00 60.72           C
ATOM     44  CG  ARG B   6     110.781 124.293 153.253  1.00 62.20           C
ATOM     45  CD  ARG B   6     112.212 123.856 153.013  1.00 65.93           C
ATOM     46  NE  ARG B   6     112.574 122.707 153.835  1.00 72.46           N
ATOM     47  CZ  ARG B   6     113.799 122.206 153.926  1.00 71.88           C
ATOM     48  NH1 ARG B   6     114.813 122.728 153.256  1.00 68.40           N
ATOM     49  NH2 ARG B   6     114.011 121.151 154.708  1.00 68.69           N
ATOM     50  N   LYS B   7     107.856 123.572 149.305  1.00 57.50           N
ATOM     51  CA  LYS B   7     107.268 122.708 148.293  1.00 54.25           C
ATOM     52  C   LYS B   7     107.100 123.504 147.010  1.00 58.40           C
ATOM     53  O   LYS B   7     107.082 124.736 147.020  1.00 62.83           O
ATOM     54  CB  LYS B   7     105.924 122.140 148.750  1.00 52.99           C
ATOM     55  CG  LYS B   7     106.042 120.968 149.694  1.00 55.10           C
ATOM     56  CD  LYS B   7     104.680 120.375 149.993  1.00 58.51           C
ATOM     57  CE  LYS B   7     104.588 119.850 151.412  1.00 59.95           C
ATOM     58  NZ  LYS B   7     103.184 119.830 151.897  1.00 60.86           N
ATOM     59  N   ALA B   8     106.981 122.785 145.897  1.00 55.56           N
ATOM     60  CA  ALA B   8     106.886 123.417 144.592  1.00 54.44           C
ATOM     61  C   ALA B   8     106.089 122.530 143.648  1.00 56.43           C
ATOM     62  O   ALA B   8     106.019 121.307 143.816  1.00 61.22           O
ATOM     63  CB  ALA B   8     108.272 123.697 144.006  1.00 58.61           C
ATOM     64  N   PHE B   9     105.490 123.172 142.645  1.00 52.69           N
ATOM     65  CA  PHE B   9     104.748 122.479 141.606  1.00 48.83           C
ATOM     66  C   PHE B   9     105.674 122.157 140.444  1.00 57.85           C
ATOM     67  O   PHE B   9     106.491 122.989 140.036  1.00 63.28           O
ATOM     68  CB  PHE B   9     103.580 123.328 141.109  1.00 51.26           C
ATOM     69  CG  PHE B   9     102.427 123.396 142.062  1.00 56.47           C
ATOM     70  CD1 PHE B   9     101.761 122.253 142.450  1.00 59.00           C
ATOM     71  CD2 PHE B   9     102.004 124.609 142.562  1.00 54.77           C
ATOM     72  CE1 PHE B   9     100.701 122.322 143.322  1.00 59.78           C
ATOM     73  CE2 PHE B   9     100.948 124.680 143.432  1.00 56.37           C
ATOM     74  CZ  PHE B   9     100.295 123.537 143.811  1.00 57.50           C
ATOM     75  N   VAL B  10     105.532 120.948 139.912  1.00 59.13           N
ATOM     76  CA  VAL B  10     106.397 120.421 138.866  1.00 52.00           C
ATOM     77  C   VAL B  10     105.527 120.031 137.680  1.00 57.31           C
ATOM     78  O   VAL B  10     104.566 119.260 137.832  1.00 63.38           O
ATOM     79  CB  VAL B  10     107.216 119.220 139.360  1.00 54.55           C
ATOM     80  CG1 VAL B  10     108.011 118.611 138.219  1.00 58.50           C
ATOM     81  CG2 VAL B  10     108.137 119.640 140.485  1.00 59.58           C
ATOM     82  N   PHE B  11     105.859 120.585 136.508  1.00 57.02           N
ATOM     83  CA  PHE B  11     105.294 120.204 135.218  1.00 54.45           C
ATOM     84  C   PHE B  11     106.407 119.550 134.412  1.00 56.45           C
ATOM     85  O   PHE B  11     107.286 120.255 133.892  1.00 64.90           O
ATOM     86  CB  PHE B  11     104.744 121.420 134.465  1.00 58.88           C
ATOM     87  CG  PHE B  11     103.949 122.363 135.311  1.00 59.73           C
ATOM     88  CD1 PHE B  11     104.574 123.249 136.163  1.00 59.42           C
ATOM     89  CD2 PHE B  11     102.575 122.384 135.232  1.00 57.33           C
ATOM     90  CE1 PHE B  11     103.841 124.117 136.933  1.00 56.92           C
ATOM     91  CE2 PHE B  11     101.842 123.250 136.000  1.00 54.44           C
ATOM     92  CZ  PHE B  11     102.475 124.117 136.850  1.00 55.85           C
ATOM     93  N   PRO B  12     106.433 118.225 134.278  1.00 55.74           N
ATOM     94  CA  PRO B  12     107.571 117.565 133.632  1.00 60.55           C
ATOM     95  C   PRO B  12     107.413 117.289 132.144  1.00 62.96           C
ATOM     96  O   PRO B  12     108.367 116.808 131.525  1.00 64.72           O
ATOM     97  CB  PRO B  12     107.659 116.253 134.415  1.00 57.69           C
ATOM     98  CG  PRO B  12     106.249 115.955 134.816  1.00 57.67           C
ATOM     99  CD  PRO B  12     105.465 117.241 134.786  1.00 56.00           C
ATOM    100  N   LYS B  13     106.255 117.575 131.557  1.00 63.64           N
ATOM    101  CA  LYS B  13     106.001 117.318 130.149  1.00 57.00           C
ATOM    102  C   LYS B  13     105.406 118.562 129.508  1.00 61.34           C
ATOM    103  O   LYS B  13     104.825 119.416 130.182  1.00 65.09           O
ATOM    104  CB  LYS B  13     105.040 116.141 129.953  1.00 61.46           C
ATOM    105  CG  LYS B  13     105.581 115.025 129.076  1.00 61.12           C
ATOM    106  CD  LYS B  13     104.707 113.772 129.122  1.00 65.78           C
ATOM    107  CE  LYS B  13     104.668 113.111 130.494  1.00 67.95           C
ATOM    108  NZ  LYS B  13     105.997 112.580 130.890  1.00 67.46           N
ATOM    109  N   GLU B  14     105.555 118.655 128.191  1.00 63.12           N
ATOM    110  CA  GLU B  14     104.968 119.741 127.418  1.00 61.37           C
ATOM    111  C   GLU B  14     103.581 119.304 126.968  1.00 60.15           C
ATOM    112  O   GLU B  14     103.446 118.389 126.150  1.00 66.92           O
ATOM    113  CB  GLU B  14     105.848 120.093 126.225  1.00 64.73           C
ATOM    114  CG  GLU B  14     105.093 120.712 125.064  1.00 70.04           C
ATOM    115  CD  GLU B  14     105.979 121.554 124.170  1.00 74.15           C
ATOM    116  OE1 GLU B  14     107.169 121.735 124.502  1.00 73.58           O
ATOM    117  OE2 GLU B  14     105.483 122.039 123.132  1.00 73.82           O
ATOM    118  N   SER B  15     102.553 119.954 127.500  1.00 50.65           N
ATOM    119  CA  SER B  15     101.181 119.589 127.194  1.00 56.39           C
ATOM    120  C   SER B  15     100.315 120.833 127.273  1.00 59.02           C
ATOM    121  O   SER B  15     100.766 121.908 127.673  1.00 61.59           O
ATOM    122  CB  SER B  15     100.665 118.512 128.150  1.00 62.74           C
ATOM    123  OG  SER B  15     100.874 118.891 129.498  1.00 66.63           O
ATOM    124  N   ASP B  16      99.053 120.673 126.880  1.00 54.81           N
ATOM    125  CA  ASP B  16      98.078 121.754 126.914  1.00 51.29           C
ATOM    126  C   ASP B  16      96.895 121.446 127.827  1.00 60.59           C
ATOM    127  O   ASP B  16      95.810 122.002 127.640  1.00 65.67           O
ATOM    128  CB  ASP B  16      97.644 122.096 125.483  1.00 55.58           C
ATOM    129  CG  ASP B  16      96.435 121.303 124.989  1.00 63.95           C
ATOM    130  OD1 ASP B  16      96.117 121.448 123.792  1.00 65.80           O
ATOM    131  OD2 ASP B  16      95.832 120.499 125.729  1.00 64.03           O
ATOM    132  N   THR B  17      97.094 120.596 128.836  1.00 65.58           N
ATOM    133  CA  THR B  17      96.026 120.239 129.763  1.00 60.60           C
ATOM    134  C   THR B  17      96.450 120.409 131.217  1.00 60.59           C
ATOM    135  O   THR B  17      95.599 120.577 132.096  1.00 64.69           O
ATOM    136  CB  THR B  17      95.575 118.799 129.525  1.00 63.52           C
ATOM    137  OG1 THR B  17      96.707 117.993 129.179  1.00 70.61           O
ATOM    138  CG2 THR B  17      94.553 118.741 128.405  1.00 64.17           C
ATOM    139  N   SER B  18      97.751 120.364 131.488  1.00 60.71           N
ATOM    140  CA  SER B  18      98.249 120.477 132.853  1.00 62.37           C
ATOM    141  C   SER B  18      98.309 121.938 133.284  1.00 64.23           C
ATOM    142  O   SER B  18      98.864 122.779 132.571  1.00 67.09           O
ATOM    143  CB  SER B  18      99.632 119.842 132.962  1.00 61.53           C
ATOM    144  OG  SER B  18     100.609 120.639 132.318  1.00 66.07           O
ATOM    145  N   TYR B  19      97.746 122.238 134.452  1.00 58.26           N
ATOM    146  CA  TYR B  19      97.768 123.595 134.985  1.00 53.42           C
ATOM    147  C   TYR B  19      97.261 123.580 136.420  1.00 59.02           C
ATOM    148  O   TYR B  19      96.689 122.590 136.893  1.00 65.45           O
ATOM    149  CB  TYR B  19      96.937 124.547 134.125  1.00 50.98           C
ATOM    150  CG  TYR B  19      95.446 124.331 134.195  1.00 48.02           C
ATOM    151  CD1 TYR B  19      94.682 124.950 135.166  1.00 54.89           C
ATOM    152  CD2 TYR B  19      94.801 123.531 133.273  1.00 52.44           C
ATOM    153  CE1 TYR B  19      93.323 124.764 135.225  1.00 54.84           C
ATOM    154  CE2 TYR B  19      93.445 123.341 133.325  1.00 52.66           C
ATOM    155  CZ  TYR B  19      92.710 123.960 134.300  1.00 53.96           C
ATOM    156  OH  TYR B  19      91.352 123.768 134.354  1.00 57.73           O
ATOM    157  N   VAL B  20      97.496 124.693 137.118  1.00 58.28           N
ATOM    158  CA  VAL B  20      96.974 124.894 138.464  1.00 50.24           C
ATOM    159  C   VAL B  20      96.298 126.254 138.530  1.00 55.06           C
ATOM    160  O   VAL B  20      96.817 127.246 138.003  1.00 64.84           O
ATOM    161  CB  VAL B  20      98.074 124.781 139.538  1.00 51.18           C
ATOM    162  CG1 VAL B  20      98.920 123.550 139.295  1.00 57.49           C
ATOM    163  CG2 VAL B  20      98.930 126.012 139.544  1.00 55.10           C
ATOM    164  N   SER B  21      95.135 126.293 139.172  1.00 51.92           N
ATOM    165  CA  SER B  21      94.332 127.499 139.301  1.00 54.53           C
ATOM    166  C   SER B  21      94.292 127.924 140.760  1.00 54.66           C
ATOM    167  O   SER B  21      93.998 127.108 141.640  1.00 63.25           O
ATOM    168  CB  SER B  21      92.915 127.264 138.782  1.00 56.49           C
ATOM    169  OG  SER B  21      91.976 128.018 139.522  1.00 57.87           O
ATOM    170  N   LEU B  22      94.577 129.199 141.007  1.00 49.80           N
ATOM    171  CA  LEU B  22      94.618 129.759 142.348  1.00 50.83           C
ATOM    172  C   LEU B  22      93.445 130.708 142.546  1.00 56.36           C
ATOM    173  O   LEU B  22      92.930 131.290 141.587  1.00 57.45           O
ATOM    174  CB  LEU B  22      95.933 130.499 142.595  1.00 50.32           C
ATOM    175  CG  LEU B  22      97.207 129.788 142.140  1.00 55.70           C
ATOM    176  CD1 LEU B  22      98.334 130.777 141.951  1.00 56.71           C
ATOM    177  CD2 LEU B  22      97.602 128.724 143.135  1.00 56.01           C
ATOM    178  N   LYS B  23      93.025 130.862 143.798  1.00 56.00           N
ATOM    179  CA  LYS B  23      91.844 131.641 144.140  1.00 57.42           C
ATOM    180  C   LYS B  23      92.201 132.730 145.140  1.00 58.40           C
ATOM    181  O   LYS B  23      92.972 132.500 146.075  1.00 62.10           O
ATOM    182  CB  LYS B  23      90.745 130.749 144.717  1.00 56.70           C
ATOM    183  CG  LYS B  23      90.622 129.395 144.044  1.00 63.09           C
ATOM    184  CD  LYS B  23      89.183 129.097 143.652  1.00 63.83           C
ATOM    185  CE  LYS B  23      89.083 127.940 142.667  1.00 63.61           C
ATOM    186  NZ  LYS B  23      90.017 128.066 141.513  1.00 62.89           N
ATOM    187  N   ALA B  24      91.631 133.913 144.936  1.00 55.09           N
ATOM    188  CA  ALA B  24      91.813 135.053 145.815  1.00 59.13           C
ATOM    189  C   ALA B  24      90.465 135.484 146.369  1.00 59.89           C
ATOM    190  O   ALA B  24      89.444 135.360 145.686  1.00 62.62           O
ATOM    191  CB  ALA B  24      92.464 136.231 145.078  1.00 62.65           C
ATOM    192  N   PRO B  25      90.425 135.992 147.601  1.00 60.67           N
ATOM    193  CA  PRO B  25      89.130 136.273 148.231  1.00 65.37           C
ATOM    194  C   PRO B  25      88.586 137.670 147.974  1.00 66.67           C
ATOM    195  O   PRO B  25      87.373 137.882 148.061  1.00 68.35           O
ATOM    196  CB  PRO B  25      89.432 136.069 149.718  1.00 67.69           C
ATOM    197  CG  PRO B  25      90.855 136.486 149.856  1.00 66.62           C
ATOM    198  CD  PRO B  25      91.541 136.212 148.537  1.00 60.69           C
ATOM    199  N   LEU B  26      89.453 138.626 147.656  1.00 74.39           N
ATOM    200  CA  LEU B  26      89.030 140.018 147.652  1.00 77.52           C
ATOM    201  C   LEU B  26      87.998 140.279 146.560  1.00 78.45           C
ATOM    202  O   LEU B  26      87.853 139.518 145.600  1.00 77.11           O
ATOM    203  CB  LEU B  26      90.222 140.956 147.457  1.00 77.63           C
ATOM    204  CG  LEU B  26      91.094 140.770 146.213  1.00 79.27           C
ATOM    205  CD1 LEU B  26      90.498 141.465 144.999  1.00 75.05           C
ATOM    206  CD2 LEU B  26      92.485 141.311 146.488  1.00 75.61           C
ATOM    207  N   THR B  27      87.266 141.381 146.732  1.00 82.32           N
ATOM    208  CA  THR B  27      86.334 141.871 145.731  1.00 83.60           C
ATOM    209  C   THR B  27      86.573 143.320 145.339  1.00 82.89           C
ATOM    210  O   THR B  27      86.073 143.745 144.292  1.00 82.57           O
ATOM    211  CB  THR B  27      84.886 141.735 146.227  1.00 85.76           C
ATOM    212  OG1 THR B  27      84.735 142.426 147.474  1.00 82.98           O
ATOM    213  CG2 THR B  27      84.518 140.270 146.412  1.00 82.96           C
ATOM    214  N   LYS B  28      87.310 144.083 146.135  1.00 75.45           N
ATOM    215  CA  LYS B  28      87.590 145.470 145.790  1.00 75.54           C
ATOM    216  C   LYS B  28      88.538 145.525 144.597  1.00 73.43           C
ATOM    217  O   LYS B  28      89.533 144.793 144.572  1.00 74.13           O
ATOM    218  CB  LYS B  28      88.203 146.197 146.983  1.00 77.11           C
ATOM    219  CG  LYS B  28      87.577 147.547 147.274  1.00 78.64           C
ATOM    220  CD  LYS B  28      88.401 148.330 148.282  1.00 78.77           C
ATOM    221  CE  LYS B  28      87.523 148.997 149.328  1.00 80.61           C
ATOM    222  NZ  LYS B  28      88.161 150.218 149.893  1.00 80.14           N
ATOM    223  N   PRO B  29      88.277 146.368 143.598  1.00 58.02           N
ATOM    224  CA  PRO B  29      89.193 146.446 142.456  1.00 59.25           C
ATOM    225  C   PRO B  29      90.568 146.936 142.882  1.00 63.33           C
ATOM    226  O   PRO B  29      90.715 147.681 143.853  1.00 63.58           O
ATOM    227  CB  PRO B  29      88.507 147.437 141.511  1.00 59.31           C
ATOM    228  CG  PRO B  29      87.556 148.191 142.356  1.00 64.32           C
ATOM    229  CD  PRO B  29      87.119 147.258 143.432  1.00 62.37           C
ATOM    230  N   LEU B  30      91.582 146.499 142.143  1.00 59.02           N
ATOM    231  CA  LEU B  30      92.974 146.755 142.484  1.00 56.21           C
ATOM    232  C   LEU B  30      93.470 148.004 141.770  1.00 60.16           C
ATOM    233  O   LEU B  30      93.242 148.170 140.569  1.00 65.83           O
ATOM    234  CB  LEU B  30      93.851 145.562 142.104  1.00 57.17           C
ATOM    235  CG  LEU B  30      93.584 144.226 142.796  1.00 61.93           C
ATOM    236  CD1 LEU B  30      94.844 143.387 142.787  1.00 60.86           C
ATOM    237  CD2 LEU B  30      93.077 144.410 144.217  1.00 67.74           C
ATOM    238  N   LYS B  31      94.148 148.877 142.515  1.00 58.59           N
ATOM    239  CA  LYS B  31      94.802 150.046 141.950  1.00 55.65           C
ATOM    240  C   LYS B  31      96.319 149.965 142.018  1.00 58.43           C
ATOM    241  O   LYS B  31      96.994 150.767 141.367  1.00 65.56           O
ATOM    242  CB  LYS B  31      94.334 151.316 142.668  1.00 59.76           C
ATOM    243  CG  LYS B  31      92.828 151.440 142.770  1.00 63.74           C
ATOM    244  CD  LYS B  31      92.378 152.884 142.673  1.00 65.69           C
ATOM    245  CE  LYS B  31      92.075 153.271 141.238  1.00 65.30           C
ATOM    246  NZ  LYS B  31      90.695 152.886 140.837  1.00 67.35           N
ATOM    247  N   ALA B  32      96.866 149.035 142.793  1.00 54.28           N
ATOM    248  CA  ALA B  32      98.295 148.775 142.813  1.00 56.02           C
ATOM    249  C   ALA B  32      98.502 147.343 143.272  1.00 55.08           C
ATOM    250  O   ALA B  32      97.729 146.824 144.081  1.00 61.75           O
ATOM    251  CB  ALA B  32      99.037 149.748 143.735  1.00 58.43           C
ATOM    252  N   PHE B  33      99.544 146.701 142.751  1.00 50.56           N
ATOM    253  CA  PHE B  33      99.771 145.304 143.089  1.00 49.58           C
ATOM    254  C   PHE B  33     101.250 144.963 143.020  1.00 53.10           C
ATOM    255  O   PHE B  33     102.052 145.675 142.410  1.00 59.92           O
ATOM    256  CB  PHE B  33      98.961 144.367 142.183  1.00 53.69           C
ATOM    257  CG  PHE B  33      99.450 144.301 140.767  1.00 52.73           C
ATOM    258  CD1 PHE B  33     100.520 143.500 140.423  1.00 52.67           C
ATOM    259  CD2 PHE B  33      98.815 145.015 139.772  1.00 55.90           C
ATOM    260  CE1 PHE B  33     100.961 143.434 139.124  1.00 56.81           C
ATOM    261  CE2 PHE B  33      99.253 144.951 138.472  1.00 55.36           C
ATOM    262  CZ  PHE B  33     100.326 144.159 138.148  1.00 56.50           C
ATOM    263  N   THR B  34     101.595 143.856 143.677  1.00 51.85           N
ATOM    264  CA  THR B  34     102.942 143.308 143.693  1.00 52.07           C
ATOM    265  C   THR B  34     102.859 141.790 143.664  1.00 52.81           C
ATOM    266  O   THR B  34     102.064 141.194 144.396  1.00 59.36           O
ATOM    267  CB  THR B  34     103.716 143.757 144.934  1.00 50.20           C
ATOM    268  OG1 THR B  34     103.976 145.162 144.855  1.00 56.99           O
ATOM    269  CG2 THR B  34     105.028 143.010 145.043  1.00 51.71           C
ATOM    270  N   VAL B  35     103.683 141.171 142.822  1.00 53.13           N
ATOM    271  CA  VAL B  35     103.690 139.724 142.628  1.00 51.10           C
ATOM    272  C   VAL B  35     105.126 139.228 142.704  1.00 54.19           C
ATOM    273  O   VAL B  35     106.005 139.768 142.026  1.00 56.83           O
ATOM    274  CB  VAL B  35     103.064 139.329 141.278  1.00 52.54           C
ATOM    275  CG1 VAL B  35     103.170 137.835 141.065  1.00 55.23           C
ATOM    276  CG2 VAL B  35     101.619 139.779 141.204  1.00 56.29           C
ATOM    277  N   CYS B  36     105.362 138.188 143.501  1.00 60.57           N
ATOM    278  CA  CYS B  36     106.691 137.608 143.650  1.00 56.57           C
ATOM    279  C   CYS B  36     106.617 136.098 143.489  1.00 56.63           C
ATOM    280  O   CYS B  36     105.709 135.456 144.025  1.00 65.55           O
ATOM    281  CB  CYS B  36     107.298 137.959 145.009  1.00 58.97           C
ATOM    282  SG  CYS B  36     107.753 139.700 145.187  1.00 83.46           S
ATOM    283  N   LEU B  37     107.575 135.532 142.755  1.00 51.56           N
ATOM    284  CA  LEU B  37     107.552 134.101 142.474  1.00 48.76           C
ATOM    285  C   LEU B  37     108.961 133.595 142.197  1.00 51.63           C
ATOM    286  O   LEU B  37     109.897 134.369 141.975  1.00 58.45           O
ATOM    287  CB  LEU B  37     106.609 133.779 141.310  1.00 49.90           C
ATOM    288  CG  LEU B  37     106.915 134.312 139.913  1.00 55.69           C
ATOM    289  CD1 LEU B  37     108.012 133.522 139.213  1.00 58.60           C
ATOM    290  CD2 LEU B  37     105.645 134.299 139.091  1.00 55.54           C
ATOM    291  N   HIS B  38     109.093 132.267 142.224  1.00 52.08           N
ATOM    292  CA  HIS B  38     110.346 131.556 142.018  1.00 45.38           C
ATOM    293  C   HIS B  38     110.087 130.493 140.963  1.00 54.45           C
ATOM    294  O   HIS B  38     109.091 129.771 141.053  1.00 61.72           O
ATOM    295  CB  HIS B  38     110.804 130.900 143.323  1.00 46.32           C
ATOM    296  CG  HIS B  38     112.276 130.977 143.569  1.00 53.69           C
ATOM    297  ND1 HIS B  38     112.818 131.754 144.569  1.00 48.54           N
ATOM    298  CD2 HIS B  38     113.320 130.377 142.950  1.00 59.62           C
ATOM    299  CE1 HIS B  38     114.132 131.628 144.558  1.00 52.86           C
ATOM    300  NE2 HIS B  38     114.463 130.800 143.584  1.00 57.26           N
ATOM    301  N   PHE B  39     110.959 130.389 139.964  1.00 54.32           N
ATOM    302  CA  PHE B  39     110.714 129.423 138.901  1.00 46.87           C
ATOM    303  C   PHE B  39     112.031 128.901 138.352  1.00 51.42           C
ATOM    304  O   PHE B  39     113.088 129.516 138.517  1.00 58.43           O
ATOM    305  CB  PHE B  39     109.855 130.024 137.779  1.00 48.88           C
ATOM    306  CG  PHE B  39     110.597 130.954 136.870  1.00 47.48           C
ATOM    307  CD1 PHE B  39     110.689 132.298 137.162  1.00 51.73           C
ATOM    308  CD2 PHE B  39     111.195 130.486 135.719  1.00 53.34           C
ATOM    309  CE1 PHE B  39     111.367 133.152 136.330  1.00 55.97           C
ATOM    310  CE2 PHE B  39     111.876 131.339 134.885  1.00 53.29           C
ATOM    311  CZ  PHE B  39     111.961 132.672 135.190  1.00 54.29           C
ATOM    312  N   TYR B  40     111.949 127.741 137.702  1.00 49.31           N
ATOM    313  CA  TYR B  40     113.126 127.077 137.154  1.00 47.19           C
ATOM    314  C   TYR B  40     112.718 126.302 135.912  1.00 53.12           C
ATOM    315  O   TYR B  40     111.853 125.424 135.988  1.00 58.51           O
ATOM    316  CB  TYR B  40     113.751 126.145 138.191  1.00 54.10           C
ATOM    317  CG  TYR B  40     115.114 125.599 137.830  1.00 52.99           C
ATOM    318  CD1 TYR B  40     115.861 126.143 136.799  1.00 54.38           C
ATOM    319  CD2 TYR B  40     115.661 124.545 138.540  1.00 55.77           C
ATOM    320  CE1 TYR B  40     117.102 125.645 136.482  1.00 57.55           C
ATOM    321  CE2 TYR B  40     116.899 124.043 138.229  1.00 54.71           C
ATOM    322  CZ  TYR B  40     117.616 124.596 137.201  1.00 56.24           C
ATOM    323  OH  TYR B  40     118.856 124.096 136.887  1.00 58.71           O
ATOM    324  N   THR B  41     113.338 126.628 134.779  1.00 55.71           N
ATOM    325  CA  THR B  41     113.044 125.971 133.514  1.00 51.25           C
ATOM    326  C   THR B  41     114.261 126.064 132.606  1.00 56.49           C
ATOM    327  O   THR B  41     115.144 126.901 132.804  1.00 62.89           O
ATOM    328  CB  THR B  41     111.825 126.592 132.829  1.00 52.79           C
ATOM    329  OG1 THR B  41     111.338 125.703 131.818  1.00 60.25           O
ATOM    330  CG2 THR B  41     112.186 127.920 132.200  1.00 57.01           C
ATOM    331  N   GLU B  42     114.294 125.191 131.597  1.00 63.08           N
ATOM    332  CA  GLU B  42     115.412 125.106 130.663  1.00 62.12           C
ATOM    333  C   GLU B  42     114.990 125.408 129.230  1.00 65.83           C
ATOM    334  O   GLU B  42     115.653 124.967 128.287  1.00 66.48           O
ATOM    335  CB  GLU B  42     116.057 123.722 130.737  1.00 62.43           C
ATOM    336  CG  GLU B  42     117.565 123.749 130.912  1.00 69.88           C
ATOM    337  CD  GLU B  42     118.171 122.360 130.957  1.00 73.64           C
ATOM    338  OE1 GLU B  42     117.875 121.552 130.052  1.00 74.08           O
ATOM    339  OE2 GLU B  42     118.943 122.076 131.897  1.00 68.53           O
ATOM    340  N   LEU B  43     113.904 126.153 129.045  1.00 59.28           N
ATOM    341  CA  LEU B  43     113.368 126.452 127.726  1.00 52.50           C
ATOM    342  C   LEU B  43     113.765 127.835 127.230  1.00 55.87           C
ATOM    343  O   LEU B  43     113.249 128.283 126.203  1.00 61.80           O
ATOM    344  CB  LEU B  43     111.844 126.332 127.752  1.00 53.53           C
ATOM    345  CG  LEU B  43     111.232 124.955 127.508  1.00 57.20           C
ATOM    346  CD1 LEU B  43     109.726 125.072 127.528  1.00 59.41           C
ATOM    347  CD2 LEU B  43     111.695 124.350 126.192  1.00 60.76           C
ATOM    348  N   SER B  44     114.669 128.520 127.929  1.00 53.39           N
ATOM    349  CA  SER B  44     114.989 129.896 127.567  1.00 49.16           C
ATOM    350  C   SER B  44     115.561 129.981 126.161  1.00 53.39           C
ATOM    351  O   SER B  44     115.199 130.876 125.389  1.00 56.63           O
ATOM    352  CB  SER B  44     115.970 130.482 128.577  1.00 57.57           C
ATOM    353  OG  SER B  44     115.545 130.223 129.901  1.00 65.89           O
ATOM    354  N   SER B  45     116.451 129.063 125.808  1.00 56.81           N
ATOM    355  CA  SER B  45     117.093 129.067 124.503  1.00 59.45           C
ATOM    356  C   SER B  45     116.281 128.350 123.433  1.00 57.63           C
ATOM    357  O   SER B  45     116.695 128.339 122.271  1.00 58.78           O
ATOM    358  CB  SER B  45     118.477 128.424 124.602  1.00 63.26           C
ATOM    359  OG  SER B  45     118.375 127.065 124.990  1.00 65.68           O
ATOM    360  N   THR B  46     115.145 127.756 123.786  1.00 51.36           N
ATOM    361  CA  THR B  46     114.334 127.000 122.841  1.00 45.11           C
ATOM    362  C   THR B  46     113.078 127.731 122.400  1.00 46.25           C
ATOM    363  O   THR B  46     112.741 127.695 121.217  1.00 54.22           O
ATOM    364  CB  THR B  46     113.941 125.649 123.448  1.00 58.87           C
ATOM    365  OG1 THR B  46     115.023 124.723 123.296  1.00 58.92           O
ATOM    366  CG2 THR B  46     112.708 125.076 122.761  1.00 59.95           C
ATOM    367  N   ARG B  47     112.366 128.388 123.308  1.00 48.16           N
ATOM    368  CA  ARG B  47     111.153 129.116 122.949  1.00 44.73           C
ATOM    369  C   ARG B  47     110.732 129.971 124.136  1.00 44.77           C
ATOM    370  O   ARG B  47     111.373 129.966 125.191  1.00 55.09           O
ATOM    371  CB  ARG B  47     110.036 128.163 122.533  1.00 42.48           C
ATOM    372  CG  ARG B  47     109.552 127.272 123.648  1.00 44.59           C
ATOM    373  CD  ARG B  47     108.430 126.386 123.190  1.00 45.65           C
ATOM    374  NE  ARG B  47     108.025 125.459 124.236  1.00 38.20           N
ATOM    375  CZ  ARG B  47     107.257 125.781 125.265  1.00 43.94           C
ATOM    376  NH1 ARG B  47     106.793 127.008 125.425  1.00 57.67           N
ATOM    377  NH2 ARG B  47     106.951 124.849 126.159  1.00 48.20           N
ATOM    378  N   GLY B  48     109.640 130.712 123.953  1.00 36.57           N
ATOM    379  CA  GLY B  48     109.087 131.543 124.996  1.00 38.91           C
ATOM    380  C   GLY B  48     108.022 130.808 125.787  1.00 46.21           C
ATOM    381  O   GLY B  48     107.538 129.753 125.394  1.00 52.01           O
ATOM    382  N   TYR B  49     107.659 131.385 126.928  1.00 50.71           N
ATOM    383  CA  TYR B  49     106.702 130.724 127.808  1.00 42.21           C
ATOM    384  C   TYR B  49     106.072 131.754 128.737  1.00 48.18           C
ATOM    385  O   TYR B  49     106.365 132.949 128.665  1.00 59.81           O
ATOM    386  CB  TYR B  49     107.371 129.596 128.593  1.00 42.14           C
ATOM    387  CG  TYR B  49     108.623 130.000 129.326  1.00 43.66           C
ATOM    388  CD1 TYR B  49     108.557 130.642 130.547  1.00 52.14           C
ATOM    389  CD2 TYR B  49     109.869 129.724 128.803  1.00 49.62           C
ATOM    390  CE1 TYR B  49     109.697 131.004 131.219  1.00 57.31           C
ATOM    391  CE2 TYR B  49     111.012 130.082 129.469  1.00 47.59           C
ATOM    392  CZ  TYR B  49     110.921 130.724 130.674  1.00 50.80           C
ATOM    393  OH  TYR B  49     112.066 131.082 131.340  1.00 55.24           O
ATOM    394  N   SER B  50     105.191 131.273 129.610  1.00 44.37           N
ATOM    395  CA  SER B  50     104.435 132.110 130.529  1.00 46.43           C
ATOM    396  C   SER B  50     104.739 131.713 131.964  1.00 51.77           C
ATOM    397  O   SER B  50     104.937 130.530 132.258  1.00 58.48           O
ATOM    398  CB  SER B  50     102.940 131.982 130.271  1.00 47.86           C
ATOM    399  OG  SER B  50     102.201 132.213 131.454  1.00 52.29           O
ATOM    400  N   ILE B  51     104.769 132.699 132.859  1.00 53.52           N
ATOM    401  CA  ILE B  51     105.078 132.445 134.259  1.00 50.31           C
ATOM    402  C   ILE B  51     103.917 132.758 135.192  1.00 54.16           C
ATOM    403  O   ILE B  51     103.904 132.254 136.326  1.00 58.62           O
ATOM    404  CB  ILE B  51     106.332 133.229 134.700  1.00 47.81           C
ATOM    405  CG1 ILE B  51     107.297 133.425 133.529  1.00 46.11           C
ATOM    406  CG2 ILE B  51     107.029 132.505 135.832  1.00 57.75           C
ATOM    407  CD1 ILE B  51     108.489 134.278 133.866  1.00 55.26           C
ATOM    408  N   PHE B  52     102.943 133.562 134.776  1.00 45.93           N
ATOM    409  CA  PHE B  52     101.846 133.966 135.650  1.00 45.00           C
ATOM    410  C   PHE B  52     100.739 134.513 134.768  1.00 49.50           C
ATOM    411  O   PHE B  52     100.972 135.482 134.041  1.00 55.76           O
ATOM    412  CB  PHE B  52     102.333 135.023 136.644  1.00 49.16           C
ATOM    413  CG  PHE B  52     101.317 135.421 137.671  1.00 51.37           C
ATOM    414  CD1 PHE B  52     101.192 134.713 138.847  1.00 50.72           C
ATOM    415  CD2 PHE B  52     100.510 136.523 137.476  1.00 51.08           C
ATOM    416  CE1 PHE B  52     100.271 135.081 139.794  1.00 49.58           C
ATOM    417  CE2 PHE B  52      99.586 136.892 138.424  1.00 48.25           C
ATOM    418  CZ  PHE B  52      99.468 136.171 139.583  1.00 49.43           C
ATOM    419  N   SER B  53      99.546 133.917 134.812  1.00 49.40           N
ATOM    420  CA  SER B  53      98.442 134.379 133.982  1.00 47.70           C
ATOM    421  C   SER B  53      97.302 134.854 134.867  1.00 51.89           C
ATOM    422  O   SER B  53      96.875 134.136 135.775  1.00 63.07           O
ATOM    423  CB  SER B  53      97.959 133.275 133.046  1.00 57.12           C
ATOM    424  OG  SER B  53      97.266 133.828 131.944  1.00 63.41           O
ATOM    425  N   TYR B  54      96.810 136.059 134.591  1.00 49.15           N
ATOM    426  CA  TYR B  54      95.725 136.681 135.341  1.00 47.37           C
ATOM    427  C   TYR B  54      94.716 137.196 134.327  1.00 49.15           C
ATOM    428  O   TYR B  54      94.995 138.165 133.615  1.00 58.44           O
ATOM    429  CB  TYR B  54      96.258 137.813 136.219  1.00 54.07           C
ATOM    430  CG  TYR B  54      95.258 138.448 137.160  1.00 58.23           C
ATOM    431  CD1 TYR B  54      94.247 139.263 136.687  1.00 61.80           C
ATOM    432  CD2 TYR B  54      95.350 138.255 138.527  1.00 57.34           C
ATOM    433  CE1 TYR B  54      93.348 139.850 137.546  1.00 59.88           C
ATOM    434  CE2 TYR B  54      94.457 138.838 139.389  1.00 52.88           C
ATOM    435  CZ  TYR B  54      93.459 139.634 138.895  1.00 54.74           C
ATOM    436  OH  TYR B  54      92.564 140.218 139.756  1.00 63.82           O
ATOM    437  N   ALA B  55      93.553 136.558 134.252  1.00 51.65           N
ATOM    438  CA  ALA B  55      92.581 136.857 133.214  1.00 56.05           C
ATOM    439  C   ALA B  55      91.248 137.269 133.818  1.00 58.69           C
ATOM    440  O   ALA B  55      90.836 136.761 134.863  1.00 64.02           O
ATOM    441  CB  ALA B  55      92.365 135.657 132.292  1.00 62.83           C
ATOM    442  N   THR B  56      90.578 138.194 133.141  1.00 63.68           N
ATOM    443  CA  THR B  56      89.245 138.645 133.503  1.00 59.71           C
ATOM    444  C   THR B  56      88.322 138.426 132.312  1.00 64.36           C
ATOM    445  O   THR B  56      88.765 138.096 131.210  1.00 74.01           O
ATOM    446  CB  THR B  56      89.250 140.120 133.922  1.00 62.57           C
ATOM    447  OG1 THR B  56      90.388 140.376 134.752  1.00 67.81           O
ATOM    448  CG2 THR B  56      87.988 140.473 134.686  1.00 67.14           C
ATOM    449  N   LYS B  57      87.021 138.605 132.540  1.00 64.59           N
ATOM    450  CA  LYS B  57      86.053 138.387 131.471  1.00 68.71           C
ATOM    451  C   LYS B  57      86.323 139.306 130.287  1.00 71.40           C
ATOM    452  O   LYS B  57      86.301 138.871 129.131  1.00 69.76           O
ATOM    453  CB  LYS B  57      84.637 138.601 131.999  1.00 68.50           C
ATOM    454  CG  LYS B  57      84.213 137.601 133.055  1.00 69.92           C
ATOM    455  CD  LYS B  57      83.230 136.583 132.500  1.00 71.18           C
ATOM    456  CE  LYS B  57      82.455 135.889 133.608  1.00 73.70           C
ATOM    457  NZ  LYS B  57      83.208 135.843 134.891  1.00 76.73           N
ATOM    458  N   ARG B  58      86.579 140.586 130.556  1.00 75.36           N
ATOM    459  CA  ARG B  58      86.780 141.540 129.471  1.00 73.92           C
ATOM    460  C   ARG B  58      88.092 141.283 128.743  1.00 74.94           C
ATOM    461  O   ARG B  58      88.130 141.248 127.508  1.00 77.91           O
ATOM    462  CB  ARG B  58      86.739 142.966 130.017  1.00 76.62           C
ATOM    463  CG  ARG B  58      85.417 143.342 130.659  1.00 80.88           C
ATOM    464  CD  ARG B  58      84.945 144.713 130.197  1.00 81.85           C
ATOM    465  NE  ARG B  58      84.676 144.748 128.764  1.00 86.29           N
ATOM    466  CZ  ARG B  58      83.563 144.304 128.195  1.00 84.37           C
ATOM    467  NH1 ARG B  58      82.582 143.776 128.909  1.00 79.82           N
ATOM    468  NH2 ARG B  58      83.432 144.389 126.874  1.00 81.16           N
ATOM    469  N   GLN B  59      89.177 141.096 129.488  1.00 64.49           N
ATOM    470  CA  GLN B  59      90.509 140.976 128.913  1.00 64.20           C
ATOM    471  C   GLN B  59      91.130 139.654 129.335  1.00 65.14           C
ATOM    472  O   GLN B  59      91.035 139.257 130.499  1.00 71.88           O
ATOM    473  CB  GLN B  59      91.396 142.145 129.350  1.00 59.74           C
ATOM    474  CG  GLN B  59      92.824 142.083 128.850  1.00 64.43           C
ATOM    475  CD  GLN B  59      93.008 142.824 127.549  1.00 69.33           C
ATOM    476  OE1 GLN B  59      92.615 143.982 127.420  1.00 73.59           O
ATOM    477  NE2 GLN B  59      93.606 142.158 126.569  1.00 68.85           N
ATOM    478  N   ASP B  60      91.773 138.977 128.382  1.00 61.32           N
ATOM    479  CA  ASP B  60      92.421 137.708 128.687  1.00 56.76           C
ATOM    480  C   ASP B  60      93.793 137.923 129.310  1.00 56.42           C
ATOM    481  O   ASP B  60      94.166 137.215 130.251  1.00 61.79           O
ATOM    482  CB  ASP B  60      92.552 136.861 127.422  1.00 63.79           C
ATOM    483  CG  ASP B  60      93.559 137.424 126.445  1.00 69.24           C
ATOM    484  OD1 ASP B  60      94.388 136.643 125.924  1.00 70.92           O
ATOM    485  OD2 ASP B  60      93.520 138.646 126.192  1.00 71.86           O
ATOM    486  N   ASN B  61      94.553 138.891 128.802  1.00 62.08           N
ATOM    487  CA  ASN B  61      95.890 139.185 129.308  1.00 62.89           C
ATOM    488  C   ASN B  61      95.805 140.463 130.138  1.00 67.29           C
ATOM    489  O   ASN B  61      96.067 141.566 129.664  1.00 69.56           O
ATOM    490  CB  ASN B  61      96.883 139.319 128.157  1.00 64.52           C
ATOM    491  CG  ASN B  61      96.853 138.129 127.201  1.00 70.33           C
ATOM    492  OD1 ASN B  61      96.272 137.075 127.493  1.00 71.05           O
ATOM    493  ND2 ASN B  61      97.493 138.293 126.051  1.00 70.40           N
ATOM    494  N   GLU B  62      95.427 140.301 131.406  1.00 61.58           N
ATOM    495  CA  GLU B  62      95.285 141.434 132.315  1.00 52.42           C
ATOM    496  C   GLU B  62      96.566 141.717 133.086  1.00 57.62           C
ATOM    497  O   GLU B  62      96.975 142.876 133.199  1.00 66.52           O
ATOM    498  CB  GLU B  62      94.144 141.179 133.298  1.00 53.89           C
ATOM    499  CG  GLU B  62      93.753 142.386 134.115  1.00 58.26           C
ATOM    500  CD  GLU B  62      92.652 143.182 133.459  1.00 66.81           C
ATOM    501  OE1 GLU B  62      91.746 143.652 134.177  1.00 66.87           O
ATOM    502  OE2 GLU B  62      92.689 143.335 132.221  1.00 70.03           O
ATOM    503  N   ILE B  63      97.191 140.684 133.642  1.00 52.65           N
ATOM    504  CA  ILE B  63      98.514 140.778 134.247  1.00 50.30           C
ATOM    505  C   ILE B  63      99.252 139.513 133.842  1.00 52.61           C
ATOM    506  O   ILE B  63      98.975 138.436 134.380  1.00 59.84           O
ATOM    507  CB  ILE B  63      98.465 140.901 135.776  1.00 49.54           C
ATOM    508  CG1 ILE B  63      97.520 142.023 136.198  1.00 55.77           C
ATOM    509  CG2 ILE B  63      99.853 141.149 136.329  1.00 53.54           C
ATOM    510  CD1 ILE B  63      97.321 142.115 137.690  1.00 56.37           C
ATOM    511  N   LEU B  64     100.186 139.630 132.902  1.00 51.66           N
ATOM    512  CA  LEU B  64     100.883 138.456 132.395  1.00 51.98           C
ATOM    513  C   LEU B  64     102.378 138.725 132.337  1.00 51.02           C
ATOM    514  O   LEU B  64     102.814 139.757 131.812  1.00 57.98           O
ATOM    515  CB  LEU B  64     100.335 138.059 131.018  1.00 48.38           C
ATOM    516  CG  LEU B  64     101.192 137.281 130.021  1.00 54.42           C
ATOM    517  CD1 LEU B  64     101.744 135.995 130.622  1.00 57.06           C
ATOM    518  CD2 LEU B  64     100.388 136.979 128.780  1.00 57.83           C
ATOM    519  N   ILE B  65     103.154 137.796 132.891  1.00 44.46           N
ATOM    520  CA  ILE B  65     104.608 137.800 132.811  1.00 48.31           C
ATOM    521  C   ILE B  65     105.025 136.693 131.854  1.00 52.06           C
ATOM    522  O   ILE B  65     104.648 135.526 132.032  1.00 56.20           O
ATOM    523  CB  ILE B  65     105.252 137.610 134.195  1.00 52.63           C
ATOM    524  CG1 ILE B  65     104.593 138.536 135.217  1.00 52.05           C
ATOM    525  CG2 ILE B  65     106.742 137.876 134.129  1.00 54.72           C
ATOM    526  CD1 ILE B  65     105.276 138.551 136.560  1.00 52.37           C
ATOM    527  N   PHE B  66     105.804 137.060 130.842  1.00 49.90           N
ATOM    528  CA  PHE B  66     106.151 136.180 129.740  1.00 42.82           C
ATOM    529  C   PHE B  66     107.653 136.223 129.520  1.00 52.73           C
ATOM    530  O   PHE B  66     108.322 137.194 129.876  1.00 61.92           O
ATOM    531  CB  PHE B  66     105.424 136.611 128.461  1.00 39.79           C
ATOM    532  CG  PHE B  66     105.103 135.490 127.528  1.00 42.23           C
ATOM    533  CD1 PHE B  66     103.991 134.704 127.724  1.00 51.29           C
ATOM    534  CD2 PHE B  66     105.905 135.237 126.441  1.00 40.83           C
ATOM    535  CE1 PHE B  66     103.695 133.682 126.859  1.00 53.33           C
ATOM    536  CE2 PHE B  66     105.613 134.220 125.576  1.00 44.33           C
ATOM    537  CZ  PHE B  66     104.508 133.441 125.784  1.00 51.28           C
ATOM    538  N   TRP B  67     108.185 135.160 128.931  1.00 49.32           N
ATOM    539  CA  TRP B  67     109.550 135.149 128.430  1.00 45.30           C
ATOM    540  C   TRP B  67     109.500 135.009 126.917  1.00 50.02           C
ATOM    541  O   TRP B  67     108.932 134.036 126.401  1.00 61.45           O
ATOM    542  CB  TRP B  67     110.369 134.018 129.042  1.00 43.91           C
ATOM    543  CG  TRP B  67     111.708 133.885 128.406  1.00 44.69           C
ATOM    544  CD1 TRP B  67     112.010 133.186 127.281  1.00 49.20           C
ATOM    545  CD2 TRP B  67     112.930 134.474 128.852  1.00 43.32           C
ATOM    546  NE1 TRP B  67     113.344 133.302 126.996  1.00 53.71           N
ATOM    547  CE2 TRP B  67     113.930 134.091 127.948  1.00 51.74           C
ATOM    548  CE3 TRP B  67     113.274 135.291 129.928  1.00 48.65           C
ATOM    549  CZ2 TRP B  67     115.250 134.490 128.088  1.00 54.80           C
ATOM    550  CZ3 TRP B  67     114.582 135.687 130.063  1.00 49.18           C
ATOM    551  CH2 TRP B  67     115.555 135.287 129.151  1.00 52.32           C
ATOM    552  N   SER B  68     110.101 135.971 126.220  1.00 40.10           N
ATOM    553  CA  SER B  68     110.161 135.999 124.769  1.00 34.67           C
ATOM    554  C   SER B  68     111.573 135.658 124.320  1.00 43.71           C
ATOM    555  O   SER B  68     112.546 136.244 124.813  1.00 55.45           O
ATOM    556  CB  SER B  68     109.754 137.370 124.236  1.00 41.16           C
ATOM    557  OG  SER B  68     108.348 137.473 124.122  1.00 48.83           O
ATOM    558  N   LYS B  69     111.674 134.723 123.379  1.00 39.49           N
ATOM    559  CA  LYS B  69     112.964 134.181 122.979  1.00 39.53           C
ATOM    560  C   LYS B  69     113.858 135.264 122.401  1.00 41.48           C
ATOM    561  O   LYS B  69     113.431 136.061 121.562  1.00 49.37           O
ATOM    562  CB  LYS B  69     112.762 133.070 121.951  1.00 45.35           C
ATOM    563  CG  LYS B  69     113.814 131.978 122.000  1.00 49.51           C
ATOM    564  CD  LYS B  69     114.401 131.705 120.633  1.00 49.51           C
ATOM    565  CE  LYS B  69     113.468 130.863 119.793  1.00 52.68           C
ATOM    566  NZ  LYS B  69     113.822 130.916 118.351  1.00 54.78           N
ATOM    567  N   ASP B  70     115.110 135.285 122.849  1.00 40.28           N
ATOM    568  CA  ASP B  70     116.151 136.193 122.389  1.00 50.28           C
ATOM    569  C   ASP B  70     115.920 137.630 122.829  1.00 53.54           C
ATOM    570  O   ASP B  70     116.768 138.486 122.554  1.00 58.26           O
ATOM    571  CB  ASP B  70     116.303 136.174 120.863  1.00 56.19           C
ATOM    572  CG  ASP B  70     116.328 134.771 120.298  1.00 63.10           C
ATOM    573  OD1 ASP B  70     117.066 133.922 120.842  1.00 63.54           O
ATOM    574  OD2 ASP B  70     115.614 134.517 119.306  1.00 62.13           O
ATOM    575  N   ILE B  71     114.813 137.929 123.501  1.00 44.48           N
ATOM    576  CA  ILE B  71     114.511 139.275 123.975  1.00 37.47           C
ATOM    577  C   ILE B  71     114.586 139.347 125.492  1.00 47.58           C
ATOM    578  O   ILE B  71     115.394 140.092 126.046  1.00 52.15           O
ATOM    579  CB  ILE B  71     113.134 139.746 123.459  1.00 36.03           C
ATOM    580  CG1 ILE B  71     112.981 139.369 121.987  1.00 42.50           C
ATOM    581  CG2 ILE B  71     112.979 141.241 123.657  1.00 47.77           C
ATOM    582  CD1 ILE B  71     111.930 140.159 121.250  1.00 45.82           C
ATOM    583  N   GLY B  72     113.761 138.567 126.185  1.00 51.39           N
ATOM    584  CA  GLY B  72     113.775 138.588 127.634  1.00 44.99           C
ATOM    585  C   GLY B  72     112.397 138.636 128.255  1.00 50.69           C
ATOM    586  O   GLY B  72     111.453 138.038 127.734  1.00 61.06           O
ATOM    587  N   TYR B  73     112.266 139.340 129.374  1.00 45.41           N
ATOM    588  CA  TYR B  73     111.009 139.357 130.098  1.00 37.94           C
ATOM    589  C   TYR B  73     110.039 140.340 129.463  1.00 40.14           C
ATOM    590  O   TYR B  73     110.434 141.367 128.909  1.00 52.04           O
ATOM    591  CB  TYR B  73     111.239 139.724 131.561  1.00 43.88           C
ATOM    592  CG  TYR B  73     112.057 138.709 132.316  1.00 47.37           C
ATOM    593  CD1 TYR B  73     111.523 137.483 132.665  1.00 48.52           C
ATOM    594  CD2 TYR B  73     113.362 138.979 132.684  1.00 47.45           C
ATOM    595  CE1 TYR B  73     112.265 136.555 133.353  1.00 48.39           C
ATOM    596  CE2 TYR B  73     114.110 138.057 133.374  1.00 48.73           C
ATOM    597  CZ  TYR B  73     113.558 136.847 133.704  1.00 49.87           C
ATOM    598  OH  TYR B  73     114.302 135.923 134.393  1.00 53.42           O
ATOM    599  N   SER B  74     108.755 140.017 129.555  1.00 38.03           N
ATOM    600  CA  SER B  74     107.692 140.843 129.005  1.00 45.92           C
ATOM    601  C   SER B  74     106.597 140.954 130.050  1.00 50.61           C
ATOM    602  O   SER B  74     105.993 139.945 130.428  1.00 58.27           O
ATOM    603  CB  SER B  74     107.142 140.245 127.709  1.00 53.07           C
ATOM    604  OG  SER B  74     105.821 140.687 127.465  1.00 56.23           O
ATOM    605  N   PHE B  75     106.352 142.171 130.517  1.00 51.02           N
ATOM    606  CA  PHE B  75     105.341 142.441 131.529  1.00 48.96           C
ATOM    607  C   PHE B  75     104.189 143.163 130.853  1.00 47.98           C
ATOM    608  O   PHE B  75     104.378 144.258 130.313  1.00 57.84           O
ATOM    609  CB  PHE B  75     105.921 143.286 132.662  1.00 57.01           C
ATOM    610  CG  PHE B  75     105.012 143.423 133.844  1.00 53.28           C
ATOM    611  CD1 PHE B  75     104.581 142.309 134.535  1.00 62.12           C
ATOM    612  CD2 PHE B  75     104.591 144.665 134.267  1.00 50.01           C
ATOM    613  CE1 PHE B  75     103.747 142.435 135.621  1.00 61.70           C
ATOM    614  CE2 PHE B  75     103.759 144.793 135.348  1.00 54.61           C
ATOM    615  CZ  PHE B  75     103.337 143.679 136.027  1.00 57.91           C
ATOM    616  N   THR B  76     103.005 142.558 130.870  1.00 48.99           N
ATOM    617  CA  THR B  76     101.849 143.127 130.196  1.00 49.45           C
ATOM    618  C   THR B  76     100.723 143.347 131.192  1.00 52.10           C
ATOM    619  O   THR B  76     100.344 142.426 131.927  1.00 57.31           O
ATOM    620  CB  THR B  76     101.372 142.236 129.049  1.00 57.52           C
ATOM    621  OG1 THR B  76     100.059 142.639 128.644  1.00 58.42           O
ATOM    622  CG2 THR B  76     101.354 140.788 129.468  1.00 62.40           C
ATOM    623  N   VAL B  77     100.199 144.570 131.202  1.00 51.70           N
ATOM    624  CA  VAL B  77      99.061 144.956 132.024  1.00 43.31           C
ATOM    625  C   VAL B  77      98.004 145.567 131.118  1.00 50.88           C
ATOM    626  O   VAL B  77      98.317 146.420 130.279  1.00 58.05           O
ATOM    627  CB  VAL B  77      99.454 145.953 133.127  1.00 42.47           C
ATOM    628  CG1 VAL B  77      98.219 146.460 133.830  1.00 49.72           C
ATOM    629  CG2 VAL B  77     100.399 145.302 134.111  1.00 51.98           C
ATOM    630  N   GLY B  78      96.765 145.112 131.266  1.00 53.98           N
ATOM    631  CA  GLY B  78      95.669 145.679 130.507  1.00 54.31           C
ATOM    632  C   GLY B  78      95.837 145.597 129.011  1.00 56.02           C
ATOM    633  O   GLY B  78      95.184 146.347 128.283  1.00 60.70           O
ATOM    634  N   GLY B  79      96.691 144.701 128.525  1.00 53.88           N
ATOM    635  CA  GLY B  79      96.937 144.568 127.109  1.00 52.67           C
ATOM    636  C   GLY B  79      98.127 145.340 126.583  1.00 47.90           C
ATOM    637  O   GLY B  79      98.497 145.148 125.419  1.00 54.76           O
ATOM    638  N   SER B  80      98.739 146.200 127.389  1.00 44.56           N
ATOM    639  CA  SER B  80      99.924 146.942 126.982  1.00 46.68           C
ATOM    640  C   SER B  80     101.155 146.318 127.623  1.00 50.65           C
ATOM    641  O   SER B  80     101.129 145.943 128.800  1.00 62.72           O
ATOM    642  CB  SER B  80      99.807 148.412 127.380  1.00 57.76           C
ATOM    643  OG  SER B  80      98.782 149.055 126.645  1.00 63.33           O
ATOM    644  N   GLU B  81     102.236 146.221 126.852  1.00 44.73           N
ATOM    645  CA  GLU B  81     103.385 145.403 127.212  1.00 50.15           C
ATOM    646  C   GLU B  81     104.667 146.224 127.246  1.00 48.73           C
ATOM    647  O   GLU B  81     104.881 147.093 126.397  1.00 53.95           O
ATOM    648  CB  GLU B  81     103.527 144.243 126.222  1.00 51.71           C
ATOM    649  CG  GLU B  81     104.947 143.892 125.830  1.00 56.96           C
ATOM    650  CD  GLU B  81     105.005 142.668 124.942  1.00 64.77           C
ATOM    651  OE1 GLU B  81     103.937 142.229 124.467  1.00 62.62           O
ATOM    652  OE2 GLU B  81     106.116 142.144 124.719  1.00 63.54           O
ATOM    653  N   ILE B  82     105.514 145.944 128.238  1.00 51.91           N
ATOM    654  CA  ILE B  82     106.876 146.462 128.298  1.00 50.22           C
ATOM    655  C   ILE B  82     107.836 145.284 128.251  1.00 57.75           C
ATOM    656  O   ILE B  82     107.511 144.171 128.681  1.00 62.69           O
ATOM    657  CB  ILE B  82     107.171 147.308 129.556  1.00 52.17           C
ATOM    658  CG1 ILE B  82     105.931 148.029 130.068  1.00 56.34           C
ATOM    659  CG2 ILE B  82     108.267 148.320 129.258  1.00 55.43           C
ATOM    660  CD1 ILE B  82     106.134 148.629 131.448  1.00 61.39           C
ATOM    661  N   LEU B  83     109.036 145.546 127.741  1.00 49.50           N
ATOM    662  CA  LEU B  83     110.089 144.549 127.616  1.00 46.26           C
ATOM    663  C   LEU B  83     111.241 144.901 128.544  1.00 49.10           C
ATOM    664  O   LEU B  83     111.671 146.057 128.594  1.00 57.91           O
ATOM    665  CB  LEU B  83     110.595 144.469 126.175  1.00 49.24           C
ATOM    666  CG  LEU B  83     109.801 143.642 125.163  1.00 57.69           C
ATOM    667  CD1 LEU B  83     109.626 142.211 125.635  1.00 58.39           C
ATOM    668  CD2 LEU B  83     108.451 144.282 124.889  1.00 54.26           C
ATOM    669  N   PHE B  84     111.734 143.907 129.275  1.00 51.69           N
ATOM    670  CA  PHE B  84     112.966 144.008 130.049  1.00 47.66           C
ATOM    671  C   PHE B  84     113.962 143.044 129.422  1.00 52.26           C
ATOM    672  O   PHE B  84     113.787 141.823 129.503  1.00 63.49           O
ATOM    673  CB  PHE B  84     112.733 143.674 131.520  1.00 53.22           C
ATOM    674  CG  PHE B  84     111.833 144.639 132.227  1.00 55.66           C
ATOM    675  CD1 PHE B  84     110.464 144.465 132.214  1.00 54.90           C
ATOM    676  CD2 PHE B  84     112.355 145.711 132.919  1.00 55.09           C
ATOM    677  CE1 PHE B  84     109.637 145.348 132.868  1.00 52.22           C
ATOM    678  CE2 PHE B  84     111.530 146.593 133.574  1.00 50.37           C
ATOM    679  CZ  PHE B  84     110.170 146.410 133.548  1.00 52.35           C
ATOM    680  N   GLU B  85     114.997 143.585 128.794  1.00 55.59           N
ATOM    681  CA  GLU B  85     115.906 142.769 128.008  1.00 55.82           C
ATOM    682  C   GLU B  85     117.028 142.218 128.874  1.00 58.41           C
ATOM    683  O   GLU B  85     117.624 142.939 129.677  1.00 63.79           O
ATOM    684  CB  GLU B  85     116.491 143.586 126.858  1.00 58.08           C
ATOM    685  CG  GLU B  85     115.491 144.502 126.181  1.00 63.02           C
ATOM    686  CD  GLU B  85     115.633 144.504 124.673  1.00 68.23           C
ATOM    687  OE1 GLU B  85     116.781 144.503 124.182  1.00 67.68           O
ATOM    688  OE2 GLU B  85     114.595 144.507 123.978  1.00 66.80           O
ATOM    689  N   VAL B  86     117.308 140.931 128.707  1.00 55.32           N
ATOM    690  CA  VAL B  86     118.448 140.276 129.331  1.00 57.85           C
ATOM    691  C   VAL B  86     119.318 139.706 128.216  1.00 61.29           C
ATOM    692  O   VAL B  86     118.859 138.858 127.446  1.00 66.16           O
ATOM    693  CB  VAL B  86     118.023 139.175 130.318  1.00 61.94           C
ATOM    694  CG1 VAL B  86     116.989 139.711 131.289  1.00 63.77           C
ATOM    695  CG2 VAL B  86     117.473 137.966 129.590  1.00 60.79           C
ATOM    696  N   PRO B  87     120.565 140.156 128.055  1.00 64.20           N
ATOM    697  CA  PRO B  87     121.392 139.617 126.970  1.00 63.54           C
ATOM    698  C   PRO B  87     121.808 138.179 127.222  1.00 66.73           C
ATOM    699  O   PRO B  87     121.623 137.309 126.366  1.00 66.72           O
ATOM    700  CB  PRO B  87     122.605 140.556 126.941  1.00 66.70           C
ATOM    701  CG  PRO B  87     122.590 141.307 128.231  1.00 67.56           C
ATOM    702  CD  PRO B  87     121.349 140.977 128.992  1.00 67.99           C
ATOM    703  N   GLU B  88     122.364 137.919 128.400  1.00 76.08           N
ATOM    704  CA  GLU B  88     122.873 136.600 128.740  1.00 79.01           C
ATOM    705  C   GLU B  88     121.798 135.785 129.442  1.00 78.26           C
ATOM    706  O   GLU B  88     121.050 136.304 130.275  1.00 78.46           O
ATOM    707  CB  GLU B  88     124.107 136.712 129.636  1.00 82.13           C
ATOM    708  CG  GLU B  88     124.715 135.372 130.022  1.00 83.11           C
ATOM    709  CD  GLU B  88     125.966 135.518 130.864  1.00 84.66           C
ATOM    710  OE1 GLU B  88     126.507 136.641 130.940  1.00 83.83           O
ATOM    711  OE2 GLU B  88     126.411 134.508 131.450  1.00 81.06           O
ATOM    712  N   VAL B  89     121.731 134.503 129.101  1.00 77.40           N
ATOM    713  CA  VAL B  89     120.780 133.569 129.687  1.00 80.63           C
ATOM    714  C   VAL B  89     121.554 132.605 130.574  1.00 83.49           C
ATOM    715  O   VAL B  89     122.589 132.067 130.163  1.00 82.83           O
ATOM    716  CB  VAL B  89     119.988 132.815 128.605  1.00 81.49           C
ATOM    717  CG1 VAL B  89     120.893 131.850 127.848  1.00 77.91           C
ATOM    718  CG2 VAL B  89     118.813 132.080 129.224  1.00 79.72           C
ATOM    719  N   THR B  90     121.059 132.398 131.788  1.00 87.40           N
ATOM    720  CA  THR B  90     121.697 131.536 132.769  1.00 84.96           C
ATOM    721  C   THR B  90     120.812 130.332 133.061  1.00 83.36           C
ATOM    722  O   THR B  90     119.605 130.341 132.804  1.00 84.52           O
ATOM    723  CB  THR B  90     121.977 132.297 134.068  1.00 87.26           C
ATOM    724  OG1 THR B  90     120.756 132.460 134.800  1.00 86.15           O
ATOM    725  CG2 THR B  90     122.575 133.666 133.772  1.00 84.30           C
ATOM    726  N   VAL B  91     121.433 129.288 133.604  1.00 72.37           N
ATOM    727  CA  VAL B  91     120.715 128.077 133.984  1.00 73.55           C
ATOM    728  C   VAL B  91     120.751 127.933 135.499  1.00 73.50           C
ATOM    729  O   VAL B  91     121.703 127.382 136.060  1.00 75.13           O
ATOM    730  CB  VAL B  91     121.305 126.832 133.296  1.00 77.08           C
ATOM    731  CG1 VAL B  91     120.740 126.688 131.893  1.00 78.76           C
ATOM    732  CG2 VAL B  91     122.827 126.899 133.261  1.00 76.02           C
ATOM    733  N   ALA B  92     119.717 128.428 136.165  1.00 64.27           N
ATOM    734  CA  ALA B  92     119.599 128.351 137.613  1.00 63.89           C
ATOM    735  C   ALA B  92     118.229 128.892 138.006  1.00 63.49           C
ATOM    736  O   ALA B  92     117.596 129.599 137.219  1.00 64.96           O
ATOM    737  CB  ALA B  92     120.712 129.145 138.311  1.00 63.41           C
ATOM    738  N   PRO B  93     117.754 128.569 139.207  1.00 52.91           N
ATOM    739  CA  PRO B  93     116.460 129.099 139.646  1.00 51.54           C
ATOM    740  C   PRO B  93     116.464 130.618 139.673  1.00 55.53           C
ATOM    741  O   PRO B  93     117.475 131.252 139.981  1.00 60.33           O
ATOM    742  CB  PRO B  93     116.290 128.511 141.049  1.00 56.14           C
ATOM    743  CG  PRO B  93     117.180 127.329 141.082  1.00 56.12           C
ATOM    744  CD  PRO B  93     118.334 127.647 140.195  1.00 55.41           C
ATOM    745  N   VAL B  94     115.314 131.202 139.347  1.00 52.80           N
ATOM    746  CA  VAL B  94     115.173 132.646 139.211  1.00 49.70           C
ATOM    747  C   VAL B  94     114.041 133.121 140.110  1.00 50.59           C
ATOM    748  O   VAL B  94     112.959 132.522 140.126  1.00 59.60           O
ATOM    749  CB  VAL B  94     114.910 133.055 137.751  1.00 54.81           C
ATOM    750  CG1 VAL B  94     114.488 134.509 137.671  1.00 59.37           C
ATOM    751  CG2 VAL B  94     116.145 132.813 136.908  1.00 54.25           C
ATOM    752  N   HIS B  95     114.294 134.197 140.850  1.00 44.63           N
ATOM    753  CA  HIS B  95     113.311 134.839 141.712  1.00 43.84           C
ATOM    754  C   HIS B  95     112.965 136.192 141.112  1.00 46.11           C
ATOM    755  O   HIS B  95     113.857 137.016 140.887  1.00 58.66           O
ATOM    756  CB  HIS B  95     113.863 135.008 143.126  1.00 49.34           C
ATOM    757  CG  HIS B  95     112.869 135.543 144.106  1.00 48.89           C
ATOM    758  ND1 HIS B  95     112.815 136.873 144.460  1.00 52.34           N
ATOM    759  CD2 HIS B  95     111.896 134.926 144.814  1.00 49.89           C
ATOM    760  CE1 HIS B  95     111.848 137.052 145.342  1.00 56.25           C
ATOM    761  NE2 HIS B  95     111.274 135.887 145.573  1.00 52.26           N
ATOM    762  N   ILE B  96     111.680 136.426 140.855  1.00 51.49           N
ATOM    763  CA  ILE B  96     111.231 137.661 140.224  1.00 52.88           C
ATOM    764  C   ILE B  96     110.166 138.307 141.094  1.00 52.84           C
ATOM    765  O   ILE B  96     109.245 137.631 141.567  1.00 61.17           O
ATOM    766  CB  ILE B  96     110.708 137.422 138.792  1.00 55.68           C
ATOM    767  CG1 ILE B  96     109.325 136.767 138.787  1.00 56.23           C
ATOM    768  CG2 ILE B  96     111.681 136.566 138.012  1.00 58.01           C
ATOM    769  CD1 ILE B  96     108.693 136.708 137.416  1.00 58.66           C
ATOM    770  N   CYS B  97     110.303 139.612 141.312  1.00 58.24           N
ATOM    771  CA  CYS B  97     109.279 140.426 141.948  1.00 59.56           C
ATOM    772  C   CYS B  97     108.908 141.569 141.015  1.00 61.93           C
ATOM    773  O   CYS B  97     109.772 142.149 140.358  1.00 69.97           O
ATOM    774  CB  CYS B  97     109.751 140.978 143.292  1.00 60.96           C
ATOM    775  SG  CYS B  97     109.708 139.778 144.638  1.00 84.38           S
ATOM    776  N   THR B  98     107.620 141.872 140.936  1.00 55.66           N
ATOM    777  CA  THR B  98     107.126 142.924 140.065  1.00 55.94           C
ATOM    778  C   THR B  98     106.099 143.741 140.825  1.00 59.65           C
ATOM    779  O   THR B  98     105.370 143.214 141.665  1.00 71.53           O
ATOM    780  CB  THR B  98     106.494 142.361 138.790  1.00 64.83           C
ATOM    781  OG1 THR B  98     105.185 141.861 139.085  1.00 67.87           O
ATOM    782  CG2 THR B  98     107.344 141.239 138.223  1.00 67.19           C
ATOM    783  N   SER B  99     106.049 145.036 140.527  1.00 56.38           N
ATOM    784  CA  SER B  99     105.090 145.908 141.188  1.00 51.08           C
ATOM    785  C   SER B  99     104.600 146.962 140.212  1.00 56.29           C
ATOM    786  O   SER B  99     105.362 147.467 139.385  1.00 66.97           O
ATOM    787  CB  SER B  99     105.693 146.577 142.425  1.00 56.74           C
ATOM    788  OG  SER B  99     106.601 147.599 142.064  1.00 67.11           O
ATOM    789  N   TRP B 100     103.316 147.289 140.326  1.00 52.78           N
ATOM    790  CA  TRP B 100     102.680 148.284 139.477  1.00 50.90           C
ATOM    791  C   TRP B 100     101.780 149.170 140.320  1.00 55.47           C
ATOM    792  O   TRP B 100     101.085 148.687 141.220  1.00 63.23           O
ATOM    793  CB  TRP B 100     101.868 147.621 138.365  1.00 54.60           C
ATOM    794  CG  TRP B 100     100.994 148.558 137.603  1.00 52.36           C
ATOM    795  CD1 TRP B 100     101.368 149.383 136.590  1.00 55.67           C
ATOM    796  CD2 TRP B 100      99.589 148.754 137.781  1.00 51.24           C
ATOM    797  NE1 TRP B 100     100.286 150.085 136.128  1.00 56.40           N
ATOM    798  CE2 TRP B 100      99.181 149.717 136.846  1.00 52.38           C
ATOM    799  CE3 TRP B 100      98.638 148.212 138.646  1.00 55.48           C
ATOM    800  CZ2 TRP B 100      97.867 150.149 136.750  1.00 55.25           C
ATOM    801  CZ3 TRP B 100      97.336 148.642 138.548  1.00 53.04           C
ATOM    802  CH2 TRP B 100      96.961 149.600 137.609  1.00 56.46           C
ATOM    803  N   GLU B 101     101.802 150.467 140.021  1.00 60.36           N
ATOM    804  CA  GLU B 101     100.984 151.467 140.689  1.00 59.22           C
ATOM    805  C   GLU B 101     100.183 152.239 139.650  1.00 57.86           C
ATOM    806  O   GLU B 101     100.640 152.447 138.522  1.00 66.09           O
ATOM    807  CB  GLU B 101     101.847 152.429 141.503  1.00 61.81           C
ATOM    808  CG  GLU B 101     101.064 153.482 142.255  1.00 64.93           C
ATOM    809  CD  GLU B 101     101.947 154.345 143.130  1.00 70.82           C
ATOM    810  OE1 GLU B 101     103.149 154.476 142.817  1.00 68.88           O
ATOM    811  OE2 GLU B 101     101.441 154.894 144.130  1.00 69.97           O
ATOM    812  N   SER B 102      98.983 152.667 140.034  1.00 49.93           N
ATOM    813  CA  SER B 102      98.053 153.274 139.086  1.00 52.77           C
ATOM    814  C   SER B 102      98.244 154.783 138.978  1.00 59.46           C
ATOM    815  O   SER B 102      98.452 155.310 137.881  1.00 68.98           O
ATOM    816  CB  SER B 102      96.611 152.955 139.487  1.00 64.18           C
ATOM    817  OG  SER B 102      95.701 153.792 138.797  1.00 64.63           O
ATOM    818  N   ALA B 103      98.169 155.491 140.105  1.00 57.79           N
ATOM    819  CA  ALA B 103      98.287 156.945 140.069  1.00 58.46           C
ATOM    820  C   ALA B 103      99.604 157.371 139.438  1.00 57.39           C
ATOM    821  O   ALA B 103      99.634 158.229 138.548  1.00 58.59           O
ATOM    822  CB  ALA B 103      98.158 157.513 141.481  1.00 57.63           C
ATOM    823  N   SER B 104     100.708 156.781 139.888  1.00 61.12           N
ATOM    824  CA  SER B 104     102.013 157.105 139.327  1.00 60.26           C
ATOM    825  C   SER B 104     102.212 156.476 137.956  1.00 55.78           C
ATOM    826  O   SER B 104     102.748 157.119 137.049  1.00 55.32           O
ATOM    827  CB  SER B 104     103.110 156.648 140.286  1.00 65.93           C
ATOM    828  OG  SER B 104     103.647 155.403 139.881  1.00 72.14           O
ATOM    829  N   GLY B 105     101.787 155.229 137.782  1.00 54.97           N
ATOM    830  CA  GLY B 105     102.013 154.505 136.552  1.00 52.98           C
ATOM    831  C   GLY B 105     103.343 153.791 136.465  1.00 57.09           C
ATOM    832  O   GLY B 105     103.631 153.181 135.430  1.00 61.16           O
ATOM    833  N   ILE B 106     104.151 153.831 137.513  1.00 58.95           N
ATOM    834  CA  ILE B 106     105.485 153.246 137.480  1.00 54.17           C
ATOM    835  C   ILE B 106     105.400 151.733 137.625  1.00 59.58           C
ATOM    836  O   ILE B 106     104.517 151.194 138.299  1.00 63.87           O
ATOM    837  CB  ILE B 106     106.367 153.869 138.579  1.00 53.59           C
ATOM    838  CG1 ILE B 106     106.375 155.392 138.443  1.00 58.68           C
ATOM    839  CG2 ILE B 106     107.779 153.319 138.502  1.00 60.72           C
ATOM    840  CD1 ILE B 106     107.295 156.097 139.410  1.00 60.64           C
ATOM    841  N   VAL B 107     106.335 151.042 136.976  1.00 58.38           N
ATOM    842  CA  VAL B 107     106.471 149.593 137.053  1.00 51.56           C
ATOM    843  C   VAL B 107     107.881 149.276 137.528  1.00 58.33           C
ATOM    844  O   VAL B 107     108.855 149.821 136.997  1.00 64.12           O
ATOM    845  CB  VAL B 107     106.193 148.923 135.697  1.00 52.77           C
ATOM    846  CG1 VAL B 107     106.134 147.417 135.851  1.00 60.47           C
ATOM    847  CG2 VAL B 107     104.904 149.458 135.100  1.00 58.09           C
ATOM    848  N   GLU B 108     107.988 148.400 138.522  1.00 58.65           N
ATOM    849  CA  GLU B 108     109.271 147.991 139.076  1.00 57.19           C
ATOM    850  C   GLU B 108     109.459 146.493 138.895  1.00 58.34           C
ATOM    851  O   GLU B 108     108.528 145.711 139.110  1.00 68.11           O
ATOM    852  CB  GLU B 108     109.380 148.341 140.557  1.00 60.51           C
ATOM    853  CG  GLU B 108     109.651 149.801 140.833  1.00 70.60           C
ATOM    854  CD  GLU B 108     109.662 150.117 142.313  1.00 76.64           C
ATOM    855  OE1 GLU B 108     109.650 149.167 143.124  1.00 70.80           O
ATOM    856  OE2 GLU B 108     109.683 151.314 142.667  1.00 75.19           O
ATOM    857  N   PHE B 109     110.676 146.109 138.514  1.00 52.17           N
ATOM    858  CA  PHE B 109     111.042 144.724 138.245  1.00 55.59           C
ATOM    859  C   PHE B 109     112.320 144.409 139.005  1.00 60.26           C
ATOM    860  O   PHE B 109     113.317 145.123 138.864  1.00 66.23           O
ATOM    861  CB  PHE B 109     111.247 144.504 136.747  1.00 59.00           C
ATOM    862  CG  PHE B 109     110.768 143.176 136.249  1.00 58.27           C
ATOM    863  CD1 PHE B 109     109.444 142.986 135.913  1.00 58.62           C
ATOM    864  CD2 PHE B 109     111.648 142.125 136.091  1.00 58.88           C
ATOM    865  CE1 PHE B 109     109.006 141.770 135.443  1.00 60.64           C
ATOM    866  CE2 PHE B 109     111.213 140.909 135.625  1.00 59.79           C
ATOM    867  CZ  PHE B 109     109.891 140.732 135.300  1.00 60.09           C
ATOM    868  N   TRP B 110     112.293 143.345 139.802  1.00 56.97           N
ATOM    869  CA  TRP B 110     113.446 142.878 140.558  1.00 52.53           C
ATOM    870  C   TRP B 110     113.735 141.445 140.147  1.00 54.83           C
ATOM    871  O   TRP B 110     112.857 140.580 140.250  1.00 63.67           O
ATOM    872  CB  TRP B 110     113.191 142.946 142.063  1.00 53.89           C
ATOM    873  CG  TRP B 110     112.889 144.306 142.582  1.00 56.83           C
ATOM    874  CD1 TRP B 110     111.778 145.046 142.335  1.00 57.23           C
ATOM    875  CD2 TRP B 110     113.706 145.088 143.454  1.00 55.50           C
ATOM    876  NE1 TRP B 110     111.851 146.244 142.995  1.00 54.07           N
ATOM    877  CE2 TRP B 110     113.029 146.293 143.689  1.00 54.28           C
ATOM    878  CE3 TRP B 110     114.949 144.885 144.057  1.00 58.70           C
ATOM    879  CZ2 TRP B 110     113.549 147.291 144.500  1.00 61.49           C
ATOM    880  CZ3 TRP B 110     115.462 145.876 144.859  1.00 59.92           C
ATOM    881  CH2 TRP B 110     114.766 147.064 145.074  1.00 59.40           C
ATOM    882  N   VAL B 111     114.959 141.195 139.694  1.00 54.76           N
ATOM    883  CA  VAL B 111     115.406 139.870 139.289  1.00 52.55           C
ATOM    884  C   VAL B 111     116.542 139.462 140.211  1.00 57.61           C
ATOM    885  O   VAL B 111     117.624 140.059 140.174  1.00 62.50           O
ATOM    886  CB  VAL B 111     115.859 139.843 137.823  1.00 58.37           C
ATOM    887  CG1 VAL B 111     116.450 138.488 137.480  1.00 57.95           C
ATOM    888  CG2 VAL B 111     114.696 140.181 136.902  1.00 64.26           C
ATOM    889  N   ASP B 112     116.300 138.443 141.030  1.00 63.15           N
ATOM    890  CA  ASP B 112     117.306 137.926 141.955  1.00 59.63           C
ATOM    891  C   ASP B 112     117.822 139.025 142.881  1.00 60.83           C
ATOM    892  O   ASP B 112     119.016 139.112 143.172  1.00 64.69           O
ATOM    893  CB  ASP B 112     118.455 137.265 141.193  1.00 64.49           C
ATOM    894  CG  ASP B 112     118.281 135.767 141.068  1.00 69.60           C
ATOM    895  OD1 ASP B 112     117.125 135.296 141.079  1.00 71.26           O
ATOM    896  OD2 ASP B 112     119.302 135.057 140.956  1.00 70.43           O
ATOM    897  N   GLY B 113     116.912 139.872 143.354  1.00 58.96           N
ATOM    898  CA  GLY B 113     117.237 140.875 144.344  1.00 59.01           C
ATOM    899  C   GLY B 113     117.869 142.140 143.810  1.00 61.96           C
ATOM    900  O   GLY B 113     118.151 143.048 144.601  1.00 60.52           O
ATOM    901  N   LYS B 114     118.096 142.238 142.504  1.00 61.51           N
ATOM    902  CA  LYS B 114     118.694 143.416 141.902  1.00 57.17           C
ATOM    903  C   LYS B 114     117.664 144.138 141.050  1.00 60.05           C
ATOM    904  O   LYS B 114     117.067 143.516 140.161  1.00 65.58           O
ATOM    905  CB  LYS B 114     119.898 143.025 141.045  1.00 59.76           C
ATOM    906  CG  LYS B 114     121.165 142.792 141.850  1.00 62.95           C
ATOM    907  CD  LYS B 114     122.173 141.946 141.078  1.00 66.75           C
ATOM    908  CE  LYS B 114     123.165 141.208 141.981  1.00 66.50           C
ATOM    909  NZ  LYS B 114     123.020 141.493 143.438  1.00 67.09           N
ATOM    910  N   PRO B 115     117.422 145.426 141.274  1.00 51.92           N
ATOM    911  CA  PRO B 115     116.327 146.100 140.578  1.00 53.17           C
ATOM    912  C   PRO B 115     116.691 146.523 139.167  1.00 53.99           C
ATOM    913  O   PRO B 115     117.854 146.757 138.834  1.00 61.24           O
ATOM    914  CB  PRO B 115     116.064 147.323 141.459  1.00 55.35           C
ATOM    915  CG  PRO B 115     117.382 147.639 142.039  1.00 55.88           C
ATOM    916  CD  PRO B 115     118.148 146.350 142.160  1.00 52.55           C
ATOM    917  N   ARG B 116     115.663 146.620 138.336  1.00 53.93           N
ATOM    918  CA  ARG B 116     115.776 147.177 136.999  1.00 56.73           C
ATOM    919  C   ARG B 116     115.248 148.605 136.997  1.00 63.81           C
ATOM    920  O   ARG B 116     114.600 149.058 137.943  1.00 65.91           O
ATOM    921  CB  ARG B 116     115.008 146.323 135.987  1.00 57.44           C
ATOM    922  CG  ARG B 116     115.365 144.844 136.005  1.00 59.65           C
ATOM    923  CD  ARG B 116     116.606 144.521 135.191  1.00 57.01           C
ATOM    924  NE  ARG B 116     116.541 145.033 133.828  1.00 60.62           N
ATOM    925  CZ  ARG B 116     117.100 144.449 132.777  1.00 64.75           C
ATOM    926  NH1 ARG B 116     117.783 143.322 132.891  1.00 63.84           N
ATOM    927  NH2 ARG B 116     116.972 145.011 131.579  1.00 65.81           N
ATOM    928  N   VAL B 117     115.535 149.321 135.911  1.00 59.41           N
ATOM    929  CA  VAL B 117     115.076 150.695 135.799  1.00 53.30           C
ATOM    930  C   VAL B 117     113.553 150.733 135.858  1.00 56.17           C
ATOM    931  O   VAL B 117     112.868 149.753 135.541  1.00 60.45           O
ATOM    932  CB  VAL B 117     115.598 151.332 134.500  1.00 56.72           C
ATOM    933  CG1 VAL B 117     115.113 152.764 134.372  1.00 60.70           C
ATOM    934  CG2 VAL B 117     117.109 151.279 134.463  1.00 59.28           C
ATOM    935  N   ARG B 118     113.019 151.877 136.272  1.00 58.93           N
ATOM    936  CA  ARG B 118     111.582 152.063 136.399  1.00 61.38           C
ATOM    937  C   ARG B 118     110.995 152.585 135.095  1.00 63.33           C
ATOM    938  O   ARG B 118     111.548 153.495 134.471  1.00 63.92           O
ATOM    939  CB  ARG B 118     111.276 153.028 137.542  1.00 59.06           C
ATOM    940  CG  ARG B 118     111.289 152.372 138.906  1.00 60.74           C
ATOM    941  CD  ARG B 118     110.894 153.338 140.006  1.00 60.61           C
ATOM    942  NE  ARG B 118     112.043 153.793 140.780  1.00 64.44           N
ATOM    943  CZ  ARG B 118     112.131 153.769 142.104  1.00 65.01           C
ATOM    944  NH1 ARG B 118     111.149 153.304 142.858  1.00 60.81           N
ATOM    945  NH2 ARG B 118     113.235 154.224 142.687  1.00 65.70           N
ATOM    946  N   LYS B 119     109.868 152.004 134.688  1.00 56.96           N
ATOM    947  CA  LYS B 119     109.205 152.327 133.432  1.00 55.72           C
ATOM    948  C   LYS B 119     107.774 152.762 133.722  1.00 56.85           C
ATOM    949  O   LYS B 119     107.383 152.936 134.878  1.00 64.13           O
ATOM    950  CB  LYS B 119     109.239 151.134 132.471  1.00 59.88           C
ATOM    951  CG  LYS B 119     110.585 150.436 132.401  1.00 64.92           C
ATOM    952  CD  LYS B 119     111.130 150.420 130.989  1.00 62.98           C
ATOM    953  CE  LYS B 119     112.394 149.589 130.894  1.00 61.77           C
ATOM    954  NZ  LYS B 119     112.309 148.575 129.812  1.00 61.06           N
ATOM    955  N   SER B 120     106.983 152.944 132.666  1.00 48.75           N
ATOM    956  CA  SER B 120     105.618 153.439 132.789  1.00 52.25           C
ATOM    957  C   SER B 120     104.645 152.550 132.026  1.00 58.34           C
ATOM    958  O   SER B 120     104.987 151.993 130.980  1.00 61.33           O
ATOM    959  CB  SER B 120     105.514 154.871 132.277  1.00 53.84           C
ATOM    960  OG  SER B 120     104.172 155.320 132.285  1.00 60.18           O
ATOM    961  N   LEU B 121     103.429 152.427 132.558  1.00 56.79           N
ATOM    962  CA  LEU B 121     102.378 151.636 131.929  1.00 47.60           C
ATOM    963  C   LEU B 121     101.034 151.971 132.556  1.00 52.33           C
ATOM    964  O   LEU B 121     100.909 151.990 133.783  1.00 62.87           O
ATOM    965  CB  LEU B 121     102.643 150.137 132.076  1.00 45.12           C
ATOM    966  CG  LEU B 121     102.824 149.293 130.817  1.00 56.35           C
ATOM    967  CD1 LEU B 121     102.822 147.829 131.202  1.00 56.58           C
ATOM    968  CD2 LEU B 121     101.738 149.558 129.791  1.00 59.79           C
ATOM    969  N   LYS B 122     100.042 152.229 131.710  1.00 49.37           N
ATOM    970  CA  LYS B 122      98.632 152.274 132.094  1.00 51.50           C
ATOM    971  C   LYS B 122      98.410 153.120 133.350  1.00 56.32           C
ATOM    972  O   LYS B 122      98.029 152.633 134.413  1.00 62.45           O
ATOM    973  CB  LYS B 122      98.092 150.856 132.290  1.00 54.29           C
ATOM    974  CG  LYS B 122      97.919 150.082 130.997  1.00 56.71           C
ATOM    975  CD  LYS B 122      96.855 150.692 130.110  1.00 54.12           C
ATOM    976  CE  LYS B 122      96.207 149.647 129.227  1.00 56.36           C
ATOM    977  NZ  LYS B 122      95.209 150.243 128.302  1.00 58.07           N
ATOM    978  N   LYS B 123      98.660 154.414 133.193  1.00 55.44           N
ATOM    979  CA  LYS B 123      98.286 155.369 134.224  1.00 53.83           C
ATOM    980  C   LYS B 123      96.771 155.501 134.287  1.00 56.15           C
ATOM    981  O   LYS B 123      96.092 155.537 133.258  1.00 57.93           O
ATOM    982  CB  LYS B 123      98.918 156.728 133.944  1.00 56.57           C
ATOM    983  CG  LYS B 123      99.549 157.376 135.155  1.00 60.81           C
ATOM    984  CD  LYS B 123     100.256 158.665 134.785  1.00 61.38           C
ATOM    985  CE  LYS B 123      99.429 159.881 135.150  1.00 60.21           C
ATOM    986  NZ  LYS B 123     100.249 161.120 135.149  1.00 62.19           N
ATOM    987  N   GLY B 124      96.239 155.574 135.502  1.00 56.49           N
ATOM    988  CA  GLY B 124      94.813 155.752 135.686  1.00 51.46           C
ATOM    989  C   GLY B 124      93.987 154.593 135.171  1.00 55.09           C
ATOM    990  O   GLY B 124      92.988 154.796 134.477  1.00 60.14           O
ATOM    991  N   TYR B 125      94.392 153.372 135.507  1.00 56.27           N
ATOM    992  CA  TYR B 125      93.702 152.165 135.081  1.00 52.39           C
ATOM    993  C   TYR B 125      93.371 151.316 136.297  1.00 54.83           C
ATOM    994  O   TYR B 125      94.112 151.300 137.283  1.00 59.85           O
ATOM    995  CB  TYR B 125      94.558 151.363 134.098  1.00 52.64           C
ATOM    996  CG  TYR B 125      93.880 150.145 133.525  1.00 53.36           C
ATOM    997  CD1 TYR B 125      92.841 150.265 132.620  1.00 55.09           C
ATOM    998  CD2 TYR B 125      94.293 148.872 133.878  1.00 59.20           C
ATOM    999  CE1 TYR B 125      92.224 149.153 132.093  1.00 57.83           C
ATOM   1000  CE2 TYR B 125      93.683 147.755 133.357  1.00 60.71           C
ATOM   1001  CZ  TYR B 125      92.650 147.900 132.465  1.00 59.53           C
ATOM   1002  OH  TYR B 125      92.038 146.788 131.941  1.00 58.73           O
ATOM   1003  N   THR B 126      92.245 150.613 136.222  1.00 55.15           N
ATOM   1004  CA  THR B 126      91.762 149.770 137.306  1.00 55.81           C
ATOM   1005  C   THR B 126      91.764 148.319 136.853  1.00 57.83           C
ATOM   1006  O   THR B 126      91.280 148.006 135.761  1.00 59.56           O
ATOM   1007  CB  THR B 126      90.355 150.186 137.738  1.00 56.31           C
ATOM   1008  OG1 THR B 126      90.430 151.361 138.553  1.00 59.09           O
ATOM   1009  CG2 THR B 126      89.680 149.075 138.527  1.00 59.75           C
ATOM   1010  N   VAL B 127      92.301 147.440 137.693  1.00 54.82           N
ATOM   1011  CA  VAL B 127      92.371 146.012 137.409  1.00 52.62           C
ATOM   1012  C   VAL B 127      91.200 145.329 138.096  1.00 56.12           C
ATOM   1013  O   VAL B 127      90.949 145.556 139.286  1.00 65.57           O
ATOM   1014  CB  VAL B 127      93.708 145.417 137.875  1.00 57.36           C
ATOM   1015  CG1 VAL B 127      93.635 143.901 137.888  1.00 63.19           C
ATOM   1016  CG2 VAL B 127      94.836 145.897 136.985  1.00 59.25           C
ATOM   1017  N   GLY B 128      90.484 144.491 137.353  1.00 56.50           N
ATOM   1018  CA  GLY B 128      89.310 143.845 137.897  1.00 60.31           C
ATOM   1019  C   GLY B 128      89.644 142.866 139.004  1.00 64.18           C
ATOM   1020  O   GLY B 128      90.752 142.341 139.105  1.00 65.79           O
ATOM   1021  N   ALA B 129      88.650 142.619 139.855  1.00 68.25           N
ATOM   1022  CA  ALA B 129      88.822 141.732 141.000  1.00 69.75           C
ATOM   1023  C   ALA B 129      88.497 140.286 140.637  1.00 70.96           C
ATOM   1024  O   ALA B 129      89.341 139.397 140.786  1.00 71.21           O
ATOM   1025  CB  ALA B 129      87.945 142.204 142.164  1.00 69.59           C
ATOM   1026  N   GLU B 130      87.278 140.038 140.163  1.00 68.36           N
ATOM   1027  CA  GLU B 130      86.883 138.697 139.754  1.00 65.88           C
ATOM   1028  C   GLU B 130      87.761 138.260 138.590  1.00 67.81           C
ATOM   1029  O   GLU B 130      87.667 138.819 137.493  1.00 69.56           O
ATOM   1030  CB  GLU B 130      85.392 138.674 139.392  1.00 65.00           C
ATOM   1031  CG  GLU B 130      84.999 137.846 138.175  1.00 70.67           C
ATOM   1032  CD  GLU B 130      85.210 136.360 138.386  1.00 74.41           C
ATOM   1033  OE1 GLU B 130      85.325 135.933 139.554  1.00 73.97           O
ATOM   1034  OE2 GLU B 130      85.251 135.618 137.384  1.00 73.23           O
ATOM   1035  N   ALA B 131      88.634 137.283 138.819  1.00 57.20           N
ATOM   1036  CA  ALA B 131      89.593 136.891 137.797  1.00 59.60           C
ATOM   1037  C   ALA B 131      90.081 135.479 138.069  1.00 60.90           C
ATOM   1038  O   ALA B 131      89.981 134.970 139.187  1.00 61.44           O
ATOM   1039  CB  ALA B 131      90.776 137.862 137.746  1.00 58.78           C
ATOM   1040  N   SER B 132      90.616 134.858 137.023  1.00 61.42           N
ATOM   1041  CA  SER B 132      91.212 133.533 137.094  1.00 57.00           C
ATOM   1042  C   SER B 132      92.725 133.668 137.043  1.00 53.73           C
ATOM   1043  O   SER B 132      93.264 134.342 136.158  1.00 61.74           O
ATOM   1044  CB  SER B 132      90.727 132.651 135.946  1.00 64.14           C
ATOM   1045  OG  SER B 132      91.695 132.594 134.916  1.00 64.86           O
ATOM   1046  N   ILE B 133      93.401 133.036 137.996  1.00 46.80           N
ATOM   1047  CA  ILE B 133      94.854 133.059 138.096  1.00 46.60           C
ATOM   1048  C   ILE B 133      95.357 131.653 137.819  1.00 57.73           C
ATOM   1049  O   ILE B 133      94.999 130.705 138.532  1.00 65.98           O
ATOM   1050  CB  ILE B 133      95.322 133.554 139.471  1.00 52.65           C
ATOM   1051  CG1 ILE B 133      94.352 134.601 140.017  1.00 55.27           C
ATOM   1052  CG2 ILE B 133      96.721 134.124 139.373  1.00 58.00           C
ATOM   1053  CD1 ILE B 133      94.797 135.228 141.313  1.00 59.69           C
ATOM   1054  N   ILE B 134      96.193 131.518 136.794  1.00 54.35           N
ATOM   1055  CA  ILE B 134      96.635 130.221 136.304  1.00 51.42           C
ATOM   1056  C   ILE B 134      98.153 130.189 136.231  1.00 54.79           C
ATOM   1057  O   ILE B 134      98.798 131.163 135.815  1.00 64.28           O
ATOM   1058  CB  ILE B 134      96.018 129.891 134.929  1.00 52.50           C
ATOM   1059  CG1 ILE B 134      94.672 129.200 135.117  1.00 56.30           C
ATOM   1060  CG2 ILE B 134      96.941 128.997 134.117  1.00 57.29           C
ATOM   1061  CD1 ILE B 134      93.870 129.079 133.851  1.00 59.24           C
ATOM   1062  N   LEU B 135      98.715 129.062 136.660  1.00 52.51           N
ATOM   1063  CA  LEU B 135     100.120 128.740 136.476  1.00 54.24           C
ATOM   1064  C   LEU B 135     100.211 127.496 135.604  1.00 57.85           C
ATOM   1065  O   LEU B 135      99.591 126.467 135.915  1.00 63.52           O
ATOM   1066  CB  LEU B 135     100.819 128.502 137.816  1.00 54.74           C
ATOM   1067  CG  LEU B 135     101.157 129.689 138.716  1.00 57.74           C
ATOM   1068  CD1 LEU B 135     100.079 130.754 138.705  1.00 59.38           C
ATOM   1069  CD2 LEU B 135     101.382 129.195 140.128  1.00 54.02           C
ATOM   1070  N   GLY B 136     100.967 127.600 134.511  1.00 52.62           N
ATOM   1071  CA  GLY B 136     101.182 126.485 133.610  1.00 54.28           C
ATOM   1072  C   GLY B 136     100.953 126.801 132.145  1.00 56.68           C
ATOM   1073  O   GLY B 136     101.683 126.301 131.285  1.00 57.41           O
ATOM   1074  N   GLN B 137      99.952 127.625 131.843  1.00 58.30           N
ATOM   1075  CA  GLN B 137      99.636 128.013 130.475  1.00 56.87           C
ATOM   1076  C   GLN B 137      99.392 129.514 130.457  1.00 57.09           C
ATOM   1077  O   GLN B 137      99.531 130.186 131.480  1.00 58.59           O
ATOM   1078  CB  GLN B 137      98.419 127.258 129.939  1.00 54.58           C
ATOM   1079  CG  GLN B 137      98.259 125.838 130.458  1.00 54.29           C
ATOM   1080  CD  GLN B 137      99.361 124.913 129.995  1.00 59.49           C
ATOM   1081  OE1 GLN B 137      99.551 124.713 128.798  1.00 62.41           O
ATOM   1082  NE2 GLN B 137     100.068 124.308 130.941  1.00 62.44           N
ATOM   1083  N   GLU B 138      99.028 130.061 129.293  1.00 51.83           N
ATOM   1084  CA  GLU B 138      98.867 131.507 129.182  1.00 51.63           C
ATOM   1085  C   GLU B 138      97.477 131.650 128.582  1.00 52.85           C
ATOM   1086  O   GLU B 138      97.288 131.388 127.390  1.00 57.17           O
ATOM   1087  CB  GLU B 138      99.923 132.132 128.269  1.00 56.11           C
ATOM   1088  CG  GLU B 138      99.756 133.616 127.821  1.00 62.97           C
ATOM   1089  CD  GLU B 138      98.545 134.094 127.029  1.00 66.21           C
ATOM   1090  OE1 GLU B 138      98.213 135.262 127.316  1.00 65.55           O
ATOM   1091  OE2 GLU B 138      97.913 133.409 126.200  1.00 66.24           O
ATOM   1092  N   GLN B 139      96.499 132.019 129.397  1.00 56.46           N
ATOM   1093  CA  GLN B 139      95.103 131.862 129.005  1.00 51.59           C
ATOM   1094  C   GLN B 139      94.720 132.911 127.968  1.00 54.31           C
ATOM   1095  O   GLN B 139      94.841 134.115 128.215  1.00 63.49           O
ATOM   1096  CB  GLN B 139      94.171 131.931 130.218  1.00 51.81           C
ATOM   1097  CG  GLN B 139      94.698 132.649 131.442  1.00 51.81           C
ATOM   1098  CD  GLN B 139      93.733 132.593 132.601  1.00 54.58           C
ATOM   1099  OE1 GLN B 139      92.839 131.752 132.639  1.00 55.25           O
ATOM   1100  NE2 GLN B 139      93.926 133.477 133.572  1.00 59.71           N
ATOM   1101  N   ASP B 140      94.260 132.443 126.808  1.00 50.57           N
ATOM   1102  CA  ASP B 140      93.722 133.275 125.740  1.00 44.83           C
ATOM   1103  C   ASP B 140      92.243 133.581 125.921  1.00 42.84           C
ATOM   1104  O   ASP B 140      91.669 134.298 125.098  1.00 53.03           O
ATOM   1105  CB  ASP B 140      93.927 132.586 124.386  1.00 55.19           C
ATOM   1106  CG  ASP B 140      95.354 132.686 123.876  1.00 59.75           C
ATOM   1107  OD1 ASP B 140      95.886 133.805 123.812  1.00 64.78           O
ATOM   1108  OD2 ASP B 140      95.956 131.645 123.550  1.00 53.58           O
ATOM   1109  N   SER B 141      91.615 133.048 126.960  1.00 45.98           N
ATOM   1110  CA  SER B 141      90.234 133.366 127.296  1.00 46.61           C
ATOM   1111  C   SER B 141      90.108 133.289 128.813  1.00 60.54           C
ATOM   1112  O   SER B 141      91.114 133.277 129.529  1.00 67.96           O
ATOM   1113  CB  SER B 141      89.268 132.422 126.567  1.00 51.76           C
ATOM   1114  OG  SER B 141      88.075 132.256 127.310  1.00 56.49           O
ATOM   1115  N   PHE B 142      88.876 133.234 129.311  1.00 62.70           N
ATOM   1116  CA  PHE B 142      88.645 133.131 130.750  1.00 62.25           C
ATOM   1117  C   PHE B 142      88.793 131.672 131.157  1.00 63.54           C
ATOM   1118  O   PHE B 142      87.844 130.888 131.112  1.00 64.35           O
ATOM   1119  CB  PHE B 142      87.271 133.669 131.120  1.00 62.96           C
ATOM   1120  CG  PHE B 142      87.063 133.829 132.596  1.00 62.78           C
ATOM   1121  CD1 PHE B 142      87.985 134.507 133.367  1.00 61.51           C
ATOM   1122  CD2 PHE B 142      85.952 133.296 133.214  1.00 65.25           C
ATOM   1123  CE1 PHE B 142      87.797 134.656 134.719  1.00 59.89           C
ATOM   1124  CE2 PHE B 142      85.763 133.442 134.569  1.00 63.99           C
ATOM   1125  CZ  PHE B 142      86.687 134.122 135.320  1.00 59.82           C
ATOM   1126  N   GLY B 143      90.001 131.302 131.565  1.00 65.73           N
ATOM   1127  CA  GLY B 143      90.260 129.941 131.996  1.00 62.57           C
ATOM   1128  C   GLY B 143      90.137 128.906 130.900  1.00 64.63           C
ATOM   1129  O   GLY B 143      89.552 127.841 131.126  1.00 62.75           O
ATOM   1130  N   GLY B 144      90.676 129.185 129.722  1.00 60.48           N
ATOM   1131  CA  GLY B 144      90.573 128.233 128.638  1.00 57.27           C
ATOM   1132  C   GLY B 144      91.350 128.681 127.421  1.00 55.13           C
ATOM   1133  O   GLY B 144      92.049 129.694 127.441  1.00 57.99           O
ATOM   1134  N   ASN B 145      91.214 127.900 126.355  1.00 48.66           N
ATOM   1135  CA  ASN B 145      91.904 128.150 125.096  1.00 42.70           C
ATOM   1136  C   ASN B 145      93.410 128.251 125.319  1.00 47.66           C
ATOM   1137  O   ASN B 145      94.045 129.270 125.050  1.00 56.66           O
ATOM   1138  CB  ASN B 145      91.362 129.407 124.421  1.00 47.97           C
ATOM   1139  CG  ASN B 145      89.961 129.220 123.896  1.00 55.12           C
ATOM   1140  OD1 ASN B 145      89.750 129.103 122.692  1.00 52.39           O
ATOM   1141  ND2 ASN B 145      88.991 129.190 124.799  1.00 58.74           N
ATOM   1142  N   PHE B 146      93.974 127.158 125.816  1.00 47.24           N
ATOM   1143  CA  PHE B 146      95.393 127.104 126.107  1.00 46.38           C
ATOM   1144  C   PHE B 146      96.187 126.835 124.833  1.00 46.81           C
ATOM   1145  O   PHE B 146      95.669 126.330 123.836  1.00 51.57           O
ATOM   1146  CB  PHE B 146      95.676 126.034 127.154  1.00 54.10           C
ATOM   1147  CG  PHE B 146      94.939 126.244 128.440  1.00 54.43           C
ATOM   1148  CD1 PHE B 146      95.183 127.354 129.216  1.00 53.41           C
ATOM   1149  CD2 PHE B 146      93.997 125.334 128.870  1.00 54.58           C
ATOM   1150  CE1 PHE B 146      94.505 127.552 130.394  1.00 49.78           C
ATOM   1151  CE2 PHE B 146      93.318 125.529 130.050  1.00 53.87           C
ATOM   1152  CZ  PHE B 146      93.573 126.640 130.810  1.00 52.44           C
ATOM   1153  N   GLU B 147      97.469 127.182 124.878  1.00 57.87           N
ATOM   1154  CA  GLU B 147      98.361 127.078 123.730  1.00 57.61           C
ATOM   1155  C   GLU B 147      99.559 126.236 124.132  1.00 55.15           C
ATOM   1156  O   GLU B 147     100.226 126.540 125.125  1.00 60.49           O
ATOM   1157  CB  GLU B 147      98.811 128.466 123.264  1.00 67.64           C
ATOM   1158  CG  GLU B 147      98.665 128.717 121.773  1.00 67.56           C
ATOM   1159  CD  GLU B 147      98.658 130.199 121.432  1.00 69.51           C
ATOM   1160  OE1 GLU B 147      98.618 131.033 122.365  1.00 65.20           O
ATOM   1161  OE2 GLU B 147      98.694 130.530 120.228  1.00 67.75           O
ATOM   1162  N   GLY B 148      99.832 125.184 123.365  1.00 47.42           N
ATOM   1163  CA  GLY B 148     100.919 124.291 123.725  1.00 44.04           C
ATOM   1164  C   GLY B 148     102.271 124.971 123.682  1.00 38.15           C
ATOM   1165  O   GLY B 148     103.113 124.755 124.554  1.00 48.63           O
ATOM   1166  N   SER B 149     102.499 125.800 122.666  1.00 43.32           N
ATOM   1167  CA  SER B 149     103.795 126.449 122.524  1.00 45.25           C
ATOM   1168  C   SER B 149     104.077 127.403 123.675  1.00 53.12           C
ATOM   1169  O   SER B 149     105.241 127.694 123.966  1.00 59.71           O
ATOM   1170  CB  SER B 149     103.857 127.195 121.195  1.00 51.96           C
ATOM   1171  OG  SER B 149     102.996 126.598 120.243  1.00 56.25           O
ATOM   1172  N   GLN B 150     103.034 127.901 124.338  1.00 55.03           N
ATOM   1173  CA  GLN B 150     103.173 128.872 125.415  1.00 46.07           C
ATOM   1174  C   GLN B 150     103.069 128.228 126.792  1.00 51.64           C
ATOM   1175  O   GLN B 150     102.673 128.889 127.757  1.00 62.98           O
ATOM   1176  CB  GLN B 150     102.125 129.972 125.263  1.00 48.71           C
ATOM   1177  CG  GLN B 150     102.335 130.850 124.051  1.00 49.53           C
ATOM   1178  CD  GLN B 150     101.156 131.747 123.766  1.00 54.39           C
ATOM   1179  OE1 GLN B 150     100.018 131.424 124.098  1.00 57.28           O
ATOM   1180  NE2 GLN B 150     101.420 132.879 123.131  1.00 56.45           N
ATOM   1181  N   SER B 151     103.419 126.951 126.906  1.00 50.79           N
ATOM   1182  CA  SER B 151     103.339 126.239 128.169  1.00 49.12           C
ATOM   1183  C   SER B 151     104.662 126.355 128.919  1.00 49.94           C
ATOM   1184  O   SER B 151     105.645 126.899 128.415  1.00 58.01           O
ATOM   1185  CB  SER B 151     102.971 124.778 127.929  1.00 60.42           C
ATOM   1186  OG  SER B 151     103.710 124.244 126.847  1.00 66.46           O
ATOM   1187  N   LEU B 152     104.690 125.837 130.144  1.00 49.41           N
ATOM   1188  CA  LEU B 152     105.876 125.886 130.987  1.00 50.77           C
ATOM   1189  C   LEU B 152     106.240 124.476 131.418  1.00 59.93           C
ATOM   1190  O   LEU B 152     105.381 123.727 131.893  1.00 65.65           O
ATOM   1191  CB  LEU B 152     105.651 126.771 132.213  1.00 48.21           C
ATOM   1192  CG  LEU B 152     106.737 126.731 133.288  1.00 50.93           C
ATOM   1193  CD1 LEU B 152     108.034 127.301 132.756  1.00 54.57           C
ATOM   1194  CD2 LEU B 152     106.294 127.500 134.510  1.00 52.17           C
ATOM   1195  N   VAL B 153     107.511 124.124 131.255  1.00 58.24           N
ATOM   1196  CA  VAL B 153     108.039 122.827 131.654  1.00 52.87           C
ATOM   1197  C   VAL B 153     109.116 123.088 132.695  1.00 57.73           C
ATOM   1198  O   VAL B 153     110.186 123.614 132.368  1.00 61.97           O
ATOM   1199  CB  VAL B 153     108.603 122.048 130.460  1.00 53.73           C
ATOM   1200  CG1 VAL B 153     109.467 120.891 130.934  1.00 59.82           C
ATOM   1201  CG2 VAL B 153     107.477 121.552 129.579  1.00 56.13           C
ATOM   1202  N   GLY B 154     108.848 122.720 133.934  1.00 55.36           N
ATOM   1203  CA  GLY B 154     109.790 122.973 135.005  1.00 55.69           C
ATOM   1204  C   GLY B 154     109.069 123.123 136.335  1.00 59.51           C
ATOM   1205  O   GLY B 154     107.987 122.572 136.530  1.00 64.66           O
ATOM   1206  N   ASP B 155     109.695 123.876 137.235  1.00 57.86           N
ATOM   1207  CA  ASP B 155     109.227 124.017 138.606  1.00 60.82           C
ATOM   1208  C   ASP B 155     108.817 125.454 138.888  1.00 58.72           C
ATOM   1209  O   ASP B 155     109.442 126.397 138.390  1.00 65.17           O
ATOM   1210  CB  ASP B 155     110.308 123.594 139.604  1.00 65.89           C
ATOM   1211  CG  ASP B 155     110.811 122.187 139.359  1.00 70.06           C
ATOM   1212  OD1 ASP B 155     110.652 121.682 138.229  1.00 74.00           O
ATOM   1213  OD2 ASP B 155     111.368 121.584 140.301  1.00 66.25           O
ATOM   1214  N   ILE B 156     107.776 125.611 139.704  1.00 60.11           N
ATOM   1215  CA  ILE B 156     107.261 126.920 140.092  1.00 57.24           C
ATOM   1216  C   ILE B 156     106.903 126.894 141.573  1.00 58.20           C
ATOM   1217  O   ILE B 156     106.396 125.888 142.082  1.00 67.09           O
ATOM   1218  CB  ILE B 156     106.043 127.318 139.235  1.00 58.51           C
ATOM   1219  CG1 ILE B 156     105.728 128.802 139.406  1.00 59.86           C
ATOM   1220  CG2 ILE B 156     104.834 126.466 139.589  1.00 63.26           C
ATOM   1221  CD1 ILE B 156     105.398 129.495 138.114  1.00 61.71           C
ATOM   1222  N   GLY B 157     107.156 128.000 142.266  1.00 58.18           N
ATOM   1223  CA  GLY B 157     106.888 128.040 143.691  1.00 59.23           C
ATOM   1224  C   GLY B 157     107.003 129.438 144.261  1.00 61.25           C
ATOM   1225  O   GLY B 157     107.276 130.411 143.551  1.00 63.56           O
ATOM   1226  N   ASN B 158     106.770 129.516 145.570  1.00 58.84           N
ATOM   1227  CA  ASN B 158     106.861 130.758 146.335  1.00 50.70           C
ATOM   1228  C   ASN B 158     106.104 131.891 145.650  1.00 57.86           C
ATOM   1229  O   ASN B 158     106.636 132.976 145.414  1.00 67.17           O
ATOM   1230  CB  ASN B 158     108.318 131.142 146.575  1.00 59.39           C
ATOM   1231  CG  ASN B 158     109.012 130.216 147.548  1.00 63.44           C
ATOM   1232  OD1 ASN B 158     110.060 129.650 147.242  1.00 64.05           O
ATOM   1233  ND2 ASN B 158     108.433 130.057 148.729  1.00 63.77           N
ATOM   1234  N   VAL B 159     104.837 131.637 145.346  1.00 51.53           N
ATOM   1235  CA  VAL B 159     103.990 132.611 144.669  1.00 50.62           C
ATOM   1236  C   VAL B 159     103.237 133.413 145.721  1.00 58.98           C
ATOM   1237  O   VAL B 159     102.436 132.859 146.480  1.00 65.49           O
ATOM   1238  CB  VAL B 159     103.019 131.923 143.701  1.00 55.45           C
ATOM   1239  CG1 VAL B 159     102.072 132.935 143.090  1.00 59.70           C
ATOM   1240  CG2 VAL B 159     103.788 131.192 142.621  1.00 60.24           C
ATOM   1241  N   ASN B 160     103.495 134.718 145.768  1.00 57.67           N
ATOM   1242  CA  ASN B 160     102.827 135.619 146.693  1.00 51.79           C
ATOM   1243  C   ASN B 160     102.366 136.864 145.952  1.00 56.92           C
ATOM   1244  O   ASN B 160     103.008 137.312 144.997  1.00 63.99           O
ATOM   1245  CB  ASN B 160     103.745 136.019 147.846  1.00 51.70           C
ATOM   1246  CG  ASN B 160     104.180 134.838 148.678  1.00 57.01           C
ATOM   1247  OD1 ASN B 160     105.360 134.508 148.738  1.00 55.26           O
ATOM   1248  ND2 ASN B 160     103.224 134.193 149.330  1.00 61.54           N
ATOM   1249  N   MET B 161     101.245 137.422 146.403  1.00 52.29           N
ATOM   1250  CA  MET B 161     100.667 138.612 145.799  1.00 52.88           C
ATOM   1251  C   MET B 161     100.116 139.527 146.880  1.00 55.68           C
ATOM   1252  O   MET B 161      99.397 139.080 147.777  1.00 61.26           O
ATOM   1253  CB  MET B 161      99.552 138.249 144.815  1.00 57.47           C
ATOM   1254  CG  MET B 161      99.105 139.399 143.936  1.00 57.41           C
ATOM   1255  SD  MET B 161      97.790 138.939 142.800  1.00 75.24           S
ATOM   1256  CE  MET B 161      97.749 140.376 141.741  1.00 60.74           C
ATOM   1257  N   TRP B 162     100.451 140.809 146.781  1.00 50.17           N
ATOM   1258  CA  TRP B 162      99.931 141.852 147.653  1.00 46.45           C
ATOM   1259  C   TRP B 162      98.997 142.754 146.859  1.00 50.31           C
ATOM   1260  O   TRP B 162      98.834 142.605 145.647  1.00 58.77           O
ATOM   1261  CB  TRP B 162     101.062 142.689 148.260  1.00 50.57           C
ATOM   1262  CG  TRP B 162     101.961 141.950 149.189  1.00 49.18           C
ATOM   1263  CD1 TRP B 162     101.955 142.006 150.545  1.00 48.37           C
ATOM   1264  CD2 TRP B 162     103.014 141.054 148.829  1.00 49.85           C
ATOM   1265  NE1 TRP B 162     102.935 141.198 151.057  1.00 49.96           N
ATOM   1266  CE2 TRP B 162     103.600 140.602 150.021  1.00 46.07           C
ATOM   1267  CE3 TRP B 162     103.517 140.588 147.613  1.00 53.95           C
ATOM   1268  CZ2 TRP B 162     104.658 139.706 150.035  1.00 47.64           C
ATOM   1269  CZ3 TRP B 162     104.568 139.699 147.631  1.00 52.95           C
ATOM   1270  CH2 TRP B 162     105.128 139.268 148.832  1.00 52.01           C
ATOM   1271  N   ASP B 163      98.377 143.702 147.559  1.00 48.26           N
ATOM   1272  CA  ASP B 163      97.529 144.708 146.932  1.00 45.08           C
ATOM   1273  C   ASP B 163      98.095 146.118 147.074  1.00 45.46           C
ATOM   1274  O   ASP B 163      97.365 147.097 146.897  1.00 50.03           O
ATOM   1275  CB  ASP B 163      96.098 144.600 147.476  1.00 46.39           C
ATOM   1276  CG  ASP B 163      95.831 145.463 148.711  1.00 54.30           C
ATOM   1277  OD1 ASP B 163      96.683 146.262 149.151  1.00 57.89           O
ATOM   1278  OD2 ASP B 163      94.717 145.334 149.259  1.00 52.23           O
ATOM   1279  N   PHE B 164      99.385 146.238 147.379  1.00 43.50           N
ATOM   1280  CA  PHE B 164     100.046 147.530 147.446  1.00 42.40           C
ATOM   1281  C   PHE B 164     101.510 147.354 147.073  1.00 50.75           C
ATOM   1282  O   PHE B 164     102.060 146.254 147.142  1.00 54.89           O
ATOM   1283  CB  PHE B 164      99.905 148.165 148.833  1.00 42.76           C
ATOM   1284  CG  PHE B 164     100.407 147.305 149.953  1.00 49.37           C
ATOM   1285  CD1 PHE B 164     101.750 147.265 150.267  1.00 50.07           C
ATOM   1286  CD2 PHE B 164      99.531 146.556 150.709  1.00 52.28           C
ATOM   1287  CE1 PHE B 164     102.208 146.482 151.300  1.00 48.88           C
ATOM   1288  CE2 PHE B 164      99.987 145.773 151.743  1.00 47.70           C
ATOM   1289  CZ  PHE B 164     101.326 145.738 152.038  1.00 47.10           C
ATOM   1290  N   VAL B 165     102.135 148.455 146.675  1.00 49.60           N
ATOM   1291  CA  VAL B 165     103.513 148.428 146.200  1.00 51.00           C
ATOM   1292  C   VAL B 165     104.456 148.303 147.386  1.00 56.23           C
ATOM   1293  O   VAL B 165     104.311 149.002 148.395  1.00 58.26           O
ATOM   1294  CB  VAL B 165     103.820 149.686 145.372  1.00 55.62           C
ATOM   1295  CG1 VAL B 165     105.219 149.611 144.794  1.00 54.40           C
ATOM   1296  CG2 VAL B 165     102.792 149.858 144.267  1.00 56.25           C
ATOM   1297  N   LEU B 166     105.433 147.411 147.265  1.00 53.74           N
ATOM   1298  CA  LEU B 166     106.375 147.120 148.335  1.00 50.57           C
ATOM   1299  C   LEU B 166     107.619 147.985 148.197  1.00 50.54           C
ATOM   1300  O   LEU B 166     108.064 148.278 147.084  1.00 58.64           O
ATOM   1301  CB  LEU B 166     106.779 145.646 148.316  1.00 53.77           C
ATOM   1302  CG  LEU B 166     105.740 144.621 148.764  1.00 55.18           C
ATOM   1303  CD1 LEU B 166     106.318 143.228 148.664  1.00 57.74           C
ATOM   1304  CD2 LEU B 166     105.274 144.898 150.174  1.00 56.58           C
ATOM   1305  N   SER B 167     108.176 148.390 149.331  1.00 51.75           N
ATOM   1306  CA  SER B 167     109.406 149.159 149.340  1.00 53.29           C
ATOM   1307  C   SER B 167     110.610 148.244 149.144  1.00 54.14           C
ATOM   1308  O   SER B 167     110.520 147.030 149.342  1.00 64.07           O
ATOM   1309  CB  SER B 167     109.539 149.925 150.648  1.00 54.21           C
ATOM   1310  OG  SER B 167     109.643 149.041 151.747  1.00 59.17           O
ATOM   1311  N   PRO B 168     111.756 148.805 148.751  1.00 48.03           N
ATOM   1312  CA  PRO B 168     112.936 147.954 148.522  1.00 53.50           C
ATOM   1313  C   PRO B 168     113.344 147.131 149.731  1.00 55.22           C
ATOM   1314  O   PRO B 168     113.807 145.993 149.572  1.00 62.31           O
ATOM   1315  CB  PRO B 168     114.017 148.969 148.133  1.00 56.23           C
ATOM   1316  CG  PRO B 168     113.269 150.116 147.575  1.00 58.00           C
ATOM   1317  CD  PRO B 168     111.996 150.199 148.350  1.00 52.69           C
ATOM   1318  N   ASP B 169     113.188 147.672 150.940  1.00 52.72           N
ATOM   1319  CA  ASP B 169     113.575 146.922 152.129  1.00 55.42           C
ATOM   1320  C   ASP B 169     112.764 145.640 152.259  1.00 58.84           C
ATOM   1321  O   ASP B 169     113.315 144.572 152.557  1.00 61.42           O
ATOM   1322  CB  ASP B 169     113.401 147.791 153.371  1.00 53.90           C
ATOM   1323  CG  ASP B 169     114.051 149.147 153.225  1.00 62.77           C
ATOM   1324  OD1 ASP B 169     114.968 149.280 152.389  1.00 61.68           O
ATOM   1325  OD2 ASP B 169     113.645 150.083 153.946  1.00 64.68           O
ATOM   1326  N   GLU B 170     111.455 145.720 152.029  1.00 54.11           N
ATOM   1327  CA  GLU B 170     110.622 144.530 152.146  1.00 49.39           C
ATOM   1328  C   GLU B 170     110.929 143.535 151.036  1.00 53.40           C
ATOM   1329  O   GLU B 170     110.844 142.320 151.244  1.00 64.96           O
ATOM   1330  CB  GLU B 170     109.146 144.917 152.137  1.00 48.50           C
ATOM   1331  CG  GLU B 170     108.817 146.117 153.008  1.00 54.73           C
ATOM   1332  CD  GLU B 170     107.341 146.447 153.017  1.00 63.85           C
ATOM   1333  OE1 GLU B 170     106.999 147.647 153.027  1.00 64.56           O
ATOM   1334  OE2 GLU B 170     106.521 145.506 153.027  1.00 64.29           O
ATOM   1335  N   ILE B 171     111.297 144.025 149.852  1.00 50.31           N
ATOM   1336  CA  ILE B 171     111.689 143.120 148.776  1.00 51.71           C
ATOM   1337  C   ILE B 171     112.957 142.371 149.155  1.00 52.90           C
ATOM   1338  O   ILE B 171     113.082 141.165 148.911  1.00 59.99           O
ATOM   1339  CB  ILE B 171     111.861 143.892 147.457  1.00 55.53           C
ATOM   1340  CG1 ILE B 171     110.529 144.503 147.019  1.00 55.34           C
ATOM   1341  CG2 ILE B 171     112.425 142.977 146.382  1.00 59.86           C
ATOM   1342  CD1 ILE B 171     109.675 143.587 146.172  1.00 59.35           C
ATOM   1343  N   ASN B 172     113.922 143.072 149.749  1.00 45.69           N
ATOM   1344  CA  ASN B 172     115.133 142.403 150.211  1.00 45.35           C
ATOM   1345  C   ASN B 172     114.805 141.376 151.285  1.00 48.76           C
ATOM   1346  O   ASN B 172     115.363 140.272 151.299  1.00 56.51           O
ATOM   1347  CB  ASN B 172     116.132 143.429 150.737  1.00 51.24           C
ATOM   1348  CG  ASN B 172     117.461 142.808 151.097  1.00 57.21           C
ATOM   1349  OD1 ASN B 172     117.927 142.926 152.229  1.00 60.38           O
ATOM   1350  ND2 ASN B 172     118.081 142.141 150.133  1.00 53.26           N
ATOM   1351  N   THR B 173     113.899 141.724 152.197  1.00 46.58           N
ATOM   1352  CA  THR B 173     113.483 140.768 153.217  1.00 44.13           C
ATOM   1353  C   THR B 173     112.883 139.520 152.585  1.00 51.64           C
ATOM   1354  O   THR B 173     113.200 138.396 152.988  1.00 60.11           O
ATOM   1355  CB  THR B 173     112.479 141.417 154.168  1.00 47.77           C
ATOM   1356  OG1 THR B 173     113.154 142.354 155.013  1.00 58.91           O
ATOM   1357  CG2 THR B 173     111.800 140.372 155.027  1.00 48.36           C
ATOM   1358  N   ILE B 174     112.015 139.698 151.590  1.00 51.05           N
ATOM   1359  CA  ILE B 174     111.409 138.550 150.922  1.00 50.91           C
ATOM   1360  C   ILE B 174     112.480 137.699 150.261  1.00 49.55           C
ATOM   1361  O   ILE B 174     112.472 136.468 150.369  1.00 56.38           O
ATOM   1362  CB  ILE B 174     110.355 139.017 149.902  1.00 52.10           C
ATOM   1363  CG1 ILE B 174     109.074 139.437 150.616  1.00 53.34           C
ATOM   1364  CG2 ILE B 174     110.056 137.914 148.906  1.00 50.82           C
ATOM   1365  CD1 ILE B 174     108.191 140.338 149.792  1.00 57.20           C
ATOM   1366  N   TYR B 175     113.418 138.337 149.565  1.00 45.86           N
ATOM   1367  CA  TYR B 175     114.455 137.585 148.869  1.00 45.52           C
ATOM   1368  C   TYR B 175     115.296 136.779 149.850  1.00 50.56           C
ATOM   1369  O   TYR B 175     115.607 135.609 149.602  1.00 54.06           O
ATOM   1370  CB  TYR B 175     115.333 138.537 148.060  1.00 51.31           C
ATOM   1371  CG  TYR B 175     116.486 137.859 147.367  1.00 46.84           C
ATOM   1372  CD1 TYR B 175     116.270 136.846 146.450  1.00 49.88           C
ATOM   1373  CD2 TYR B 175     117.791 138.234 147.631  1.00 50.38           C
ATOM   1374  CE1 TYR B 175     117.319 136.226 145.817  1.00 52.75           C
ATOM   1375  CE2 TYR B 175     118.847 137.619 147.004  1.00 54.38           C
ATOM   1376  CZ  TYR B 175     118.606 136.615 146.097  1.00 58.29           C
ATOM   1377  OH  TYR B 175     119.659 135.996 145.465  1.00 60.26           O
ATOM   1378  N   LEU B 176     115.674 137.388 150.976  1.00 53.96           N
ATOM   1379  CA  LEU B 176     116.495 136.679 151.953  1.00 46.26           C
ATOM   1380  C   LEU B 176     115.708 135.574 152.644  1.00 47.64           C
ATOM   1381  O   LEU B 176     116.254 134.502 152.924  1.00 55.42           O
ATOM   1382  CB  LEU B 176     117.057 137.660 152.981  1.00 49.89           C
ATOM   1383  CG  LEU B 176     118.142 138.643 152.528  1.00 54.41           C
ATOM   1384  CD1 LEU B 176     119.087 138.935 153.681  1.00 58.75           C
ATOM   1385  CD2 LEU B 176     118.922 138.142 151.324  1.00 50.76           C
ATOM   1386  N   GLY B 177     114.433 135.813 152.934  1.00 49.81           N
ATOM   1387  CA  GLY B 177     113.586 134.780 153.497  1.00 49.90           C
ATOM   1388  C   GLY B 177     113.011 135.102 154.860  1.00 52.97           C
ATOM   1389  O   GLY B 177     112.743 134.193 155.651  1.00 50.63           O
ATOM   1390  N   GLY B 178     112.809 136.382 155.150  1.00 61.54           N
ATOM   1391  CA  GLY B 178     112.208 136.790 156.397  1.00 60.83           C
ATOM   1392  C   GLY B 178     110.711 136.562 156.390  1.00 61.96           C
ATOM   1393  O   GLY B 178     110.155 135.981 155.454  1.00 62.33           O
ATOM   1394  N   PRO B 179     110.028 137.008 157.440  1.00 57.43           N
ATOM   1395  CA  PRO B 179     108.579 136.819 157.524  1.00 56.96           C
ATOM   1396  C   PRO B 179     107.797 137.959 156.892  1.00 60.91           C
ATOM   1397  O   PRO B 179     108.216 139.117 156.886  1.00 65.58           O
ATOM   1398  CB  PRO B 179     108.336 136.762 159.038  1.00 59.05           C
ATOM   1399  CG  PRO B 179     109.419 137.619 159.624  1.00 58.91           C
ATOM   1400  CD  PRO B 179     110.567 137.667 158.640  1.00 56.08           C
ATOM   1401  N   PHE B 180     106.634 137.606 156.350  1.00 55.09           N
ATOM   1402  CA  PHE B 180     105.751 138.581 155.725  1.00 51.73           C
ATOM   1403  C   PHE B 180     104.348 137.997 155.659  1.00 56.94           C
ATOM   1404  O   PHE B 180     104.157 136.786 155.792  1.00 62.17           O
ATOM   1405  CB  PHE B 180     106.247 138.969 154.333  1.00 50.65           C
ATOM   1406  CG  PHE B 180     106.843 137.830 153.567  1.00 57.92           C
ATOM   1407  CD1 PHE B 180     108.192 137.552 153.655  1.00 62.43           C
ATOM   1408  CD2 PHE B 180     106.055 137.036 152.759  1.00 60.57           C
ATOM   1409  CE1 PHE B 180     108.741 136.504 152.949  1.00 61.66           C
ATOM   1410  CE2 PHE B 180     106.599 135.990 152.054  1.00 61.13           C
ATOM   1411  CZ  PHE B 180     107.942 135.723 152.149  1.00 60.33           C
ATOM   1412  N   SER B 181     103.366 138.875 155.452  1.00 49.52           N
ATOM   1413  CA  SER B 181     101.950 138.506 155.481  1.00 47.89           C
ATOM   1414  C   SER B 181     101.234 139.052 154.251  1.00 48.84           C
ATOM   1415  O   SER B 181     100.605 140.116 154.306  1.00 54.09           O
ATOM   1416  CB  SER B 181     101.286 139.010 156.761  1.00 51.56           C
ATOM   1417  OG  SER B 181     100.083 138.307 157.017  1.00 55.54           O
ATOM   1418  N   PRO B 182     101.303 138.348 153.124  1.00 39.21           N
ATOM   1419  CA  PRO B 182     100.545 138.776 151.944  1.00 35.10           C
ATOM   1420  C   PRO B 182      99.047 138.698 152.176  1.00 39.11           C
ATOM   1421  O   PRO B 182      98.557 137.878 152.955  1.00 49.51           O
ATOM   1422  CB  PRO B 182     100.989 137.798 150.852  1.00 45.44           C
ATOM   1423  CG  PRO B 182     101.684 136.700 151.538  1.00 48.61           C
ATOM   1424  CD  PRO B 182     102.177 137.201 152.841  1.00 47.58           C
ATOM   1425  N   ASN B 183      98.314 139.568 151.480  1.00 39.77           N
ATOM   1426  CA  ASN B 183      96.879 139.719 151.691  1.00 39.13           C
ATOM   1427  C   ASN B 183      96.050 139.446 150.443  1.00 41.62           C
ATOM   1428  O   ASN B 183      94.860 139.776 150.425  1.00 44.82           O
ATOM   1429  CB  ASN B 183      96.569 141.124 152.212  1.00 41.04           C
ATOM   1430  CG  ASN B 183      97.155 142.206 151.343  1.00 42.06           C
ATOM   1431  OD1 ASN B 183      98.134 141.984 150.633  1.00 48.68           O
ATOM   1432  ND2 ASN B 183      96.563 143.390 151.395  1.00 40.69           N
ATOM   1433  N   VAL B 184      96.636 138.863 149.401  1.00 56.78           N
ATOM   1434  CA  VAL B 184      95.880 138.442 148.226  1.00 55.59           C
ATOM   1435  C   VAL B 184      96.093 136.953 148.006  1.00 56.26           C
ATOM   1436  O   VAL B 184      95.138 136.170 148.014  1.00 63.09           O
ATOM   1437  CB  VAL B 184      96.281 139.244 146.978  1.00 58.87           C
ATOM   1438  CG1 VAL B 184      95.179 139.191 145.945  1.00 55.21           C
ATOM   1439  CG2 VAL B 184      96.587 140.683 147.350  1.00 61.54           C
ATOM   1440  N   LEU B 185      97.346 136.556 147.811  1.00 53.88           N
ATOM   1441  CA  LEU B 185      97.718 135.160 147.642  1.00 52.73           C
ATOM   1442  C   LEU B 185      98.805 134.827 148.649  1.00 56.90           C
ATOM   1443  O   LEU B 185      99.860 135.467 148.661  1.00 62.54           O
ATOM   1444  CB  LEU B 185      98.210 134.891 146.221  1.00 55.00           C
ATOM   1445  CG  LEU B 185      97.219 134.228 145.269  1.00 56.83           C
ATOM   1446  CD1 LEU B 185      95.854 134.881 145.355  1.00 59.14           C
ATOM   1447  CD2 LEU B 185      97.750 134.294 143.857  1.00 56.80           C
ATOM   1448  N   ASN B 186      98.549 133.827 149.483  1.00 49.41           N
ATOM   1449  CA  ASN B 186      99.457 133.431 150.548  1.00 44.70           C
ATOM   1450  C   ASN B 186      99.975 132.032 150.263  1.00 51.45           C
ATOM   1451  O   ASN B 186      99.189 131.124 149.975  1.00 61.14           O
ATOM   1452  CB  ASN B 186      98.751 133.469 151.902  1.00 48.84           C
ATOM   1453  CG  ASN B 186      99.678 133.835 153.031  1.00 52.41           C
ATOM   1454  OD1 ASN B 186     100.896 133.771 152.894  1.00 52.02           O
ATOM   1455  ND2 ASN B 186      99.105 134.234 154.157  1.00 53.09           N
ATOM   1456  N   TRP B 187     101.289 131.861 150.341  1.00 52.35           N
ATOM   1457  CA  TRP B 187     101.906 130.563 150.106  1.00 50.33           C
ATOM   1458  C   TRP B 187     101.803 129.642 151.311  1.00 55.19           C
ATOM   1459  O   TRP B 187     102.204 128.478 151.216  1.00 62.58           O
ATOM   1460  CB  TRP B 187     103.371 130.750 149.716  1.00 54.51           C
ATOM   1461  CG  TRP B 187     104.006 129.539 149.111  1.00 62.07           C
ATOM   1462  CD1 TRP B 187     105.036 128.815 149.628  1.00 64.95           C
ATOM   1463  CD2 TRP B 187     103.663 128.916 147.869  1.00 58.90           C
ATOM   1464  NE1 TRP B 187     105.354 127.778 148.789  1.00 62.32           N
ATOM   1465  CE2 TRP B 187     104.525 127.819 147.702  1.00 53.92           C
ATOM   1466  CE3 TRP B 187     102.710 129.178 146.884  1.00 58.63           C
ATOM   1467  CZ2 TRP B 187     104.461 126.986 146.594  1.00 52.21           C
ATOM   1468  CZ3 TRP B 187     102.650 128.350 145.786  1.00 55.83           C
ATOM   1469  CH2 TRP B 187     103.519 127.269 145.649  1.00 55.57           C
ATOM   1470  N   ARG B 188     101.279 130.130 152.436  1.00 50.96           N
ATOM   1471  CA  ARG B 188     101.064 129.315 153.619  1.00 43.70           C
ATOM   1472  C   ARG B 188      99.607 128.952 153.848  1.00 55.47           C
ATOM   1473  O   ARG B 188      99.334 128.030 154.621  1.00 60.62           O
ATOM   1474  CB  ARG B 188     101.580 130.039 154.871  1.00 50.26           C
ATOM   1475  CG  ARG B 188     102.819 130.887 154.661  1.00 54.78           C
ATOM   1476  CD  ARG B 188     104.076 130.058 154.744  1.00 53.46           C
ATOM   1477  NE  ARG B 188     105.257 130.900 154.873  1.00 56.27           N
ATOM   1478  CZ  ARG B 188     105.553 131.615 155.948  1.00 58.60           C
ATOM   1479  NH1 ARG B 188     104.779 131.603 157.021  1.00 57.96           N
ATOM   1480  NH2 ARG B 188     106.653 132.361 155.948  1.00 57.36           N
ATOM   1481  N   ALA B 189      98.673 129.649 153.209  1.00 56.39           N
ATOM   1482  CA  ALA B 189      97.242 129.396 153.338  1.00 58.33           C
ATOM   1483  C   ALA B 189      96.582 129.411 151.968  1.00 57.61           C
ATOM   1484  O   ALA B 189      95.586 130.097 151.733  1.00 59.86           O
ATOM   1485  CB  ALA B 189      96.594 130.419 154.262  1.00 61.09           C
ATOM   1486  N   LEU B 190      97.143 128.648 151.039  1.00 54.40           N
ATOM   1487  CA  LEU B 190      96.771 128.731 149.636  1.00 53.99           C
ATOM   1488  C   LEU B 190      95.587 127.824 149.315  1.00 58.08           C
ATOM   1489  O   LEU B 190      95.533 126.673 149.754  1.00 63.81           O
ATOM   1490  CB  LEU B 190      97.968 128.350 148.766  1.00 55.18           C
ATOM   1491  CG  LEU B 190      97.846 128.465 147.249  1.00 56.26           C
ATOM   1492  CD1 LEU B 190      97.176 129.769 146.847  1.00 59.36           C
ATOM   1493  CD2 LEU B 190      99.218 128.350 146.616  1.00 58.22           C
ATOM   1494  N   LYS B 191      94.639 128.359 148.550  1.00 60.07           N
ATOM   1495  CA  LYS B 191      93.580 127.581 147.920  1.00 57.33           C
ATOM   1496  C   LYS B 191      93.948 127.358 146.460  1.00 60.28           C
ATOM   1497  O   LYS B 191      94.306 128.310 145.759  1.00 70.13           O
ATOM   1498  CB  LYS B 191      92.236 128.307 148.007  1.00 60.36           C
ATOM   1499  CG  LYS B 191      91.528 128.394 149.375  1.00 61.75           C
ATOM   1500  CD  LYS B 191      91.704 127.192 150.310  1.00 69.07           C
ATOM   1501  CE  LYS B 191      91.759 127.627 151.770  1.00 67.36           C
ATOM   1502  NZ  LYS B 191      91.514 126.493 152.709  1.00 61.56           N
ATOM   1503  N   TYR B 192      93.866 126.111 146.001  1.00 52.77           N
ATOM   1504  CA  TYR B 192      94.250 125.804 144.632  1.00 52.75           C
ATOM   1505  C   TYR B 192      93.502 124.581 144.130  1.00 54.53           C
ATOM   1506  O   TYR B 192      93.023 123.753 144.907  1.00 62.06           O
ATOM   1507  CB  TYR B 192      95.761 125.581 144.513  1.00 55.58           C
ATOM   1508  CG  TYR B 192      96.281 124.363 145.239  1.00 55.48           C
ATOM   1509  CD1 TYR B 192      96.168 123.098 144.688  1.00 59.25           C
ATOM   1510  CD2 TYR B 192      96.901 124.482 146.469  1.00 56.87           C
ATOM   1511  CE1 TYR B 192      96.649 121.990 145.347  1.00 60.63           C
ATOM   1512  CE2 TYR B 192      97.384 123.380 147.133  1.00 59.92           C
ATOM   1513  CZ  TYR B 192      97.255 122.138 146.568  1.00 60.47           C
ATOM   1514  OH  TYR B 192      97.737 121.035 147.231  1.00 61.60           O
ATOM   1515  N   GLU B 193      93.409 124.486 142.806  1.00 60.47           N
ATOM   1516  CA  GLU B 193      92.870 123.318 142.123  1.00 59.10           C
ATOM   1517  C   GLU B 193      93.848 122.902 141.036  1.00 65.10           C
ATOM   1518  O   GLU B 193      94.255 123.730 140.215  1.00 72.21           O
ATOM   1519  CB  GLU B 193      91.498 123.609 141.514  1.00 62.52           C
ATOM   1520  CG  GLU B 193      90.335 123.247 142.416  1.00 69.85           C
ATOM   1521  CD  GLU B 193      89.004 123.267 141.689  1.00 75.08           C
ATOM   1522  OE1 GLU B 193      89.004 123.267 140.440  1.00 72.45           O
ATOM   1523  OE2 GLU B 193      87.955 123.282 142.369  1.00 72.48           O
ATOM   1524  N   VAL B 194      94.216 121.625 141.025  1.00 57.44           N
ATOM   1525  CA  VAL B 194      95.199 121.085 140.095  1.00 55.49           C
ATOM   1526  C   VAL B 194      94.464 120.261 139.051  1.00 57.63           C
ATOM   1527  O   VAL B 194      93.661 119.389 139.401  1.00 63.69           O
ATOM   1528  CB  VAL B 194      96.246 120.229 140.826  1.00 54.92           C
ATOM   1529  CG1 VAL B 194      97.035 119.393 139.837  1.00 60.89           C
ATOM   1530  CG2 VAL B 194      97.172 121.110 141.641  1.00 59.91           C
ATOM   1531  N   GLN B 195      94.729 120.533 137.773  1.00 61.40           N
ATOM   1532  CA  GLN B 195      94.129 119.771 136.687  1.00 55.70           C
ATOM   1533  C   GLN B 195      95.227 119.266 135.768  1.00 59.89           C
ATOM   1534  O   GLN B 195      96.100 120.037 135.360  1.00 69.22           O
ATOM   1535  CB  GLN B 195      93.129 120.620 135.902  1.00 59.75           C
ATOM   1536  CG  GLN B 195      91.916 119.848 135.422  1.00 62.21           C
ATOM   1537  CD  GLN B 195      90.786 119.847 136.427  1.00 70.01           C
ATOM   1538  OE1 GLN B 195      90.816 120.580 137.415  1.00 73.24           O
ATOM   1539  NE2 GLN B 195      89.778 119.020 136.180  1.00 70.03           N
ATOM   1540  N   GLY B 196      95.185 117.977 135.447  1.00 59.57           N
ATOM   1541  CA  GLY B 196      96.159 117.389 134.549  1.00 61.66           C
ATOM   1542  C   GLY B 196      97.283 116.671 135.265  1.00 65.58           C
ATOM   1543  O   GLY B 196      97.075 116.085 136.330  1.00 67.08           O
ATOM   1544  N   GLU B 197      98.480 116.709 134.685  1.00 67.28           N
ATOM   1545  CA  GLU B 197      99.658 116.047 135.244  1.00 64.91           C
ATOM   1546  C   GLU B 197     100.545 117.111 135.882  1.00 67.43           C
ATOM   1547  O   GLU B 197     101.466 117.635 135.258  1.00 71.25           O
ATOM   1548  CB  GLU B 197     100.402 115.271 134.165  1.00 67.91           C
ATOM   1549  CG  GLU B 197     100.296 113.763 134.300  1.00 71.82           C
ATOM   1550  CD  GLU B 197     101.305 113.026 133.440  1.00 76.19           C
ATOM   1551  OE1 GLU B 197     102.230 113.679 132.911  1.00 75.20           O
ATOM   1552  OE2 GLU B 197     101.174 111.793 133.293  1.00 72.47           O
ATOM   1553  N   VAL B 198     100.262 117.426 137.142  1.00 56.74           N
ATOM   1554  CA  VAL B 198     101.046 118.371 137.924  1.00 54.53           C
ATOM   1555  C   VAL B 198     101.390 117.707 139.246  1.00 58.64           C
ATOM   1556  O   VAL B 198     100.534 117.063 139.861  1.00 61.50           O
ATOM   1557  CB  VAL B 198     100.279 119.687 138.161  1.00 57.97           C
ATOM   1558  CG1 VAL B 198     100.867 120.446 139.341  1.00 61.18           C
ATOM   1559  CG2 VAL B 198     100.287 120.530 136.908  1.00 60.02           C
ATOM   1560  N   PHE B 199     102.636 117.859 139.687  1.00 55.53           N
ATOM   1561  CA  PHE B 199     103.095 117.172 140.886  1.00 48.69           C
ATOM   1562  C   PHE B 199     103.584 118.172 141.925  1.00 56.61           C
ATOM   1563  O   PHE B 199     103.962 119.297 141.601  1.00 65.30           O
ATOM   1564  CB  PHE B 199     104.198 116.171 140.542  1.00 49.25           C
ATOM   1565  CG  PHE B 199     103.739 115.064 139.642  1.00 51.67           C
ATOM   1566  CD1 PHE B 199     102.834 114.123 140.091  1.00 54.02           C
ATOM   1567  CD2 PHE B 199     104.198 114.972 138.346  1.00 54.28           C
ATOM   1568  CE1 PHE B 199     102.405 113.109 139.268  1.00 54.07           C
ATOM   1569  CE2 PHE B 199     103.769 113.960 137.519  1.00 55.66           C
ATOM   1570  CZ  PHE B 199     102.871 113.029 137.982  1.00 53.75           C
ATOM   1571  N   THR B 200     103.552 117.758 143.190  1.00 54.80           N
ATOM   1572  CA  THR B 200     103.987 118.589 144.308  1.00 52.80           C
ATOM   1573  C   THR B 200     105.179 117.919 144.972  1.00 57.67           C
ATOM   1574  O   THR B 200     105.049 116.812 145.503  1.00 65.08           O
ATOM   1575  CB  THR B 200     102.856 118.786 145.318  1.00 53.93           C
ATOM   1576  OG1 THR B 200     101.684 119.253 144.640  1.00 63.31           O
ATOM   1577  CG2 THR B 200     103.255 119.792 146.379  1.00 57.98           C
ATOM   1578  N   LYS B 201     106.328 118.580 144.950  1.00 52.06           N
ATOM   1579  CA  LYS B 201     107.560 117.970 145.424  1.00 53.28           C
ATOM   1580  C   LYS B 201     108.436 119.007 146.106  1.00 58.78           C
ATOM   1581  O   LYS B 201     108.264 120.211 145.893  1.00 67.93           O
ATOM   1582  CB  LYS B 201     108.332 117.315 144.273  1.00 59.38           C
ATOM   1583  CG  LYS B 201     107.513 116.324 143.477  1.00 62.13           C
ATOM   1584  CD  LYS B 201     108.368 115.196 142.941  1.00 62.42           C
ATOM   1585  CE  LYS B 201     108.257 113.944 143.792  1.00 59.17           C
ATOM   1586  NZ  LYS B 201     106.869 113.417 143.853  1.00 57.57           N
ATOM   1587  N   PRO B 202     109.392 118.570 146.926  1.00 49.56           N
ATOM   1588  CA  PRO B 202     110.265 119.525 147.615  1.00 48.30           C
ATOM   1589  C   PRO B 202     111.023 120.411 146.641  1.00 55.64           C
ATOM   1590  O   PRO B 202     111.415 119.987 145.553  1.00 61.89           O
ATOM   1591  CB  PRO B 202     111.218 118.626 148.407  1.00 50.45           C
ATOM   1592  CG  PRO B 202     110.498 117.349 148.562  1.00 52.02           C
ATOM   1593  CD  PRO B 202     109.661 117.185 147.341  1.00 53.14           C
ATOM   1594  N   GLN B 203     111.227 121.659 147.050  1.00 60.11           N
ATOM   1595  CA  GLN B 203     111.845 122.654 146.188  1.00 61.01           C
ATOM   1596  C   GLN B 203     113.338 122.399 146.039  1.00 65.07           C
ATOM   1597  O   GLN B 203     114.015 122.001 146.990  1.00 68.42           O
ATOM   1598  CB  GLN B 203     111.609 124.057 146.745  1.00 61.06           C
ATOM   1599  CG  GLN B 203     112.234 124.304 148.101  1.00 64.24           C
ATOM   1600  CD  GLN B 203     111.949 125.694 148.622  1.00 68.66           C
ATOM   1601  OE1 GLN B 203     110.799 126.125 148.677  1.00 68.88           O
ATOM   1602  NE2 GLN B 203     112.999 126.407 149.010  1.00 64.87           N
ATOM   1603  N   LEU B 204     113.848 122.634 144.830  1.00 59.51           N
ATOM   1604  CA  LEU B 204     115.272 122.460 144.571  1.00 57.40           C
ATOM   1605  C   LEU B 204     116.097 123.593 145.166  1.00 59.74           C
ATOM   1606  O   LEU B 204     117.149 123.348 145.766  1.00 63.39           O
ATOM   1607  CB  LEU B 204     115.521 122.370 143.068  1.00 60.73           C
ATOM   1608  CG  LEU B 204     114.754 121.274 142.333  1.00 63.62           C
ATOM   1609  CD1 LEU B 204     114.875 121.454 140.832  1.00 63.34           C
ATOM   1610  CD2 LEU B 204     115.257 119.909 142.749  1.00 61.85           C
ATOM   1611  N   TRP B 205     115.640 124.830 145.012  1.00 57.75           N
ATOM   1612  CA  TRP B 205     116.398 125.973 145.485  1.00 55.63           C
ATOM   1613  C   TRP B 205     116.379 126.033 147.009  1.00 61.42           C
ATOM   1614  O   TRP B 205     115.503 125.453 147.654  1.00 64.02           O
ATOM   1615  CB  TRP B 205     115.831 127.265 144.906  1.00 57.69           C
ATOM   1616  CG  TRP B 205     114.357 127.408 145.080  1.00 55.41           C
ATOM   1617  CD1 TRP B 205     113.706 127.900 146.168  1.00 59.61           C
ATOM   1618  CD2 TRP B 205     113.346 127.056 144.133  1.00 55.95           C
ATOM   1619  NE1 TRP B 205     112.351 127.876 145.959  1.00 60.37           N
ATOM   1620  CE2 TRP B 205     112.105 127.361 144.714  1.00 58.99           C
ATOM   1621  CE3 TRP B 205     113.371 126.512 142.848  1.00 59.27           C
ATOM   1622  CZ2 TRP B 205     110.903 127.140 144.058  1.00 60.73           C
ATOM   1623  CZ3 TRP B 205     112.179 126.293 142.200  1.00 57.57           C
ATOM   1624  CH2 TRP B 205     110.961 126.606 142.803  1.00 58.57           C
ATOM   1625  N   PRO B 206     117.347 126.738 147.616  1.00 62.53           N
ATOM   1626  CA  PRO B 206     117.388 126.839 149.078  1.00 62.47           C
ATOM   1627  C   PRO B 206     116.263 127.698 149.635  1.00 67.12           C
ATOM   1628  O   PRO B 206     116.019 127.717 150.840  1.00 64.91           O
ATOM   1629  CB  PRO B 206     118.747 127.486 149.366  1.00 65.62           C
ATOM   1630  CG  PRO B 206     119.389 127.759 148.059  1.00 64.52           C
ATOM   1631  CD  PRO B 206     118.428 127.492 146.963  1.00 61.46           C
ATOM   1632  OXT PRO B 206     115.575 128.399 148.895  1.00 68.14           O
TER    1633      PRO B 206
CONECT 1636 1637 1638 1640
CONECT 1637 1636 1641
CONECT 1638 1636 1642
CONECT 1639 1645
CONECT 1640 1636 1645
CONECT 1641 1637
CONECT 1642 1638
CONECT 1643 1645
CONECT 1644 1645
CONECT 1645 1639 1640 1643 1644
END
