# Supplementary material for: C-reactive protein is a broad-spectrum capsule-binding receptor for hepatic capture of blood-borne bacteria
Source: EMBO J. 2025 Nov 10;44(24):7364–94. doi: 10.1038/s44318-025-00623-w (PMC12705745; doi:10.1038/s44318-025-00623-w)
Supplement: Supplementary file 20 — Source data Fig. 8 [file 44318_2025_623_MOESM20_ESM.zip]

Archive with 4 entries (3 files):
- SD figure 8/
- __MACOSX/._SD figure 8
- SD figure 8/Figure 8.tif
- __MACOSX/SD figure 8/._Figure 8.tif
