# Supplementary material for: C-reactive protein is a broad-spectrum capsule-binding receptor for hepatic capture of blood-borne bacteria
Source: EMBO J. 2025 Nov 10;44(24):7364–94. doi: 10.1038/s44318-025-00623-w (PMC12705745; doi:10.1038/s44318-025-00623-w)
Supplement: Supplementary file 21 — Figure EV and appendix source Data [file 44318_2025_623_MOESM21_ESM.zip]

Archive with 200 entries (151 files):
- Source data/
- __MACOSX/._Source data
- Source data/Appendix Figure S7/
- __MACOSX/Source data/._Appendix Figure S7
- Source data/Appendix Figure S9/
- __MACOSX/Source data/._Appendix Figure S9
- Source data/Appendix Figure S8/
- __MACOSX/Source data/._Appendix Figure S8
- Source data/Appendix Figure S6/
- __MACOSX/Source data/._Appendix Figure S6
- Source data/Appendix Figure S1/
- __MACOSX/Source data/._Appendix Figure S1
- Source data/.DS_Store
- __MACOSX/Source data/._.DS_Store
- Source data/Appendix Figure S11/
- __MACOSX/Source data/._Appendix Figure S11
- Source data/Appendix Figure S10/
- __MACOSX/Source data/._Appendix Figure S10
- Source data/Appendix Table S8/
- __MACOSX/Source data/._Appendix Table S8
- Source data/Appendix Table S10/
- __MACOSX/Source data/._Appendix Table S10
- Source data/Appendix Table S9/
- __MACOSX/Source data/._Appendix Table S9
- Source data/Figure EV4/
- __MACOSX/Source data/._Figure EV4
- Source data/Figure EV3/
- __MACOSX/Source data/._Figure EV3
- Source data/Figure EV2/
- __MACOSX/Source data/._Figure EV2
- Source data/Figure EV5/
- __MACOSX/Source data/._Figure EV5
- Source data/Appendix Figure S4/
- __MACOSX/Source data/._Appendix Figure S4
- Source data/Appendix Figure S3/
- __MACOSX/Source data/._Appendix Figure S3
- Source data/Appendix Figure S2/
- __MACOSX/Source data/._Appendix Figure S2
- Source data/Appendix Figure S5/
- __MACOSX/Source data/._Appendix Figure S5
- Source data/Figure EV1/
- __MACOSX/Source data/._Figure EV1
- Source data/Appendix Figure S7/Figure S7A/
- __MACOSX/Source data/Appendix Figure S7/._Figure S7A
- Source data/Appendix Figure S7/Figure S7C/
- __MACOSX/Source data/Appendix Figure S7/._Figure S7C
- Source data/Appendix Figure S7/Figure S7B/
- __MACOSX/Source data/Appendix Figure S7/._Figure S7B
- Source data/Appendix Figure S9/Figure S9.pdf
- __MACOSX/Source data/Appendix Figure S9/._Figure S9.pdf
- Source data/Appendix Figure S8/Figure S8.wsp
- __MACOSX/Source data/Appendix Figure S8/._Figure S8.wsp
- Source data/Appendix Figure S8/Figure S8.tif
- __MACOSX/Source data/Appendix Figure S8/._Figure S8.tif
- Source data/Appendix Figure S6/Figure S6B/
- __MACOSX/Source data/Appendix Figure S6/._Figure S6B
- Source data/Appendix Figure S6/Figure S6E/
- __MACOSX/Source data/Appendix Figure S6/._Figure S6E
- Source data/Appendix Figure S6/Figure S6D/
- __MACOSX/Source data/Appendix Figure S6/._Figure S6D
- Source data/Appendix Figure S6/Figure S6C/
- __MACOSX/Source data/Appendix Figure S6/._Figure S6C
- Source data/Appendix Figure S6/Figure S6J/
- __MACOSX/Source data/Appendix Figure S6/._Figure S6J
- Source data/Appendix Figure S6/Figure S6H/
- __MACOSX/Source data/Appendix Figure S6/._Figure S6H
- Source data/Appendix Figure S6/Figure S6F/
- __MACOSX/Source data/Appendix Figure S6/._Figure S6F
- Source data/Appendix Figure S6/Figure S6A/
- __MACOSX/Source data/Appendix Figure S6/._Figure S6A
- Source data/Appendix Figure S6/Figure S6G/
- __MACOSX/Source data/Appendix Figure S6/._Figure S6G
- Source data/Appendix Figure S6/Figure S6I/
- __MACOSX/Source data/Appendix Figure S6/._Figure S6I
- Source data/Appendix Figure S1/Figure S1.wsp
- __MACOSX/Source data/Appendix Figure S1/._Figure S1.wsp
- Source data/Appendix Figure S1/Figure S1.tif
- __MACOSX/Source data/Appendix Figure S1/._Figure S1.tif
- Source data/Appendix Figure S11/Figure S11.prism
- __MACOSX/Source data/Appendix Figure S11/._Figure S11.prism
- Source data/Appendix Figure S10/Figure S10.tif
- __MACOSX/Source data/Appendix Figure S10/._Figure S10.tif
- Source data/Appendix Table S8/Table S8.The raw data of CPS23F-binding proteins from mouse KC and serum.xlsx
- __MACOSX/Source data/Appendix Table S8/._Table S8.The raw data of CPS23F-binding proteins from mouse KC and serum.xlsx
- Source data/Appendix Table S10/Table S10. The raw data of CPS23F-binding proteins from human serum.xlsx
- __MACOSX/Source data/Appendix Table S10/._Table S10. The raw data of CPS23F-binding proteins from human serum.xlsx
- Source data/Appendix Table S9/Table S9. The raw data of CPS23F-binding proteins from mouse KC .xlsx
- __MACOSX/Source data/Appendix Table S9/._Table S9. The raw data of CPS23F-binding proteins from mouse KC .xlsx
- Source data/Figure EV4/.DS_Store
- __MACOSX/Source data/Figure EV4/._.DS_Store
- Source data/Figure EV4/Figure EV4C/
- __MACOSX/Source data/Figure EV4/._Figure EV4C
- Source data/Figure EV4/Figure EV4B/
- __MACOSX/Source data/Figure EV4/._Figure EV4B
- Source data/Figure EV4/Figure EV4A/
- __MACOSX/Source data/Figure EV4/._Figure EV4A
- Source data/Figure EV3/.DS_Store
- __MACOSX/Source data/Figure EV3/._.DS_Store
- Source data/Figure EV3/Figure EV3D/
- __MACOSX/Source data/Figure EV3/._Figure EV3D
- Source data/Figure EV3/Figure EV3C/
- __MACOSX/Source data/Figure EV3/._Figure EV3C
- Source data/Figure EV3/Figure EV3B/
- __MACOSX/Source data/Figure EV3/._Figure EV3B
- Source data/Figure EV3/Figure EV3E/
- __MACOSX/Source data/Figure EV3/._Figure EV3E
- Source data/Figure EV3/Figure EV3A/
- __MACOSX/Source data/Figure EV3/._Figure EV3A
- Source data/Figure EV2/.DS_Store
- __MACOSX/Source data/Figure EV2/._.DS_Store
- Source data/Figure EV2/Figure EV2A/
- __MACOSX/Source data/Figure EV2/._Figure EV2A
- Source data/Figure EV2/Figure EV2B/
- __MACOSX/Source data/Figure EV2/._Figure EV2B
- Source data/Figure EV5/Figure EV5.tif.jpg
- __MACOSX/Source data/Figure EV5/._Figure EV5.tif.jpg
- Source data/Appendix Figure S4/Figure S4.wsp
- __MACOSX/Source data/Appendix Figure S4/._Figure S4.wsp
- Source data/Appendix Figure S3/Figure S3A/
- __MACOSX/Source data/Appendix Figure S3/._Figure S3A
- Source data/Appendix Figure S3/Figure S3B/
- __MACOSX/Source data/Appendix Figure S3/._Figure S3B
- Source data/Appendix Figure S3/Figure S3C/
- __MACOSX/Source data/Appendix Figure S3/._Figure S3C
- Source data/Appendix Figure S3/Figure S3D/
- __MACOSX/Source data/Appendix Figure S3/._Figure S3D
- Source data/Appendix Figure S2/.DS_Store
- __MACOSX/Source data/Appendix Figure S2/._.DS_Store
- Source data/Appendix Figure S2/Figure S2B/
- __MACOSX/Source data/Appendix Figure S2/._Figure S2B
- Source data/Appendix Figure S2/Figure S2A/
- __MACOSX/Source data/Appendix Figure S2/._Figure S2A
- Source data/Appendix Figure S5/Figure S5.pptx
- __MACOSX/Source data/Appendix Figure S5/._Figure S5.pptx
- Source data/Figure EV1/.DS_Store
- __MACOSX/Source data/Figure EV1/._.DS_Store
- Source data/Figure EV1/Figure EV1A.tif
- __MACOSX/Source data/Figure EV1/._Figure EV1A.tif
- Source data/Figure EV1/Figure EV1B.prism
- __MACOSX/Source data/Figure EV1/._Figure EV1B.prism
- Source data/Figure EV1/Figure EV1C.prism
- __MACOSX/Source data/Figure EV1/._Figure EV1C.prism
- Source data/Appendix Figure S7/Figure S7A/Figure S7A.prism
- __MACOSX/Source data/Appendix Figure S7/Figure S7A/._Figure S7A.prism
- Source data/Appendix Figure S7/Figure S7C/Figure S7C.prism
- __MACOSX/Source data/Appendix Figure S7/Figure S7C/._Figure S7C.prism
- Source data/Appendix Figure S7/Figure S7B/Figure S7B.prism
- __MACOSX/Source data/Appendix Figure S7/Figure S7B/._Figure S7B.prism
- Source data/Appendix Figure S6/Figure S6B/CPS15B-mCRP.PDF
- __MACOSX/Source data/Appendix Figure S6/Figure S6B/._CPS15B-mCRP.PDF
- Source data/Appendix Figure S6/Figure S6E/CPS23F-hCRP.PDF
- __MACOSX/Source data/Appendix Figure S6/Figure S6E/._CPS23F-hCRP.PDF
- Source data/Appendix Figure S6/Figure S6D/CPS15B-hCRP.PDF
- __MACOSX/Source data/Appendix Figure S6/Figure S6D/._CPS15B-hCRP.PDF
- Source data/Appendix Figure S6/Figure S6C/CPS11A-hCRP.PDF
- __MACOSX/Source data/Appendix Figure S6/Figure S6C/._CPS11A-hCRP.PDF
- Source data/Appendix Figure S6/Figure S6J/Figure S8J.pptx
- __MACOSX/Source data/Appendix Figure S6/Figure S6J/._Figure S8J.pptx
- Source data/Appendix Figure S6/Figure S6H/CPS14-hCRP.PDF
- __MACOSX/Source data/Appendix Figure S6/Figure S6H/._CPS14-hCRP.PDF
- Source data/Appendix Figure S6/Figure S6F/CPS27-hCRP.PDF
- __MACOSX/Source data/Appendix Figure S6/Figure S6F/._CPS27-hCRP.PDF
- Source data/Appendix Figure S6/Figure S6A/CPS11A-mCRP.PDF
- __MACOSX/Source data/Appendix Figure S6/Figure S6A/._CPS11A-mCRP.PDF
- Source data/Appendix Figure S6/Figure S6G/CPS33A-hCRP.PDF
- __MACOSX/Source data/Appendix Figure S6/Figure S6G/._CPS33A-hCRP.PDF
- Source data/Appendix Figure S6/Figure S6I/Figure S8I.pptx
- __MACOSX/Source data/Appendix Figure S6/Figure S6I/._Figure S8I.pptx
- Source data/Figure EV4/Figure EV4C/Figure EV4C.prism
- __MACOSX/Source data/Figure EV4/Figure EV4C/._Figure EV4C.prism
- Source data/Figure EV4/Figure EV4B/Figure EV4B.prism
- __MACOSX/Source data/Figure EV4/Figure EV4B/._Figure EV4B.prism
- Source data/Figure EV4/Figure EV4A/Figure EV4A.prism
- __MACOSX/Source data/Figure EV4/Figure EV4A/._Figure EV4A.prism
- Source data/Figure EV3/Figure EV3D/Figure EV3D.prism
- __MACOSX/Source data/Figure EV3/Figure EV3D/._Figure EV3D.prism
- Source data/Figure EV3/Figure EV3C/Figure EV3C.prism
- __MACOSX/Source data/Figure EV3/Figure EV3C/._Figure EV3C.prism
- Source data/Figure EV3/Figure EV3B/Figure EV3B.prism
- __MACOSX/Source data/Figure EV3/Figure EV3B/._Figure EV3B.prism
- Source data/Figure EV3/Figure EV3E/Figure EV3E.prism
- __MACOSX/Source data/Figure EV3/Figure EV3E/._Figure EV3E.prism
- Source data/Figure EV3/Figure EV3A/Figure EV3A.prism
- __MACOSX/Source data/Figure EV3/Figure EV3A/._Figure EV3A.prism
- Source data/Figure EV2/Figure EV2A/Figure EV2A.gif
- __MACOSX/Source data/Figure EV2/Figure EV2A/._Figure EV2A.gif
- Source data/Figure EV2/Figure EV2B/Figure EV2B.prism
- __MACOSX/Source data/Figure EV2/Figure EV2B/._Figure EV2B.prism
- Source data/Appendix Figure S3/Figure S3A/Figure S3A.prism
- __MACOSX/Source data/Appendix Figure S3/Figure S3A/._Figure S3A.prism
- Source data/Appendix Figure S3/Figure S3B/Figure S3B.pzfx
- __MACOSX/Source data/Appendix Figure S3/Figure S3B/._Figure S3B.pzfx
- Source data/Appendix Figure S3/Figure S3C/Figure S3C.prism
- __MACOSX/Source data/Appendix Figure S3/Figure S3C/._Figure S3C.prism
- Source data/Appendix Figure S3/Figure S3D/Figure S3D.prism
- __MACOSX/Source data/Appendix Figure S3/Figure S3D/._Figure S3D.prism
- Source data/Appendix Figure S2/Figure S2B/Figure S2B.prism
- __MACOSX/Source data/Appendix Figure S2/Figure S2B/._Figure S2B.prism
- Source data/Appendix Figure S2/Figure S2A/Figure S2A.prism
- __MACOSX/Source data/Appendix Figure S2/Figure S2A/._Figure S2A.prism
