# Supplementary material for: C-reactive protein is a broad-spectrum capsule-binding receptor for hepatic capture of blood-borne bacteria
Source: EMBO J. 2025 Nov 10;44(24):7364–94. doi: 10.1038/s44318-025-00623-w (PMC12705745; doi:10.1038/s44318-025-00623-w)
Supplement: Supplementary file 21 — Figure EV and appendix source Data [file 44318_2025_623_MOESM21_ESM.zip › Source data/Appendix Figure S8/Figure S8.wsp]

<?xml version="1.0" encoding="UTF-8"?>
 <Workspace version="20.0"  modDate="Fri Aug 01 11:31:06 CST 2025"  clientTimestamp="1754019066814"  flowJoVersion="10.8.1"  drawRowBorders="1"  drawColumnBorders="1"  hideCompNodes="1"  curGroup="All Samples"  groupPaneHeight="80"  xmlns:xsi="http://www.w3.org/2001/XMLSchema-instance"  xmlns:gating="http://www.isac-net.org/std/Gating-ML/v2.0/gating"  xmlns:transforms="http://www.isac-net.org/std/Gating-ML/v2.0/transformations"  xmlns:data-type="http://www.isac-net.org/std/Gating-ML/v2.0/datatypes"  xsi:schemaLocation="http://www.isac-net.org/std/Gating-ML/v2.0/gating http://www.isac-net.org/std/Gating-ML/v2.0/gating/Gating-ML.v2.0.xsd http://www.isac-net.org/std/Gating-ML/v2.0/transformations http://www.isac-net.org/std/Gating-ML/v2.0/gating/Transformations.v2.0.xsd http://www.isac-net.org/std/Gating-ML/v2.0/datatypes http://www.isac-net.org/std/Gating-ML/v2.0/gating/DataTypes.v2.0.xsd "  nonAutoSaveFileName="file:/C:/Users/11360/Desktop/Appendix%20source%20data/Appendix%20Figure%20S7/Addendix%20Figure%20S7.wsp" >
   <WindowPosition x="756"  y="96"  width="700"  height="600"  displayed="1"  panelState="" />
   <TextTraits font="SansSerif"  size="11"  name=""  style="plain"  color="#000000"  background="#00ffffff"  just="left" />
   <Columns>
     <TColumn width="328" >
       <Property key="fj.appnode.prop.name" />
     </TColumn>
     <TColumn width="168" >
       <Property key="fj.appnode.prop.statistic" />
     </TColumn>
     <TColumn width="167" >
       <Property key="fj.appnode.prop.ncells" />
     </TColumn>
   </Columns>
   <Matrices/>
   <Cytometers>
     <Cytometer name="GENERIC"  cyt="Bigfoot"  useFCS3="1"  extraNegs="0"  widthBasis="-10"  linMin="0"  logMin="1"  linMax="10000"  logMax="10000"  linearRescale="1"  logRescale="1"  linFromKW="1"  logFromKW="1"  useGain="0"  useTransform="0"  transformType="LOG"  manufacturer=""  serialnumber=""  homepage="workspaces-and-samples/flowjo-and-your-cytometer/ws-instrumentation/"  icon="generic.png" >
       <LinParams>
         <Param>time</Param>
       </LinParams>
       <LogParams/>
       <FilterParams/>
       <TransformStore/>
     </Cytometer>
   </Cytometers>
   <Groups>
     <GroupNode name="All Samples"  annotation=""  owningGroup="All Samples"  expanded="1"  sortPriority="10"  count="-1" >
       <Graph smoothing="0"  backColor="#ffffff"  foreColor="#000000"  type="Pseudocolor"  fast="1" >
         <Axis dimension="x"  name=""  label=""  auto="auto" />
         <Axis dimension="y"  name=""  label=""  auto="auto" />
         <GraphSettings level="5%"  smoothingHighResolution="1"  contourHighResolution="1"  histogramSmoothingCount="0"  graphResolution="256"  showOutliers="0"  drawLargeDots="0"  dotsToDraw="8000"  tint="le.chartfill.tinted.40"  lineWeight="le.lineweight.normal"  lineStyle="le.linestyle.solid" />
         <GraphEnvironment showGrid="0"  showAxes="tnlTNL"  showGates="1"  showFreqOnPlots="1"  showGateNameOnPlots="1"  showMedians="0"  showUncomped="0"  addEventParam="0"  lastYAxisName="" >
           <TextTraits font="SansSerif"  size="11"  name="Labels"  style="plain"  color="#000000"  background="#00ffffff"  just="left" />
           <TextTraits font="SansSerif"  size="11"  name="LayoutGates"  style="plain"  color="#000000"  background="#00ffffff"  just="left" />
           <TextTraits font="SansSerif"  size="9"  name="Numbers"  style="plain"  color="#000000"  background="#00ffffff"  just="left" />
           <TextTraits font="SansSerif"  size="9"  name="Legend"  style="plain"  color="#000000"  background="#00ffffff"  just="left" />
         </GraphEnvironment>
       </Graph>
       <Subpopulations>
         <Population name="Bacteria"  annotation=""  owningGroup="All Samples"  expanded="1"  sortPriority="10"  count="19949" >
           <Graph smoothing="0"  backColor="#ffffff"  foreColor="#000000"  heatMapStatParameter="FL38-H"  type="Pseudocolor"  fast="1" >
             <Axis dimension="x"  name="FSC27-A"  label=""  auto="auto" />
             <Axis dimension="y"  name="SSC39-A"  label=""  auto="auto" />
             <GraphSettings level="5%"  smoothingHighResolution="1"  contourHighResolution="1"  histogramSmoothingCount="0"  graphResolution="256"  showOutliers="0"  drawLargeDots="0"  dotsToDraw="8000"  tint="le.chartfill.tinted.40"  lineWeight="le.lineweight.normal"  lineStyle="le.linestyle.solid" />
             <GraphEnvironment showGrid="0"  showAxes="tnlTNL"  showGates="1"  showFreqOnPlots="1"  showGateNameOnPlots="1"  showMedians="0"  showUncomped="0"  addEventParam="0"  lastYAxisName="" >
               <TextTraits font="SansSerif"  size="11"  name="Labels"  style="plain"  color="#000000"  background="#00ffffff"  just="left" />
               <TextTraits font="SansSerif"  size="11"  name="LayoutGates"  style="plain"  color="#000000"  background="#00ffffff"  just="left" />
               <TextTraits font="SansSerif"  size="9"  name="Numbers"  style="plain"  color="#000000"  background="#00ffffff"  just="left" />
               <TextTraits font="SansSerif"  size="9"  name="Legend"  style="plain"  color="#000000"  background="#00ffffff"  just="left" />
               <WindowPosition x="492"  y="64"  width="392"  height="584"  displayed="1"  panelState="---" />
             </GraphEnvironment>
           </Graph>
           <Gate gating:id="ID1524303864" >
             <gating:PolygonGate eventsInside="1"  annoOffsetX="0"  annoOffsetY="0"  tint="#000000"  isTinted="0"  lineWeight="Normal"  userDefined="1"  quadId="-1"  gateResolution="256" >
               <gating:dimension>
                 <data-type:fcs-dimension data-type:name="FSC27-A" />
               </gating:dimension>
               <gating:dimension>
                 <data-type:fcs-dimension data-type:name="SSC39-A" />
               </gating:dimension>
               <gating:vertex>
                 <gating:coordinate data-type:value="95.3161883235" />
                 <gating:coordinate data-type:value="5853.8536481818" />
               </gating:vertex>
               <gating:vertex>
                 <gating:coordinate data-type:value="2053.5250264571" />
                 <gating:coordinate data-type:value="5853.8536481818" />
               </gating:vertex>
               <gating:vertex>
                 <gating:coordinate data-type:value="8254.0418526802" />
                 <gating:coordinate data-type:value="725.2122247218" />
               </gating:vertex>
               <gating:vertex>
                 <gating:coordinate data-type:value="20535.2502645715" />
                 <gating:coordinate data-type:value="44.7881156235" />
               </gating:vertex>
               <gating:vertex>
                 <gating:coordinate data-type:value="2487.9023672388" />
                 <gating:coordinate data-type:value="6.1758632986" />
               </gating:vertex>
               <gating:vertex>
                 <gating:coordinate data-type:value="100" />
                 <gating:coordinate data-type:value="1.1742685835" />
               </gating:vertex>
               <gating:vertex>
                 <gating:coordinate data-type:value="5.1089697745" />
                 <gating:coordinate data-type:value="2.7660527949" />
               </gating:vertex>
               <gating:vertex>
                 <gating:coordinate data-type:value="6.1896581889" />
                 <gating:coordinate data-type:value="85.1593931825" />
               </gating:vertex>
               <gating:vertex>
                 <gating:coordinate data-type:value="17.7827941004" />
                 <gating:coordinate data-type:value="3078.7334695492" />
               </gating:vertex>
             </gating:PolygonGate>
           </Gate>
         </Population>
         <Population name="C3"  annotation=""  owningGroup="All Samples"  expanded="1"  sortPriority="10"  count="15649" >
           <Graph smoothing="0"  backColor="#ffffff"  foreColor="#000000"  heatMapStatParameter="FL38-H"  type="Pseudocolor"  fast="1" >
             <Axis dimension="x"  name="FL38-H"  label=""  auto="auto" />
             <Axis dimension="y"  name="FSC27-A"  label=""  auto="auto" />
             <GraphSettings level="5%"  smoothingHighResolution="1"  contourHighResolution="1"  histogramSmoothingCount="0"  graphResolution="256"  showOutliers="0"  drawLargeDots="0"  dotsToDraw="8000"  tint="le.chartfill.tinted.40"  lineWeight="le.lineweight.normal"  lineStyle="le.linestyle.solid" />
             <GraphEnvironment showGrid="0"  showAxes="tnlTNL"  showGates="1"  showFreqOnPlots="1"  showGateNameOnPlots="1"  showMedians="0"  showUncomped="0"  addEventParam="0"  lastYAxisName="" >
               <TextTraits font="SansSerif"  size="11"  name="Labels"  style="plain"  color="#000000"  background="#00ffffff"  just="left" />
               <TextTraits font="SansSerif"  size="11"  name="LayoutGates"  style="plain"  color="#000000"  background="#00ffffff"  just="left" />
               <TextTraits font="SansSerif"  size="9"  name="Numbers"  style="plain"  color="#000000"  background="#00ffffff"  just="left" />
               <TextTraits font="SansSerif"  size="9"  name="Legend"  style="plain"  color="#000000"  background="#00ffffff"  just="left" />
               <WindowPosition x="492"  y="64"  width="392"  height="584"  displayed="0"  panelState="---" />
             </GraphEnvironment>
           </Graph>
           <Gate gating:id="ID88873295" >
             <gating:PolygonGate eventsInside="1"  annoOffsetX="0"  annoOffsetY="0"  tint="#000000"  isTinted="0"  lineWeight="Normal"  userDefined="1"  quadId="-1"  gateResolution="256" >
               <gating:dimension>
                 <data-type:fcs-dimension data-type:name="FL38-H" />
               </gating:dimension>
               <gating:dimension>
                 <data-type:fcs-dimension data-type:name="FSC27-A" />
               </gating:dimension>
               <gating:vertex>
                 <gating:coordinate data-type:value="618.9658188913" />
                 <gating:coordinate data-type:value="4985.1062445855" />
               </gating:vertex>
               <gating:vertex>
                 <gating:coordinate data-type:value="11006.9417125221" />
                 <gating:coordinate data-type:value="6515.5861036394" />
               </gating:vertex>
               <gating:vertex>
                 <gating:coordinate data-type:value="44241.8555384791" />
                 <gating:coordinate data-type:value="1802.24551525" />
               </gating:vertex>
               <gating:vertex>
                 <gating:coordinate data-type:value="51089.6977450692" />
                 <gating:coordinate data-type:value="89.8438537235" />
               </gating:vertex>
               <gating:vertex>
                 <gating:coordinate data-type:value="28729.8483335366" />
                 <gating:coordinate data-type:value="16.1920682446" />
               </gating:vertex>
               <gating:vertex>
                 <gating:coordinate data-type:value="2872.9848333537" />
                 <gating:coordinate data-type:value="4.7251826936" />
               </gating:vertex>
               <gating:vertex>
                 <gating:coordinate data-type:value="510.8969774507" />
                 <gating:coordinate data-type:value="10" />
               </gating:vertex>
               <gating:vertex>
                 <gating:coordinate data-type:value="237.1373705662" />
                 <gating:coordinate data-type:value="94.7859977652" />
               </gating:vertex>
               <gating:vertex>
                 <gating:coordinate data-type:value="316.2277660168" />
                 <gating:coordinate data-type:value="1113.0421932675" />
               </gating:vertex>
             </gating:PolygonGate>
           </Gate>
         </Population>
         <Population name="C3+"  annotation=""  owningGroup="All Samples"  expanded="1"  sortPriority="10"  count="162" >
           <Graph smoothing="0"  backColor="#ffffff"  foreColor="#000000"  heatMapStatParameter="FL38-H"  type="Pseudocolor"  fast="1" >
             <Axis dimension="x"  name="FL38-A"  label=""  auto="auto" />
             <Axis dimension="y"  name="FSC27-A"  label=""  auto="auto" />
             <GraphSettings level="5%"  smoothingHighResolution="1"  contourHighResolution="1"  histogramSmoothingCount="0"  graphResolution="256"  showOutliers="0"  drawLargeDots="0"  dotsToDraw="8000"  tint="le.chartfill.tinted.40"  lineWeight="le.lineweight.normal"  lineStyle="le.linestyle.solid" />
             <GraphEnvironment showGrid="0"  showAxes="tnlTNL"  showGates="1"  showFreqOnPlots="1"  showGateNameOnPlots="1"  showMedians="0"  showUncomped="0"  addEventParam="0"  lastYAxisName="" >
               <TextTraits font="SansSerif"  size="11"  name="Labels"  style="plain"  color="#000000"  background="#00ffffff"  just="left" />
               <TextTraits font="SansSerif"  size="11"  name="LayoutGates"  style="plain"  color="#000000"  background="#00ffffff"  just="left" />
               <TextTraits font="SansSerif"  size="9"  name="Numbers"  style="plain"  color="#000000"  background="#00ffffff"  just="left" />
               <TextTraits font="SansSerif"  size="9"  name="Legend"  style="plain"  color="#000000"  background="#00ffffff"  just="left" />
               <WindowPosition x="359"  y="63"  width="392"  height="584"  displayed="1"  panelState="---" />
             </GraphEnvironment>
           </Graph>
           <Gate gating:id="ID918100481" >
             <gating:PolygonGate eventsInside="1"  annoOffsetX="-147"  annoOffsetY="79"  tint="#000000"  isTinted="0"  lineWeight="Normal"  userDefined="1"  quadId="-1"  gateResolution="256" >
               <gating:dimension>
                 <data-type:fcs-dimension data-type:name="FL38-A" />
               </gating:dimension>
               <gating:dimension>
                 <data-type:fcs-dimension data-type:name="FSC27-A" />
               </gating:dimension>
               <gating:vertex>
                 <gating:coordinate data-type:value="536.0023165392" />
                 <gating:coordinate data-type:value="10.5500814844" />
               </gating:vertex>
               <gating:vertex>
                 <gating:coordinate data-type:value="536.0023165392" />
                 <gating:coordinate data-type:value="10.5500814844" />
               </gating:vertex>
               <gating:vertex>
                 <gating:coordinate data-type:value="536.0023165392" />
                 <gating:coordinate data-type:value="6873.9964311795" />
               </gating:vertex>
               <gating:vertex>
                 <gating:coordinate data-type:value="56234.1325190349" />
                 <gating:coordinate data-type:value="6873.9964311795" />
               </gating:vertex>
               <gating:vertex>
                 <gating:coordinate data-type:value="58997.4625592356" />
                 <gating:coordinate data-type:value="6515.5861036394" />
               </gating:vertex>
               <gating:vertex>
                 <gating:coordinate data-type:value="58997.4625592356" />
                 <gating:coordinate data-type:value="10.5500814844" />
               </gating:vertex>
               <gating:vertex>
                 <gating:coordinate data-type:value="536.0023165392" />
                 <gating:coordinate data-type:value="10.5500814844" />
               </gating:vertex>
               <gating:vertex>
                 <gating:coordinate data-type:value="536.0023165392" />
                 <gating:coordinate data-type:value="9.4785997765" />
               </gating:vertex>
             </gating:PolygonGate>
           </Gate>
         </Population>
       </Subpopulations>
       <Group name="All Samples"  live="1"  role="ws.group.dlog.test"  key=""  synchronized="0"  foreground="#000000"  fontStyle="bold" >
         <Criteria/>
         <SampleRefs>
           <SampleRef sampleID="4" />
           <SampleRef sampleID="5" />
           <SampleRef sampleID="8" />
           <SampleRef sampleID="2" />
           <SampleRef sampleID="1" />
           <SampleRef sampleID="18" />
           <SampleRef sampleID="19" />
           <SampleRef sampleID="26" />
         </SampleRefs>
         <Keywords/>
       </Group>
     </GroupNode>
     <GroupNode name="Compensation"  annotation=""  owningGroup="Compensation"  expanded="1"  sortPriority="10"  count="-1" >
       <Graph smoothing="0"  backColor="#ffffff"  foreColor="#000000"  type="Pseudocolor"  fast="1" >
         <Axis dimension="x"  name=""  label=""  auto="auto" />
         <Axis dimension="y"  name=""  label=""  auto="auto" />
         <GraphSettings level="5%"  smoothingHighResolution="1"  contourHighResolution="1"  histogramSmoothingCount="0"  graphResolution="256"  showOutliers="0"  drawLargeDots="0"  dotsToDraw="8000"  tint="le.chartfill.tinted.40"  lineWeight="le.lineweight.normal"  lineStyle="le.linestyle.solid" />
         <GraphEnvironment showGrid="0"  showAxes="tnlTNL"  showGates="1"  showFreqOnPlots="1"  showGateNameOnPlots="1"  showMedians="0"  showUncomped="0"  addEventParam="0"  lastYAxisName="" >
           <TextTraits font="SansSerif"  size="11"  name="Labels"  style="plain"  color="#000000"  background="#00ffffff"  just="left" />
           <TextTraits font="SansSerif"  size="11"  name="LayoutGates"  style="plain"  color="#000000"  background="#00ffffff"  just="left" />
           <TextTraits font="SansSerif"  size="9"  name="Numbers"  style="plain"  color="#000000"  background="#00ffffff"  just="left" />
           <TextTraits font="SansSerif"  size="9"  name="Legend"  style="plain"  color="#000000"  background="#00ffffff"  just="left" />
         </GraphEnvironment>
       </Graph>
       <Group name="Compensation"  live="1"  role="ws.group.dlog.compensation"  key=""  synchronized="0"  foreground="#bc1900"  fontStyle="bold" >
         <Criteria>
           <Criterion connector="And"  keyword="$FIL"  function="Contains"  value="comp" />
           <Criterion connector="Or"  keyword="$FIL"  function="Contains"  value="unstained" />
         </Criteria>
         <Keywords/>
       </Group>
     </GroupNode>
   </Groups>
   <SampleList>
     <Sample>
       <DataSet uri="file:/D:/EMBO%20Journal/返修实验/20250607%20流式/20260610/CPS23F%20200%20Run%201%2020250610162224.fcs"  sampleID="1" />
       <Transformations>
         <transforms:linear transforms:minRange="0.035"  transforms:maxRange="14"  gain="1" >
           <data-type:parameter data-type:name="Time" />
         </transforms:linear>
         <transforms:log transforms:offset="1"  transforms:decades="5" >
           <data-type:parameter data-type:name="FSC27-A" />
         </transforms:log>
         <transforms:log transforms:offset="1"  transforms:decades="5" >
           <data-type:parameter data-type:name="SSC39-A" />
         </transforms:log>
         <transforms:linear transforms:minRange="0"  transforms:maxRange="100000"  gain="1" >
           <data-type:parameter data-type:name="FSC27-H" />
         </transforms:linear>
         <transforms:linear transforms:minRange="0"  transforms:maxRange="100000"  gain="1" >
           <data-type:parameter data-type:name="FSC27-W" />
         </transforms:linear>
         <transforms:linear transforms:minRange="0"  transforms:maxRange="100000"  gain="1" >
           <data-type:parameter data-type:name="SSC39-H" />
         </transforms:linear>
         <transforms:linear transforms:minRange="0"  transforms:maxRange="100000"  gain="1" >
           <data-type:parameter data-type:name="SSC39-W" />
         </transforms:linear>
         <transforms:log transforms:offset="1"  transforms:decades="5" >
           <data-type:parameter data-type:name="FL38-H" />
         </transforms:log>
         <transforms:log transforms:offset="1"  transforms:decades="5" >
           <data-type:parameter data-type:name="FL38-A" />
         </transforms:log>
         <transforms:log transforms:offset="1"  transforms:decades="5" >
           <data-type:parameter data-type:name="FL38-W" />
         </transforms:log>
         <transforms:log transforms:offset="1"  transforms:decades="9.3319298654" >
           <data-type:parameter data-type:name="GateMatch" />
         </transforms:log>
         <transforms:log transforms:offset="1"  transforms:decades="9.3319298654" >
           <data-type:parameter data-type:name="SortIndex" />
         </transforms:log>
         <transforms:log transforms:offset="1"  transforms:decades="9.3319298654" >
           <data-type:parameter data-type:name="DropsSorted" />
         </transforms:log>
         <transforms:log transforms:offset="1"  transforms:decades="9.3319298654" >
           <data-type:parameter data-type:name="SortDestination" />
         </transforms:log>
       </Transformations>
       <Keywords>
         <Keyword name="FJ_FCS_VERSION"  value="3.1" />
         <Keyword name="$BEGINANALYSIS"  value="000000000000" />
         <Keyword name="$BEGINDATA"  value="000000002839" />
         <Keyword name="$BEGINSTEXT"  value="000000000000" />
         <Keyword name="$BYTEORD"  value="1,2,3,4" />
         <Keyword name="$DATATYPE"  value="F" />
         <Keyword name="$ENDANALYSIS"  value="000000000000" />
         <Keyword name="$ENDDATA"  value="000001122839" />
         <Keyword name="$ENDSTEXT"  value="000000000000" />
         <Keyword name="$MODE"  value="L" />
         <Keyword name="$NEXTDATA"  value="000000000000" />
         <Keyword name="$PAR"  value="14" />
         <Keyword name="$P1B"  value="32" />
         <Keyword name="$P1E"  value="0,0" />
         <Keyword name="$P1N"  value="Time" />
         <Keyword name="$P1R"  value="2147483647" />
         <Keyword name="$P1L"  value="0" />
         <Keyword name="$P1O"  value="0" />
         <Keyword name="$P1S"  value="Time" />
         <Keyword name="$P1V"  value="0" />
         <Keyword name="$P2B"  value="32" />
         <Keyword name="$P2E"  value="0,0" />
         <Keyword name="$P2N"  value="FSC27-A" />
         <Keyword name="$P2R"  value="100000" />
         <Keyword name="$P2F"  value="488_FSC" />
         <Keyword name="$P2L"  value="488" />
         <Keyword name="$P2O"  value="125" />
         <Keyword name="$P2S"  value="488 FSC-A" />
         <Keyword name="$P2V"  value="298" />
         <Keyword name="$P3B"  value="32" />
         <Keyword name="$P3E"  value="0,0" />
         <Keyword name="$P3N"  value="SSC39-A" />
         <Keyword name="$P3R"  value="100000" />
         <Keyword name="$P3F"  value="488_SSC" />
         <Keyword name="$P3L"  value="488" />
         <Keyword name="$P3O"  value="125" />
         <Keyword name="$P3S"  value="488 SSC-A" />
         <Keyword name="$P3V"  value="322" />
         <Keyword name="$P4B"  value="32" />
         <Keyword name="$P4E"  value="0,0" />
         <Keyword name="$P4N"  value="FSC27-H" />
         <Keyword name="$P4R"  value="100000" />
         <Keyword name="$P4F"  value="488_FSC" />
         <Keyword name="$P4L"  value="488" />
         <Keyword name="$P4O"  value="125" />
         <Keyword name="$P4S"  value="488 FSC-H" />
         <Keyword name="$P4V"  value="298" />
         <Keyword name="$P5B"  value="32" />
         <Keyword name="$P5E"  value="0,0" />
         <Keyword name="$P5N"  value="FSC27-W" />
         <Keyword name="$P5R"  value="100000" />
         <Keyword name="$P5F"  value="488_FSC" />
         <Keyword name="$P5L"  value="488" />
         <Keyword name="$P5O"  value="125" />
         <Keyword name="$P5S"  value="488 FSC-W" />
         <Keyword name="$P5V"  value="298" />
         <Keyword name="$P6B"  value="32" />
         <Keyword name="$P6E"  value="0,0" />
         <Keyword name="$P6N"  value="SSC39-H" />
         <Keyword name="$P6R"  value="100000" />
         <Keyword name="$P6F"  value="488_SSC" />
         <Keyword name="$P6L"  value="488" />
         <Keyword name="$P6O"  value="125" />
         <Keyword name="$P6S"  value="488 SSC-H" />
         <Keyword name="$P6V"  value="322" />
         <Keyword name="$P7B"  value="32" />
         <Keyword name="$P7E"  value="0,0" />
         <Keyword name="$P7N"  value="SSC39-W" />
         <Keyword name="$P7R"  value="100000" />
         <Keyword name="$P7F"  value="488_SSC" />
         <Keyword name="$P7L"  value="488" />
         <Keyword name="$P7O"  value="125" />
         <Keyword name="$P7S"  value="488 SSC-W" />
         <Keyword name="$P7V"  value="322" />
         <Keyword name="$P8B"  value="32" />
         <Keyword name="$P8E"  value="0,0" />
         <Keyword name="$P8N"  value="FL38-H" />
         <Keyword name="$P8R"  value="100000" />
         <Keyword name="$P8F"  value="575_15" />
         <Keyword name="$P8L"  value="561" />
         <Keyword name="$P8O"  value="120" />
         <Keyword name="$P8S"  value="PE-H" />
         <Keyword name="$P8V"  value="698" />
         <Keyword name="$P9B"  value="32" />
         <Keyword name="$P9E"  value="0,0" />
         <Keyword name="$P9N"  value="FL38-A" />
         <Keyword name="$P9R"  value="100000" />
         <Keyword name="$P9F"  value="575_15" />
         <Keyword name="$P9L"  value="561" />
         <Keyword name="$P9O"  value="120" />
         <Keyword name="$P9S"  value="PE-A" />
         <Keyword name="$P9V"  value="698" />
         <Keyword name="$P10B"  value="32" />
         <Keyword name="$P10E"  value="0,0" />
         <Keyword name="$P10N"  value="FL38-W" />
         <Keyword name="$P10R"  value="100000" />
         <Keyword name="$P10F"  value="575_15" />
         <Keyword name="$P10L"  value="561" />
         <Keyword name="$P10O"  value="120" />
         <Keyword name="$P10S"  value="PE-W" />
         <Keyword name="$P10V"  value="698" />
         <Keyword name="$P11B"  value="32" />
         <Keyword name="$P11E"  value="0,0" />
         <Keyword name="$P11N"  value="GateMatch" />
         <Keyword name="$P11R"  value="2147483647" />
         <Keyword name="$P11L"  value="0" />
         <Keyword name="$P11O"  value="0" />
         <Keyword name="$P11S"  value="GateMatch" />
         <Keyword name="$P11V"  value="0" />
         <Keyword name="$P12B"  value="32" />
         <Keyword name="$P12E"  value="0,0" />
         <Keyword name="$P12N"  value="SortIndex" />
         <Keyword name="$P12R"  value="2147483647" />
         <Keyword name="$P12O"  value="0" />
         <Keyword name="$P12S"  value="SortIndex" />
         <Keyword name="$P12V"  value="0" />
         <Keyword name="$P13B"  value="32" />
         <Keyword name="$P13E"  value="0,0" />
         <Keyword name="$P13N"  value="DropsSorted" />
         <Keyword name="$P13R"  value="2147483647" />
         <Keyword name="$P13O"  value="0" />
         <Keyword name="$P13S"  value="DropsSorted" />
         <Keyword name="$P13V"  value="0" />
         <Keyword name="$P14B"  value="32" />
         <Keyword name="$P14E"  value="0,0" />
         <Keyword name="$P14N"  value="SortDestination" />
         <Keyword name="$P14R"  value="2147483647" />
         <Keyword name="$P14O"  value="0" />
         <Keyword name="$P14S"  value="SortDestination" />
         <Keyword name="$P14V"  value="0" />
         <Keyword name="$TOT"  value="0000020000" />
         <Keyword name="$BTIM"  value="16:22:24.58" />
         <Keyword name="$CYT"  value="Bigfoot" />
         <Keyword name="$CYTSN"  value="50112" />
         <Keyword name="$DATE"  value="10-JUN-2025" />
         <Keyword name="$ETIM"  value="16:22:38.61" />
         <Keyword name="$FIL"  value="CPS23F 200 Run 1 20250610162224.fcs" />
         <Keyword name="$SPILLOVER"  value="1,FL38-A,1.0000" />
         <Keyword name="$TIMESTEP"  value="1E-05" />
         <Keyword name="$TR"  value="Laser488_Filter488_FSC,0.02 Laser488_Filter488_SSC,0.02 " />
         <Keyword name="$VOL"  value="0000000.00" />
         <Keyword name="$WELLID"  value="sampleModelIdm1su0grfDE-6EMzgKoaM8w" />
         <Keyword name="SPECTRA4NAME"  value="561nm" />
         <Keyword name="ISFSCNDFLIPPERENABLED"  value="False" />
         <Keyword name="SPILLOVERVER"  value="2" />
         <Keyword name="SPECTRA5NAME"  value="561nm" />
         <Keyword name="ISFLOATSCALED"  value="True" />
         <Keyword name="ISFSCPOLARIZEDFLIPPERENABLED"  value="False" />
         <Keyword name="SPECTRA4PARAMETERS"  value="FL38-H" />
         <Keyword name="SPECTRA5PARAMETERS"  value="FL38-A" />
         <Keyword name="ISFSCSPDFLIPPERENABLED"  value="False" />
         <Keyword name="SPECTRA1MEASUREMENT"  value="Height" />
         <Keyword name="SPECTRA3NAME"  value="488nm" />
         <Keyword name="SESSIONID"  value="Sessionvneu4OGtFkG8XyI-GXv-FA" />
         <Keyword name="ISSSCNDFLIPPERENABLED"  value="False" />
         <Keyword name="PROTOCOLLINK"  value="SQSProtocolHb5fp9fsOEmWpvXjrnJNGg" />
         <Keyword name="DEFAULT_X_PARM"  value="P2N" />
         <Keyword name="ISNOTCH785FIPPERENABLED"  value="False" />
         <Keyword name="SPECTRA1PARAMETERS"  value="FSC27-H,SSC39-H" />
         <Keyword name="SPECTRA2PARAMETERS"  value="FSC27-A,SSC39-A" />
         <Keyword name="SPECTRA1NAME"  value="488nm" />
         <Keyword name="SAMPLEID"  value="sampleModelIdm1su0grfDE-6EMzgKoaM8w" />
         <Keyword name="SPECTRA6MEASUREMENT"  value="Width" />
         <Keyword name="SPECTRA6NAME"  value="561nm" />
         <Keyword name="ISSSCPOLARIZERENABLED"  value="False" />
         <Keyword name="BIGFOOTVER"  value="1.19.47239.6" />
         <Keyword name="SPECTRA4MEASUREMENT"  value="Height" />
         <Keyword name="SPECTRA6PARAMETERS"  value="FL38-W" />
         <Keyword name="ISFSCPOLARIZERENABLED"  value="False" />
         <Keyword name="ISNOTCH445FIPPERENABLED"  value="False" />
         <Keyword name="SPECTRA3MEASUREMENT"  value="Width" />
         <Keyword name="SPECTRA3PARAMETERS"  value="FSC27-W,SSC39-W" />
         <Keyword name="SPECTRA2NAME"  value="488nm" />
         <Keyword name="SPECTRA2MEASUREMENT"  value="Area" />
         <Keyword name="DEFAULT_Y_PARM"  value="P3N" />
         <Keyword name="SPECTRA5MEASUREMENT"  value="Area" />
         <Keyword name="ISSSCPOLARIZEDFLIPPERENABLED"  value="False" />
         <Keyword name="BIGFOOT"  value="Bigfoot" />
       </Keywords>
       <SampleNode name="CPS23F 200 Run 1 20250610162224.fcs"  annotation=""  owningGroup=""  expanded="1"  sortPriority="10"  count="20000"  sampleID="1" >
         <Graph smoothing="0"  backColor="#ffffff"  foreColor="#000000"  heatMapStatParameter="FL38-H"  type="Pseudocolor"  fast="1" >
           <Axis dimension="x"  name="FL38-A"  label=""  auto="auto" />
           <Axis dimension="y"  name="FSC27-A"  label=""  auto="auto" />
           <GraphSettings level="5%"  smoothingHighResolution="1"  contourHighResolution="1"  histogramSmoothingCount="0"  graphResolution="256"  showOutliers="0"  drawLargeDots="0"  dotsToDraw="8000"  tint="le.chartfill.tinted.40"  lineWeight="le.lineweight.normal"  lineStyle="le.linestyle.solid" />
           <GraphEnvironment showGrid="0"  showAxes="tnlTNL"  showGates="1"  showFreqOnPlots="1"  showGateNameOnPlots="1"  showMedians="0"  showUncomped="0"  addEventParam="0"  lastYAxisName="" >
             <TextTraits font="SansSerif"  size="11"  name="Labels"  style="plain"  color="#000000"  background="#00ffffff"  just="left" />
             <TextTraits font="SansSerif"  size="11"  name="LayoutGates"  style="plain"  color="#000000"  background="#00ffffff"  just="left" />
             <TextTraits font="SansSerif"  size="9"  name="Numbers"  style="plain"  color="#000000"  background="#00ffffff"  just="left" />
             <TextTraits font="SansSerif"  size="9"  name="Legend"  style="plain"  color="#000000"  background="#00ffffff"  just="left" />
             <WindowPosition x="360"  y="64"  width="392"  height="584"  displayed="0"  panelState="---" />
           </GraphEnvironment>
         </Graph>
         <Subpopulations>
           <Population name="Bacteria"  annotation=""  owningGroup="All Samples"  expanded="1"  sortPriority="10"  count="19873" >
             <Graph smoothing="0"  backColor="#ffffff"  foreColor="#000000"  heatMapStatParameter="FL38-H"  type="Pseudocolor"  fast="1" >
               <Axis dimension="x"  name="FSC27-A"  label=""  auto="auto" />
               <Axis dimension="y"  name="SSC39-A"  label=""  auto="auto" />
               <GraphSettings level="5%"  smoothingHighResolution="1"  contourHighResolution="1"  histogramSmoothingCount="0"  graphResolution="256"  showOutliers="0"  drawLargeDots="0"  dotsToDraw="8000"  tint="le.chartfill.tinted.40"  lineWeight="le.lineweight.normal"  lineStyle="le.linestyle.solid" />
               <GraphEnvironment showGrid="0"  showAxes="tnlTNL"  showGates="1"  showFreqOnPlots="1"  showGateNameOnPlots="1"  showMedians="0"  showUncomped="0"  addEventParam="0"  lastYAxisName="" >
                 <TextTraits font="SansSerif"  size="11"  name="Labels"  style="plain"  color="#000000"  background="#00ffffff"  just="left" />
                 <TextTraits font="SansSerif"  size="11"  name="LayoutGates"  style="plain"  color="#000000"  background="#00ffffff"  just="left" />
                 <TextTraits font="SansSerif"  size="9"  name="Numbers"  style="plain"  color="#000000"  background="#00ffffff"  just="left" />
                 <TextTraits font="SansSerif"  size="9"  name="Legend"  style="plain"  color="#000000"  background="#00ffffff"  just="left" />
                 <WindowPosition x="492"  y="64"  width="392"  height="584"  displayed="1"  panelState="---" />
               </GraphEnvironment>
             </Graph>
             <Gate gating:id="ID31859183" >
               <gating:PolygonGate eventsInside="1"  annoOffsetX="0"  annoOffsetY="0"  tint="#000000"  isTinted="0"  lineWeight="Normal"  userDefined="1"  quadId="-1"  gateResolution="256" >
                 <gating:dimension>
                   <data-type:fcs-dimension data-type:name="FSC27-A" />
                 </gating:dimension>
                 <gating:dimension>
                   <data-type:fcs-dimension data-type:name="SSC39-A" />
                 </gating:dimension>
                 <gating:vertex>
                   <gating:coordinate data-type:value="95.3161883235" />
                   <gating:coordinate data-type:value="5853.8536481818" />
                 </gating:vertex>
                 <gating:vertex>
                   <gating:coordinate data-type:value="2053.5250264571" />
                   <gating:coordinate data-type:value="5853.8536481818" />
                 </gating:vertex>
                 <gating:vertex>
                   <gating:coordinate data-type:value="8254.0418526802" />
                   <gating:coordinate data-type:value="725.2122247218" />
                 </gating:vertex>
                 <gating:vertex>
                   <gating:coordinate data-type:value="20535.2502645715" />
                   <gating:coordinate data-type:value="44.7881156235" />
                 </gating:vertex>
                 <gating:vertex>
                   <gating:coordinate data-type:value="2487.9023672388" />
                   <gating:coordinate data-type:value="6.1758632986" />
                 </gating:vertex>
                 <gating:vertex>
                   <gating:coordinate data-type:value="100" />
                   <gating:coordinate data-type:value="1.1742685835" />
                 </gating:vertex>
                 <gating:vertex>
                   <gating:coordinate data-type:value="5.1089697745" />
                   <gating:coordinate data-type:value="2.7660527949" />
                 </gating:vertex>
                 <gating:vertex>
                   <gating:coordinate data-type:value="6.1896581889" />
                   <gating:coordinate data-type:value="85.1593931825" />
                 </gating:vertex>
                 <gating:vertex>
                   <gating:coordinate data-type:value="17.7827941004" />
                   <gating:coordinate data-type:value="3078.7334695492" />
                 </gating:vertex>
               </gating:PolygonGate>
             </Gate>
           </Population>
           <Population name="C3"  annotation=""  owningGroup="All Samples"  expanded="1"  sortPriority="10"  count="10595" >
             <Graph smoothing="0"  backColor="#ffffff"  foreColor="#000000"  heatMapStatParameter="FL38-H"  type="Pseudocolor"  fast="1" >
               <Axis dimension="x"  name="FL38-H"  label=""  auto="auto" />
               <Axis dimension="y"  name="FSC27-A"  label=""  auto="auto" />
               <GraphSettings level="5%"  smoothingHighResolution="1"  contourHighResolution="1"  histogramSmoothingCount="0"  graphResolution="256"  showOutliers="0"  drawLargeDots="0"  dotsToDraw="8000"  tint="le.chartfill.tinted.40"  lineWeight="le.lineweight.normal"  lineStyle="le.linestyle.solid" />
               <GraphEnvironment showGrid="0"  showAxes="tnlTNL"  showGates="1"  showFreqOnPlots="1"  showGateNameOnPlots="1"  showMedians="0"  showUncomped="0"  addEventParam="0"  lastYAxisName="" >
                 <TextTraits font="SansSerif"  size="11"  name="Labels"  style="plain"  color="#000000"  background="#00ffffff"  just="left" />
                 <TextTraits font="SansSerif"  size="11"  name="LayoutGates"  style="plain"  color="#000000"  background="#00ffffff"  just="left" />
                 <TextTraits font="SansSerif"  size="9"  name="Numbers"  style="plain"  color="#000000"  background="#00ffffff"  just="left" />
                 <TextTraits font="SansSerif"  size="9"  name="Legend"  style="plain"  color="#000000"  background="#00ffffff"  just="left" />
                 <WindowPosition x="492"  y="64"  width="392"  height="584"  displayed="0"  panelState="---" />
               </GraphEnvironment>
             </Graph>
             <Gate gating:id="ID1552577520" >
               <gating:PolygonGate eventsInside="1"  annoOffsetX="0"  annoOffsetY="0"  tint="#000000"  isTinted="0"  lineWeight="Normal"  userDefined="1"  quadId="-1"  gateResolution="256" >
                 <gating:dimension>
                   <data-type:fcs-dimension data-type:name="FL38-H" />
                 </gating:dimension>
                 <gating:dimension>
                   <data-type:fcs-dimension data-type:name="FSC27-A" />
                 </gating:dimension>
                 <gating:vertex>
                   <gating:coordinate data-type:value="618.9658188913" />
                   <gating:coordinate data-type:value="4985.1062445855" />
                 </gating:vertex>
                 <gating:vertex>
                   <gating:coordinate data-type:value="11006.9417125221" />
                   <gating:coordinate data-type:value="6515.5861036394" />
                 </gating:vertex>
                 <gating:vertex>
                   <gating:coordinate data-type:value="44241.8555384791" />
                   <gating:coordinate data-type:value="1802.24551525" />
                 </gating:vertex>
                 <gating:vertex>
                   <gating:coordinate data-type:value="51089.6977450692" />
                   <gating:coordinate data-type:value="89.8438537235" />
                 </gating:vertex>
                 <gating:vertex>
                   <gating:coordinate data-type:value="28729.8483335366" />
                   <gating:coordinate data-type:value="16.1920682446" />
                 </gating:vertex>
                 <gating:vertex>
                   <gating:coordinate data-type:value="2872.9848333537" />
                   <gating:coordinate data-type:value="4.7251826936" />
                 </gating:vertex>
                 <gating:vertex>
                   <gating:coordinate data-type:value="510.8969774507" />
                   <gating:coordinate data-type:value="10" />
                 </gating:vertex>
                 <gating:vertex>
                   <gating:coordinate data-type:value="237.1373705662" />
                   <gating:coordinate data-type:value="94.7859977652" />
                 </gating:vertex>
                 <gating:vertex>
                   <gating:coordinate data-type:value="316.2277660168" />
                   <gating:coordinate data-type:value="1113.0421932675" />
                 </gating:vertex>
               </gating:PolygonGate>
             </Gate>
           </Population>
           <Population name="C3+"  annotation=""  owningGroup="All Samples"  expanded="1"  sortPriority="10"  count="10565" >
             <Graph smoothing="0"  backColor="#ffffff"  foreColor="#000000"  heatMapStatParameter="FL38-H"  type="Pseudocolor"  fast="1" >
               <Axis dimension="x"  name="FL38-A"  label=""  auto="auto" />
               <Axis dimension="y"  name="FSC27-A"  label=""  auto="auto" />
               <GraphSettings level="5%"  smoothingHighResolution="1"  contourHighResolution="1"  histogramSmoothingCount="0"  graphResolution="256"  showOutliers="0"  drawLargeDots="0"  dotsToDraw="8000"  tint="le.chartfill.tinted.40"  lineWeight="le.lineweight.normal"  lineStyle="le.linestyle.solid" />
               <GraphEnvironment showGrid="0"  showAxes="tnlTNL"  showGates="1"  showFreqOnPlots="1"  showGateNameOnPlots="1"  showMedians="0"  showUncomped="0"  addEventParam="0"  lastYAxisName="" >
                 <TextTraits font="SansSerif"  size="11"  name="Labels"  style="plain"  color="#000000"  background="#00ffffff"  just="left" />
                 <TextTraits font="SansSerif"  size="11"  name="LayoutGates"  style="plain"  color="#000000"  background="#00ffffff"  just="left" />
                 <TextTraits font="SansSerif"  size="9"  name="Numbers"  style="plain"  color="#000000"  background="#00ffffff"  just="left" />
                 <TextTraits font="SansSerif"  size="9"  name="Legend"  style="plain"  color="#000000"  background="#00ffffff"  just="left" />
                 <WindowPosition x="359"  y="63"  width="392"  height="584"  displayed="1"  panelState="---" />
               </GraphEnvironment>
             </Graph>
             <Gate gating:id="ID1763153529" >
               <gating:PolygonGate eventsInside="1"  annoOffsetX="-147"  annoOffsetY="79"  tint="#000000"  isTinted="0"  lineWeight="Normal"  userDefined="1"  quadId="-1"  gateResolution="256" >
                 <gating:dimension>
                   <data-type:fcs-dimension data-type:name="FL38-A" />
                 </gating:dimension>
                 <gating:dimension>
                   <data-type:fcs-dimension data-type:name="FSC27-A" />
                 </gating:dimension>
                 <gating:vertex>
                   <gating:coordinate data-type:value="536.0023165392" />
                   <gating:coordinate data-type:value="10.5500814844" />
                 </gating:vertex>
                 <gating:vertex>
                   <gating:coordinate data-type:value="536.0023165392" />
                   <gating:coordinate data-type:value="10.5500814844" />
                 </gating:vertex>
                 <gating:vertex>
                   <gating:coordinate data-type:value="536.0023165392" />
                   <gating:coordinate data-type:value="6873.9964311795" />
                 </gating:vertex>
                 <gating:vertex>
                   <gating:coordinate data-type:value="56234.1325190349" />
                   <gating:coordinate data-type:value="6873.9964311795" />
                 </gating:vertex>
                 <gating:vertex>
                   <gating:coordinate data-type:value="58997.4625592356" />
                   <gating:coordinate data-type:value="6515.5861036394" />
                 </gating:vertex>
                 <gating:vertex>
                   <gating:coordinate data-type:value="58997.4625592356" />
                   <gating:coordinate data-type:value="10.5500814844" />
                 </gating:vertex>
                 <gating:vertex>
                   <gating:coordinate data-type:value="536.0023165392" />
                   <gating:coordinate data-type:value="10.5500814844" />
                 </gating:vertex>
                 <gating:vertex>
                   <gating:coordinate data-type:value="536.0023165392" />
                   <gating:coordinate data-type:value="9.4785997765" />
                 </gating:vertex>
               </gating:PolygonGate>
             </Gate>
           </Population>
         </Subpopulations>
       </SampleNode>
     </Sample>
     <Sample>
       <DataSet uri="file:/D:/EMBO%20Journal/返修实验/20250607%20流式/20260610/CPS23F%20100%20Run%201%2020250610162140.fcs"  sampleID="2" />
       <Transformations>
         <transforms:linear transforms:minRange="0.0265625"  transforms:maxRange="17"  gain="1.0625" >
           <data-type:parameter data-type:name="Time" />
         </transforms:linear>
         <transforms:log transforms:offset="1"  transforms:decades="5" >
           <data-type:parameter data-type:name="FSC27-A" />
         </transforms:log>
         <transforms:log transforms:offset="1"  transforms:decades="5" >
           <data-type:parameter data-type:name="SSC39-A" />
         </transforms:log>
         <transforms:linear transforms:minRange="0"  transforms:maxRange="100000"  gain="1" >
           <data-type:parameter data-type:name="FSC27-H" />
         </transforms:linear>
         <transforms:linear transforms:minRange="0"  transforms:maxRange="100000"  gain="1" >
           <data-type:parameter data-type:name="FSC27-W" />
         </transforms:linear>
         <transforms:linear transforms:minRange="0"  transforms:maxRange="100000"  gain="1" >
           <data-type:parameter data-type:name="SSC39-H" />
         </transforms:linear>
         <transforms:linear transforms:minRange="0"  transforms:maxRange="100000"  gain="1" >
           <data-type:parameter data-type:name="SSC39-W" />
         </transforms:linear>
         <transforms:log transforms:offset="1"  transforms:decades="5" >
           <data-type:parameter data-type:name="FL38-H" />
         </transforms:log>
         <transforms:log transforms:offset="1"  transforms:decades="5" >
           <data-type:parameter data-type:name="FL38-A" />
         </transforms:log>
         <transforms:log transforms:offset="1"  transforms:decades="5" >
           <data-type:parameter data-type:name="FL38-W" />
         </transforms:log>
         <transforms:log transforms:offset="1"  transforms:decades="9.3319298654" >
           <data-type:parameter data-type:name="GateMatch" />
         </transforms:log>
         <transforms:log transforms:offset="1"  transforms:decades="9.3319298654" >
           <data-type:parameter data-type:name="SortIndex" />
         </transforms:log>
         <transforms:log transforms:offset="1"  transforms:decades="9.3319298654" >
           <data-type:parameter data-type:name="DropsSorted" />
         </transforms:log>
         <transforms:log transforms:offset="1"  transforms:decades="9.3319298654" >
           <data-type:parameter data-type:name="SortDestination" />
         </transforms:log>
       </Transformations>
       <Keywords>
         <Keyword name="FJ_FCS_VERSION"  value="3.1" />
         <Keyword name="$BEGINANALYSIS"  value="000000000000" />
         <Keyword name="$BEGINDATA"  value="000000002839" />
         <Keyword name="$BEGINSTEXT"  value="000000000000" />
         <Keyword name="$BYTEORD"  value="1,2,3,4" />
         <Keyword name="$DATATYPE"  value="F" />
         <Keyword name="$ENDANALYSIS"  value="000000000000" />
         <Keyword name="$ENDDATA"  value="000001122839" />
         <Keyword name="$ENDSTEXT"  value="000000000000" />
         <Keyword name="$MODE"  value="L" />
         <Keyword name="$NEXTDATA"  value="000000000000" />
         <Keyword name="$PAR"  value="14" />
         <Keyword name="$P1B"  value="32" />
         <Keyword name="$P1E"  value="0,0" />
         <Keyword name="$P1N"  value="Time" />
         <Keyword name="$P1R"  value="2147483647" />
         <Keyword name="$P1L"  value="0" />
         <Keyword name="$P1O"  value="0" />
         <Keyword name="$P1S"  value="Time" />
         <Keyword name="$P1V"  value="0" />
         <Keyword name="$P2B"  value="32" />
         <Keyword name="$P2E"  value="0,0" />
         <Keyword name="$P2N"  value="FSC27-A" />
         <Keyword name="$P2R"  value="100000" />
         <Keyword name="$P2F"  value="488_FSC" />
         <Keyword name="$P2L"  value="488" />
         <Keyword name="$P2O"  value="125" />
         <Keyword name="$P2S"  value="488 FSC-A" />
         <Keyword name="$P2V"  value="298" />
         <Keyword name="$P3B"  value="32" />
         <Keyword name="$P3E"  value="0,0" />
         <Keyword name="$P3N"  value="SSC39-A" />
         <Keyword name="$P3R"  value="100000" />
         <Keyword name="$P3F"  value="488_SSC" />
         <Keyword name="$P3L"  value="488" />
         <Keyword name="$P3O"  value="125" />
         <Keyword name="$P3S"  value="488 SSC-A" />
         <Keyword name="$P3V"  value="322" />
         <Keyword name="$P4B"  value="32" />
         <Keyword name="$P4E"  value="0,0" />
         <Keyword name="$P4N"  value="FSC27-H" />
         <Keyword name="$P4R"  value="100000" />
         <Keyword name="$P4F"  value="488_FSC" />
         <Keyword name="$P4L"  value="488" />
         <Keyword name="$P4O"  value="125" />
         <Keyword name="$P4S"  value="488 FSC-H" />
         <Keyword name="$P4V"  value="298" />
         <Keyword name="$P5B"  value="32" />
         <Keyword name="$P5E"  value="0,0" />
         <Keyword name="$P5N"  value="FSC27-W" />
         <Keyword name="$P5R"  value="100000" />
         <Keyword name="$P5F"  value="488_FSC" />
         <Keyword name="$P5L"  value="488" />
         <Keyword name="$P5O"  value="125" />
         <Keyword name="$P5S"  value="488 FSC-W" />
         <Keyword name="$P5V"  value="298" />
         <Keyword name="$P6B"  value="32" />
         <Keyword name="$P6E"  value="0,0" />
         <Keyword name="$P6N"  value="SSC39-H" />
         <Keyword name="$P6R"  value="100000" />
         <Keyword name="$P6F"  value="488_SSC" />
         <Keyword name="$P6L"  value="488" />
         <Keyword name="$P6O"  value="125" />
         <Keyword name="$P6S"  value="488 SSC-H" />
         <Keyword name="$P6V"  value="322" />
         <Keyword name="$P7B"  value="32" />
         <Keyword name="$P7E"  value="0,0" />
         <Keyword name="$P7N"  value="SSC39-W" />
         <Keyword name="$P7R"  value="100000" />
         <Keyword name="$P7F"  value="488_SSC" />
         <Keyword name="$P7L"  value="488" />
         <Keyword name="$P7O"  value="125" />
         <Keyword name="$P7S"  value="488 SSC-W" />
         <Keyword name="$P7V"  value="322" />
         <Keyword name="$P8B"  value="32" />
         <Keyword name="$P8E"  value="0,0" />
         <Keyword name="$P8N"  value="FL38-H" />
         <Keyword name="$P8R"  value="100000" />
         <Keyword name="$P8F"  value="575_15" />
         <Keyword name="$P8L"  value="561" />
         <Keyword name="$P8O"  value="120" />
         <Keyword name="$P8S"  value="PE-H" />
         <Keyword name="$P8V"  value="698" />
         <Keyword name="$P9B"  value="32" />
         <Keyword name="$P9E"  value="0,0" />
         <Keyword name="$P9N"  value="FL38-A" />
         <Keyword name="$P9R"  value="100000" />
         <Keyword name="$P9F"  value="575_15" />
         <Keyword name="$P9L"  value="561" />
         <Keyword name="$P9O"  value="120" />
         <Keyword name="$P9S"  value="PE-A" />
         <Keyword name="$P9V"  value="698" />
         <Keyword name="$P10B"  value="32" />
         <Keyword name="$P10E"  value="0,0" />
         <Keyword name="$P10N"  value="FL38-W" />
         <Keyword name="$P10R"  value="100000" />
         <Keyword name="$P10F"  value="575_15" />
         <Keyword name="$P10L"  value="561" />
         <Keyword name="$P10O"  value="120" />
         <Keyword name="$P10S"  value="PE-W" />
         <Keyword name="$P10V"  value="698" />
         <Keyword name="$P11B"  value="32" />
         <Keyword name="$P11E"  value="0,0" />
         <Keyword name="$P11N"  value="GateMatch" />
         <Keyword name="$P11R"  value="2147483647" />
         <Keyword name="$P11L"  value="0" />
         <Keyword name="$P11O"  value="0" />
         <Keyword name="$P11S"  value="GateMatch" />
         <Keyword name="$P11V"  value="0" />
         <Keyword name="$P12B"  value="32" />
         <Keyword name="$P12E"  value="0,0" />
         <Keyword name="$P12N"  value="SortIndex" />
         <Keyword name="$P12R"  value="2147483647" />
         <Keyword name="$P12O"  value="0" />
         <Keyword name="$P12S"  value="SortIndex" />
         <Keyword name="$P12V"  value="0" />
         <Keyword name="$P13B"  value="32" />
         <Keyword name="$P13E"  value="0,0" />
         <Keyword name="$P13N"  value="DropsSorted" />
         <Keyword name="$P13R"  value="2147483647" />
         <Keyword name="$P13O"  value="0" />
         <Keyword name="$P13S"  value="DropsSorted" />
         <Keyword name="$P13V"  value="0" />
         <Keyword name="$P14B"  value="32" />
         <Keyword name="$P14E"  value="0,0" />
         <Keyword name="$P14N"  value="SortDestination" />
         <Keyword name="$P14R"  value="2147483647" />
         <Keyword name="$P14O"  value="0" />
         <Keyword name="$P14S"  value="SortDestination" />
         <Keyword name="$P14V"  value="0" />
         <Keyword name="$TOT"  value="0000020000" />
         <Keyword name="$BTIM"  value="16:21:40.91" />
         <Keyword name="$CYT"  value="Bigfoot" />
         <Keyword name="$CYTSN"  value="50112" />
         <Keyword name="$DATE"  value="10-JUN-2025" />
         <Keyword name="$ETIM"  value="16:21:57.51" />
         <Keyword name="$FIL"  value="CPS23F 100 Run 1 20250610162140.fcs" />
         <Keyword name="$SPILLOVER"  value="1,FL38-A,1.0000" />
         <Keyword name="$TIMESTEP"  value="1E-05" />
         <Keyword name="$TR"  value="Laser488_Filter488_FSC,0.02 Laser488_Filter488_SSC,0.02 " />
         <Keyword name="$VOL"  value="0000000.00" />
         <Keyword name="$WELLID"  value="sampleModelIdvzEhjxBjpUuB2F8QA_AjFQ" />
         <Keyword name="SPECTRA4NAME"  value="561nm" />
         <Keyword name="ISFSCNDFLIPPERENABLED"  value="False" />
         <Keyword name="SPILLOVERVER"  value="2" />
         <Keyword name="SPECTRA5NAME"  value="561nm" />
         <Keyword name="ISFLOATSCALED"  value="True" />
         <Keyword name="ISFSCPOLARIZEDFLIPPERENABLED"  value="False" />
         <Keyword name="SPECTRA4PARAMETERS"  value="FL38-H" />
         <Keyword name="SPECTRA5PARAMETERS"  value="FL38-A" />
         <Keyword name="ISFSCSPDFLIPPERENABLED"  value="False" />
         <Keyword name="SPECTRA1MEASUREMENT"  value="Height" />
         <Keyword name="SPECTRA3NAME"  value="488nm" />
         <Keyword name="SESSIONID"  value="Session6Gvdpmc6_ECnk9XrMtcC0Q" />
         <Keyword name="ISSSCNDFLIPPERENABLED"  value="False" />
         <Keyword name="PROTOCOLLINK"  value="SQSProtocolHb5fp9fsOEmWpvXjrnJNGg" />
         <Keyword name="DEFAULT_X_PARM"  value="P2N" />
         <Keyword name="ISNOTCH785FIPPERENABLED"  value="False" />
         <Keyword name="SPECTRA1PARAMETERS"  value="FSC27-H,SSC39-H" />
         <Keyword name="SPECTRA2PARAMETERS"  value="FSC27-A,SSC39-A" />
         <Keyword name="SPECTRA1NAME"  value="488nm" />
         <Keyword name="SAMPLEID"  value="sampleModelIdvzEhjxBjpUuB2F8QA_AjFQ" />
         <Keyword name="SPECTRA6MEASUREMENT"  value="Width" />
         <Keyword name="SPECTRA6NAME"  value="561nm" />
         <Keyword name="ISSSCPOLARIZERENABLED"  value="False" />
         <Keyword name="BIGFOOTVER"  value="1.19.47239.6" />
         <Keyword name="SPECTRA4MEASUREMENT"  value="Height" />
         <Keyword name="SPECTRA6PARAMETERS"  value="FL38-W" />
         <Keyword name="ISFSCPOLARIZERENABLED"  value="False" />
         <Keyword name="ISNOTCH445FIPPERENABLED"  value="False" />
         <Keyword name="SPECTRA3MEASUREMENT"  value="Width" />
         <Keyword name="SPECTRA3PARAMETERS"  value="FSC27-W,SSC39-W" />
         <Keyword name="SPECTRA2NAME"  value="488nm" />
         <Keyword name="SPECTRA2MEASUREMENT"  value="Area" />
         <Keyword name="DEFAULT_Y_PARM"  value="P3N" />
         <Keyword name="SPECTRA5MEASUREMENT"  value="Area" />
         <Keyword name="ISSSCPOLARIZEDFLIPPERENABLED"  value="False" />
         <Keyword name="BIGFOOT"  value="Bigfoot" />
       </Keywords>
       <SampleNode name="CPS23F 100 Run 1 20250610162140.fcs"  annotation=""  owningGroup=""  expanded="1"  sortPriority="10"  count="20000"  sampleID="2" >
         <Graph smoothing="0"  backColor="#ffffff"  foreColor="#000000"  heatMapStatParameter="FL38-H"  type="Pseudocolor"  fast="1" >
           <Axis dimension="x"  name="FL38-A"  label=""  auto="auto" />
           <Axis dimension="y"  name="FSC27-A"  label=""  auto="auto" />
           <GraphSettings level="5%"  smoothingHighResolution="1"  contourHighResolution="1"  histogramSmoothingCount="0"  graphResolution="256"  showOutliers="0"  drawLargeDots="0"  dotsToDraw="8000"  tint="le.chartfill.tinted.40"  lineWeight="le.lineweight.normal"  lineStyle="le.linestyle.solid" />
           <GraphEnvironment showGrid="0"  showAxes="tnlTNL"  showGates="1"  showFreqOnPlots="1"  showGateNameOnPlots="1"  showMedians="0"  showUncomped="0"  addEventParam="0"  lastYAxisName="" >
             <TextTraits font="SansSerif"  size="11"  name="Labels"  style="plain"  color="#000000"  background="#00ffffff"  just="left" />
             <TextTraits font="SansSerif"  size="11"  name="LayoutGates"  style="plain"  color="#000000"  background="#00ffffff"  just="left" />
             <TextTraits font="SansSerif"  size="9"  name="Numbers"  style="plain"  color="#000000"  background="#00ffffff"  just="left" />
             <TextTraits font="SansSerif"  size="9"  name="Legend"  style="plain"  color="#000000"  background="#00ffffff"  just="left" />
             <WindowPosition x="360"  y="64"  width="392"  height="584"  displayed="0"  panelState="---" />
           </GraphEnvironment>
         </Graph>
         <Subpopulations>
           <Population name="Bacteria"  annotation=""  owningGroup="All Samples"  expanded="1"  sortPriority="10"  count="19894" >
             <Graph smoothing="0"  backColor="#ffffff"  foreColor="#000000"  heatMapStatParameter="FL38-H"  type="Pseudocolor"  fast="1" >
               <Axis dimension="x"  name="FSC27-A"  label=""  auto="auto" />
               <Axis dimension="y"  name="SSC39-A"  label=""  auto="auto" />
               <GraphSettings level="5%"  smoothingHighResolution="1"  contourHighResolution="1"  histogramSmoothingCount="0"  graphResolution="256"  showOutliers="0"  drawLargeDots="0"  dotsToDraw="8000"  tint="le.chartfill.tinted.40"  lineWeight="le.lineweight.normal"  lineStyle="le.linestyle.solid" />
               <GraphEnvironment showGrid="0"  showAxes="tnlTNL"  showGates="1"  showFreqOnPlots="1"  showGateNameOnPlots="1"  showMedians="0"  showUncomped="0"  addEventParam="0"  lastYAxisName="" >
                 <TextTraits font="SansSerif"  size="11"  name="Labels"  style="plain"  color="#000000"  background="#00ffffff"  just="left" />
                 <TextTraits font="SansSerif"  size="11"  name="LayoutGates"  style="plain"  color="#000000"  background="#00ffffff"  just="left" />
                 <TextTraits font="SansSerif"  size="9"  name="Numbers"  style="plain"  color="#000000"  background="#00ffffff"  just="left" />
                 <TextTraits font="SansSerif"  size="9"  name="Legend"  style="plain"  color="#000000"  background="#00ffffff"  just="left" />
                 <WindowPosition x="492"  y="64"  width="392"  height="584"  displayed="1"  panelState="---" />
               </GraphEnvironment>
             </Graph>
             <Gate gating:id="ID1676672265" >
               <gating:PolygonGate eventsInside="1"  annoOffsetX="0"  annoOffsetY="0"  tint="#000000"  isTinted="0"  lineWeight="Normal"  userDefined="1"  quadId="-1"  gateResolution="256" >
                 <gating:dimension>
                   <data-type:fcs-dimension data-type:name="FSC27-A" />
                 </gating:dimension>
                 <gating:dimension>
                   <data-type:fcs-dimension data-type:name="SSC39-A" />
                 </gating:dimension>
                 <gating:vertex>
                   <gating:coordinate data-type:value="95.3161883235" />
                   <gating:coordinate data-type:value="5853.8536481818" />
                 </gating:vertex>
                 <gating:vertex>
                   <gating:coordinate data-type:value="2053.5250264571" />
                   <gating:coordinate data-type:value="5853.8536481818" />
                 </gating:vertex>
                 <gating:vertex>
                   <gating:coordinate data-type:value="8254.0418526802" />
                   <gating:coordinate data-type:value="725.2122247218" />
                 </gating:vertex>
                 <gating:vertex>
                   <gating:coordinate data-type:value="20535.2502645715" />
                   <gating:coordinate data-type:value="44.7881156235" />
                 </gating:vertex>
                 <gating:vertex>
                   <gating:coordinate data-type:value="2487.9023672388" />
                   <gating:coordinate data-type:value="6.1758632986" />
                 </gating:vertex>
                 <gating:vertex>
                   <gating:coordinate data-type:value="100" />
                   <gating:coordinate data-type:value="1.1742685835" />
                 </gating:vertex>
                 <gating:vertex>
                   <gating:coordinate data-type:value="5.1089697745" />
                   <gating:coordinate data-type:value="2.7660527949" />
                 </gating:vertex>
                 <gating:vertex>
                   <gating:coordinate data-type:value="6.1896581889" />
                   <gating:coordinate data-type:value="85.1593931825" />
                 </gating:vertex>
                 <gating:vertex>
                   <gating:coordinate data-type:value="17.7827941004" />
                   <gating:coordinate data-type:value="3078.7334695492" />
                 </gating:vertex>
               </gating:PolygonGate>
             </Gate>
           </Population>
           <Population name="C3"  annotation=""  owningGroup="All Samples"  expanded="1"  sortPriority="10"  count="14997" >
             <Graph smoothing="0"  backColor="#ffffff"  foreColor="#000000"  heatMapStatParameter="FL38-H"  type="Pseudocolor"  fast="1" >
               <Axis dimension="x"  name="FL38-H"  label=""  auto="auto" />
               <Axis dimension="y"  name="FSC27-A"  label=""  auto="auto" />
               <GraphSettings level="5%"  smoothingHighResolution="1"  contourHighResolution="1"  histogramSmoothingCount="0"  graphResolution="256"  showOutliers="0"  drawLargeDots="0"  dotsToDraw="8000"  tint="le.chartfill.tinted.40"  lineWeight="le.lineweight.normal"  lineStyle="le.linestyle.solid" />
               <GraphEnvironment showGrid="0"  showAxes="tnlTNL"  showGates="1"  showFreqOnPlots="1"  showGateNameOnPlots="1"  showMedians="0"  showUncomped="0"  addEventParam="0"  lastYAxisName="" >
                 <TextTraits font="SansSerif"  size="11"  name="Labels"  style="plain"  color="#000000"  background="#00ffffff"  just="left" />
                 <TextTraits font="SansSerif"  size="11"  name="LayoutGates"  style="plain"  color="#000000"  background="#00ffffff"  just="left" />
                 <TextTraits font="SansSerif"  size="9"  name="Numbers"  style="plain"  color="#000000"  background="#00ffffff"  just="left" />
                 <TextTraits font="SansSerif"  size="9"  name="Legend"  style="plain"  color="#000000"  background="#00ffffff"  just="left" />
                 <WindowPosition x="492"  y="64"  width="392"  height="584"  displayed="0"  panelState="---" />
               </GraphEnvironment>
             </Graph>
             <Gate gating:id="ID1195393604" >
               <gating:PolygonGate eventsInside="1"  annoOffsetX="0"  annoOffsetY="0"  tint="#000000"  isTinted="0"  lineWeight="Normal"  userDefined="1"  quadId="-1"  gateResolution="256" >
                 <gating:dimension>
                   <data-type:fcs-dimension data-type:name="FL38-H" />
                 </gating:dimension>
                 <gating:dimension>
                   <data-type:fcs-dimension data-type:name="FSC27-A" />
                 </gating:dimension>
                 <gating:vertex>
                   <gating:coordinate data-type:value="618.9658188913" />
                   <gating:coordinate data-type:value="4985.1062445855" />
                 </gating:vertex>
                 <gating:vertex>
                   <gating:coordinate data-type:value="11006.9417125221" />
                   <gating:coordinate data-type:value="6515.5861036394" />
                 </gating:vertex>
                 <gating:vertex>
                   <gating:coordinate data-type:value="44241.8555384791" />
                   <gating:coordinate data-type:value="1802.24551525" />
                 </gating:vertex>
                 <gating:vertex>
                   <gating:coordinate data-type:value="51089.6977450692" />
                   <gating:coordinate data-type:value="89.8438537235" />
                 </gating:vertex>
                 <gating:vertex>
                   <gating:coordinate data-type:value="28729.8483335366" />
                   <gating:coordinate data-type:value="16.1920682446" />
                 </gating:vertex>
                 <gating:vertex>
                   <gating:coordinate data-type:value="2872.9848333537" />
                   <gating:coordinate data-type:value="4.7251826936" />
                 </gating:vertex>
                 <gating:vertex>
                   <gating:coordinate data-type:value="510.8969774507" />
                   <gating:coordinate data-type:value="10" />
                 </gating:vertex>
                 <gating:vertex>
                   <gating:coordinate data-type:value="237.1373705662" />
                   <gating:coordinate data-type:value="94.7859977652" />
                 </gating:vertex>
                 <gating:vertex>
                   <gating:coordinate data-type:value="316.2277660168" />
                   <gating:coordinate data-type:value="1113.0421932675" />
                 </gating:vertex>
               </gating:PolygonGate>
             </Gate>
           </Population>
           <Population name="C3+"  annotation=""  owningGroup="All Samples"  expanded="1"  sortPriority="10"  count="14989" >
             <Graph smoothing="0"  backColor="#ffffff"  foreColor="#000000"  heatMapStatParameter="FL38-H"  type="Pseudocolor"  fast="1" >
               <Axis dimension="x"  name="FL38-A"  label=""  auto="auto" />
               <Axis dimension="y"  name="FSC27-A"  label=""  auto="auto" />
               <GraphSettings level="5%"  smoothingHighResolution="1"  contourHighResolution="1"  histogramSmoothingCount="0"  graphResolution="256"  showOutliers="0"  drawLargeDots="0"  dotsToDraw="8000"  tint="le.chartfill.tinted.40"  lineWeight="le.lineweight.normal"  lineStyle="le.linestyle.solid" />
               <GraphEnvironment showGrid="0"  showAxes="tnlTNL"  showGates="1"  showFreqOnPlots="1"  showGateNameOnPlots="1"  showMedians="0"  showUncomped="0"  addEventParam="0"  lastYAxisName="" >
                 <TextTraits font="SansSerif"  size="11"  name="Labels"  style="plain"  color="#000000"  background="#00ffffff"  just="left" />
                 <TextTraits font="SansSerif"  size="11"  name="LayoutGates"  style="plain"  color="#000000"  background="#00ffffff"  just="left" />
                 <TextTraits font="SansSerif"  size="9"  name="Numbers"  style="plain"  color="#000000"  background="#00ffffff"  just="left" />
                 <TextTraits font="SansSerif"  size="9"  name="Legend"  style="plain"  color="#000000"  background="#00ffffff"  just="left" />
                 <WindowPosition x="359"  y="63"  width="392"  height="584"  displayed="1"  panelState="---" />
               </GraphEnvironment>
             </Graph>
             <Gate gating:id="ID1101532908" >
               <gating:PolygonGate eventsInside="1"  annoOffsetX="-147"  annoOffsetY="79"  tint="#000000"  isTinted="0"  lineWeight="Normal"  userDefined="1"  quadId="-1"  gateResolution="256" >
                 <gating:dimension>
                   <data-type:fcs-dimension data-type:name="FL38-A" />
                 </gating:dimension>
                 <gating:dimension>
                   <data-type:fcs-dimension data-type:name="FSC27-A" />
                 </gating:dimension>
                 <gating:vertex>
                   <gating:coordinate data-type:value="536.0023165392" />
                   <gating:coordinate data-type:value="10.5500814844" />
                 </gating:vertex>
                 <gating:vertex>
                   <gating:coordinate data-type:value="536.0023165392" />
                   <gating:coordinate data-type:value="10.5500814844" />
                 </gating:vertex>
                 <gating:vertex>
                   <gating:coordinate data-type:value="536.0023165392" />
                   <gating:coordinate data-type:value="6873.9964311795" />
                 </gating:vertex>
                 <gating:vertex>
                   <gating:coordinate data-type:value="56234.1325190349" />
                   <gating:coordinate data-type:value="6873.9964311795" />
                 </gating:vertex>
                 <gating:vertex>
                   <gating:coordinate data-type:value="58997.4625592356" />
                   <gating:coordinate data-type:value="6515.5861036394" />
                 </gating:vertex>
                 <gating:vertex>
                   <gating:coordinate data-type:value="58997.4625592356" />
                   <gating:coordinate data-type:value="10.5500814844" />
                 </gating:vertex>
                 <gating:vertex>
                   <gating:coordinate data-type:value="536.0023165392" />
                   <gating:coordinate data-type:value="10.5500814844" />
                 </gating:vertex>
                 <gating:vertex>
                   <gating:coordinate data-type:value="536.0023165392" />
                   <gating:coordinate data-type:value="9.4785997765" />
                 </gating:vertex>
               </gating:PolygonGate>
             </Gate>
           </Population>
         </Subpopulations>
       </SampleNode>
     </Sample>
     <Sample>
       <DataSet uri="file:/D:/EMBO%20Journal/返修实验/20250607%20流式/20260610/23F%20human%20Run%201%2020250610161933.fcs"  sampleID="4" />
       <Transformations>
         <transforms:linear transforms:minRange="1.474"  transforms:maxRange="16"  gain="1" >
           <data-type:parameter data-type:name="Time" />
         </transforms:linear>
         <transforms:log transforms:offset="1"  transforms:decades="5" >
           <data-type:parameter data-type:name="FSC27-A" />
         </transforms:log>
         <transforms:log transforms:offset="1"  transforms:decades="5" >
           <data-type:parameter data-type:name="SSC39-A" />
         </transforms:log>
         <transforms:linear transforms:minRange="0"  transforms:maxRange="100000"  gain="1" >
           <data-type:parameter data-type:name="FSC27-H" />
         </transforms:linear>
         <transforms:linear transforms:minRange="0"  transforms:maxRange="100000"  gain="1" >
           <data-type:parameter data-type:name="FSC27-W" />
         </transforms:linear>
         <transforms:linear transforms:minRange="0"  transforms:maxRange="100000"  gain="1" >
           <data-type:parameter data-type:name="SSC39-H" />
         </transforms:linear>
         <transforms:linear transforms:minRange="0"  transforms:maxRange="100000"  gain="1" >
           <data-type:parameter data-type:name="SSC39-W" />
         </transforms:linear>
         <transforms:log transforms:offset="1"  transforms:decades="5" >
           <data-type:parameter data-type:name="FL38-H" />
         </transforms:log>
         <transforms:log transforms:offset="1"  transforms:decades="5" >
           <data-type:parameter data-type:name="FL38-A" />
         </transforms:log>
         <transforms:log transforms:offset="1"  transforms:decades="5" >
           <data-type:parameter data-type:name="FL38-W" />
         </transforms:log>
         <transforms:log transforms:offset="1"  transforms:decades="9.3319298654" >
           <data-type:parameter data-type:name="GateMatch" />
         </transforms:log>
         <transforms:log transforms:offset="1"  transforms:decades="9.3319298654" >
           <data-type:parameter data-type:name="SortIndex" />
         </transforms:log>
         <transforms:log transforms:offset="1"  transforms:decades="9.3319298654" >
           <data-type:parameter data-type:name="DropsSorted" />
         </transforms:log>
         <transforms:log transforms:offset="1"  transforms:decades="9.3319298654" >
           <data-type:parameter data-type:name="SortDestination" />
         </transforms:log>
       </Transformations>
       <Keywords>
         <Keyword name="FJ_FCS_VERSION"  value="3.1" />
         <Keyword name="$BEGINANALYSIS"  value="000000000000" />
         <Keyword name="$BEGINDATA"  value="000000002838" />
         <Keyword name="$BEGINSTEXT"  value="000000000000" />
         <Keyword name="$BYTEORD"  value="1,2,3,4" />
         <Keyword name="$DATATYPE"  value="F" />
         <Keyword name="$ENDANALYSIS"  value="000000000000" />
         <Keyword name="$ENDDATA"  value="000001122838" />
         <Keyword name="$ENDSTEXT"  value="000000000000" />
         <Keyword name="$MODE"  value="L" />
         <Keyword name="$NEXTDATA"  value="000000000000" />
         <Keyword name="$PAR"  value="14" />
         <Keyword name="$P1B"  value="32" />
         <Keyword name="$P1E"  value="0,0" />
         <Keyword name="$P1N"  value="Time" />
         <Keyword name="$P1R"  value="2147483647" />
         <Keyword name="$P1L"  value="0" />
         <Keyword name="$P1O"  value="0" />
         <Keyword name="$P1S"  value="Time" />
         <Keyword name="$P1V"  value="0" />
         <Keyword name="$P2B"  value="32" />
         <Keyword name="$P2E"  value="0,0" />
         <Keyword name="$P2N"  value="FSC27-A" />
         <Keyword name="$P2R"  value="100000" />
         <Keyword name="$P2F"  value="488_FSC" />
         <Keyword name="$P2L"  value="488" />
         <Keyword name="$P2O"  value="125" />
         <Keyword name="$P2S"  value="488 FSC-A" />
         <Keyword name="$P2V"  value="298" />
         <Keyword name="$P3B"  value="32" />
         <Keyword name="$P3E"  value="0,0" />
         <Keyword name="$P3N"  value="SSC39-A" />
         <Keyword name="$P3R"  value="100000" />
         <Keyword name="$P3F"  value="488_SSC" />
         <Keyword name="$P3L"  value="488" />
         <Keyword name="$P3O"  value="125" />
         <Keyword name="$P3S"  value="488 SSC-A" />
         <Keyword name="$P3V"  value="322" />
         <Keyword name="$P4B"  value="32" />
         <Keyword name="$P4E"  value="0,0" />
         <Keyword name="$P4N"  value="FSC27-H" />
         <Keyword name="$P4R"  value="100000" />
         <Keyword name="$P4F"  value="488_FSC" />
         <Keyword name="$P4L"  value="488" />
         <Keyword name="$P4O"  value="125" />
         <Keyword name="$P4S"  value="488 FSC-H" />
         <Keyword name="$P4V"  value="298" />
         <Keyword name="$P5B"  value="32" />
         <Keyword name="$P5E"  value="0,0" />
         <Keyword name="$P5N"  value="FSC27-W" />
         <Keyword name="$P5R"  value="100000" />
         <Keyword name="$P5F"  value="488_FSC" />
         <Keyword name="$P5L"  value="488" />
         <Keyword name="$P5O"  value="125" />
         <Keyword name="$P5S"  value="488 FSC-W" />
         <Keyword name="$P5V"  value="298" />
         <Keyword name="$P6B"  value="32" />
         <Keyword name="$P6E"  value="0,0" />
         <Keyword name="$P6N"  value="SSC39-H" />
         <Keyword name="$P6R"  value="100000" />
         <Keyword name="$P6F"  value="488_SSC" />
         <Keyword name="$P6L"  value="488" />
         <Keyword name="$P6O"  value="125" />
         <Keyword name="$P6S"  value="488 SSC-H" />
         <Keyword name="$P6V"  value="322" />
         <Keyword name="$P7B"  value="32" />
         <Keyword name="$P7E"  value="0,0" />
         <Keyword name="$P7N"  value="SSC39-W" />
         <Keyword name="$P7R"  value="100000" />
         <Keyword name="$P7F"  value="488_SSC" />
         <Keyword name="$P7L"  value="488" />
         <Keyword name="$P7O"  value="125" />
         <Keyword name="$P7S"  value="488 SSC-W" />
         <Keyword name="$P7V"  value="322" />
         <Keyword name="$P8B"  value="32" />
         <Keyword name="$P8E"  value="0,0" />
         <Keyword name="$P8N"  value="FL38-H" />
         <Keyword name="$P8R"  value="100000" />
         <Keyword name="$P8F"  value="575_15" />
         <Keyword name="$P8L"  value="561" />
         <Keyword name="$P8O"  value="120" />
         <Keyword name="$P8S"  value="PE-H" />
         <Keyword name="$P8V"  value="698" />
         <Keyword name="$P9B"  value="32" />
         <Keyword name="$P9E"  value="0,0" />
         <Keyword name="$P9N"  value="FL38-A" />
         <Keyword name="$P9R"  value="100000" />
         <Keyword name="$P9F"  value="575_15" />
         <Keyword name="$P9L"  value="561" />
         <Keyword name="$P9O"  value="120" />
         <Keyword name="$P9S"  value="PE-A" />
         <Keyword name="$P9V"  value="698" />
         <Keyword name="$P10B"  value="32" />
         <Keyword name="$P10E"  value="0,0" />
         <Keyword name="$P10N"  value="FL38-W" />
         <Keyword name="$P10R"  value="100000" />
         <Keyword name="$P10F"  value="575_15" />
         <Keyword name="$P10L"  value="561" />
         <Keyword name="$P10O"  value="120" />
         <Keyword name="$P10S"  value="PE-W" />
         <Keyword name="$P10V"  value="698" />
         <Keyword name="$P11B"  value="32" />
         <Keyword name="$P11E"  value="0,0" />
         <Keyword name="$P11N"  value="GateMatch" />
         <Keyword name="$P11R"  value="2147483647" />
         <Keyword name="$P11L"  value="0" />
         <Keyword name="$P11O"  value="0" />
         <Keyword name="$P11S"  value="GateMatch" />
         <Keyword name="$P11V"  value="0" />
         <Keyword name="$P12B"  value="32" />
         <Keyword name="$P12E"  value="0,0" />
         <Keyword name="$P12N"  value="SortIndex" />
         <Keyword name="$P12R"  value="2147483647" />
         <Keyword name="$P12O"  value="0" />
         <Keyword name="$P12S"  value="SortIndex" />
         <Keyword name="$P12V"  value="0" />
         <Keyword name="$P13B"  value="32" />
         <Keyword name="$P13E"  value="0,0" />
         <Keyword name="$P13N"  value="DropsSorted" />
         <Keyword name="$P13R"  value="2147483647" />
         <Keyword name="$P13O"  value="0" />
         <Keyword name="$P13S"  value="DropsSorted" />
         <Keyword name="$P13V"  value="0" />
         <Keyword name="$P14B"  value="32" />
         <Keyword name="$P14E"  value="0,0" />
         <Keyword name="$P14N"  value="SortDestination" />
         <Keyword name="$P14R"  value="2147483647" />
         <Keyword name="$P14O"  value="0" />
         <Keyword name="$P14S"  value="SortDestination" />
         <Keyword name="$P14V"  value="0" />
         <Keyword name="$TOT"  value="0000020000" />
         <Keyword name="$BTIM"  value="16:19:33.07" />
         <Keyword name="$CYT"  value="Bigfoot" />
         <Keyword name="$CYTSN"  value="50112" />
         <Keyword name="$DATE"  value="10-JUN-2025" />
         <Keyword name="$ETIM"  value="16:19:49.10" />
         <Keyword name="$FIL"  value="23F human Run 1 20250610161933.fcs" />
         <Keyword name="$SPILLOVER"  value="1,FL38-A,1.0000" />
         <Keyword name="$TIMESTEP"  value="1E-05" />
         <Keyword name="$TR"  value="Laser488_Filter488_FSC,0.02 Laser488_Filter488_SSC,0.02 " />
         <Keyword name="$VOL"  value="0000000.00" />
         <Keyword name="$WELLID"  value="sampleModelIdVTH8kqQgJEaeu4n5kWHwvg" />
         <Keyword name="SPECTRA4NAME"  value="561nm" />
         <Keyword name="ISFSCNDFLIPPERENABLED"  value="False" />
         <Keyword name="SPILLOVERVER"  value="2" />
         <Keyword name="SPECTRA5NAME"  value="561nm" />
         <Keyword name="ISFLOATSCALED"  value="True" />
         <Keyword name="ISFSCPOLARIZEDFLIPPERENABLED"  value="False" />
         <Keyword name="SPECTRA4PARAMETERS"  value="FL38-H" />
         <Keyword name="SPECTRA5PARAMETERS"  value="FL38-A" />
         <Keyword name="ISFSCSPDFLIPPERENABLED"  value="False" />
         <Keyword name="SPECTRA1MEASUREMENT"  value="Height" />
         <Keyword name="SPECTRA3NAME"  value="488nm" />
         <Keyword name="SESSIONID"  value="SessionsL57v8qlhE2k9eOOgK5epw" />
         <Keyword name="ISSSCNDFLIPPERENABLED"  value="False" />
         <Keyword name="PROTOCOLLINK"  value="SQSProtocolHb5fp9fsOEmWpvXjrnJNGg" />
         <Keyword name="DEFAULT_X_PARM"  value="P2N" />
         <Keyword name="ISNOTCH785FIPPERENABLED"  value="False" />
         <Keyword name="SPECTRA1PARAMETERS"  value="FSC27-H,SSC39-H" />
         <Keyword name="SPECTRA2PARAMETERS"  value="FSC27-A,SSC39-A" />
         <Keyword name="SPECTRA1NAME"  value="488nm" />
         <Keyword name="SAMPLEID"  value="sampleModelIdVTH8kqQgJEaeu4n5kWHwvg" />
         <Keyword name="SPECTRA6MEASUREMENT"  value="Width" />
         <Keyword name="SPECTRA6NAME"  value="561nm" />
         <Keyword name="ISSSCPOLARIZERENABLED"  value="False" />
         <Keyword name="BIGFOOTVER"  value="1.19.47239.6" />
         <Keyword name="SPECTRA4MEASUREMENT"  value="Height" />
         <Keyword name="SPECTRA6PARAMETERS"  value="FL38-W" />
         <Keyword name="ISFSCPOLARIZERENABLED"  value="False" />
         <Keyword name="ISNOTCH445FIPPERENABLED"  value="False" />
         <Keyword name="SPECTRA3MEASUREMENT"  value="Width" />
         <Keyword name="SPECTRA3PARAMETERS"  value="FSC27-W,SSC39-W" />
         <Keyword name="SPECTRA2NAME"  value="488nm" />
         <Keyword name="SPECTRA2MEASUREMENT"  value="Area" />
         <Keyword name="DEFAULT_Y_PARM"  value="P3N" />
         <Keyword name="SPECTRA5MEASUREMENT"  value="Area" />
         <Keyword name="ISSSCPOLARIZEDFLIPPERENABLED"  value="False" />
         <Keyword name="BIGFOOT"  value="Bigfoot" />
       </Keywords>
       <SampleNode name="23F human Run 1 20250610161933.fcs"  annotation=""  owningGroup=""  expanded="1"  sortPriority="10"  count="20000"  sampleID="4" >
         <Graph smoothing="0"  backColor="#ffffff"  foreColor="#000000"  heatMapStatParameter="FL38-H"  type="Pseudocolor"  fast="1" >
           <Axis dimension="x"  name="FL38-A"  label=""  auto="auto" />
           <Axis dimension="y"  name="FSC27-A"  label=""  auto="auto" />
           <GraphSettings level="5%"  smoothingHighResolution="1"  contourHighResolution="1"  histogramSmoothingCount="0"  graphResolution="256"  showOutliers="0"  drawLargeDots="0"  dotsToDraw="8000"  tint="le.chartfill.tinted.40"  lineWeight="le.lineweight.normal"  lineStyle="le.linestyle.solid" />
           <GraphEnvironment showGrid="0"  showAxes="tnlTNL"  showGates="1"  showFreqOnPlots="1"  showGateNameOnPlots="1"  showMedians="0"  showUncomped="0"  addEventParam="0"  lastYAxisName="" >
             <TextTraits font="SansSerif"  size="11"  name="Labels"  style="plain"  color="#000000"  background="#00ffffff"  just="left" />
             <TextTraits font="SansSerif"  size="11"  name="LayoutGates"  style="plain"  color="#000000"  background="#00ffffff"  just="left" />
             <TextTraits font="SansSerif"  size="9"  name="Numbers"  style="plain"  color="#000000"  background="#00ffffff"  just="left" />
             <TextTraits font="SansSerif"  size="9"  name="Legend"  style="plain"  color="#000000"  background="#00ffffff"  just="left" />
             <WindowPosition x="28"  y="151"  width="392"  height="584"  displayed="0"  panelState="---" />
           </GraphEnvironment>
         </Graph>
         <Subpopulations>
           <Population name="Bacteria"  annotation=""  owningGroup="All Samples"  expanded="1"  sortPriority="10"  count="19949" >
             <Graph smoothing="0"  backColor="#ffffff"  foreColor="#000000"  heatMapStatParameter="FL38-H"  type="Pseudocolor"  fast="1" >
               <Axis dimension="x"  name="FSC27-A"  label=""  auto="auto" />
               <Axis dimension="y"  name="SSC39-A"  label=""  auto="auto" />
               <GraphSettings level="5%"  smoothingHighResolution="1"  contourHighResolution="1"  histogramSmoothingCount="0"  graphResolution="256"  showOutliers="0"  drawLargeDots="0"  dotsToDraw="8000"  tint="le.chartfill.tinted.40"  lineWeight="le.lineweight.normal"  lineStyle="le.linestyle.solid" />
               <GraphEnvironment showGrid="0"  showAxes="tnlTNL"  showGates="1"  showFreqOnPlots="1"  showGateNameOnPlots="1"  showMedians="0"  showUncomped="0"  addEventParam="0"  lastYAxisName="" >
                 <TextTraits font="SansSerif"  size="11"  name="Labels"  style="plain"  color="#000000"  background="#00ffffff"  just="left" />
                 <TextTraits font="SansSerif"  size="11"  name="LayoutGates"  style="plain"  color="#000000"  background="#00ffffff"  just="left" />
                 <TextTraits font="SansSerif"  size="9"  name="Numbers"  style="plain"  color="#000000"  background="#00ffffff"  just="left" />
                 <TextTraits font="SansSerif"  size="9"  name="Legend"  style="plain"  color="#000000"  background="#00ffffff"  just="left" />
                 <WindowPosition x="492"  y="64"  width="392"  height="584"  displayed="1"  panelState="---" />
               </GraphEnvironment>
             </Graph>
             <Gate gating:id="ID186534559" >
               <gating:PolygonGate eventsInside="1"  annoOffsetX="0"  annoOffsetY="0"  tint="#000000"  isTinted="0"  lineWeight="Normal"  userDefined="1"  quadId="-1"  gateResolution="256" >
                 <gating:dimension>
                   <data-type:fcs-dimension data-type:name="FSC27-A" />
                 </gating:dimension>
                 <gating:dimension>
                   <data-type:fcs-dimension data-type:name="SSC39-A" />
                 </gating:dimension>
                 <gating:vertex>
                   <gating:coordinate data-type:value="95.3161883235" />
                   <gating:coordinate data-type:value="5853.8536481818" />
                 </gating:vertex>
                 <gating:vertex>
                   <gating:coordinate data-type:value="2053.5250264571" />
                   <gating:coordinate data-type:value="5853.8536481818" />
                 </gating:vertex>
                 <gating:vertex>
                   <gating:coordinate data-type:value="8254.0418526802" />
                   <gating:coordinate data-type:value="725.2122247218" />
                 </gating:vertex>
                 <gating:vertex>
                   <gating:coordinate data-type:value="20535.2502645715" />
                   <gating:coordinate data-type:value="44.7881156235" />
                 </gating:vertex>
                 <gating:vertex>
                   <gating:coordinate data-type:value="2487.9023672388" />
                   <gating:coordinate data-type:value="6.1758632986" />
                 </gating:vertex>
                 <gating:vertex>
                   <gating:coordinate data-type:value="100" />
                   <gating:coordinate data-type:value="1.1742685835" />
                 </gating:vertex>
                 <gating:vertex>
                   <gating:coordinate data-type:value="5.1089697745" />
                   <gating:coordinate data-type:value="2.7660527949" />
                 </gating:vertex>
                 <gating:vertex>
                   <gating:coordinate data-type:value="6.1896581889" />
                   <gating:coordinate data-type:value="85.1593931825" />
                 </gating:vertex>
                 <gating:vertex>
                   <gating:coordinate data-type:value="17.7827941004" />
                   <gating:coordinate data-type:value="3078.7334695492" />
                 </gating:vertex>
               </gating:PolygonGate>
             </Gate>
           </Population>
           <Population name="C3"  annotation=""  owningGroup="All Samples"  expanded="1"  sortPriority="10"  count="15649" >
             <Graph smoothing="0"  backColor="#ffffff"  foreColor="#000000"  heatMapStatParameter="FL38-H"  type="Pseudocolor"  fast="1" >
               <Axis dimension="x"  name="FL38-H"  label=""  auto="auto" />
               <Axis dimension="y"  name="FSC27-A"  label=""  auto="auto" />
               <GraphSettings level="5%"  smoothingHighResolution="1"  contourHighResolution="1"  histogramSmoothingCount="0"  graphResolution="256"  showOutliers="0"  drawLargeDots="0"  dotsToDraw="8000"  tint="le.chartfill.tinted.40"  lineWeight="le.lineweight.normal"  lineStyle="le.linestyle.solid" />
               <GraphEnvironment showGrid="0"  showAxes="tnlTNL"  showGates="1"  showFreqOnPlots="1"  showGateNameOnPlots="1"  showMedians="0"  showUncomped="0"  addEventParam="0"  lastYAxisName="" >
                 <TextTraits font="SansSerif"  size="11"  name="Labels"  style="plain"  color="#000000"  background="#00ffffff"  just="left" />
                 <TextTraits font="SansSerif"  size="11"  name="LayoutGates"  style="plain"  color="#000000"  background="#00ffffff"  just="left" />
                 <TextTraits font="SansSerif"  size="9"  name="Numbers"  style="plain"  color="#000000"  background="#00ffffff"  just="left" />
                 <TextTraits font="SansSerif"  size="9"  name="Legend"  style="plain"  color="#000000"  background="#00ffffff"  just="left" />
                 <WindowPosition x="492"  y="64"  width="392"  height="584"  displayed="0"  panelState="---" />
               </GraphEnvironment>
             </Graph>
             <Gate gating:id="ID1265285314" >
               <gating:PolygonGate eventsInside="1"  annoOffsetX="0"  annoOffsetY="0"  tint="#000000"  isTinted="0"  lineWeight="Normal"  userDefined="1"  quadId="-1"  gateResolution="256" >
                 <gating:dimension>
                   <data-type:fcs-dimension data-type:name="FL38-H" />
                 </gating:dimension>
                 <gating:dimension>
                   <data-type:fcs-dimension data-type:name="FSC27-A" />
                 </gating:dimension>
                 <gating:vertex>
                   <gating:coordinate data-type:value="618.9658188913" />
                   <gating:coordinate data-type:value="4985.1062445855" />
                 </gating:vertex>
                 <gating:vertex>
                   <gating:coordinate data-type:value="11006.9417125221" />
                   <gating:coordinate data-type:value="6515.5861036394" />
                 </gating:vertex>
                 <gating:vertex>
                   <gating:coordinate data-type:value="44241.8555384791" />
                   <gating:coordinate data-type:value="1802.24551525" />
                 </gating:vertex>
                 <gating:vertex>
                   <gating:coordinate data-type:value="51089.6977450692" />
                   <gating:coordinate data-type:value="89.8438537235" />
                 </gating:vertex>
                 <gating:vertex>
                   <gating:coordinate data-type:value="28729.8483335366" />
                   <gating:coordinate data-type:value="16.1920682446" />
                 </gating:vertex>
                 <gating:vertex>
                   <gating:coordinate data-type:value="2872.9848333537" />
                   <gating:coordinate data-type:value="4.7251826936" />
                 </gating:vertex>
                 <gating:vertex>
                   <gating:coordinate data-type:value="510.8969774507" />
                   <gating:coordinate data-type:value="10" />
                 </gating:vertex>
                 <gating:vertex>
                   <gating:coordinate data-type:value="237.1373705662" />
                   <gating:coordinate data-type:value="94.7859977652" />
                 </gating:vertex>
                 <gating:vertex>
                   <gating:coordinate data-type:value="316.2277660168" />
                   <gating:coordinate data-type:value="1113.0421932675" />
                 </gating:vertex>
               </gating:PolygonGate>
             </Gate>
           </Population>
           <Population name="C3+"  annotation=""  owningGroup=""  expanded="1"  sortPriority="10"  count="15515" >
             <Graph smoothing="0"  backColor="#ffffff"  foreColor="#000000"  heatMapStatParameter="FL38-H"  type="Pseudocolor"  fast="1" >
               <Axis dimension="x"  name="FL38-A"  label=""  auto="auto" />
               <Axis dimension="y"  name="FSC27-A"  label=""  auto="auto" />
               <GraphSettings level="5%"  smoothingHighResolution="1"  contourHighResolution="1"  histogramSmoothingCount="0"  graphResolution="256"  showOutliers="0"  drawLargeDots="0"  dotsToDraw="8000"  tint="le.chartfill.tinted.40"  lineWeight="le.lineweight.normal"  lineStyle="le.linestyle.solid" />
               <GraphEnvironment showGrid="0"  showAxes="tnlTNL"  showGates="1"  showFreqOnPlots="1"  showGateNameOnPlots="1"  showMedians="0"  showUncomped="0"  addEventParam="0"  lastYAxisName="" >
                 <TextTraits font="SansSerif"  size="11"  name="Labels"  style="plain"  color="#000000"  background="#00ffffff"  just="left" />
                 <TextTraits font="SansSerif"  size="11"  name="LayoutGates"  style="plain"  color="#000000"  background="#00ffffff"  just="left" />
                 <TextTraits font="SansSerif"  size="9"  name="Numbers"  style="plain"  color="#000000"  background="#00ffffff"  just="left" />
                 <TextTraits font="SansSerif"  size="9"  name="Legend"  style="plain"  color="#000000"  background="#00ffffff"  just="left" />
                 <WindowPosition x="359"  y="63"  width="392"  height="584"  displayed="1"  panelState="---" />
               </GraphEnvironment>
             </Graph>
             <Gate gating:id="ID1103308080" >
               <gating:PolygonGate eventsInside="1"  annoOffsetX="-147"  annoOffsetY="79"  tint="#000000"  isTinted="0"  lineWeight="Normal"  userDefined="1"  quadId="-1"  gateResolution="256" >
                 <gating:dimension>
                   <data-type:fcs-dimension data-type:name="FL38-A" />
                 </gating:dimension>
                 <gating:dimension>
                   <data-type:fcs-dimension data-type:name="FSC27-A" />
                 </gating:dimension>
                 <gating:vertex>
                   <gating:coordinate data-type:value="536.0023165392" />
                   <gating:coordinate data-type:value="10.5500814844" />
                 </gating:vertex>
                 <gating:vertex>
                   <gating:coordinate data-type:value="536.0023165392" />
                   <gating:coordinate data-type:value="10.5500814844" />
                 </gating:vertex>
                 <gating:vertex>
                   <gating:coordinate data-type:value="536.0023165392" />
                   <gating:coordinate data-type:value="6873.9964311795" />
                 </gating:vertex>
                 <gating:vertex>
                   <gating:coordinate data-type:value="56234.1325190349" />
                   <gating:coordinate data-type:value="6873.9964311795" />
                 </gating:vertex>
                 <gating:vertex>
                   <gating:coordinate data-type:value="58997.4625592356" />
                   <gating:coordinate data-type:value="6515.5861036394" />
                 </gating:vertex>
                 <gating:vertex>
                   <gating:coordinate data-type:value="58997.4625592356" />
                   <gating:coordinate data-type:value="10.5500814844" />
                 </gating:vertex>
                 <gating:vertex>
                   <gating:coordinate data-type:value="536.0023165392" />
                   <gating:coordinate data-type:value="10.5500814844" />
                 </gating:vertex>
                 <gating:vertex>
                   <gating:coordinate data-type:value="536.0023165392" />
                   <gating:coordinate data-type:value="9.4785997765" />
                 </gating:vertex>
               </gating:PolygonGate>
             </Gate>
           </Population>
         </Subpopulations>
       </SampleNode>
     </Sample>
     <Sample>
       <DataSet uri="file:/D:/EMBO%20Journal/返修实验/20250607%20流式/20250609/20250609/新建文件夹/CPS8%20200ug%20Run%201%2020250609161148.fcs"  sampleID="26" />
       <Transformations>
         <transforms:linear transforms:minRange="0.066"  transforms:maxRange="25"  gain="1" >
           <data-type:parameter data-type:name="Time" />
         </transforms:linear>
         <transforms:log transforms:offset="1"  transforms:decades="5" >
           <data-type:parameter data-type:name="FSC27-A" />
         </transforms:log>
         <transforms:log transforms:offset="1"  transforms:decades="5" >
           <data-type:parameter data-type:name="SSC39-A" />
         </transforms:log>
         <transforms:linear transforms:minRange="0"  transforms:maxRange="100000"  gain="1" >
           <data-type:parameter data-type:name="FSC27-H" />
         </transforms:linear>
         <transforms:linear transforms:minRange="0"  transforms:maxRange="100000"  gain="1" >
           <data-type:parameter data-type:name="FSC27-W" />
         </transforms:linear>
         <transforms:linear transforms:minRange="0"  transforms:maxRange="100000"  gain="1" >
           <data-type:parameter data-type:name="SSC39-H" />
         </transforms:linear>
         <transforms:linear transforms:minRange="0"  transforms:maxRange="100000"  gain="1" >
           <data-type:parameter data-type:name="SSC39-W" />
         </transforms:linear>
         <transforms:log transforms:offset="1"  transforms:decades="5" >
           <data-type:parameter data-type:name="FL38-H" />
         </transforms:log>
         <transforms:log transforms:offset="1"  transforms:decades="5" >
           <data-type:parameter data-type:name="FL38-A" />
         </transforms:log>
         <transforms:log transforms:offset="1"  transforms:decades="5" >
           <data-type:parameter data-type:name="FL38-W" />
         </transforms:log>
         <transforms:log transforms:offset="1"  transforms:decades="9.3319298654" >
           <data-type:parameter data-type:name="GateMatch" />
         </transforms:log>
         <transforms:log transforms:offset="1"  transforms:decades="9.3319298654" >
           <data-type:parameter data-type:name="SortIndex" />
         </transforms:log>
         <transforms:log transforms:offset="1"  transforms:decades="9.3319298654" >
           <data-type:parameter data-type:name="DropsSorted" />
         </transforms:log>
         <transforms:log transforms:offset="1"  transforms:decades="9.3319298654" >
           <data-type:parameter data-type:name="SortDestination" />
         </transforms:log>
       </Transformations>
       <Keywords>
         <Keyword name="FJ_FCS_VERSION"  value="3.1" />
         <Keyword name="$BEGINANALYSIS"  value="000000000000" />
         <Keyword name="$BEGINDATA"  value="000000002848" />
         <Keyword name="$BEGINSTEXT"  value="000000000000" />
         <Keyword name="$BYTEORD"  value="1,2,3,4" />
         <Keyword name="$DATATYPE"  value="F" />
         <Keyword name="$ENDANALYSIS"  value="000000000000" />
         <Keyword name="$ENDDATA"  value="000001122848" />
         <Keyword name="$ENDSTEXT"  value="000000000000" />
         <Keyword name="$MODE"  value="L" />
         <Keyword name="$NEXTDATA"  value="000000000000" />
         <Keyword name="$PAR"  value="14" />
         <Keyword name="$P1B"  value="32" />
         <Keyword name="$P1E"  value="0,0" />
         <Keyword name="$P1N"  value="Time" />
         <Keyword name="$P1R"  value="2147483647" />
         <Keyword name="$P1L"  value="0" />
         <Keyword name="$P1O"  value="0" />
         <Keyword name="$P1S"  value="Time" />
         <Keyword name="$P1V"  value="0" />
         <Keyword name="$P2B"  value="32" />
         <Keyword name="$P2E"  value="0,0" />
         <Keyword name="$P2N"  value="FSC27-A" />
         <Keyword name="$P2R"  value="100000" />
         <Keyword name="$P2F"  value="488_FSC" />
         <Keyword name="$P2L"  value="488" />
         <Keyword name="$P2O"  value="125" />
         <Keyword name="$P2S"  value="488 FSC-A" />
         <Keyword name="$P2V"  value="293" />
         <Keyword name="$P3B"  value="32" />
         <Keyword name="$P3E"  value="0,0" />
         <Keyword name="$P3N"  value="SSC39-A" />
         <Keyword name="$P3R"  value="100000" />
         <Keyword name="$P3F"  value="488_SSC" />
         <Keyword name="$P3L"  value="488" />
         <Keyword name="$P3O"  value="125" />
         <Keyword name="$P3S"  value="488 SSC-A" />
         <Keyword name="$P3V"  value="322" />
         <Keyword name="$P4B"  value="32" />
         <Keyword name="$P4E"  value="0,0" />
         <Keyword name="$P4N"  value="FSC27-H" />
         <Keyword name="$P4R"  value="100000" />
         <Keyword name="$P4F"  value="488_FSC" />
         <Keyword name="$P4L"  value="488" />
         <Keyword name="$P4O"  value="125" />
         <Keyword name="$P4S"  value="488 FSC-H" />
         <Keyword name="$P4V"  value="293" />
         <Keyword name="$P5B"  value="32" />
         <Keyword name="$P5E"  value="0,0" />
         <Keyword name="$P5N"  value="FSC27-W" />
         <Keyword name="$P5R"  value="100000" />
         <Keyword name="$P5F"  value="488_FSC" />
         <Keyword name="$P5L"  value="488" />
         <Keyword name="$P5O"  value="125" />
         <Keyword name="$P5S"  value="488 FSC-W" />
         <Keyword name="$P5V"  value="293" />
         <Keyword name="$P6B"  value="32" />
         <Keyword name="$P6E"  value="0,0" />
         <Keyword name="$P6N"  value="SSC39-H" />
         <Keyword name="$P6R"  value="100000" />
         <Keyword name="$P6F"  value="488_SSC" />
         <Keyword name="$P6L"  value="488" />
         <Keyword name="$P6O"  value="125" />
         <Keyword name="$P6S"  value="488 SSC-H" />
         <Keyword name="$P6V"  value="322" />
         <Keyword name="$P7B"  value="32" />
         <Keyword name="$P7E"  value="0,0" />
         <Keyword name="$P7N"  value="SSC39-W" />
         <Keyword name="$P7R"  value="100000" />
         <Keyword name="$P7F"  value="488_SSC" />
         <Keyword name="$P7L"  value="488" />
         <Keyword name="$P7O"  value="125" />
         <Keyword name="$P7S"  value="488 SSC-W" />
         <Keyword name="$P7V"  value="322" />
         <Keyword name="$P8B"  value="32" />
         <Keyword name="$P8E"  value="0,0" />
         <Keyword name="$P8N"  value="FL38-H" />
         <Keyword name="$P8R"  value="100000" />
         <Keyword name="$P8F"  value="575_15" />
         <Keyword name="$P8L"  value="561" />
         <Keyword name="$P8O"  value="120" />
         <Keyword name="$P8S"  value="PE-H" />
         <Keyword name="$P8V"  value="698" />
         <Keyword name="$P9B"  value="32" />
         <Keyword name="$P9E"  value="0,0" />
         <Keyword name="$P9N"  value="FL38-A" />
         <Keyword name="$P9R"  value="100000" />
         <Keyword name="$P9F"  value="575_15" />
         <Keyword name="$P9L"  value="561" />
         <Keyword name="$P9O"  value="120" />
         <Keyword name="$P9S"  value="PE-A" />
         <Keyword name="$P9V"  value="698" />
         <Keyword name="$P10B"  value="32" />
         <Keyword name="$P10E"  value="0,0" />
         <Keyword name="$P10N"  value="FL38-W" />
         <Keyword name="$P10R"  value="100000" />
         <Keyword name="$P10F"  value="575_15" />
         <Keyword name="$P10L"  value="561" />
         <Keyword name="$P10O"  value="120" />
         <Keyword name="$P10S"  value="PE-W" />
         <Keyword name="$P10V"  value="698" />
         <Keyword name="$P11B"  value="32" />
         <Keyword name="$P11E"  value="0,0" />
         <Keyword name="$P11N"  value="GateMatch" />
         <Keyword name="$P11R"  value="2147483647" />
         <Keyword name="$P11L"  value="0" />
         <Keyword name="$P11O"  value="0" />
         <Keyword name="$P11S"  value="GateMatch" />
         <Keyword name="$P11V"  value="0" />
         <Keyword name="$P12B"  value="32" />
         <Keyword name="$P12E"  value="0,0" />
         <Keyword name="$P12N"  value="SortIndex" />
         <Keyword name="$P12R"  value="2147483647" />
         <Keyword name="$P12O"  value="0" />
         <Keyword name="$P12S"  value="SortIndex" />
         <Keyword name="$P12V"  value="0" />
         <Keyword name="$P13B"  value="32" />
         <Keyword name="$P13E"  value="0,0" />
         <Keyword name="$P13N"  value="DropsSorted" />
         <Keyword name="$P13R"  value="2147483647" />
         <Keyword name="$P13O"  value="0" />
         <Keyword name="$P13S"  value="DropsSorted" />
         <Keyword name="$P13V"  value="0" />
         <Keyword name="$P14B"  value="32" />
         <Keyword name="$P14E"  value="0,0" />
         <Keyword name="$P14N"  value="SortDestination" />
         <Keyword name="$P14R"  value="2147483647" />
         <Keyword name="$P14O"  value="0" />
         <Keyword name="$P14S"  value="SortDestination" />
         <Keyword name="$P14V"  value="0" />
         <Keyword name="$TOT"  value="0000020000" />
         <Keyword name="$BTIM"  value="16:11:48.99" />
         <Keyword name="$CYT"  value="Bigfoot" />
         <Keyword name="$CYTSN"  value="50112" />
         <Keyword name="$DATE"  value="09-JUN-2025" />
         <Keyword name="$ETIM"  value="16:12:13.29" />
         <Keyword name="$FIL"  value="cps23f 200ug 30 min Run 1 20250609161148.fcs" />
         <Keyword name="$SPILLOVER"  value="1,FL38-A,1.0000" />
         <Keyword name="$TIMESTEP"  value="1E-05" />
         <Keyword name="$TR"  value="Laser488_Filter488_FSC,0.04 Laser488_Filter488_SSC,0.03 " />
         <Keyword name="$VOL"  value="0000000.00" />
         <Keyword name="$WELLID"  value="sampleModelId3WJExd25_0yLWhKWDcBsDA" />
         <Keyword name="SPECTRA4NAME"  value="561nm" />
         <Keyword name="SPECTRA5MEASUREMENT"  value="Area" />
         <Keyword name="BIGFOOT"  value="Bigfoot" />
         <Keyword name="SPECTRA4MEASUREMENT"  value="Height" />
         <Keyword name="SPECTRA5NAME"  value="561nm" />
         <Keyword name="SESSIONID"  value="SessionkN6BqODT7UCENXbhXJuPnA" />
         <Keyword name="ISFSCPOLARIZEDFLIPPERENABLED"  value="False" />
         <Keyword name="ISSSCNDFLIPPERENABLED"  value="False" />
         <Keyword name="ISNOTCH785FIPPERENABLED"  value="False" />
         <Keyword name="SPECTRA3NAME"  value="488nm" />
         <Keyword name="SPECTRA1MEASUREMENT"  value="Height" />
         <Keyword name="ISSSCPOLARIZERENABLED"  value="False" />
         <Keyword name="ISSSCPOLARIZEDFLIPPERENABLED"  value="False" />
         <Keyword name="SPECTRA5PARAMETERS"  value="FL38-A" />
         <Keyword name="ISFLOATSCALED"  value="True" />
         <Keyword name="ISFSCPOLARIZERENABLED"  value="False" />
         <Keyword name="SPECTRA3MEASUREMENT"  value="Width" />
         <Keyword name="BIGFOOTVER"  value="1.19.47239.6" />
         <Keyword name="SAMPLEID"  value="sampleModelId3WJExd25_0yLWhKWDcBsDA" />
         <Keyword name="SPECTRA6NAME"  value="561nm" />
         <Keyword name="ISFSCSPDFLIPPERENABLED"  value="False" />
         <Keyword name="SPECTRA1PARAMETERS"  value="FSC27-H,SSC39-H" />
         <Keyword name="ISFSCNDFLIPPERENABLED"  value="False" />
         <Keyword name="PROTOCOLLINK"  value="SQSProtocoljNrwpJT1i0uf3MCjhBorRQ" />
         <Keyword name="SPECTRA6PARAMETERS"  value="FL38-W" />
         <Keyword name="SPILLOVERVER"  value="2" />
         <Keyword name="SPECTRA6MEASUREMENT"  value="Width" />
         <Keyword name="DEFAULT_Y_PARM"  value="P3N" />
         <Keyword name="DEFAULT_X_PARM"  value="P2N" />
         <Keyword name="SPECTRA2PARAMETERS"  value="FSC27-A,SSC39-A" />
         <Keyword name="SPECTRA2NAME"  value="488nm" />
         <Keyword name="SPECTRA4PARAMETERS"  value="FL38-H" />
         <Keyword name="SPECTRA3PARAMETERS"  value="FSC27-W,SSC39-W" />
         <Keyword name="SPECTRA1NAME"  value="488nm" />
         <Keyword name="ISNOTCH445FIPPERENABLED"  value="False" />
         <Keyword name="SPECTRA2MEASUREMENT"  value="Area" />
       </Keywords>
       <SampleNode name="CPS8 200ug Run 1 20250609161148.fcs"  annotation=""  owningGroup=""  expanded="1"  sortPriority="10"  count="20000"  sampleID="26" >
         <Graph smoothing="0"  backColor="#ffffff"  foreColor="#000000"  heatMapStatParameter="FL38-H"  type="Pseudocolor"  fast="1" >
           <Axis dimension="x"  name="FSC27-A"  label=""  auto="auto" />
           <Axis dimension="y"  name="SSC39-A"  label=""  auto="auto" />
           <GraphSettings level="5%"  smoothingHighResolution="1"  contourHighResolution="1"  histogramSmoothingCount="0"  graphResolution="256"  showOutliers="0"  drawLargeDots="0"  dotsToDraw="8000"  tint="le.chartfill.tinted.40"  lineWeight="le.lineweight.normal"  lineStyle="le.linestyle.solid" />
           <GraphEnvironment showGrid="0"  showAxes="tnlTNL"  showGates="1"  showFreqOnPlots="1"  showGateNameOnPlots="1"  showMedians="0"  showUncomped="0"  addEventParam="0"  lastYAxisName="" >
             <TextTraits font="SansSerif"  size="11"  name="Labels"  style="plain"  color="#000000"  background="#00ffffff"  just="left" />
             <TextTraits font="SansSerif"  size="11"  name="LayoutGates"  style="plain"  color="#000000"  background="#00ffffff"  just="left" />
             <TextTraits font="SansSerif"  size="9"  name="Numbers"  style="plain"  color="#000000"  background="#00ffffff"  just="left" />
             <TextTraits font="SansSerif"  size="9"  name="Legend"  style="plain"  color="#000000"  background="#00ffffff"  just="left" />
             <WindowPosition x="0"  y="0"  width="392"  height="584"  displayed="0"  panelState="---" />
           </GraphEnvironment>
         </Graph>
         <Subpopulations>
           <Population name="Bacteria"  annotation=""  owningGroup="All Samples"  expanded="1"  sortPriority="10"  count="19921" >
             <Graph smoothing="0"  backColor="#ffffff"  foreColor="#000000"  heatMapStatParameter="FL38-H"  type="Pseudocolor"  fast="1" >
               <Axis dimension="x"  name="FSC27-A"  label=""  auto="auto" />
               <Axis dimension="y"  name="SSC39-A"  label=""  auto="auto" />
               <GraphSettings level="5%"  smoothingHighResolution="1"  contourHighResolution="1"  histogramSmoothingCount="0"  graphResolution="256"  showOutliers="0"  drawLargeDots="0"  dotsToDraw="8000"  tint="le.chartfill.tinted.40"  lineWeight="le.lineweight.normal"  lineStyle="le.linestyle.solid" />
               <GraphEnvironment showGrid="0"  showAxes="tnlTNL"  showGates="1"  showFreqOnPlots="1"  showGateNameOnPlots="1"  showMedians="0"  showUncomped="0"  addEventParam="0"  lastYAxisName="" >
                 <TextTraits font="SansSerif"  size="11"  name="Labels"  style="plain"  color="#000000"  background="#00ffffff"  just="left" />
                 <TextTraits font="SansSerif"  size="11"  name="LayoutGates"  style="plain"  color="#000000"  background="#00ffffff"  just="left" />
                 <TextTraits font="SansSerif"  size="9"  name="Numbers"  style="plain"  color="#000000"  background="#00ffffff"  just="left" />
                 <TextTraits font="SansSerif"  size="9"  name="Legend"  style="plain"  color="#000000"  background="#00ffffff"  just="left" />
                 <WindowPosition x="492"  y="64"  width="392"  height="584"  displayed="1"  panelState="---" />
               </GraphEnvironment>
             </Graph>
             <Gate gating:id="ID628347751" >
               <gating:PolygonGate eventsInside="1"  annoOffsetX="0"  annoOffsetY="0"  tint="#000000"  isTinted="0"  lineWeight="Normal"  userDefined="1"  quadId="-1"  gateResolution="256" >
                 <gating:dimension>
                   <data-type:fcs-dimension data-type:name="FSC27-A" />
                 </gating:dimension>
                 <gating:dimension>
                   <data-type:fcs-dimension data-type:name="SSC39-A" />
                 </gating:dimension>
                 <gating:vertex>
                   <gating:coordinate data-type:value="95.3161883235" />
                   <gating:coordinate data-type:value="5853.8536481818" />
                 </gating:vertex>
                 <gating:vertex>
                   <gating:coordinate data-type:value="2053.5250264571" />
                   <gating:coordinate data-type:value="5853.8536481818" />
                 </gating:vertex>
                 <gating:vertex>
                   <gating:coordinate data-type:value="8254.0418526802" />
                   <gating:coordinate data-type:value="725.2122247218" />
                 </gating:vertex>
                 <gating:vertex>
                   <gating:coordinate data-type:value="20535.2502645715" />
                   <gating:coordinate data-type:value="44.7881156235" />
                 </gating:vertex>
                 <gating:vertex>
                   <gating:coordinate data-type:value="2487.9023672388" />
                   <gating:coordinate data-type:value="6.1758632986" />
                 </gating:vertex>
                 <gating:vertex>
                   <gating:coordinate data-type:value="100" />
                   <gating:coordinate data-type:value="1.1742685835" />
                 </gating:vertex>
                 <gating:vertex>
                   <gating:coordinate data-type:value="5.1089697745" />
                   <gating:coordinate data-type:value="2.7660527949" />
                 </gating:vertex>
                 <gating:vertex>
                   <gating:coordinate data-type:value="6.1896581889" />
                   <gating:coordinate data-type:value="85.1593931825" />
                 </gating:vertex>
                 <gating:vertex>
                   <gating:coordinate data-type:value="17.7827941004" />
                   <gating:coordinate data-type:value="3078.7334695492" />
                 </gating:vertex>
               </gating:PolygonGate>
             </Gate>
           </Population>
           <Population name="C3"  annotation=""  owningGroup="All Samples"  expanded="1"  sortPriority="10"  count="15551" >
             <Graph smoothing="0"  backColor="#ffffff"  foreColor="#000000"  heatMapStatParameter="FL38-H"  type="Pseudocolor"  fast="1" >
               <Axis dimension="x"  name="FL38-H"  label=""  auto="auto" />
               <Axis dimension="y"  name="FSC27-A"  label=""  auto="auto" />
               <GraphSettings level="5%"  smoothingHighResolution="1"  contourHighResolution="1"  histogramSmoothingCount="0"  graphResolution="256"  showOutliers="0"  drawLargeDots="0"  dotsToDraw="8000"  tint="le.chartfill.tinted.40"  lineWeight="le.lineweight.normal"  lineStyle="le.linestyle.solid" />
               <GraphEnvironment showGrid="0"  showAxes="tnlTNL"  showGates="1"  showFreqOnPlots="1"  showGateNameOnPlots="1"  showMedians="0"  showUncomped="0"  addEventParam="0"  lastYAxisName="" >
                 <TextTraits font="SansSerif"  size="11"  name="Labels"  style="plain"  color="#000000"  background="#00ffffff"  just="left" />
                 <TextTraits font="SansSerif"  size="11"  name="LayoutGates"  style="plain"  color="#000000"  background="#00ffffff"  just="left" />
                 <TextTraits font="SansSerif"  size="9"  name="Numbers"  style="plain"  color="#000000"  background="#00ffffff"  just="left" />
                 <TextTraits font="SansSerif"  size="9"  name="Legend"  style="plain"  color="#000000"  background="#00ffffff"  just="left" />
                 <WindowPosition x="492"  y="64"  width="392"  height="584"  displayed="0"  panelState="---" />
               </GraphEnvironment>
             </Graph>
             <Gate gating:id="ID1831345924" >
               <gating:PolygonGate eventsInside="1"  annoOffsetX="0"  annoOffsetY="0"  tint="#000000"  isTinted="0"  lineWeight="Normal"  userDefined="1"  quadId="-1"  gateResolution="256" >
                 <gating:dimension>
                   <data-type:fcs-dimension data-type:name="FL38-H" />
                 </gating:dimension>
                 <gating:dimension>
                   <data-type:fcs-dimension data-type:name="FSC27-A" />
                 </gating:dimension>
                 <gating:vertex>
                   <gating:coordinate data-type:value="618.9658188913" />
                   <gating:coordinate data-type:value="4985.1062445855" />
                 </gating:vertex>
                 <gating:vertex>
                   <gating:coordinate data-type:value="11006.9417125221" />
                   <gating:coordinate data-type:value="6515.5861036394" />
                 </gating:vertex>
                 <gating:vertex>
                   <gating:coordinate data-type:value="44241.8555384791" />
                   <gating:coordinate data-type:value="1802.24551525" />
                 </gating:vertex>
                 <gating:vertex>
                   <gating:coordinate data-type:value="51089.6977450692" />
                   <gating:coordinate data-type:value="89.8438537235" />
                 </gating:vertex>
                 <gating:vertex>
                   <gating:coordinate data-type:value="28729.8483335366" />
                   <gating:coordinate data-type:value="16.1920682446" />
                 </gating:vertex>
                 <gating:vertex>
                   <gating:coordinate data-type:value="2872.9848333537" />
                   <gating:coordinate data-type:value="4.7251826936" />
                 </gating:vertex>
                 <gating:vertex>
                   <gating:coordinate data-type:value="510.8969774507" />
                   <gating:coordinate data-type:value="10" />
                 </gating:vertex>
                 <gating:vertex>
                   <gating:coordinate data-type:value="237.1373705662" />
                   <gating:coordinate data-type:value="94.7859977652" />
                 </gating:vertex>
                 <gating:vertex>
                   <gating:coordinate data-type:value="316.2277660168" />
                   <gating:coordinate data-type:value="1113.0421932675" />
                 </gating:vertex>
               </gating:PolygonGate>
             </Gate>
           </Population>
           <Population name="C3+"  annotation=""  owningGroup="All Samples"  expanded="1"  sortPriority="10"  count="15090" >
             <Graph smoothing="0"  backColor="#ffffff"  foreColor="#000000"  heatMapStatParameter="FL38-H"  type="Pseudocolor"  fast="1" >
               <Axis dimension="x"  name="FL38-A"  label=""  auto="auto" />
               <Axis dimension="y"  name="FSC27-A"  label=""  auto="auto" />
               <GraphSettings level="5%"  smoothingHighResolution="1"  contourHighResolution="1"  histogramSmoothingCount="0"  graphResolution="256"  showOutliers="0"  drawLargeDots="0"  dotsToDraw="8000"  tint="le.chartfill.tinted.40"  lineWeight="le.lineweight.normal"  lineStyle="le.linestyle.solid" />
               <GraphEnvironment showGrid="0"  showAxes="tnlTNL"  showGates="1"  showFreqOnPlots="1"  showGateNameOnPlots="1"  showMedians="0"  showUncomped="0"  addEventParam="0"  lastYAxisName="" >
                 <TextTraits font="SansSerif"  size="11"  name="Labels"  style="plain"  color="#000000"  background="#00ffffff"  just="left" />
                 <TextTraits font="SansSerif"  size="11"  name="LayoutGates"  style="plain"  color="#000000"  background="#00ffffff"  just="left" />
                 <TextTraits font="SansSerif"  size="9"  name="Numbers"  style="plain"  color="#000000"  background="#00ffffff"  just="left" />
                 <TextTraits font="SansSerif"  size="9"  name="Legend"  style="plain"  color="#000000"  background="#00ffffff"  just="left" />
                 <WindowPosition x="359"  y="63"  width="392"  height="584"  displayed="1"  panelState="---" />
               </GraphEnvironment>
             </Graph>
             <Gate gating:id="ID558650129" >
               <gating:PolygonGate eventsInside="1"  annoOffsetX="-147"  annoOffsetY="79"  tint="#000000"  isTinted="0"  lineWeight="Normal"  userDefined="1"  quadId="-1"  gateResolution="256" >
                 <gating:dimension>
                   <data-type:fcs-dimension data-type:name="FL38-A" />
                 </gating:dimension>
                 <gating:dimension>
                   <data-type:fcs-dimension data-type:name="FSC27-A" />
                 </gating:dimension>
                 <gating:vertex>
                   <gating:coordinate data-type:value="536.0023165392" />
                   <gating:coordinate data-type:value="10.5500814844" />
                 </gating:vertex>
                 <gating:vertex>
                   <gating:coordinate data-type:value="536.0023165392" />
                   <gating:coordinate data-type:value="10.5500814844" />
                 </gating:vertex>
                 <gating:vertex>
                   <gating:coordinate data-type:value="536.0023165392" />
                   <gating:coordinate data-type:value="6873.9964311795" />
                 </gating:vertex>
                 <gating:vertex>
                   <gating:coordinate data-type:value="56234.1325190349" />
                   <gating:coordinate data-type:value="6873.9964311795" />
                 </gating:vertex>
                 <gating:vertex>
                   <gating:coordinate data-type:value="58997.4625592356" />
                   <gating:coordinate data-type:value="6515.5861036394" />
                 </gating:vertex>
                 <gating:vertex>
                   <gating:coordinate data-type:value="58997.4625592356" />
                   <gating:coordinate data-type:value="10.5500814844" />
                 </gating:vertex>
                 <gating:vertex>
                   <gating:coordinate data-type:value="536.0023165392" />
                   <gating:coordinate data-type:value="10.5500814844" />
                 </gating:vertex>
                 <gating:vertex>
                   <gating:coordinate data-type:value="536.0023165392" />
                   <gating:coordinate data-type:value="9.4785997765" />
                 </gating:vertex>
               </gating:PolygonGate>
             </Gate>
           </Population>
         </Subpopulations>
       </SampleNode>
     </Sample>
     <Sample>
       <DataSet uri="file:/D:/EMBO%20Journal/返修实验/20250607%20流式/20260610/23f%20pbs%20Run%201%2020250610162014.fcs"  sampleID="5" />
       <Transformations>
         <transforms:linear transforms:minRange="0.2212941176"  transforms:maxRange="18"  gain="1.0588235294" >
           <data-type:parameter data-type:name="Time" />
         </transforms:linear>
         <transforms:log transforms:offset="1"  transforms:decades="5" >
           <data-type:parameter data-type:name="FSC27-A" />
         </transforms:log>
         <transforms:log transforms:offset="1"  transforms:decades="5" >
           <data-type:parameter data-type:name="SSC39-A" />
         </transforms:log>
         <transforms:linear transforms:minRange="0"  transforms:maxRange="100000"  gain="1" >
           <data-type:parameter data-type:name="FSC27-H" />
         </transforms:linear>
         <transforms:linear transforms:minRange="0"  transforms:maxRange="100000"  gain="1" >
           <data-type:parameter data-type:name="FSC27-W" />
         </transforms:linear>
         <transforms:linear transforms:minRange="0"  transforms:maxRange="100000"  gain="1" >
           <data-type:parameter data-type:name="SSC39-H" />
         </transforms:linear>
         <transforms:linear transforms:minRange="0"  transforms:maxRange="100000"  gain="1" >
           <data-type:parameter data-type:name="SSC39-W" />
         </transforms:linear>
         <transforms:log transforms:offset="1"  transforms:decades="5" >
           <data-type:parameter data-type:name="FL38-H" />
         </transforms:log>
         <transforms:log transforms:offset="1"  transforms:decades="5" >
           <data-type:parameter data-type:name="FL38-A" />
         </transforms:log>
         <transforms:log transforms:offset="1"  transforms:decades="5" >
           <data-type:parameter data-type:name="FL38-W" />
         </transforms:log>
         <transforms:log transforms:offset="1"  transforms:decades="9.3319298654" >
           <data-type:parameter data-type:name="GateMatch" />
         </transforms:log>
         <transforms:log transforms:offset="1"  transforms:decades="9.3319298654" >
           <data-type:parameter data-type:name="SortIndex" />
         </transforms:log>
         <transforms:log transforms:offset="1"  transforms:decades="9.3319298654" >
           <data-type:parameter data-type:name="DropsSorted" />
         </transforms:log>
         <transforms:log transforms:offset="1"  transforms:decades="9.3319298654" >
           <data-type:parameter data-type:name="SortDestination" />
         </transforms:log>
       </Transformations>
       <Keywords>
         <Keyword name="FJ_FCS_VERSION"  value="3.1" />
         <Keyword name="$BEGINANALYSIS"  value="000000000000" />
         <Keyword name="$BEGINDATA"  value="000000002836" />
         <Keyword name="$BEGINSTEXT"  value="000000000000" />
         <Keyword name="$BYTEORD"  value="1,2,3,4" />
         <Keyword name="$DATATYPE"  value="F" />
         <Keyword name="$ENDANALYSIS"  value="000000000000" />
         <Keyword name="$ENDDATA"  value="000001122836" />
         <Keyword name="$ENDSTEXT"  value="000000000000" />
         <Keyword name="$MODE"  value="L" />
         <Keyword name="$NEXTDATA"  value="000000000000" />
         <Keyword name="$PAR"  value="14" />
         <Keyword name="$P1B"  value="32" />
         <Keyword name="$P1E"  value="0,0" />
         <Keyword name="$P1N"  value="Time" />
         <Keyword name="$P1R"  value="2147483647" />
         <Keyword name="$P1L"  value="0" />
         <Keyword name="$P1O"  value="0" />
         <Keyword name="$P1S"  value="Time" />
         <Keyword name="$P1V"  value="0" />
         <Keyword name="$P2B"  value="32" />
         <Keyword name="$P2E"  value="0,0" />
         <Keyword name="$P2N"  value="FSC27-A" />
         <Keyword name="$P2R"  value="100000" />
         <Keyword name="$P2F"  value="488_FSC" />
         <Keyword name="$P2L"  value="488" />
         <Keyword name="$P2O"  value="125" />
         <Keyword name="$P2S"  value="488 FSC-A" />
         <Keyword name="$P2V"  value="298" />
         <Keyword name="$P3B"  value="32" />
         <Keyword name="$P3E"  value="0,0" />
         <Keyword name="$P3N"  value="SSC39-A" />
         <Keyword name="$P3R"  value="100000" />
         <Keyword name="$P3F"  value="488_SSC" />
         <Keyword name="$P3L"  value="488" />
         <Keyword name="$P3O"  value="125" />
         <Keyword name="$P3S"  value="488 SSC-A" />
         <Keyword name="$P3V"  value="322" />
         <Keyword name="$P4B"  value="32" />
         <Keyword name="$P4E"  value="0,0" />
         <Keyword name="$P4N"  value="FSC27-H" />
         <Keyword name="$P4R"  value="100000" />
         <Keyword name="$P4F"  value="488_FSC" />
         <Keyword name="$P4L"  value="488" />
         <Keyword name="$P4O"  value="125" />
         <Keyword name="$P4S"  value="488 FSC-H" />
         <Keyword name="$P4V"  value="298" />
         <Keyword name="$P5B"  value="32" />
         <Keyword name="$P5E"  value="0,0" />
         <Keyword name="$P5N"  value="FSC27-W" />
         <Keyword name="$P5R"  value="100000" />
         <Keyword name="$P5F"  value="488_FSC" />
         <Keyword name="$P5L"  value="488" />
         <Keyword name="$P5O"  value="125" />
         <Keyword name="$P5S"  value="488 FSC-W" />
         <Keyword name="$P5V"  value="298" />
         <Keyword name="$P6B"  value="32" />
         <Keyword name="$P6E"  value="0,0" />
         <Keyword name="$P6N"  value="SSC39-H" />
         <Keyword name="$P6R"  value="100000" />
         <Keyword name="$P6F"  value="488_SSC" />
         <Keyword name="$P6L"  value="488" />
         <Keyword name="$P6O"  value="125" />
         <Keyword name="$P6S"  value="488 SSC-H" />
         <Keyword name="$P6V"  value="322" />
         <Keyword name="$P7B"  value="32" />
         <Keyword name="$P7E"  value="0,0" />
         <Keyword name="$P7N"  value="SSC39-W" />
         <Keyword name="$P7R"  value="100000" />
         <Keyword name="$P7F"  value="488_SSC" />
         <Keyword name="$P7L"  value="488" />
         <Keyword name="$P7O"  value="125" />
         <Keyword name="$P7S"  value="488 SSC-W" />
         <Keyword name="$P7V"  value="322" />
         <Keyword name="$P8B"  value="32" />
         <Keyword name="$P8E"  value="0,0" />
         <Keyword name="$P8N"  value="FL38-H" />
         <Keyword name="$P8R"  value="100000" />
         <Keyword name="$P8F"  value="575_15" />
         <Keyword name="$P8L"  value="561" />
         <Keyword name="$P8O"  value="120" />
         <Keyword name="$P8S"  value="PE-H" />
         <Keyword name="$P8V"  value="698" />
         <Keyword name="$P9B"  value="32" />
         <Keyword name="$P9E"  value="0,0" />
         <Keyword name="$P9N"  value="FL38-A" />
         <Keyword name="$P9R"  value="100000" />
         <Keyword name="$P9F"  value="575_15" />
         <Keyword name="$P9L"  value="561" />
         <Keyword name="$P9O"  value="120" />
         <Keyword name="$P9S"  value="PE-A" />
         <Keyword name="$P9V"  value="698" />
         <Keyword name="$P10B"  value="32" />
         <Keyword name="$P10E"  value="0,0" />
         <Keyword name="$P10N"  value="FL38-W" />
         <Keyword name="$P10R"  value="100000" />
         <Keyword name="$P10F"  value="575_15" />
         <Keyword name="$P10L"  value="561" />
         <Keyword name="$P10O"  value="120" />
         <Keyword name="$P10S"  value="PE-W" />
         <Keyword name="$P10V"  value="698" />
         <Keyword name="$P11B"  value="32" />
         <Keyword name="$P11E"  value="0,0" />
         <Keyword name="$P11N"  value="GateMatch" />
         <Keyword name="$P11R"  value="2147483647" />
         <Keyword name="$P11L"  value="0" />
         <Keyword name="$P11O"  value="0" />
         <Keyword name="$P11S"  value="GateMatch" />
         <Keyword name="$P11V"  value="0" />
         <Keyword name="$P12B"  value="32" />
         <Keyword name="$P12E"  value="0,0" />
         <Keyword name="$P12N"  value="SortIndex" />
         <Keyword name="$P12R"  value="2147483647" />
         <Keyword name="$P12O"  value="0" />
         <Keyword name="$P12S"  value="SortIndex" />
         <Keyword name="$P12V"  value="0" />
         <Keyword name="$P13B"  value="32" />
         <Keyword name="$P13E"  value="0,0" />
         <Keyword name="$P13N"  value="DropsSorted" />
         <Keyword name="$P13R"  value="2147483647" />
         <Keyword name="$P13O"  value="0" />
         <Keyword name="$P13S"  value="DropsSorted" />
         <Keyword name="$P13V"  value="0" />
         <Keyword name="$P14B"  value="32" />
         <Keyword name="$P14E"  value="0,0" />
         <Keyword name="$P14N"  value="SortDestination" />
         <Keyword name="$P14R"  value="2147483647" />
         <Keyword name="$P14O"  value="0" />
         <Keyword name="$P14S"  value="SortDestination" />
         <Keyword name="$P14V"  value="0" />
         <Keyword name="$TOT"  value="0000020000" />
         <Keyword name="$BTIM"  value="16:20:14.88" />
         <Keyword name="$CYT"  value="Bigfoot" />
         <Keyword name="$CYTSN"  value="50112" />
         <Keyword name="$DATE"  value="10-JUN-2025" />
         <Keyword name="$ETIM"  value="16:20:32.10" />
         <Keyword name="$FIL"  value="23f pbs Run 1 20250610162014.fcs" />
         <Keyword name="$SPILLOVER"  value="1,FL38-A,1.0000" />
         <Keyword name="$TIMESTEP"  value="1E-05" />
         <Keyword name="$TR"  value="Laser488_Filter488_FSC,0.02 Laser488_Filter488_SSC,0.02 " />
         <Keyword name="$VOL"  value="0000000.00" />
         <Keyword name="$WELLID"  value="sampleModelIdUnEOoCSVAkiLy3TeWO98Kg" />
         <Keyword name="SPECTRA4NAME"  value="561nm" />
         <Keyword name="ISFSCNDFLIPPERENABLED"  value="False" />
         <Keyword name="SPILLOVERVER"  value="2" />
         <Keyword name="SPECTRA5NAME"  value="561nm" />
         <Keyword name="ISFLOATSCALED"  value="True" />
         <Keyword name="ISFSCPOLARIZEDFLIPPERENABLED"  value="False" />
         <Keyword name="SPECTRA4PARAMETERS"  value="FL38-H" />
         <Keyword name="SPECTRA5PARAMETERS"  value="FL38-A" />
         <Keyword name="ISFSCSPDFLIPPERENABLED"  value="False" />
         <Keyword name="SPECTRA1MEASUREMENT"  value="Height" />
         <Keyword name="SPECTRA3NAME"  value="488nm" />
         <Keyword name="SESSIONID"  value="SessioniFvhpb0jjk-BPUunRVqUfg" />
         <Keyword name="ISSSCNDFLIPPERENABLED"  value="False" />
         <Keyword name="PROTOCOLLINK"  value="SQSProtocolHb5fp9fsOEmWpvXjrnJNGg" />
         <Keyword name="DEFAULT_X_PARM"  value="P2N" />
         <Keyword name="ISNOTCH785FIPPERENABLED"  value="False" />
         <Keyword name="SPECTRA1PARAMETERS"  value="FSC27-H,SSC39-H" />
         <Keyword name="SPECTRA2PARAMETERS"  value="FSC27-A,SSC39-A" />
         <Keyword name="SPECTRA1NAME"  value="488nm" />
         <Keyword name="SAMPLEID"  value="sampleModelIdUnEOoCSVAkiLy3TeWO98Kg" />
         <Keyword name="SPECTRA6MEASUREMENT"  value="Width" />
         <Keyword name="SPECTRA6NAME"  value="561nm" />
         <Keyword name="ISSSCPOLARIZERENABLED"  value="False" />
         <Keyword name="BIGFOOTVER"  value="1.19.47239.6" />
         <Keyword name="SPECTRA4MEASUREMENT"  value="Height" />
         <Keyword name="SPECTRA6PARAMETERS"  value="FL38-W" />
         <Keyword name="ISFSCPOLARIZERENABLED"  value="False" />
         <Keyword name="ISNOTCH445FIPPERENABLED"  value="False" />
         <Keyword name="SPECTRA3MEASUREMENT"  value="Width" />
         <Keyword name="SPECTRA3PARAMETERS"  value="FSC27-W,SSC39-W" />
         <Keyword name="SPECTRA2NAME"  value="488nm" />
         <Keyword name="SPECTRA2MEASUREMENT"  value="Area" />
         <Keyword name="DEFAULT_Y_PARM"  value="P3N" />
         <Keyword name="SPECTRA5MEASUREMENT"  value="Area" />
         <Keyword name="ISSSCPOLARIZEDFLIPPERENABLED"  value="False" />
         <Keyword name="BIGFOOT"  value="Bigfoot" />
       </Keywords>
       <SampleNode name="23f pbs Run 1 20250610162014.fcs"  annotation=""  owningGroup=""  expanded="1"  sortPriority="10"  count="20000"  sampleID="5" >
         <Graph smoothing="0"  backColor="#ffffff"  foreColor="#000000"  heatMapStatParameter="FL38-H"  type="Pseudocolor"  fast="1" >
           <Axis dimension="x"  name="FL38-A"  label=""  auto="auto" />
           <Axis dimension="y"  name="FSC27-A"  label=""  auto="auto" />
           <GraphSettings level="5%"  smoothingHighResolution="1"  contourHighResolution="1"  histogramSmoothingCount="0"  graphResolution="256"  showOutliers="0"  drawLargeDots="0"  dotsToDraw="8000"  tint="le.chartfill.tinted.40"  lineWeight="le.lineweight.normal"  lineStyle="le.linestyle.solid" />
           <GraphEnvironment showGrid="0"  showAxes="tnlTNL"  showGates="1"  showFreqOnPlots="1"  showGateNameOnPlots="1"  showMedians="0"  showUncomped="0"  addEventParam="0"  lastYAxisName="" >
             <TextTraits font="SansSerif"  size="11"  name="Labels"  style="plain"  color="#000000"  background="#00ffffff"  just="left" />
             <TextTraits font="SansSerif"  size="11"  name="LayoutGates"  style="plain"  color="#000000"  background="#00ffffff"  just="left" />
             <TextTraits font="SansSerif"  size="9"  name="Numbers"  style="plain"  color="#000000"  background="#00ffffff"  just="left" />
             <TextTraits font="SansSerif"  size="9"  name="Legend"  style="plain"  color="#000000"  background="#00ffffff"  just="left" />
             <WindowPosition x="360"  y="64"  width="392"  height="584"  displayed="0"  panelState="---" />
           </GraphEnvironment>
         </Graph>
         <Subpopulations>
           <Population name="Bacteria"  annotation=""  owningGroup="All Samples"  expanded="1"  sortPriority="10"  count="19957" >
             <Graph smoothing="0"  backColor="#ffffff"  foreColor="#000000"  heatMapStatParameter="FL38-H"  type="Pseudocolor"  fast="1" >
               <Axis dimension="x"  name="FSC27-A"  label=""  auto="auto" />
               <Axis dimension="y"  name="SSC39-A"  label=""  auto="auto" />
               <GraphSettings level="5%"  smoothingHighResolution="1"  contourHighResolution="1"  histogramSmoothingCount="0"  graphResolution="256"  showOutliers="0"  drawLargeDots="0"  dotsToDraw="8000"  tint="le.chartfill.tinted.40"  lineWeight="le.lineweight.normal"  lineStyle="le.linestyle.solid" />
               <GraphEnvironment showGrid="0"  showAxes="tnlTNL"  showGates="1"  showFreqOnPlots="1"  showGateNameOnPlots="1"  showMedians="0"  showUncomped="0"  addEventParam="0"  lastYAxisName="" >
                 <TextTraits font="SansSerif"  size="11"  name="Labels"  style="plain"  color="#000000"  background="#00ffffff"  just="left" />
                 <TextTraits font="SansSerif"  size="11"  name="LayoutGates"  style="plain"  color="#000000"  background="#00ffffff"  just="left" />
                 <TextTraits font="SansSerif"  size="9"  name="Numbers"  style="plain"  color="#000000"  background="#00ffffff"  just="left" />
                 <TextTraits font="SansSerif"  size="9"  name="Legend"  style="plain"  color="#000000"  background="#00ffffff"  just="left" />
                 <WindowPosition x="492"  y="64"  width="392"  height="584"  displayed="1"  panelState="---" />
               </GraphEnvironment>
             </Graph>
             <Gate gating:id="ID1151541680" >
               <gating:PolygonGate eventsInside="1"  annoOffsetX="0"  annoOffsetY="0"  tint="#000000"  isTinted="0"  lineWeight="Normal"  userDefined="1"  quadId="-1"  gateResolution="256" >
                 <gating:dimension>
                   <data-type:fcs-dimension data-type:name="FSC27-A" />
                 </gating:dimension>
                 <gating:dimension>
                   <data-type:fcs-dimension data-type:name="SSC39-A" />
                 </gating:dimension>
                 <gating:vertex>
                   <gating:coordinate data-type:value="95.3161883235" />
                   <gating:coordinate data-type:value="5853.8536481818" />
                 </gating:vertex>
                 <gating:vertex>
                   <gating:coordinate data-type:value="2053.5250264571" />
                   <gating:coordinate data-type:value="5853.8536481818" />
                 </gating:vertex>
                 <gating:vertex>
                   <gating:coordinate data-type:value="8254.0418526802" />
                   <gating:coordinate data-type:value="725.2122247218" />
                 </gating:vertex>
                 <gating:vertex>
                   <gating:coordinate data-type:value="20535.2502645715" />
                   <gating:coordinate data-type:value="44.7881156235" />
                 </gating:vertex>
                 <gating:vertex>
                   <gating:coordinate data-type:value="2487.9023672388" />
                   <gating:coordinate data-type:value="6.1758632986" />
                 </gating:vertex>
                 <gating:vertex>
                   <gating:coordinate data-type:value="100" />
                   <gating:coordinate data-type:value="1.1742685835" />
                 </gating:vertex>
                 <gating:vertex>
                   <gating:coordinate data-type:value="5.1089697745" />
                   <gating:coordinate data-type:value="2.7660527949" />
                 </gating:vertex>
                 <gating:vertex>
                   <gating:coordinate data-type:value="6.1896581889" />
                   <gating:coordinate data-type:value="85.1593931825" />
                 </gating:vertex>
                 <gating:vertex>
                   <gating:coordinate data-type:value="17.7827941004" />
                   <gating:coordinate data-type:value="3078.7334695492" />
                 </gating:vertex>
               </gating:PolygonGate>
             </Gate>
           </Population>
           <Population name="C3"  annotation=""  owningGroup="All Samples"  expanded="1"  sortPriority="10"  count="26" >
             <Graph smoothing="0"  backColor="#ffffff"  foreColor="#000000"  heatMapStatParameter="FL38-H"  type="Pseudocolor"  fast="1" >
               <Axis dimension="x"  name="FL38-H"  label=""  auto="auto" />
               <Axis dimension="y"  name="FSC27-A"  label=""  auto="auto" />
               <GraphSettings level="5%"  smoothingHighResolution="1"  contourHighResolution="1"  histogramSmoothingCount="0"  graphResolution="256"  showOutliers="0"  drawLargeDots="0"  dotsToDraw="8000"  tint="le.chartfill.tinted.40"  lineWeight="le.lineweight.normal"  lineStyle="le.linestyle.solid" />
               <GraphEnvironment showGrid="0"  showAxes="tnlTNL"  showGates="1"  showFreqOnPlots="1"  showGateNameOnPlots="1"  showMedians="0"  showUncomped="0"  addEventParam="0"  lastYAxisName="" >
                 <TextTraits font="SansSerif"  size="11"  name="Labels"  style="plain"  color="#000000"  background="#00ffffff"  just="left" />
                 <TextTraits font="SansSerif"  size="11"  name="LayoutGates"  style="plain"  color="#000000"  background="#00ffffff"  just="left" />
                 <TextTraits font="SansSerif"  size="9"  name="Numbers"  style="plain"  color="#000000"  background="#00ffffff"  just="left" />
                 <TextTraits font="SansSerif"  size="9"  name="Legend"  style="plain"  color="#000000"  background="#00ffffff"  just="left" />
                 <WindowPosition x="492"  y="64"  width="392"  height="584"  displayed="0"  panelState="---" />
               </GraphEnvironment>
             </Graph>
             <Gate gating:id="ID1380812745" >
               <gating:PolygonGate eventsInside="1"  annoOffsetX="0"  annoOffsetY="0"  tint="#000000"  isTinted="0"  lineWeight="Normal"  userDefined="1"  quadId="-1"  gateResolution="256" >
                 <gating:dimension>
                   <data-type:fcs-dimension data-type:name="FL38-H" />
                 </gating:dimension>
                 <gating:dimension>
                   <data-type:fcs-dimension data-type:name="FSC27-A" />
                 </gating:dimension>
                 <gating:vertex>
                   <gating:coordinate data-type:value="618.9658188913" />
                   <gating:coordinate data-type:value="4985.1062445855" />
                 </gating:vertex>
                 <gating:vertex>
                   <gating:coordinate data-type:value="11006.9417125221" />
                   <gating:coordinate data-type:value="6515.5861036394" />
                 </gating:vertex>
                 <gating:vertex>
                   <gating:coordinate data-type:value="44241.8555384791" />
                   <gating:coordinate data-type:value="1802.24551525" />
                 </gating:vertex>
                 <gating:vertex>
                   <gating:coordinate data-type:value="51089.6977450692" />
                   <gating:coordinate data-type:value="89.8438537235" />
                 </gating:vertex>
                 <gating:vertex>
                   <gating:coordinate data-type:value="28729.8483335366" />
                   <gating:coordinate data-type:value="16.1920682446" />
                 </gating:vertex>
                 <gating:vertex>
                   <gating:coordinate data-type:value="2872.9848333537" />
                   <gating:coordinate data-type:value="4.7251826936" />
                 </gating:vertex>
                 <gating:vertex>
                   <gating:coordinate data-type:value="510.8969774507" />
                   <gating:coordinate data-type:value="10" />
                 </gating:vertex>
                 <gating:vertex>
                   <gating:coordinate data-type:value="237.1373705662" />
                   <gating:coordinate data-type:value="94.7859977652" />
                 </gating:vertex>
                 <gating:vertex>
                   <gating:coordinate data-type:value="316.2277660168" />
                   <gating:coordinate data-type:value="1113.0421932675" />
                 </gating:vertex>
               </gating:PolygonGate>
             </Gate>
           </Population>
           <Population name="C3+"  annotation=""  owningGroup="All Samples"  expanded="1"  sortPriority="10"  count="162" >
             <Graph smoothing="0"  backColor="#ffffff"  foreColor="#000000"  heatMapStatParameter="FL38-H"  type="Pseudocolor"  fast="1" >
               <Axis dimension="x"  name="FL38-A"  label=""  auto="auto" />
               <Axis dimension="y"  name="FSC27-A"  label=""  auto="auto" />
               <GraphSettings level="5%"  smoothingHighResolution="1"  contourHighResolution="1"  histogramSmoothingCount="0"  graphResolution="256"  showOutliers="0"  drawLargeDots="0"  dotsToDraw="8000"  tint="le.chartfill.tinted.40"  lineWeight="le.lineweight.normal"  lineStyle="le.linestyle.solid" />
               <GraphEnvironment showGrid="0"  showAxes="tnlTNL"  showGates="1"  showFreqOnPlots="1"  showGateNameOnPlots="1"  showMedians="0"  showUncomped="0"  addEventParam="0"  lastYAxisName="" >
                 <TextTraits font="SansSerif"  size="11"  name="Labels"  style="plain"  color="#000000"  background="#00ffffff"  just="left" />
                 <TextTraits font="SansSerif"  size="11"  name="LayoutGates"  style="plain"  color="#000000"  background="#00ffffff"  just="left" />
                 <TextTraits font="SansSerif"  size="9"  name="Numbers"  style="plain"  color="#000000"  background="#00ffffff"  just="left" />
                 <TextTraits font="SansSerif"  size="9"  name="Legend"  style="plain"  color="#000000"  background="#00ffffff"  just="left" />
                 <WindowPosition x="359"  y="63"  width="392"  height="584"  displayed="1"  panelState="---" />
               </GraphEnvironment>
             </Graph>
             <Gate gating:id="ID733231201" >
               <gating:PolygonGate eventsInside="1"  annoOffsetX="-147"  annoOffsetY="79"  tint="#000000"  isTinted="0"  lineWeight="Normal"  userDefined="1"  quadId="-1"  gateResolution="256" >
                 <gating:dimension>
                   <data-type:fcs-dimension data-type:name="FL38-A" />
                 </gating:dimension>
                 <gating:dimension>
                   <data-type:fcs-dimension data-type:name="FSC27-A" />
                 </gating:dimension>
                 <gating:vertex>
                   <gating:coordinate data-type:value="536.0023165392" />
                   <gating:coordinate data-type:value="10.5500814844" />
                 </gating:vertex>
                 <gating:vertex>
                   <gating:coordinate data-type:value="536.0023165392" />
                   <gating:coordinate data-type:value="10.5500814844" />
                 </gating:vertex>
                 <gating:vertex>
                   <gating:coordinate data-type:value="536.0023165392" />
                   <gating:coordinate data-type:value="6873.9964311795" />
                 </gating:vertex>
                 <gating:vertex>
                   <gating:coordinate data-type:value="56234.1325190349" />
                   <gating:coordinate data-type:value="6873.9964311795" />
                 </gating:vertex>
                 <gating:vertex>
                   <gating:coordinate data-type:value="58997.4625592356" />
                   <gating:coordinate data-type:value="6515.5861036394" />
                 </gating:vertex>
                 <gating:vertex>
                   <gating:coordinate data-type:value="58997.4625592356" />
                   <gating:coordinate data-type:value="10.5500814844" />
                 </gating:vertex>
                 <gating:vertex>
                   <gating:coordinate data-type:value="536.0023165392" />
                   <gating:coordinate data-type:value="10.5500814844" />
                 </gating:vertex>
                 <gating:vertex>
                   <gating:coordinate data-type:value="536.0023165392" />
                   <gating:coordinate data-type:value="9.4785997765" />
                 </gating:vertex>
               </gating:PolygonGate>
             </Gate>
           </Population>
         </Subpopulations>
       </SampleNode>
     </Sample>
     <Sample>
       <DataSet uri="file:/D:/EMBO%20Journal/返修实验/20250607%20流式/20260610/CRP%201%20Run%201%2020250610163127.fcs"  sampleID="18" />
       <Transformations>
         <transforms:linear transforms:minRange="1.578"  transforms:maxRange="15"  gain="1" >
           <data-type:parameter data-type:name="Time" />
         </transforms:linear>
         <transforms:log transforms:offset="1"  transforms:decades="5" >
           <data-type:parameter data-type:name="FSC27-A" />
         </transforms:log>
         <transforms:log transforms:offset="1"  transforms:decades="5" >
           <data-type:parameter data-type:name="SSC39-A" />
         </transforms:log>
         <transforms:linear transforms:minRange="0"  transforms:maxRange="100000"  gain="1" >
           <data-type:parameter data-type:name="FSC27-H" />
         </transforms:linear>
         <transforms:linear transforms:minRange="0"  transforms:maxRange="100000"  gain="1" >
           <data-type:parameter data-type:name="FSC27-W" />
         </transforms:linear>
         <transforms:linear transforms:minRange="0"  transforms:maxRange="100000"  gain="1" >
           <data-type:parameter data-type:name="SSC39-H" />
         </transforms:linear>
         <transforms:linear transforms:minRange="0"  transforms:maxRange="100000"  gain="1" >
           <data-type:parameter data-type:name="SSC39-W" />
         </transforms:linear>
         <transforms:log transforms:offset="1"  transforms:decades="5" >
           <data-type:parameter data-type:name="FL38-H" />
         </transforms:log>
         <transforms:log transforms:offset="1"  transforms:decades="5" >
           <data-type:parameter data-type:name="FL38-A" />
         </transforms:log>
         <transforms:log transforms:offset="1"  transforms:decades="5" >
           <data-type:parameter data-type:name="FL38-W" />
         </transforms:log>
         <transforms:log transforms:offset="1"  transforms:decades="9.3319298654" >
           <data-type:parameter data-type:name="GateMatch" />
         </transforms:log>
         <transforms:log transforms:offset="1"  transforms:decades="9.3319298654" >
           <data-type:parameter data-type:name="SortIndex" />
         </transforms:log>
         <transforms:log transforms:offset="1"  transforms:decades="9.3319298654" >
           <data-type:parameter data-type:name="DropsSorted" />
         </transforms:log>
         <transforms:log transforms:offset="1"  transforms:decades="9.3319298654" >
           <data-type:parameter data-type:name="SortDestination" />
         </transforms:log>
       </Transformations>
       <Keywords>
         <Keyword name="FJ_FCS_VERSION"  value="3.1" />
         <Keyword name="$BEGINANALYSIS"  value="000000000000" />
         <Keyword name="$BEGINDATA"  value="000000002834" />
         <Keyword name="$BEGINSTEXT"  value="000000000000" />
         <Keyword name="$BYTEORD"  value="1,2,3,4" />
         <Keyword name="$DATATYPE"  value="F" />
         <Keyword name="$ENDANALYSIS"  value="000000000000" />
         <Keyword name="$ENDDATA"  value="000001122834" />
         <Keyword name="$ENDSTEXT"  value="000000000000" />
         <Keyword name="$MODE"  value="L" />
         <Keyword name="$NEXTDATA"  value="000000000000" />
         <Keyword name="$PAR"  value="14" />
         <Keyword name="$P1B"  value="32" />
         <Keyword name="$P1E"  value="0,0" />
         <Keyword name="$P1N"  value="Time" />
         <Keyword name="$P1R"  value="2147483647" />
         <Keyword name="$P1L"  value="0" />
         <Keyword name="$P1O"  value="0" />
         <Keyword name="$P1S"  value="Time" />
         <Keyword name="$P1V"  value="0" />
         <Keyword name="$P2B"  value="32" />
         <Keyword name="$P2E"  value="0,0" />
         <Keyword name="$P2N"  value="FSC27-A" />
         <Keyword name="$P2R"  value="100000" />
         <Keyword name="$P2F"  value="488_FSC" />
         <Keyword name="$P2L"  value="488" />
         <Keyword name="$P2O"  value="125" />
         <Keyword name="$P2S"  value="488 FSC-A" />
         <Keyword name="$P2V"  value="298" />
         <Keyword name="$P3B"  value="32" />
         <Keyword name="$P3E"  value="0,0" />
         <Keyword name="$P3N"  value="SSC39-A" />
         <Keyword name="$P3R"  value="100000" />
         <Keyword name="$P3F"  value="488_SSC" />
         <Keyword name="$P3L"  value="488" />
         <Keyword name="$P3O"  value="125" />
         <Keyword name="$P3S"  value="488 SSC-A" />
         <Keyword name="$P3V"  value="322" />
         <Keyword name="$P4B"  value="32" />
         <Keyword name="$P4E"  value="0,0" />
         <Keyword name="$P4N"  value="FSC27-H" />
         <Keyword name="$P4R"  value="100000" />
         <Keyword name="$P4F"  value="488_FSC" />
         <Keyword name="$P4L"  value="488" />
         <Keyword name="$P4O"  value="125" />
         <Keyword name="$P4S"  value="488 FSC-H" />
         <Keyword name="$P4V"  value="298" />
         <Keyword name="$P5B"  value="32" />
         <Keyword name="$P5E"  value="0,0" />
         <Keyword name="$P5N"  value="FSC27-W" />
         <Keyword name="$P5R"  value="100000" />
         <Keyword name="$P5F"  value="488_FSC" />
         <Keyword name="$P5L"  value="488" />
         <Keyword name="$P5O"  value="125" />
         <Keyword name="$P5S"  value="488 FSC-W" />
         <Keyword name="$P5V"  value="298" />
         <Keyword name="$P6B"  value="32" />
         <Keyword name="$P6E"  value="0,0" />
         <Keyword name="$P6N"  value="SSC39-H" />
         <Keyword name="$P6R"  value="100000" />
         <Keyword name="$P6F"  value="488_SSC" />
         <Keyword name="$P6L"  value="488" />
         <Keyword name="$P6O"  value="125" />
         <Keyword name="$P6S"  value="488 SSC-H" />
         <Keyword name="$P6V"  value="322" />
         <Keyword name="$P7B"  value="32" />
         <Keyword name="$P7E"  value="0,0" />
         <Keyword name="$P7N"  value="SSC39-W" />
         <Keyword name="$P7R"  value="100000" />
         <Keyword name="$P7F"  value="488_SSC" />
         <Keyword name="$P7L"  value="488" />
         <Keyword name="$P7O"  value="125" />
         <Keyword name="$P7S"  value="488 SSC-W" />
         <Keyword name="$P7V"  value="322" />
         <Keyword name="$P8B"  value="32" />
         <Keyword name="$P8E"  value="0,0" />
         <Keyword name="$P8N"  value="FL38-H" />
         <Keyword name="$P8R"  value="100000" />
         <Keyword name="$P8F"  value="575_15" />
         <Keyword name="$P8L"  value="561" />
         <Keyword name="$P8O"  value="120" />
         <Keyword name="$P8S"  value="PE-H" />
         <Keyword name="$P8V"  value="698" />
         <Keyword name="$P9B"  value="32" />
         <Keyword name="$P9E"  value="0,0" />
         <Keyword name="$P9N"  value="FL38-A" />
         <Keyword name="$P9R"  value="100000" />
         <Keyword name="$P9F"  value="575_15" />
         <Keyword name="$P9L"  value="561" />
         <Keyword name="$P9O"  value="120" />
         <Keyword name="$P9S"  value="PE-A" />
         <Keyword name="$P9V"  value="698" />
         <Keyword name="$P10B"  value="32" />
         <Keyword name="$P10E"  value="0,0" />
         <Keyword name="$P10N"  value="FL38-W" />
         <Keyword name="$P10R"  value="100000" />
         <Keyword name="$P10F"  value="575_15" />
         <Keyword name="$P10L"  value="561" />
         <Keyword name="$P10O"  value="120" />
         <Keyword name="$P10S"  value="PE-W" />
         <Keyword name="$P10V"  value="698" />
         <Keyword name="$P11B"  value="32" />
         <Keyword name="$P11E"  value="0,0" />
         <Keyword name="$P11N"  value="GateMatch" />
         <Keyword name="$P11R"  value="2147483647" />
         <Keyword name="$P11L"  value="0" />
         <Keyword name="$P11O"  value="0" />
         <Keyword name="$P11S"  value="GateMatch" />
         <Keyword name="$P11V"  value="0" />
         <Keyword name="$P12B"  value="32" />
         <Keyword name="$P12E"  value="0,0" />
         <Keyword name="$P12N"  value="SortIndex" />
         <Keyword name="$P12R"  value="2147483647" />
         <Keyword name="$P12O"  value="0" />
         <Keyword name="$P12S"  value="SortIndex" />
         <Keyword name="$P12V"  value="0" />
         <Keyword name="$P13B"  value="32" />
         <Keyword name="$P13E"  value="0,0" />
         <Keyword name="$P13N"  value="DropsSorted" />
         <Keyword name="$P13R"  value="2147483647" />
         <Keyword name="$P13O"  value="0" />
         <Keyword name="$P13S"  value="DropsSorted" />
         <Keyword name="$P13V"  value="0" />
         <Keyword name="$P14B"  value="32" />
         <Keyword name="$P14E"  value="0,0" />
         <Keyword name="$P14N"  value="SortDestination" />
         <Keyword name="$P14R"  value="2147483647" />
         <Keyword name="$P14O"  value="0" />
         <Keyword name="$P14S"  value="SortDestination" />
         <Keyword name="$P14V"  value="0" />
         <Keyword name="$TOT"  value="0000020000" />
         <Keyword name="$BTIM"  value="16:31:27.81" />
         <Keyword name="$CYT"  value="Bigfoot" />
         <Keyword name="$CYTSN"  value="50112" />
         <Keyword name="$DATE"  value="10-JUN-2025" />
         <Keyword name="$ETIM"  value="16:31:42.95" />
         <Keyword name="$FIL"  value="CRP 1 Run 1 20250610163127.fcs" />
         <Keyword name="$SPILLOVER"  value="1,FL38-A,1.0000" />
         <Keyword name="$TIMESTEP"  value="1E-05" />
         <Keyword name="$TR"  value="Laser488_Filter488_FSC,0.02 Laser488_Filter488_SSC,0.02 " />
         <Keyword name="$VOL"  value="0000000.00" />
         <Keyword name="$WELLID"  value="sampleModelIdSCl5sFwclkyv1-hMgKVMAg" />
         <Keyword name="SPECTRA4NAME"  value="561nm" />
         <Keyword name="ISFSCNDFLIPPERENABLED"  value="False" />
         <Keyword name="SPILLOVERVER"  value="2" />
         <Keyword name="SPECTRA5NAME"  value="561nm" />
         <Keyword name="ISFLOATSCALED"  value="True" />
         <Keyword name="ISFSCPOLARIZEDFLIPPERENABLED"  value="False" />
         <Keyword name="SPECTRA4PARAMETERS"  value="FL38-H" />
         <Keyword name="SPECTRA5PARAMETERS"  value="FL38-A" />
         <Keyword name="ISFSCSPDFLIPPERENABLED"  value="False" />
         <Keyword name="SPECTRA1MEASUREMENT"  value="Height" />
         <Keyword name="SPECTRA3NAME"  value="488nm" />
         <Keyword name="SESSIONID"  value="SessionWa5Kif6ddUK2YmeWkCb5Aw" />
         <Keyword name="ISSSCNDFLIPPERENABLED"  value="False" />
         <Keyword name="PROTOCOLLINK"  value="SQSProtocolHb5fp9fsOEmWpvXjrnJNGg" />
         <Keyword name="DEFAULT_X_PARM"  value="P2N" />
         <Keyword name="ISNOTCH785FIPPERENABLED"  value="False" />
         <Keyword name="SPECTRA1PARAMETERS"  value="FSC27-H,SSC39-H" />
         <Keyword name="SPECTRA2PARAMETERS"  value="FSC27-A,SSC39-A" />
         <Keyword name="SPECTRA1NAME"  value="488nm" />
         <Keyword name="SAMPLEID"  value="sampleModelIdSCl5sFwclkyv1-hMgKVMAg" />
         <Keyword name="SPECTRA6MEASUREMENT"  value="Width" />
         <Keyword name="SPECTRA6NAME"  value="561nm" />
         <Keyword name="ISSSCPOLARIZERENABLED"  value="False" />
         <Keyword name="BIGFOOTVER"  value="1.19.47239.6" />
         <Keyword name="SPECTRA4MEASUREMENT"  value="Height" />
         <Keyword name="SPECTRA6PARAMETERS"  value="FL38-W" />
         <Keyword name="ISFSCPOLARIZERENABLED"  value="False" />
         <Keyword name="ISNOTCH445FIPPERENABLED"  value="False" />
         <Keyword name="SPECTRA3MEASUREMENT"  value="Width" />
         <Keyword name="SPECTRA3PARAMETERS"  value="FSC27-W,SSC39-W" />
         <Keyword name="SPECTRA2NAME"  value="488nm" />
         <Keyword name="SPECTRA2MEASUREMENT"  value="Area" />
         <Keyword name="DEFAULT_Y_PARM"  value="P3N" />
         <Keyword name="SPECTRA5MEASUREMENT"  value="Area" />
         <Keyword name="ISSSCPOLARIZEDFLIPPERENABLED"  value="False" />
         <Keyword name="BIGFOOT"  value="Bigfoot" />
       </Keywords>
       <SampleNode name="CRP 1 Run 1 20250610163127.fcs"  annotation=""  owningGroup=""  expanded="1"  sortPriority="10"  count="20000"  sampleID="18" >
         <Graph smoothing="0"  backColor="#ffffff"  foreColor="#000000"  heatMapStatParameter="FL38-H"  type="Pseudocolor"  fast="1" >
           <Axis dimension="x"  name="FL38-A"  label=""  auto="auto" />
           <Axis dimension="y"  name="FSC27-A"  label=""  auto="auto" />
           <GraphSettings level="5%"  smoothingHighResolution="1"  contourHighResolution="1"  histogramSmoothingCount="0"  graphResolution="256"  showOutliers="0"  drawLargeDots="0"  dotsToDraw="8000"  tint="le.chartfill.tinted.40"  lineWeight="le.lineweight.normal"  lineStyle="le.linestyle.solid" />
           <GraphEnvironment showGrid="0"  showAxes="tnlTNL"  showGates="1"  showFreqOnPlots="1"  showGateNameOnPlots="1"  showMedians="0"  showUncomped="0"  addEventParam="0"  lastYAxisName="" >
             <TextTraits font="SansSerif"  size="11"  name="Labels"  style="plain"  color="#000000"  background="#00ffffff"  just="left" />
             <TextTraits font="SansSerif"  size="11"  name="LayoutGates"  style="plain"  color="#000000"  background="#00ffffff"  just="left" />
             <TextTraits font="SansSerif"  size="9"  name="Numbers"  style="plain"  color="#000000"  background="#00ffffff"  just="left" />
             <TextTraits font="SansSerif"  size="9"  name="Legend"  style="plain"  color="#000000"  background="#00ffffff"  just="left" />
             <WindowPosition x="360"  y="64"  width="392"  height="584"  displayed="0"  panelState="---" />
           </GraphEnvironment>
         </Graph>
         <Subpopulations>
           <Population name="Bacteria"  annotation=""  owningGroup="All Samples"  expanded="1"  sortPriority="10"  count="19966" >
             <Graph smoothing="0"  backColor="#ffffff"  foreColor="#000000"  heatMapStatParameter="FL38-H"  type="Pseudocolor"  fast="1" >
               <Axis dimension="x"  name="FSC27-A"  label=""  auto="auto" />
               <Axis dimension="y"  name="SSC39-A"  label=""  auto="auto" />
               <GraphSettings level="5%"  smoothingHighResolution="1"  contourHighResolution="1"  histogramSmoothingCount="0"  graphResolution="256"  showOutliers="0"  drawLargeDots="0"  dotsToDraw="8000"  tint="le.chartfill.tinted.40"  lineWeight="le.lineweight.normal"  lineStyle="le.linestyle.solid" />
               <GraphEnvironment showGrid="0"  showAxes="tnlTNL"  showGates="1"  showFreqOnPlots="1"  showGateNameOnPlots="1"  showMedians="0"  showUncomped="0"  addEventParam="0"  lastYAxisName="" >
                 <TextTraits font="SansSerif"  size="11"  name="Labels"  style="plain"  color="#000000"  background="#00ffffff"  just="left" />
                 <TextTraits font="SansSerif"  size="11"  name="LayoutGates"  style="plain"  color="#000000"  background="#00ffffff"  just="left" />
                 <TextTraits font="SansSerif"  size="9"  name="Numbers"  style="plain"  color="#000000"  background="#00ffffff"  just="left" />
                 <TextTraits font="SansSerif"  size="9"  name="Legend"  style="plain"  color="#000000"  background="#00ffffff"  just="left" />
                 <WindowPosition x="492"  y="64"  width="392"  height="584"  displayed="1"  panelState="---" />
               </GraphEnvironment>
             </Graph>
             <Gate gating:id="ID1647146779" >
               <gating:PolygonGate eventsInside="1"  annoOffsetX="0"  annoOffsetY="0"  tint="#000000"  isTinted="0"  lineWeight="Normal"  userDefined="1"  quadId="-1"  gateResolution="256" >
                 <gating:dimension>
                   <data-type:fcs-dimension data-type:name="FSC27-A" />
                 </gating:dimension>
                 <gating:dimension>
                   <data-type:fcs-dimension data-type:name="SSC39-A" />
                 </gating:dimension>
                 <gating:vertex>
                   <gating:coordinate data-type:value="95.3161883235" />
                   <gating:coordinate data-type:value="5853.8536481818" />
                 </gating:vertex>
                 <gating:vertex>
                   <gating:coordinate data-type:value="2053.5250264571" />
                   <gating:coordinate data-type:value="5853.8536481818" />
                 </gating:vertex>
                 <gating:vertex>
                   <gating:coordinate data-type:value="8254.0418526802" />
                   <gating:coordinate data-type:value="725.2122247218" />
                 </gating:vertex>
                 <gating:vertex>
                   <gating:coordinate data-type:value="20535.2502645715" />
                   <gating:coordinate data-type:value="44.7881156235" />
                 </gating:vertex>
                 <gating:vertex>
                   <gating:coordinate data-type:value="2487.9023672388" />
                   <gating:coordinate data-type:value="6.1758632986" />
                 </gating:vertex>
                 <gating:vertex>
                   <gating:coordinate data-type:value="100" />
                   <gating:coordinate data-type:value="1.1742685835" />
                 </gating:vertex>
                 <gating:vertex>
                   <gating:coordinate data-type:value="5.1089697745" />
                   <gating:coordinate data-type:value="2.7660527949" />
                 </gating:vertex>
                 <gating:vertex>
                   <gating:coordinate data-type:value="6.1896581889" />
                   <gating:coordinate data-type:value="85.1593931825" />
                 </gating:vertex>
                 <gating:vertex>
                   <gating:coordinate data-type:value="17.7827941004" />
                   <gating:coordinate data-type:value="3078.7334695492" />
                 </gating:vertex>
               </gating:PolygonGate>
             </Gate>
           </Population>
           <Population name="C3"  annotation=""  owningGroup="All Samples"  expanded="1"  sortPriority="10"  count="17328" >
             <Graph smoothing="0"  backColor="#ffffff"  foreColor="#000000"  heatMapStatParameter="FL38-H"  type="Pseudocolor"  fast="1" >
               <Axis dimension="x"  name="FL38-H"  label=""  auto="auto" />
               <Axis dimension="y"  name="FSC27-A"  label=""  auto="auto" />
               <GraphSettings level="5%"  smoothingHighResolution="1"  contourHighResolution="1"  histogramSmoothingCount="0"  graphResolution="256"  showOutliers="0"  drawLargeDots="0"  dotsToDraw="8000"  tint="le.chartfill.tinted.40"  lineWeight="le.lineweight.normal"  lineStyle="le.linestyle.solid" />
               <GraphEnvironment showGrid="0"  showAxes="tnlTNL"  showGates="1"  showFreqOnPlots="1"  showGateNameOnPlots="1"  showMedians="0"  showUncomped="0"  addEventParam="0"  lastYAxisName="" >
                 <TextTraits font="SansSerif"  size="11"  name="Labels"  style="plain"  color="#000000"  background="#00ffffff"  just="left" />
                 <TextTraits font="SansSerif"  size="11"  name="LayoutGates"  style="plain"  color="#000000"  background="#00ffffff"  just="left" />
                 <TextTraits font="SansSerif"  size="9"  name="Numbers"  style="plain"  color="#000000"  background="#00ffffff"  just="left" />
                 <TextTraits font="SansSerif"  size="9"  name="Legend"  style="plain"  color="#000000"  background="#00ffffff"  just="left" />
                 <WindowPosition x="492"  y="64"  width="392"  height="584"  displayed="0"  panelState="---" />
               </GraphEnvironment>
             </Graph>
             <Gate gating:id="ID1248122708" >
               <gating:PolygonGate eventsInside="1"  annoOffsetX="0"  annoOffsetY="0"  tint="#000000"  isTinted="0"  lineWeight="Normal"  userDefined="1"  quadId="-1"  gateResolution="256" >
                 <gating:dimension>
                   <data-type:fcs-dimension data-type:name="FL38-H" />
                 </gating:dimension>
                 <gating:dimension>
                   <data-type:fcs-dimension data-type:name="FSC27-A" />
                 </gating:dimension>
                 <gating:vertex>
                   <gating:coordinate data-type:value="618.9658188913" />
                   <gating:coordinate data-type:value="4985.1062445855" />
                 </gating:vertex>
                 <gating:vertex>
                   <gating:coordinate data-type:value="11006.9417125221" />
                   <gating:coordinate data-type:value="6515.5861036394" />
                 </gating:vertex>
                 <gating:vertex>
                   <gating:coordinate data-type:value="44241.8555384791" />
                   <gating:coordinate data-type:value="1802.24551525" />
                 </gating:vertex>
                 <gating:vertex>
                   <gating:coordinate data-type:value="51089.6977450692" />
                   <gating:coordinate data-type:value="89.8438537235" />
                 </gating:vertex>
                 <gating:vertex>
                   <gating:coordinate data-type:value="28729.8483335366" />
                   <gating:coordinate data-type:value="16.1920682446" />
                 </gating:vertex>
                 <gating:vertex>
                   <gating:coordinate data-type:value="2872.9848333537" />
                   <gating:coordinate data-type:value="4.7251826936" />
                 </gating:vertex>
                 <gating:vertex>
                   <gating:coordinate data-type:value="510.8969774507" />
                   <gating:coordinate data-type:value="10" />
                 </gating:vertex>
                 <gating:vertex>
                   <gating:coordinate data-type:value="237.1373705662" />
                   <gating:coordinate data-type:value="94.7859977652" />
                 </gating:vertex>
                 <gating:vertex>
                   <gating:coordinate data-type:value="316.2277660168" />
                   <gating:coordinate data-type:value="1113.0421932675" />
                 </gating:vertex>
               </gating:PolygonGate>
             </Gate>
           </Population>
           <Population name="C3+"  annotation=""  owningGroup="All Samples"  expanded="1"  sortPriority="10"  count="17231" >
             <Graph smoothing="0"  backColor="#ffffff"  foreColor="#000000"  heatMapStatParameter="FL38-H"  type="Pseudocolor"  fast="1" >
               <Axis dimension="x"  name="FL38-A"  label=""  auto="auto" />
               <Axis dimension="y"  name="FSC27-A"  label=""  auto="auto" />
               <GraphSettings level="5%"  smoothingHighResolution="1"  contourHighResolution="1"  histogramSmoothingCount="0"  graphResolution="256"  showOutliers="0"  drawLargeDots="0"  dotsToDraw="8000"  tint="le.chartfill.tinted.40"  lineWeight="le.lineweight.normal"  lineStyle="le.linestyle.solid" />
               <GraphEnvironment showGrid="0"  showAxes="tnlTNL"  showGates="1"  showFreqOnPlots="1"  showGateNameOnPlots="1"  showMedians="0"  showUncomped="0"  addEventParam="0"  lastYAxisName="" >
                 <TextTraits font="SansSerif"  size="11"  name="Labels"  style="plain"  color="#000000"  background="#00ffffff"  just="left" />
                 <TextTraits font="SansSerif"  size="11"  name="LayoutGates"  style="plain"  color="#000000"  background="#00ffffff"  just="left" />
                 <TextTraits font="SansSerif"  size="9"  name="Numbers"  style="plain"  color="#000000"  background="#00ffffff"  just="left" />
                 <TextTraits font="SansSerif"  size="9"  name="Legend"  style="plain"  color="#000000"  background="#00ffffff"  just="left" />
                 <WindowPosition x="359"  y="63"  width="392"  height="584"  displayed="1"  panelState="---" />
               </GraphEnvironment>
             </Graph>
             <Gate gating:id="ID984236180" >
               <gating:PolygonGate eventsInside="1"  annoOffsetX="-147"  annoOffsetY="79"  tint="#000000"  isTinted="0"  lineWeight="Normal"  userDefined="1"  quadId="-1"  gateResolution="256" >
                 <gating:dimension>
                   <data-type:fcs-dimension data-type:name="FL38-A" />
                 </gating:dimension>
                 <gating:dimension>
                   <data-type:fcs-dimension data-type:name="FSC27-A" />
                 </gating:dimension>
                 <gating:vertex>
                   <gating:coordinate data-type:value="536.0023165392" />
                   <gating:coordinate data-type:value="10.5500814844" />
                 </gating:vertex>
                 <gating:vertex>
                   <gating:coordinate data-type:value="536.0023165392" />
                   <gating:coordinate data-type:value="10.5500814844" />
                 </gating:vertex>
                 <gating:vertex>
                   <gating:coordinate data-type:value="536.0023165392" />
                   <gating:coordinate data-type:value="6873.9964311795" />
                 </gating:vertex>
                 <gating:vertex>
                   <gating:coordinate data-type:value="56234.1325190349" />
                   <gating:coordinate data-type:value="6873.9964311795" />
                 </gating:vertex>
                 <gating:vertex>
                   <gating:coordinate data-type:value="58997.4625592356" />
                   <gating:coordinate data-type:value="6515.5861036394" />
                 </gating:vertex>
                 <gating:vertex>
                   <gating:coordinate data-type:value="58997.4625592356" />
                   <gating:coordinate data-type:value="10.5500814844" />
                 </gating:vertex>
                 <gating:vertex>
                   <gating:coordinate data-type:value="536.0023165392" />
                   <gating:coordinate data-type:value="10.5500814844" />
                 </gating:vertex>
                 <gating:vertex>
                   <gating:coordinate data-type:value="536.0023165392" />
                   <gating:coordinate data-type:value="9.4785997765" />
                 </gating:vertex>
               </gating:PolygonGate>
             </Gate>
           </Population>
         </Subpopulations>
       </SampleNode>
     </Sample>
     <Sample>
       <DataSet uri="file:/D:/EMBO%20Journal/返修实验/20250607%20流式/20260610/CPS8%20100%20Run%201%2020250610162921.fcs"  sampleID="8" />
       <Transformations>
         <transforms:linear transforms:minRange="0.127"  transforms:maxRange="14"  gain="1" >
           <data-type:parameter data-type:name="Time" />
         </transforms:linear>
         <transforms:log transforms:offset="1"  transforms:decades="5" >
           <data-type:parameter data-type:name="FSC27-A" />
         </transforms:log>
         <transforms:log transforms:offset="1"  transforms:decades="5" >
           <data-type:parameter data-type:name="SSC39-A" />
         </transforms:log>
         <transforms:linear transforms:minRange="0"  transforms:maxRange="100000"  gain="1" >
           <data-type:parameter data-type:name="FSC27-H" />
         </transforms:linear>
         <transforms:linear transforms:minRange="0"  transforms:maxRange="100000"  gain="1" >
           <data-type:parameter data-type:name="FSC27-W" />
         </transforms:linear>
         <transforms:linear transforms:minRange="0"  transforms:maxRange="100000"  gain="1" >
           <data-type:parameter data-type:name="SSC39-H" />
         </transforms:linear>
         <transforms:linear transforms:minRange="0"  transforms:maxRange="100000"  gain="1" >
           <data-type:parameter data-type:name="SSC39-W" />
         </transforms:linear>
         <transforms:log transforms:offset="1"  transforms:decades="5" >
           <data-type:parameter data-type:name="FL38-H" />
         </transforms:log>
         <transforms:log transforms:offset="1"  transforms:decades="5" >
           <data-type:parameter data-type:name="FL38-A" />
         </transforms:log>
         <transforms:log transforms:offset="1"  transforms:decades="5" >
           <data-type:parameter data-type:name="FL38-W" />
         </transforms:log>
         <transforms:log transforms:offset="1"  transforms:decades="9.3319298654" >
           <data-type:parameter data-type:name="GateMatch" />
         </transforms:log>
         <transforms:log transforms:offset="1"  transforms:decades="9.3319298654" >
           <data-type:parameter data-type:name="SortIndex" />
         </transforms:log>
         <transforms:log transforms:offset="1"  transforms:decades="9.3319298654" >
           <data-type:parameter data-type:name="DropsSorted" />
         </transforms:log>
         <transforms:log transforms:offset="1"  transforms:decades="9.3319298654" >
           <data-type:parameter data-type:name="SortDestination" />
         </transforms:log>
       </Transformations>
       <Keywords>
         <Keyword name="FJ_FCS_VERSION"  value="3.1" />
         <Keyword name="$BEGINANALYSIS"  value="000000000000" />
         <Keyword name="$BEGINDATA"  value="000000002837" />
         <Keyword name="$BEGINSTEXT"  value="000000000000" />
         <Keyword name="$BYTEORD"  value="1,2,3,4" />
         <Keyword name="$DATATYPE"  value="F" />
         <Keyword name="$ENDANALYSIS"  value="000000000000" />
         <Keyword name="$ENDDATA"  value="000001122837" />
         <Keyword name="$ENDSTEXT"  value="000000000000" />
         <Keyword name="$MODE"  value="L" />
         <Keyword name="$NEXTDATA"  value="000000000000" />
         <Keyword name="$PAR"  value="14" />
         <Keyword name="$P1B"  value="32" />
         <Keyword name="$P1E"  value="0,0" />
         <Keyword name="$P1N"  value="Time" />
         <Keyword name="$P1R"  value="2147483647" />
         <Keyword name="$P1L"  value="0" />
         <Keyword name="$P1O"  value="0" />
         <Keyword name="$P1S"  value="Time" />
         <Keyword name="$P1V"  value="0" />
         <Keyword name="$P2B"  value="32" />
         <Keyword name="$P2E"  value="0,0" />
         <Keyword name="$P2N"  value="FSC27-A" />
         <Keyword name="$P2R"  value="100000" />
         <Keyword name="$P2F"  value="488_FSC" />
         <Keyword name="$P2L"  value="488" />
         <Keyword name="$P2O"  value="125" />
         <Keyword name="$P2S"  value="488 FSC-A" />
         <Keyword name="$P2V"  value="298" />
         <Keyword name="$P3B"  value="32" />
         <Keyword name="$P3E"  value="0,0" />
         <Keyword name="$P3N"  value="SSC39-A" />
         <Keyword name="$P3R"  value="100000" />
         <Keyword name="$P3F"  value="488_SSC" />
         <Keyword name="$P3L"  value="488" />
         <Keyword name="$P3O"  value="125" />
         <Keyword name="$P3S"  value="488 SSC-A" />
         <Keyword name="$P3V"  value="322" />
         <Keyword name="$P4B"  value="32" />
         <Keyword name="$P4E"  value="0,0" />
         <Keyword name="$P4N"  value="FSC27-H" />
         <Keyword name="$P4R"  value="100000" />
         <Keyword name="$P4F"  value="488_FSC" />
         <Keyword name="$P4L"  value="488" />
         <Keyword name="$P4O"  value="125" />
         <Keyword name="$P4S"  value="488 FSC-H" />
         <Keyword name="$P4V"  value="298" />
         <Keyword name="$P5B"  value="32" />
         <Keyword name="$P5E"  value="0,0" />
         <Keyword name="$P5N"  value="FSC27-W" />
         <Keyword name="$P5R"  value="100000" />
         <Keyword name="$P5F"  value="488_FSC" />
         <Keyword name="$P5L"  value="488" />
         <Keyword name="$P5O"  value="125" />
         <Keyword name="$P5S"  value="488 FSC-W" />
         <Keyword name="$P5V"  value="298" />
         <Keyword name="$P6B"  value="32" />
         <Keyword name="$P6E"  value="0,0" />
         <Keyword name="$P6N"  value="SSC39-H" />
         <Keyword name="$P6R"  value="100000" />
         <Keyword name="$P6F"  value="488_SSC" />
         <Keyword name="$P6L"  value="488" />
         <Keyword name="$P6O"  value="125" />
         <Keyword name="$P6S"  value="488 SSC-H" />
         <Keyword name="$P6V"  value="322" />
         <Keyword name="$P7B"  value="32" />
         <Keyword name="$P7E"  value="0,0" />
         <Keyword name="$P7N"  value="SSC39-W" />
         <Keyword name="$P7R"  value="100000" />
         <Keyword name="$P7F"  value="488_SSC" />
         <Keyword name="$P7L"  value="488" />
         <Keyword name="$P7O"  value="125" />
         <Keyword name="$P7S"  value="488 SSC-W" />
         <Keyword name="$P7V"  value="322" />
         <Keyword name="$P8B"  value="32" />
         <Keyword name="$P8E"  value="0,0" />
         <Keyword name="$P8N"  value="FL38-H" />
         <Keyword name="$P8R"  value="100000" />
         <Keyword name="$P8F"  value="575_15" />
         <Keyword name="$P8L"  value="561" />
         <Keyword name="$P8O"  value="120" />
         <Keyword name="$P8S"  value="PE-H" />
         <Keyword name="$P8V"  value="698" />
         <Keyword name="$P9B"  value="32" />
         <Keyword name="$P9E"  value="0,0" />
         <Keyword name="$P9N"  value="FL38-A" />
         <Keyword name="$P9R"  value="100000" />
         <Keyword name="$P9F"  value="575_15" />
         <Keyword name="$P9L"  value="561" />
         <Keyword name="$P9O"  value="120" />
         <Keyword name="$P9S"  value="PE-A" />
         <Keyword name="$P9V"  value="698" />
         <Keyword name="$P10B"  value="32" />
         <Keyword name="$P10E"  value="0,0" />
         <Keyword name="$P10N"  value="FL38-W" />
         <Keyword name="$P10R"  value="100000" />
         <Keyword name="$P10F"  value="575_15" />
         <Keyword name="$P10L"  value="561" />
         <Keyword name="$P10O"  value="120" />
         <Keyword name="$P10S"  value="PE-W" />
         <Keyword name="$P10V"  value="698" />
         <Keyword name="$P11B"  value="32" />
         <Keyword name="$P11E"  value="0,0" />
         <Keyword name="$P11N"  value="GateMatch" />
         <Keyword name="$P11R"  value="2147483647" />
         <Keyword name="$P11L"  value="0" />
         <Keyword name="$P11O"  value="0" />
         <Keyword name="$P11S"  value="GateMatch" />
         <Keyword name="$P11V"  value="0" />
         <Keyword name="$P12B"  value="32" />
         <Keyword name="$P12E"  value="0,0" />
         <Keyword name="$P12N"  value="SortIndex" />
         <Keyword name="$P12R"  value="2147483647" />
         <Keyword name="$P12O"  value="0" />
         <Keyword name="$P12S"  value="SortIndex" />
         <Keyword name="$P12V"  value="0" />
         <Keyword name="$P13B"  value="32" />
         <Keyword name="$P13E"  value="0,0" />
         <Keyword name="$P13N"  value="DropsSorted" />
         <Keyword name="$P13R"  value="2147483647" />
         <Keyword name="$P13O"  value="0" />
         <Keyword name="$P13S"  value="DropsSorted" />
         <Keyword name="$P13V"  value="0" />
         <Keyword name="$P14B"  value="32" />
         <Keyword name="$P14E"  value="0,0" />
         <Keyword name="$P14N"  value="SortDestination" />
         <Keyword name="$P14R"  value="2147483647" />
         <Keyword name="$P14O"  value="0" />
         <Keyword name="$P14S"  value="SortDestination" />
         <Keyword name="$P14V"  value="0" />
         <Keyword name="$TOT"  value="0000020000" />
         <Keyword name="$BTIM"  value="16:29:21.13" />
         <Keyword name="$CYT"  value="Bigfoot" />
         <Keyword name="$CYTSN"  value="50112" />
         <Keyword name="$DATE"  value="10-JUN-2025" />
         <Keyword name="$ETIM"  value="16:29:35.68" />
         <Keyword name="$FIL"  value="CPS8 100 Run 1 20250610162921.fcs" />
         <Keyword name="$SPILLOVER"  value="1,FL38-A,1.0000" />
         <Keyword name="$TIMESTEP"  value="1E-05" />
         <Keyword name="$TR"  value="Laser488_Filter488_FSC,0.02 Laser488_Filter488_SSC,0.02 " />
         <Keyword name="$VOL"  value="0000000.00" />
         <Keyword name="$WELLID"  value="sampleModelIdYxvGTKdQAEa7DUl1N9nVtA" />
         <Keyword name="SPECTRA4NAME"  value="561nm" />
         <Keyword name="ISFSCNDFLIPPERENABLED"  value="False" />
         <Keyword name="SPILLOVERVER"  value="2" />
         <Keyword name="SPECTRA5NAME"  value="561nm" />
         <Keyword name="ISFLOATSCALED"  value="True" />
         <Keyword name="ISFSCPOLARIZEDFLIPPERENABLED"  value="False" />
         <Keyword name="SPECTRA4PARAMETERS"  value="FL38-H" />
         <Keyword name="SPECTRA5PARAMETERS"  value="FL38-A" />
         <Keyword name="ISFSCSPDFLIPPERENABLED"  value="False" />
         <Keyword name="SPECTRA1MEASUREMENT"  value="Height" />
         <Keyword name="SPECTRA3NAME"  value="488nm" />
         <Keyword name="SESSIONID"  value="Session0BPdo-I-BUmOTshYsQ880A" />
         <Keyword name="ISSSCNDFLIPPERENABLED"  value="False" />
         <Keyword name="PROTOCOLLINK"  value="SQSProtocolHb5fp9fsOEmWpvXjrnJNGg" />
         <Keyword name="DEFAULT_X_PARM"  value="P2N" />
         <Keyword name="ISNOTCH785FIPPERENABLED"  value="False" />
         <Keyword name="SPECTRA1PARAMETERS"  value="FSC27-H,SSC39-H" />
         <Keyword name="SPECTRA2PARAMETERS"  value="FSC27-A,SSC39-A" />
         <Keyword name="SPECTRA1NAME"  value="488nm" />
         <Keyword name="SAMPLEID"  value="sampleModelIdYxvGTKdQAEa7DUl1N9nVtA" />
         <Keyword name="SPECTRA6MEASUREMENT"  value="Width" />
         <Keyword name="SPECTRA6NAME"  value="561nm" />
         <Keyword name="ISSSCPOLARIZERENABLED"  value="False" />
         <Keyword name="BIGFOOTVER"  value="1.19.47239.6" />
         <Keyword name="SPECTRA4MEASUREMENT"  value="Height" />
         <Keyword name="SPECTRA6PARAMETERS"  value="FL38-W" />
         <Keyword name="ISFSCPOLARIZERENABLED"  value="False" />
         <Keyword name="ISNOTCH445FIPPERENABLED"  value="False" />
         <Keyword name="SPECTRA3MEASUREMENT"  value="Width" />
         <Keyword name="SPECTRA3PARAMETERS"  value="FSC27-W,SSC39-W" />
         <Keyword name="SPECTRA2NAME"  value="488nm" />
         <Keyword name="SPECTRA2MEASUREMENT"  value="Area" />
         <Keyword name="DEFAULT_Y_PARM"  value="P3N" />
         <Keyword name="SPECTRA5MEASUREMENT"  value="Area" />
         <Keyword name="ISSSCPOLARIZEDFLIPPERENABLED"  value="False" />
         <Keyword name="BIGFOOT"  value="Bigfoot" />
       </Keywords>
       <SampleNode name="CPS8 100 Run 1 20250610162921.fcs"  annotation=""  owningGroup=""  expanded="1"  sortPriority="10"  count="20000"  sampleID="8" >
         <Graph smoothing="0"  backColor="#ffffff"  foreColor="#000000"  heatMapStatParameter="FL38-H"  type="Pseudocolor"  fast="1" >
           <Axis dimension="x"  name="FL38-A"  label=""  auto="auto" />
           <Axis dimension="y"  name="FSC27-A"  label=""  auto="auto" />
           <GraphSettings level="5%"  smoothingHighResolution="1"  contourHighResolution="1"  histogramSmoothingCount="0"  graphResolution="256"  showOutliers="0"  drawLargeDots="0"  dotsToDraw="8000"  tint="le.chartfill.tinted.40"  lineWeight="le.lineweight.normal"  lineStyle="le.linestyle.solid" />
           <GraphEnvironment showGrid="0"  showAxes="tnlTNL"  showGates="1"  showFreqOnPlots="1"  showGateNameOnPlots="1"  showMedians="0"  showUncomped="0"  addEventParam="0"  lastYAxisName="" >
             <TextTraits font="SansSerif"  size="11"  name="Labels"  style="plain"  color="#000000"  background="#00ffffff"  just="left" />
             <TextTraits font="SansSerif"  size="11"  name="LayoutGates"  style="plain"  color="#000000"  background="#00ffffff"  just="left" />
             <TextTraits font="SansSerif"  size="9"  name="Numbers"  style="plain"  color="#000000"  background="#00ffffff"  just="left" />
             <TextTraits font="SansSerif"  size="9"  name="Legend"  style="plain"  color="#000000"  background="#00ffffff"  just="left" />
             <WindowPosition x="360"  y="64"  width="392"  height="584"  displayed="0"  panelState="---" />
           </GraphEnvironment>
         </Graph>
         <Subpopulations>
           <Population name="Bacteria"  annotation=""  owningGroup="All Samples"  expanded="1"  sortPriority="10"  count="19884" >
             <Graph smoothing="0"  backColor="#ffffff"  foreColor="#000000"  heatMapStatParameter="FL38-H"  type="Pseudocolor"  fast="1" >
               <Axis dimension="x"  name="FSC27-A"  label=""  auto="auto" />
               <Axis dimension="y"  name="SSC39-A"  label=""  auto="auto" />
               <GraphSettings level="5%"  smoothingHighResolution="1"  contourHighResolution="1"  histogramSmoothingCount="0"  graphResolution="256"  showOutliers="0"  drawLargeDots="0"  dotsToDraw="8000"  tint="le.chartfill.tinted.40"  lineWeight="le.lineweight.normal"  lineStyle="le.linestyle.solid" />
               <GraphEnvironment showGrid="0"  showAxes="tnlTNL"  showGates="1"  showFreqOnPlots="1"  showGateNameOnPlots="1"  showMedians="0"  showUncomped="0"  addEventParam="0"  lastYAxisName="" >
                 <TextTraits font="SansSerif"  size="11"  name="Labels"  style="plain"  color="#000000"  background="#00ffffff"  just="left" />
                 <TextTraits font="SansSerif"  size="11"  name="LayoutGates"  style="plain"  color="#000000"  background="#00ffffff"  just="left" />
                 <TextTraits font="SansSerif"  size="9"  name="Numbers"  style="plain"  color="#000000"  background="#00ffffff"  just="left" />
                 <TextTraits font="SansSerif"  size="9"  name="Legend"  style="plain"  color="#000000"  background="#00ffffff"  just="left" />
                 <WindowPosition x="492"  y="64"  width="392"  height="584"  displayed="1"  panelState="---" />
               </GraphEnvironment>
             </Graph>
             <Gate gating:id="ID1712516865" >
               <gating:PolygonGate eventsInside="1"  annoOffsetX="0"  annoOffsetY="0"  tint="#000000"  isTinted="0"  lineWeight="Normal"  userDefined="1"  quadId="-1"  gateResolution="256" >
                 <gating:dimension>
                   <data-type:fcs-dimension data-type:name="FSC27-A" />
                 </gating:dimension>
                 <gating:dimension>
                   <data-type:fcs-dimension data-type:name="SSC39-A" />
                 </gating:dimension>
                 <gating:vertex>
                   <gating:coordinate data-type:value="95.3161883235" />
                   <gating:coordinate data-type:value="5853.8536481818" />
                 </gating:vertex>
                 <gating:vertex>
                   <gating:coordinate data-type:value="2053.5250264571" />
                   <gating:coordinate data-type:value="5853.8536481818" />
                 </gating:vertex>
                 <gating:vertex>
                   <gating:coordinate data-type:value="8254.0418526802" />
                   <gating:coordinate data-type:value="725.2122247218" />
                 </gating:vertex>
                 <gating:vertex>
                   <gating:coordinate data-type:value="20535.2502645715" />
                   <gating:coordinate data-type:value="44.7881156235" />
                 </gating:vertex>
                 <gating:vertex>
                   <gating:coordinate data-type:value="2487.9023672388" />
                   <gating:coordinate data-type:value="6.1758632986" />
                 </gating:vertex>
                 <gating:vertex>
                   <gating:coordinate data-type:value="100" />
                   <gating:coordinate data-type:value="1.1742685835" />
                 </gating:vertex>
                 <gating:vertex>
                   <gating:coordinate data-type:value="5.1089697745" />
                   <gating:coordinate data-type:value="2.7660527949" />
                 </gating:vertex>
                 <gating:vertex>
                   <gating:coordinate data-type:value="6.1896581889" />
                   <gating:coordinate data-type:value="85.1593931825" />
                 </gating:vertex>
                 <gating:vertex>
                   <gating:coordinate data-type:value="17.7827941004" />
                   <gating:coordinate data-type:value="3078.7334695492" />
                 </gating:vertex>
               </gating:PolygonGate>
             </Gate>
           </Population>
           <Population name="C3"  annotation=""  owningGroup="All Samples"  expanded="1"  sortPriority="10"  count="14489" >
             <Graph smoothing="0"  backColor="#ffffff"  foreColor="#000000"  heatMapStatParameter="FL38-H"  type="Pseudocolor"  fast="1" >
               <Axis dimension="x"  name="FL38-H"  label=""  auto="auto" />
               <Axis dimension="y"  name="FSC27-A"  label=""  auto="auto" />
               <GraphSettings level="5%"  smoothingHighResolution="1"  contourHighResolution="1"  histogramSmoothingCount="0"  graphResolution="256"  showOutliers="0"  drawLargeDots="0"  dotsToDraw="8000"  tint="le.chartfill.tinted.40"  lineWeight="le.lineweight.normal"  lineStyle="le.linestyle.solid" />
               <GraphEnvironment showGrid="0"  showAxes="tnlTNL"  showGates="1"  showFreqOnPlots="1"  showGateNameOnPlots="1"  showMedians="0"  showUncomped="0"  addEventParam="0"  lastYAxisName="" >
                 <TextTraits font="SansSerif"  size="11"  name="Labels"  style="plain"  color="#000000"  background="#00ffffff"  just="left" />
                 <TextTraits font="SansSerif"  size="11"  name="LayoutGates"  style="plain"  color="#000000"  background="#00ffffff"  just="left" />
                 <TextTraits font="SansSerif"  size="9"  name="Numbers"  style="plain"  color="#000000"  background="#00ffffff"  just="left" />
                 <TextTraits font="SansSerif"  size="9"  name="Legend"  style="plain"  color="#000000"  background="#00ffffff"  just="left" />
                 <WindowPosition x="492"  y="64"  width="392"  height="584"  displayed="0"  panelState="---" />
               </GraphEnvironment>
             </Graph>
             <Gate gating:id="ID1758796907" >
               <gating:PolygonGate eventsInside="1"  annoOffsetX="0"  annoOffsetY="0"  tint="#000000"  isTinted="0"  lineWeight="Normal"  userDefined="1"  quadId="-1"  gateResolution="256" >
                 <gating:dimension>
                   <data-type:fcs-dimension data-type:name="FL38-H" />
                 </gating:dimension>
                 <gating:dimension>
                   <data-type:fcs-dimension data-type:name="FSC27-A" />
                 </gating:dimension>
                 <gating:vertex>
                   <gating:coordinate data-type:value="618.9658188913" />
                   <gating:coordinate data-type:value="4985.1062445855" />
                 </gating:vertex>
                 <gating:vertex>
                   <gating:coordinate data-type:value="11006.9417125221" />
                   <gating:coordinate data-type:value="6515.5861036394" />
                 </gating:vertex>
                 <gating:vertex>
                   <gating:coordinate data-type:value="44241.8555384791" />
                   <gating:coordinate data-type:value="1802.24551525" />
                 </gating:vertex>
                 <gating:vertex>
                   <gating:coordinate data-type:value="51089.6977450692" />
                   <gating:coordinate data-type:value="89.8438537235" />
                 </gating:vertex>
                 <gating:vertex>
                   <gating:coordinate data-type:value="28729.8483335366" />
                   <gating:coordinate data-type:value="16.1920682446" />
                 </gating:vertex>
                 <gating:vertex>
                   <gating:coordinate data-type:value="2872.9848333537" />
                   <gating:coordinate data-type:value="4.7251826936" />
                 </gating:vertex>
                 <gating:vertex>
                   <gating:coordinate data-type:value="510.8969774507" />
                   <gating:coordinate data-type:value="10" />
                 </gating:vertex>
                 <gating:vertex>
                   <gating:coordinate data-type:value="237.1373705662" />
                   <gating:coordinate data-type:value="94.7859977652" />
                 </gating:vertex>
                 <gating:vertex>
                   <gating:coordinate data-type:value="316.2277660168" />
                   <gating:coordinate data-type:value="1113.0421932675" />
                 </gating:vertex>
               </gating:PolygonGate>
             </Gate>
           </Population>
           <Population name="C3+"  annotation=""  owningGroup="All Samples"  expanded="1"  sortPriority="10"  count="14336" >
             <Graph smoothing="0"  backColor="#ffffff"  foreColor="#000000"  heatMapStatParameter="FL38-H"  type="Pseudocolor"  fast="1" >
               <Axis dimension="x"  name="FL38-A"  label=""  auto="auto" />
               <Axis dimension="y"  name="FSC27-A"  label=""  auto="auto" />
               <GraphSettings level="5%"  smoothingHighResolution="1"  contourHighResolution="1"  histogramSmoothingCount="0"  graphResolution="256"  showOutliers="0"  drawLargeDots="0"  dotsToDraw="8000"  tint="le.chartfill.tinted.40"  lineWeight="le.lineweight.normal"  lineStyle="le.linestyle.solid" />
               <GraphEnvironment showGrid="0"  showAxes="tnlTNL"  showGates="1"  showFreqOnPlots="1"  showGateNameOnPlots="1"  showMedians="0"  showUncomped="0"  addEventParam="0"  lastYAxisName="" >
                 <TextTraits font="SansSerif"  size="11"  name="Labels"  style="plain"  color="#000000"  background="#00ffffff"  just="left" />
                 <TextTraits font="SansSerif"  size="11"  name="LayoutGates"  style="plain"  color="#000000"  background="#00ffffff"  just="left" />
                 <TextTraits font="SansSerif"  size="9"  name="Numbers"  style="plain"  color="#000000"  background="#00ffffff"  just="left" />
                 <TextTraits font="SansSerif"  size="9"  name="Legend"  style="plain"  color="#000000"  background="#00ffffff"  just="left" />
                 <WindowPosition x="359"  y="63"  width="392"  height="584"  displayed="1"  panelState="---" />
               </GraphEnvironment>
             </Graph>
             <Gate gating:id="ID98149772" >
               <gating:PolygonGate eventsInside="1"  annoOffsetX="-147"  annoOffsetY="79"  tint="#000000"  isTinted="0"  lineWeight="Normal"  userDefined="1"  quadId="-1"  gateResolution="256" >
                 <gating:dimension>
                   <data-type:fcs-dimension data-type:name="FL38-A" />
                 </gating:dimension>
                 <gating:dimension>
                   <data-type:fcs-dimension data-type:name="FSC27-A" />
                 </gating:dimension>
                 <gating:vertex>
                   <gating:coordinate data-type:value="536.0023165392" />
                   <gating:coordinate data-type:value="10.5500814844" />
                 </gating:vertex>
                 <gating:vertex>
                   <gating:coordinate data-type:value="536.0023165392" />
                   <gating:coordinate data-type:value="10.5500814844" />
                 </gating:vertex>
                 <gating:vertex>
                   <gating:coordinate data-type:value="536.0023165392" />
                   <gating:coordinate data-type:value="6873.9964311795" />
                 </gating:vertex>
                 <gating:vertex>
                   <gating:coordinate data-type:value="56234.1325190349" />
                   <gating:coordinate data-type:value="6873.9964311795" />
                 </gating:vertex>
                 <gating:vertex>
                   <gating:coordinate data-type:value="58997.4625592356" />
                   <gating:coordinate data-type:value="6515.5861036394" />
                 </gating:vertex>
                 <gating:vertex>
                   <gating:coordinate data-type:value="58997.4625592356" />
                   <gating:coordinate data-type:value="10.5500814844" />
                 </gating:vertex>
                 <gating:vertex>
                   <gating:coordinate data-type:value="536.0023165392" />
                   <gating:coordinate data-type:value="10.5500814844" />
                 </gating:vertex>
                 <gating:vertex>
                   <gating:coordinate data-type:value="536.0023165392" />
                   <gating:coordinate data-type:value="9.4785997765" />
                 </gating:vertex>
               </gating:PolygonGate>
             </Gate>
           </Population>
         </Subpopulations>
       </SampleNode>
     </Sample>
     <Sample>
       <DataSet uri="file:/D:/EMBO%20Journal/返修实验/20250607%20流式/20260610/CRP%2010%20Run%201%2020250610163210.fcs"  sampleID="19" />
       <Transformations>
         <transforms:linear transforms:minRange="0.191"  transforms:maxRange="14"  gain="1" >
           <data-type:parameter data-type:name="Time" />
         </transforms:linear>
         <transforms:log transforms:offset="1"  transforms:decades="5" >
           <data-type:parameter data-type:name="FSC27-A" />
         </transforms:log>
         <transforms:log transforms:offset="1"  transforms:decades="5" >
           <data-type:parameter data-type:name="SSC39-A" />
         </transforms:log>
         <transforms:linear transforms:minRange="0"  transforms:maxRange="100000"  gain="1" >
           <data-type:parameter data-type:name="FSC27-H" />
         </transforms:linear>
         <transforms:linear transforms:minRange="0"  transforms:maxRange="100000"  gain="1" >
           <data-type:parameter data-type:name="FSC27-W" />
         </transforms:linear>
         <transforms:linear transforms:minRange="0"  transforms:maxRange="100000"  gain="1" >
           <data-type:parameter data-type:name="SSC39-H" />
         </transforms:linear>
         <transforms:linear transforms:minRange="0"  transforms:maxRange="100000"  gain="1" >
           <data-type:parameter data-type:name="SSC39-W" />
         </transforms:linear>
         <transforms:log transforms:offset="1"  transforms:decades="5" >
           <data-type:parameter data-type:name="FL38-H" />
         </transforms:log>
         <transforms:log transforms:offset="1"  transforms:decades="5" >
           <data-type:parameter data-type:name="FL38-A" />
         </transforms:log>
         <transforms:log transforms:offset="1"  transforms:decades="5" >
           <data-type:parameter data-type:name="FL38-W" />
         </transforms:log>
         <transforms:log transforms:offset="1"  transforms:decades="9.3319298654" >
           <data-type:parameter data-type:name="GateMatch" />
         </transforms:log>
         <transforms:log transforms:offset="1"  transforms:decades="9.3319298654" >
           <data-type:parameter data-type:name="SortIndex" />
         </transforms:log>
         <transforms:log transforms:offset="1"  transforms:decades="9.3319298654" >
           <data-type:parameter data-type:name="DropsSorted" />
         </transforms:log>
         <transforms:log transforms:offset="1"  transforms:decades="9.3319298654" >
           <data-type:parameter data-type:name="SortDestination" />
         </transforms:log>
       </Transformations>
       <Keywords>
         <Keyword name="FJ_FCS_VERSION"  value="3.1" />
         <Keyword name="$BEGINANALYSIS"  value="000000000000" />
         <Keyword name="$BEGINDATA"  value="000000002835" />
         <Keyword name="$BEGINSTEXT"  value="000000000000" />
         <Keyword name="$BYTEORD"  value="1,2,3,4" />
         <Keyword name="$DATATYPE"  value="F" />
         <Keyword name="$ENDANALYSIS"  value="000000000000" />
         <Keyword name="$ENDDATA"  value="000001122835" />
         <Keyword name="$ENDSTEXT"  value="000000000000" />
         <Keyword name="$MODE"  value="L" />
         <Keyword name="$NEXTDATA"  value="000000000000" />
         <Keyword name="$PAR"  value="14" />
         <Keyword name="$P1B"  value="32" />
         <Keyword name="$P1E"  value="0,0" />
         <Keyword name="$P1N"  value="Time" />
         <Keyword name="$P1R"  value="2147483647" />
         <Keyword name="$P1L"  value="0" />
         <Keyword name="$P1O"  value="0" />
         <Keyword name="$P1S"  value="Time" />
         <Keyword name="$P1V"  value="0" />
         <Keyword name="$P2B"  value="32" />
         <Keyword name="$P2E"  value="0,0" />
         <Keyword name="$P2N"  value="FSC27-A" />
         <Keyword name="$P2R"  value="100000" />
         <Keyword name="$P2F"  value="488_FSC" />
         <Keyword name="$P2L"  value="488" />
         <Keyword name="$P2O"  value="125" />
         <Keyword name="$P2S"  value="488 FSC-A" />
         <Keyword name="$P2V"  value="298" />
         <Keyword name="$P3B"  value="32" />
         <Keyword name="$P3E"  value="0,0" />
         <Keyword name="$P3N"  value="SSC39-A" />
         <Keyword name="$P3R"  value="100000" />
         <Keyword name="$P3F"  value="488_SSC" />
         <Keyword name="$P3L"  value="488" />
         <Keyword name="$P3O"  value="125" />
         <Keyword name="$P3S"  value="488 SSC-A" />
         <Keyword name="$P3V"  value="322" />
         <Keyword name="$P4B"  value="32" />
         <Keyword name="$P4E"  value="0,0" />
         <Keyword name="$P4N"  value="FSC27-H" />
         <Keyword name="$P4R"  value="100000" />
         <Keyword name="$P4F"  value="488_FSC" />
         <Keyword name="$P4L"  value="488" />
         <Keyword name="$P4O"  value="125" />
         <Keyword name="$P4S"  value="488 FSC-H" />
         <Keyword name="$P4V"  value="298" />
         <Keyword name="$P5B"  value="32" />
         <Keyword name="$P5E"  value="0,0" />
         <Keyword name="$P5N"  value="FSC27-W" />
         <Keyword name="$P5R"  value="100000" />
         <Keyword name="$P5F"  value="488_FSC" />
         <Keyword name="$P5L"  value="488" />
         <Keyword name="$P5O"  value="125" />
         <Keyword name="$P5S"  value="488 FSC-W" />
         <Keyword name="$P5V"  value="298" />
         <Keyword name="$P6B"  value="32" />
         <Keyword name="$P6E"  value="0,0" />
         <Keyword name="$P6N"  value="SSC39-H" />
         <Keyword name="$P6R"  value="100000" />
         <Keyword name="$P6F"  value="488_SSC" />
         <Keyword name="$P6L"  value="488" />
         <Keyword name="$P6O"  value="125" />
         <Keyword name="$P6S"  value="488 SSC-H" />
         <Keyword name="$P6V"  value="322" />
         <Keyword name="$P7B"  value="32" />
         <Keyword name="$P7E"  value="0,0" />
         <Keyword name="$P7N"  value="SSC39-W" />
         <Keyword name="$P7R"  value="100000" />
         <Keyword name="$P7F"  value="488_SSC" />
         <Keyword name="$P7L"  value="488" />
         <Keyword name="$P7O"  value="125" />
         <Keyword name="$P7S"  value="488 SSC-W" />
         <Keyword name="$P7V"  value="322" />
         <Keyword name="$P8B"  value="32" />
         <Keyword name="$P8E"  value="0,0" />
         <Keyword name="$P8N"  value="FL38-H" />
         <Keyword name="$P8R"  value="100000" />
         <Keyword name="$P8F"  value="575_15" />
         <Keyword name="$P8L"  value="561" />
         <Keyword name="$P8O"  value="120" />
         <Keyword name="$P8S"  value="PE-H" />
         <Keyword name="$P8V"  value="698" />
         <Keyword name="$P9B"  value="32" />
         <Keyword name="$P9E"  value="0,0" />
         <Keyword name="$P9N"  value="FL38-A" />
         <Keyword name="$P9R"  value="100000" />
         <Keyword name="$P9F"  value="575_15" />
         <Keyword name="$P9L"  value="561" />
         <Keyword name="$P9O"  value="120" />
         <Keyword name="$P9S"  value="PE-A" />
         <Keyword name="$P9V"  value="698" />
         <Keyword name="$P10B"  value="32" />
         <Keyword name="$P10E"  value="0,0" />
         <Keyword name="$P10N"  value="FL38-W" />
         <Keyword name="$P10R"  value="100000" />
         <Keyword name="$P10F"  value="575_15" />
         <Keyword name="$P10L"  value="561" />
         <Keyword name="$P10O"  value="120" />
         <Keyword name="$P10S"  value="PE-W" />
         <Keyword name="$P10V"  value="698" />
         <Keyword name="$P11B"  value="32" />
         <Keyword name="$P11E"  value="0,0" />
         <Keyword name="$P11N"  value="GateMatch" />
         <Keyword name="$P11R"  value="2147483647" />
         <Keyword name="$P11L"  value="0" />
         <Keyword name="$P11O"  value="0" />
         <Keyword name="$P11S"  value="GateMatch" />
         <Keyword name="$P11V"  value="0" />
         <Keyword name="$P12B"  value="32" />
         <Keyword name="$P12E"  value="0,0" />
         <Keyword name="$P12N"  value="SortIndex" />
         <Keyword name="$P12R"  value="2147483647" />
         <Keyword name="$P12O"  value="0" />
         <Keyword name="$P12S"  value="SortIndex" />
         <Keyword name="$P12V"  value="0" />
         <Keyword name="$P13B"  value="32" />
         <Keyword name="$P13E"  value="0,0" />
         <Keyword name="$P13N"  value="DropsSorted" />
         <Keyword name="$P13R"  value="2147483647" />
         <Keyword name="$P13O"  value="0" />
         <Keyword name="$P13S"  value="DropsSorted" />
         <Keyword name="$P13V"  value="0" />
         <Keyword name="$P14B"  value="32" />
         <Keyword name="$P14E"  value="0,0" />
         <Keyword name="$P14N"  value="SortDestination" />
         <Keyword name="$P14R"  value="2147483647" />
         <Keyword name="$P14O"  value="0" />
         <Keyword name="$P14S"  value="SortDestination" />
         <Keyword name="$P14V"  value="0" />
         <Keyword name="$TOT"  value="0000020000" />
         <Keyword name="$BTIM"  value="16:32:10.28" />
         <Keyword name="$CYT"  value="Bigfoot" />
         <Keyword name="$CYTSN"  value="50112" />
         <Keyword name="$DATE"  value="10-JUN-2025" />
         <Keyword name="$ETIM"  value="16:32:24.68" />
         <Keyword name="$FIL"  value="CRP 10 Run 1 20250610163210.fcs" />
         <Keyword name="$SPILLOVER"  value="1,FL38-A,1.0000" />
         <Keyword name="$TIMESTEP"  value="1E-05" />
         <Keyword name="$TR"  value="Laser488_Filter488_FSC,0.02 Laser488_Filter488_SSC,0.02 " />
         <Keyword name="$VOL"  value="0000000.00" />
         <Keyword name="$WELLID"  value="sampleModelIdLVha_iP9TES99MRgzrCt-A" />
         <Keyword name="SPECTRA4NAME"  value="561nm" />
         <Keyword name="ISFSCNDFLIPPERENABLED"  value="False" />
         <Keyword name="SPILLOVERVER"  value="2" />
         <Keyword name="SPECTRA5NAME"  value="561nm" />
         <Keyword name="ISFLOATSCALED"  value="True" />
         <Keyword name="ISFSCPOLARIZEDFLIPPERENABLED"  value="False" />
         <Keyword name="SPECTRA4PARAMETERS"  value="FL38-H" />
         <Keyword name="SPECTRA5PARAMETERS"  value="FL38-A" />
         <Keyword name="ISFSCSPDFLIPPERENABLED"  value="False" />
         <Keyword name="SPECTRA1MEASUREMENT"  value="Height" />
         <Keyword name="SPECTRA3NAME"  value="488nm" />
         <Keyword name="SESSIONID"  value="SessionHrNQhEq4YkCrtpWPFbSDsQ" />
         <Keyword name="ISSSCNDFLIPPERENABLED"  value="False" />
         <Keyword name="PROTOCOLLINK"  value="SQSProtocolHb5fp9fsOEmWpvXjrnJNGg" />
         <Keyword name="DEFAULT_X_PARM"  value="P2N" />
         <Keyword name="ISNOTCH785FIPPERENABLED"  value="False" />
         <Keyword name="SPECTRA1PARAMETERS"  value="FSC27-H,SSC39-H" />
         <Keyword name="SPECTRA2PARAMETERS"  value="FSC27-A,SSC39-A" />
         <Keyword name="SPECTRA1NAME"  value="488nm" />
         <Keyword name="SAMPLEID"  value="sampleModelIdLVha_iP9TES99MRgzrCt-A" />
         <Keyword name="SPECTRA6MEASUREMENT"  value="Width" />
         <Keyword name="SPECTRA6NAME"  value="561nm" />
         <Keyword name="ISSSCPOLARIZERENABLED"  value="False" />
         <Keyword name="BIGFOOTVER"  value="1.19.47239.6" />
         <Keyword name="SPECTRA4MEASUREMENT"  value="Height" />
         <Keyword name="SPECTRA6PARAMETERS"  value="FL38-W" />
         <Keyword name="ISFSCPOLARIZERENABLED"  value="False" />
         <Keyword name="ISNOTCH445FIPPERENABLED"  value="False" />
         <Keyword name="SPECTRA3MEASUREMENT"  value="Width" />
         <Keyword name="SPECTRA3PARAMETERS"  value="FSC27-W,SSC39-W" />
         <Keyword name="SPECTRA2NAME"  value="488nm" />
         <Keyword name="SPECTRA2MEASUREMENT"  value="Area" />
         <Keyword name="DEFAULT_Y_PARM"  value="P3N" />
         <Keyword name="SPECTRA5MEASUREMENT"  value="Area" />
         <Keyword name="ISSSCPOLARIZEDFLIPPERENABLED"  value="False" />
         <Keyword name="BIGFOOT"  value="Bigfoot" />
       </Keywords>
       <SampleNode name="CRP 10 Run 1 20250610163210.fcs"  annotation=""  owningGroup=""  expanded="1"  sortPriority="10"  count="20000"  sampleID="19" >
         <Graph smoothing="0"  backColor="#ffffff"  foreColor="#000000"  heatMapStatParameter="FL38-H"  type="Pseudocolor"  fast="1" >
           <Axis dimension="x"  name="FL38-A"  label=""  auto="auto" />
           <Axis dimension="y"  name="FSC27-A"  label=""  auto="auto" />
           <GraphSettings level="5%"  smoothingHighResolution="1"  contourHighResolution="1"  histogramSmoothingCount="0"  graphResolution="256"  showOutliers="0"  drawLargeDots="0"  dotsToDraw="8000"  tint="le.chartfill.tinted.40"  lineWeight="le.lineweight.normal"  lineStyle="le.linestyle.solid" />
           <GraphEnvironment showGrid="0"  showAxes="tnlTNL"  showGates="1"  showFreqOnPlots="1"  showGateNameOnPlots="1"  showMedians="0"  showUncomped="0"  addEventParam="0"  lastYAxisName="" >
             <TextTraits font="SansSerif"  size="11"  name="Labels"  style="plain"  color="#000000"  background="#00ffffff"  just="left" />
             <TextTraits font="SansSerif"  size="11"  name="LayoutGates"  style="plain"  color="#000000"  background="#00ffffff"  just="left" />
             <TextTraits font="SansSerif"  size="9"  name="Numbers"  style="plain"  color="#000000"  background="#00ffffff"  just="left" />
             <TextTraits font="SansSerif"  size="9"  name="Legend"  style="plain"  color="#000000"  background="#00ffffff"  just="left" />
             <WindowPosition x="360"  y="64"  width="392"  height="584"  displayed="0"  panelState="---" />
           </GraphEnvironment>
         </Graph>
         <Subpopulations>
           <Population name="Bacteria"  annotation=""  owningGroup="All Samples"  expanded="1"  sortPriority="10"  count="19965" >
             <Graph smoothing="0"  backColor="#ffffff"  foreColor="#000000"  heatMapStatParameter="FL38-H"  type="Pseudocolor"  fast="1" >
               <Axis dimension="x"  name="FSC27-A"  label=""  auto="auto" />
               <Axis dimension="y"  name="SSC39-A"  label=""  auto="auto" />
               <GraphSettings level="5%"  smoothingHighResolution="1"  contourHighResolution="1"  histogramSmoothingCount="0"  graphResolution="256"  showOutliers="0"  drawLargeDots="0"  dotsToDraw="8000"  tint="le.chartfill.tinted.40"  lineWeight="le.lineweight.normal"  lineStyle="le.linestyle.solid" />
               <GraphEnvironment showGrid="0"  showAxes="tnlTNL"  showGates="1"  showFreqOnPlots="1"  showGateNameOnPlots="1"  showMedians="0"  showUncomped="0"  addEventParam="0"  lastYAxisName="" >
                 <TextTraits font="SansSerif"  size="11"  name="Labels"  style="plain"  color="#000000"  background="#00ffffff"  just="left" />
                 <TextTraits font="SansSerif"  size="11"  name="LayoutGates"  style="plain"  color="#000000"  background="#00ffffff"  just="left" />
                 <TextTraits font="SansSerif"  size="9"  name="Numbers"  style="plain"  color="#000000"  background="#00ffffff"  just="left" />
                 <TextTraits font="SansSerif"  size="9"  name="Legend"  style="plain"  color="#000000"  background="#00ffffff"  just="left" />
                 <WindowPosition x="492"  y="64"  width="392"  height="584"  displayed="1"  panelState="---" />
               </GraphEnvironment>
             </Graph>
             <Gate gating:id="ID657450298" >
               <gating:PolygonGate eventsInside="1"  annoOffsetX="0"  annoOffsetY="0"  tint="#000000"  isTinted="0"  lineWeight="Normal"  userDefined="1"  quadId="-1"  gateResolution="256" >
                 <gating:dimension>
                   <data-type:fcs-dimension data-type:name="FSC27-A" />
                 </gating:dimension>
                 <gating:dimension>
                   <data-type:fcs-dimension data-type:name="SSC39-A" />
                 </gating:dimension>
                 <gating:vertex>
                   <gating:coordinate data-type:value="95.3161883235" />
                   <gating:coordinate data-type:value="5853.8536481818" />
                 </gating:vertex>
                 <gating:vertex>
                   <gating:coordinate data-type:value="2053.5250264571" />
                   <gating:coordinate data-type:value="5853.8536481818" />
                 </gating:vertex>
                 <gating:vertex>
                   <gating:coordinate data-type:value="8254.0418526802" />
                   <gating:coordinate data-type:value="725.2122247218" />
                 </gating:vertex>
                 <gating:vertex>
                   <gating:coordinate data-type:value="20535.2502645715" />
                   <gating:coordinate data-type:value="44.7881156235" />
                 </gating:vertex>
                 <gating:vertex>
                   <gating:coordinate data-type:value="2487.9023672388" />
                   <gating:coordinate data-type:value="6.1758632986" />
                 </gating:vertex>
                 <gating:vertex>
                   <gating:coordinate data-type:value="100" />
                   <gating:coordinate data-type:value="1.1742685835" />
                 </gating:vertex>
                 <gating:vertex>
                   <gating:coordinate data-type:value="5.1089697745" />
                   <gating:coordinate data-type:value="2.7660527949" />
                 </gating:vertex>
                 <gating:vertex>
                   <gating:coordinate data-type:value="6.1896581889" />
                   <gating:coordinate data-type:value="85.1593931825" />
                 </gating:vertex>
                 <gating:vertex>
                   <gating:coordinate data-type:value="17.7827941004" />
                   <gating:coordinate data-type:value="3078.7334695492" />
                 </gating:vertex>
               </gating:PolygonGate>
             </Gate>
           </Population>
           <Population name="C3"  annotation=""  owningGroup="All Samples"  expanded="1"  sortPriority="10"  count="16988" >
             <Graph smoothing="0"  backColor="#ffffff"  foreColor="#000000"  heatMapStatParameter="FL38-H"  type="Pseudocolor"  fast="1" >
               <Axis dimension="x"  name="FL38-H"  label=""  auto="auto" />
               <Axis dimension="y"  name="FSC27-A"  label=""  auto="auto" />
               <GraphSettings level="5%"  smoothingHighResolution="1"  contourHighResolution="1"  histogramSmoothingCount="0"  graphResolution="256"  showOutliers="0"  drawLargeDots="0"  dotsToDraw="8000"  tint="le.chartfill.tinted.40"  lineWeight="le.lineweight.normal"  lineStyle="le.linestyle.solid" />
               <GraphEnvironment showGrid="0"  showAxes="tnlTNL"  showGates="1"  showFreqOnPlots="1"  showGateNameOnPlots="1"  showMedians="0"  showUncomped="0"  addEventParam="0"  lastYAxisName="" >
                 <TextTraits font="SansSerif"  size="11"  name="Labels"  style="plain"  color="#000000"  background="#00ffffff"  just="left" />
                 <TextTraits font="SansSerif"  size="11"  name="LayoutGates"  style="plain"  color="#000000"  background="#00ffffff"  just="left" />
                 <TextTraits font="SansSerif"  size="9"  name="Numbers"  style="plain"  color="#000000"  background="#00ffffff"  just="left" />
                 <TextTraits font="SansSerif"  size="9"  name="Legend"  style="plain"  color="#000000"  background="#00ffffff"  just="left" />
                 <WindowPosition x="492"  y="64"  width="392"  height="584"  displayed="0"  panelState="---" />
               </GraphEnvironment>
             </Graph>
             <Gate gating:id="ID1325716344" >
               <gating:PolygonGate eventsInside="1"  annoOffsetX="0"  annoOffsetY="0"  tint="#000000"  isTinted="0"  lineWeight="Normal"  userDefined="1"  quadId="-1"  gateResolution="256" >
                 <gating:dimension>
                   <data-type:fcs-dimension data-type:name="FL38-H" />
                 </gating:dimension>
                 <gating:dimension>
                   <data-type:fcs-dimension data-type:name="FSC27-A" />
                 </gating:dimension>
                 <gating:vertex>
                   <gating:coordinate data-type:value="618.9658188913" />
                   <gating:coordinate data-type:value="4985.1062445855" />
                 </gating:vertex>
                 <gating:vertex>
                   <gating:coordinate data-type:value="11006.9417125221" />
                   <gating:coordinate data-type:value="6515.5861036394" />
                 </gating:vertex>
                 <gating:vertex>
                   <gating:coordinate data-type:value="44241.8555384791" />
                   <gating:coordinate data-type:value="1802.24551525" />
                 </gating:vertex>
                 <gating:vertex>
                   <gating:coordinate data-type:value="51089.6977450692" />
                   <gating:coordinate data-type:value="89.8438537235" />
                 </gating:vertex>
                 <gating:vertex>
                   <gating:coordinate data-type:value="28729.8483335366" />
                   <gating:coordinate data-type:value="16.1920682446" />
                 </gating:vertex>
                 <gating:vertex>
                   <gating:coordinate data-type:value="2872.9848333537" />
                   <gating:coordinate data-type:value="4.7251826936" />
                 </gating:vertex>
                 <gating:vertex>
                   <gating:coordinate data-type:value="510.8969774507" />
                   <gating:coordinate data-type:value="10" />
                 </gating:vertex>
                 <gating:vertex>
                   <gating:coordinate data-type:value="237.1373705662" />
                   <gating:coordinate data-type:value="94.7859977652" />
                 </gating:vertex>
                 <gating:vertex>
                   <gating:coordinate data-type:value="316.2277660168" />
                   <gating:coordinate data-type:value="1113.0421932675" />
                 </gating:vertex>
               </gating:PolygonGate>
             </Gate>
           </Population>
           <Population name="C3+"  annotation=""  owningGroup="All Samples"  expanded="1"  sortPriority="10"  count="16868" >
             <Graph smoothing="0"  backColor="#ffffff"  foreColor="#000000"  heatMapStatParameter="FL38-H"  type="Pseudocolor"  fast="1" >
               <Axis dimension="x"  name="FL38-A"  label=""  auto="auto" />
               <Axis dimension="y"  name="FSC27-A"  label=""  auto="auto" />
               <GraphSettings level="5%"  smoothingHighResolution="1"  contourHighResolution="1"  histogramSmoothingCount="0"  graphResolution="256"  showOutliers="0"  drawLargeDots="0"  dotsToDraw="8000"  tint="le.chartfill.tinted.40"  lineWeight="le.lineweight.normal"  lineStyle="le.linestyle.solid" />
               <GraphEnvironment showGrid="0"  showAxes="tnlTNL"  showGates="1"  showFreqOnPlots="1"  showGateNameOnPlots="1"  showMedians="0"  showUncomped="0"  addEventParam="0"  lastYAxisName="" >
                 <TextTraits font="SansSerif"  size="11"  name="Labels"  style="plain"  color="#000000"  background="#00ffffff"  just="left" />
                 <TextTraits font="SansSerif"  size="11"  name="LayoutGates"  style="plain"  color="#000000"  background="#00ffffff"  just="left" />
                 <TextTraits font="SansSerif"  size="9"  name="Numbers"  style="plain"  color="#000000"  background="#00ffffff"  just="left" />
                 <TextTraits font="SansSerif"  size="9"  name="Legend"  style="plain"  color="#000000"  background="#00ffffff"  just="left" />
                 <WindowPosition x="359"  y="63"  width="392"  height="584"  displayed="1"  panelState="---" />
               </GraphEnvironment>
             </Graph>
             <Gate gating:id="ID1168990175" >
               <gating:PolygonGate eventsInside="1"  annoOffsetX="-147"  annoOffsetY="79"  tint="#000000"  isTinted="0"  lineWeight="Normal"  userDefined="1"  quadId="-1"  gateResolution="256" >
                 <gating:dimension>
                   <data-type:fcs-dimension data-type:name="FL38-A" />
                 </gating:dimension>
                 <gating:dimension>
                   <data-type:fcs-dimension data-type:name="FSC27-A" />
                 </gating:dimension>
                 <gating:vertex>
                   <gating:coordinate data-type:value="536.0023165392" />
                   <gating:coordinate data-type:value="10.5500814844" />
                 </gating:vertex>
                 <gating:vertex>
                   <gating:coordinate data-type:value="536.0023165392" />
                   <gating:coordinate data-type:value="10.5500814844" />
                 </gating:vertex>
                 <gating:vertex>
                   <gating:coordinate data-type:value="536.0023165392" />
                   <gating:coordinate data-type:value="6873.9964311795" />
                 </gating:vertex>
                 <gating:vertex>
                   <gating:coordinate data-type:value="56234.1325190349" />
                   <gating:coordinate data-type:value="6873.9964311795" />
                 </gating:vertex>
                 <gating:vertex>
                   <gating:coordinate data-type:value="58997.4625592356" />
                   <gating:coordinate data-type:value="6515.5861036394" />
                 </gating:vertex>
                 <gating:vertex>
                   <gating:coordinate data-type:value="58997.4625592356" />
                   <gating:coordinate data-type:value="10.5500814844" />
                 </gating:vertex>
                 <gating:vertex>
                   <gating:coordinate data-type:value="536.0023165392" />
                   <gating:coordinate data-type:value="10.5500814844" />
                 </gating:vertex>
                 <gating:vertex>
                   <gating:coordinate data-type:value="536.0023165392" />
                   <gating:coordinate data-type:value="9.4785997765" />
                 </gating:vertex>
               </gating:PolygonGate>
             </Gate>
           </Population>
         </Subpopulations>
       </SampleNode>
     </Sample>
   </SampleList>
   <TableEditor title="FlowJo Tables: Addendix Figure S7.wsp"  current="Table" >
     <Table name="Table"  outputFile="file:/C:/Users/11360/Documents/Table"  color="#00ffffff"  isBatch="0"  quickclose="0"  destination="toDisplay"  outputFormat="fj.document.type.table"  autoColumnName="" >
       <PrintLayout flipPattern0="0"  rows="1"  columns="1"  padding="36"  header=""  footer=""  headerActive="0"  footerActive="0"  scalingMode="fj.print.scale.none"  scaling="1"  orientation="1"  width="595.2744"  height="841.8888"  imageableX="72"  imageableY="72"  imageableWidth="451.2744"  imageableHeight="697.8888" />
       <PageSection sectionName="header" >&lt;table width=&quot;100%&quot;&gt;&lt;tr&gt;&lt;td align=&quot;left&quot; valign=&quot;top&quot;&gt;&amp;NBSP&amp;NBSP&amp;NBSP&amp;NBSP&lt;IMG SRC=&quot;file:/D:/Download/images/fj_icon.png&quot;&gt;&lt;/IMG&gt;&lt;br/&gt;FlowJo, LLC&lt;/td&gt;&lt;td align=&quot;right&quot; valign=&quot;top&quot;&gt;Page &lt;PageNumber/&gt;&lt;/td&gt;&lt;/tr&gt;&lt;/table&gt;</PageSection>
       <PageSection sectionName="footer" >&lt;table width=&quot;100%&quot;&gt;&lt;tr&gt;&lt;td align=&quot;left&quot;  valign=&quot;bottom&quot;&gt;&lt;LongDate/&gt;&lt;/td&gt;&lt;td align=&quot;right&quot; valign=&quot;bottom&quot;&gt;&lt;Version/&gt;&lt;/td&gt;&lt;/tr&gt;&lt;/table&gt;</PageSection>
       <Iteration iterationType="SAMPLE"  iterationValue="4"  iterationKeyword=""  discriminator=""  panelSize="1"  groupName="workspaceSelection" />
     </Table>
   </TableEditor>
   <LayoutEditor title="FlowJo Layouts: Addendix Figure S7.wsp"  current="Layout"  showGrid="0"  showPageBreaks="0"  showGuides="0"  showDebugOutput="0" >
     <Layout name="Layout"  outputFile="file:/C:/Users/11360/Documents/Layout"  color="#00ffffff"  isBatch="0"  showGrid="0"  showRulers="1"  showDebugOutput="0"  showGuides="0"  showPageBreaks="1"  scale="1" >
       <PrintLayout flipPattern0="0"  rows="1"  columns="1"  padding="36"  header=""  footer=""  headerActive="0"  footerActive="0"  scalingMode="fj.print.scale.none"  scaling="1"  orientation="1"  width="595.2744"  height="841.8888"  imageableX="72"  imageableY="72"  imageableWidth="451.2744"  imageableHeight="697.8888" />
       <PageSection sectionName="header" >&lt;table width=&quot;100%&quot;&gt;&lt;tr&gt;&lt;td align=&quot;left&quot; valign=&quot;top&quot;&gt;&amp;NBSP&amp;NBSP&amp;NBSP&amp;NBSP&lt;IMG SRC=&quot;file:/D:/Download/images/fj_icon.png&quot;&gt;&lt;/IMG&gt;&lt;br/&gt;FlowJo, LLC&lt;/td&gt;&lt;td align=&quot;right&quot; valign=&quot;top&quot;&gt;Page &lt;PageNumber/&gt;&lt;/td&gt;&lt;/tr&gt;&lt;/table&gt;</PageSection>
       <PageSection sectionName="footer" >&lt;table width=&quot;100%&quot;&gt;&lt;tr&gt;&lt;td align=&quot;left&quot;  valign=&quot;bottom&quot;&gt;&lt;LongDate/&gt;&lt;/td&gt;&lt;td align=&quot;right&quot; valign=&quot;bottom&quot;&gt;&lt;Version/&gt;&lt;/td&gt;&lt;/tr&gt;&lt;/table&gt;</PageSection>
       <Iteration iterationType="OFF"  iterationValue="4"  iterationKeyword=""  discriminator=""  panelSize="1"  groupName="All Samples" />
       <BatchSettings useCurrentGroup="1"  length="3"  name=""  order="ACROSS"  direction="COLUMNS"  append="0"  destination="toLayout"  separatePages="0"  launchApp="1"  header="0"  footer="0"  commandLineBatch="0" />
       <FigList>
         <ChartData x="125"  y="76"  width="179"  height="179"  lineWeight="Hairline"  fill="#ffffff"  stroke="#000000"  lineStyle="Solid"  gradientColor="#808080"  gradientStyle="le.gradientstyle.none"  enabled="1"  xScale="0.0069921875"  yScale="0.0069921875"  aspectRatioLock="0"  alpha="1"  figID="com.treestar.flowjo.charting.FigChartBox@55c21614#1752134374750"  rotation="0"  lock="0"  sizeLock="0"  contentLock="0"  wantsDrops="0"  dependents="1"  showSampleName="1"  showFullPath="1"  showFreq="0"  showCount="1"  showPopulationName="1"  showGraphTitle="0"  showMedians="0"  useShortName="1"  showKeyword="0"  keyword=""  showStatistic="0"  statistic=""  offsetHistograms="0"  offsetX="0"  offsetY="0"  flipH="0"  flipV="0"  showAdjunctHistograms="0"  scaleH="0.69921875"  scaleV="0.69921875"  panelIndex="-1"  z="0" >
           <Graph smoothing="0"  backColor="#ffffff"  foreColor="#000000"  heatMapStatistic="Median"  heatMapStatParameter="FL38-H"  type="Pseudocolor"  fast="1" >
             <Axis dimension="x"  name="FL38-A"  label=""  auto="auto" />
             <Axis dimension="y"  name="FSC27-A"  label=""  auto="auto" />
             <GraphSettings level="5%"  smoothingHighResolution="1"  contourHighResolution="1"  histogramSmoothingCount="0"  graphResolution="256"  showOutliers="0"  drawLargeDots="0"  dotsToDraw="8000"  tint="le.chartfill.tinted.40"  lineWeight="le.lineweight.normal"  lineStyle="le.linestyle.solid" />
             <GraphEnvironment showGrid="0"  showAxes="tnlTNL"  showGates="1"  showFreqOnPlots="1"  showGateNameOnPlots="1"  showMedians="0"  showUncomped="0"  addEventParam="0"  lastYAxisName="" >
               <TextTraits font="SansSerif"  size="11"  name="Labels"  style="plain"  color="#000000"  background="#00ffffff"  just="left" />
               <TextTraits font="SansSerif"  size="12"  name="LayoutGates"  style="bold"  color="#000000"  background="#00ffffff"  just="left" />
               <TextTraits font="SansSerif"  size="9"  name="Numbers"  style="plain"  color="#000000"  background="#00ffffff"  just="left" />
               <TextTraits font="SansSerif"  size="9"  name="Legend"  style="plain"  color="#000000"  background="#00ffffff"  just="left" />
               <WindowPosition x="359"  y="63"  width="392"  height="584"  displayed="1"  panelState="---" />
             </GraphEnvironment>
           </Graph>
           <Annotation lineWeight="NoLine"  fill="#ffffff"  stroke="#808080"  lineStyle="Solid"  gradientColor="#808080"  gradientStyle="le.gradientstyle.none"  enabled="1"  xScale="1"  yScale="1"  aspectRatioLock="0"  alpha="1"  figID="com.treestar.flowjo.charting.FigChartAnnotation@ee6f724#1752134374751"  rotation="0"  lock="0"  sizeLock="0"  contentLock="0"  wantsDrops="0"  autoFitContents="0"  autoMinimumSize="1"  padding="5,5,5,5" >
             <Content>&amp;#xA;&amp;#xA;    &amp;lt;p style=&amp;quot;margin-top:0; text-align:left;&amp;quot;&amp;gt;&amp;#xA;      &amp;lt;font face=&amp;quot;SansSerif&amp;quot; color=&amp;quot;#000000&amp;quot; style=&amp;quot;font-size:11pt;&amp;quot;&amp;gt;&amp;lt;input type=&amp;quot;fjml&amp;quot; value=&amp;quot;%3CAnno+name%3D%22fj.anno.samplename%22+%2F%3E&amp;quot; style=&amp;quot;font-family:SansSerif; color:#000000; font-weight:normal;&amp;quot;&amp;gt;&amp;#xA;      &amp;lt;/font&amp;gt;&amp;#xA;    &amp;lt;/p&amp;gt;&amp;#xA;    &amp;lt;p style=&amp;quot;margin-top:0; text-align:left;&amp;quot;&amp;gt;&amp;#xA;      &amp;lt;font face=&amp;quot;SansSerif&amp;quot; color=&amp;quot;#000000&amp;quot; style=&amp;quot;font-size:11pt;&amp;quot;&amp;gt;&amp;lt;input type=&amp;quot;fjml&amp;quot; value=&amp;quot;%3CAnno+name%3D%22fj.anno.popname%22+%2F%3E&amp;quot; style=&amp;quot;font-family:SansSerif; color:#000000; font-weight:normal;&amp;quot;&amp;gt;&amp;#xA;      &amp;lt;/font&amp;gt;&amp;#xA;    &amp;lt;/p&amp;gt;&amp;#xA;    &amp;lt;p style=&amp;quot;margin-top:0; text-align:left;&amp;quot;&amp;gt;&amp;#xA;      &amp;lt;font face=&amp;quot;SansSerif&amp;quot; color=&amp;quot;#000000&amp;quot; style=&amp;quot;font-size:11pt;&amp;quot;&amp;gt;&amp;lt;input type=&amp;quot;fjml&amp;quot; value=&amp;quot;%3CStatistic+name%3D%22Count%22++id%3D%22%22++ancestor%3D%22%22+%2F%3E&amp;quot; style=&amp;quot;font-family:SansSerif; color:#000000; font-weight:normal;&amp;quot;&amp;gt;&amp;#xA;&amp;lt;/font&amp;gt;    &amp;lt;/p&amp;gt;&amp;#xA;</Content>
             <WindowPosition x="0"  y="340"  width="207"  height="64"  displayed="0"  panelState="" />
           </Annotation>
           <Legend lineWeight="Hairline"  fill="#ffffff"  stroke="#000000"  lineStyle="Solid"  gradientColor="#808080"  gradientStyle="le.gradientstyle.none"  enabled="1"  xScale="1"  yScale="1"  aspectRatioLock="0"  alpha="1"  figID="com.treestar.flowjo.charting.legend.FigLegend@6453b808#1752134374751"  rotation="0"  lock="0"  sizeLock="0"  contentLock="0"  wantsDrops="0"  rows="3"  columns="4"  drawGrid="1"  autoFitContents="0"  showHeader="1" >
             <RowSizes>
               <Size index="0"  value="15" />
               <Size index="1"  value="15" />
               <Size index="2"  value="15" />
             </RowSizes>
             <ColSizes>
               <Size index="0"  value="15" />
               <Size index="1"  value="15" />
               <Size index="2"  value="15" />
               <Size index="3"  value="15" />
             </ColSizes>
             <WindowPosition x="280"  y="0"  width="60"  height="45"  displayed="0"  panelState="" />
             <Columns>
               <Anno name="fj.anno.samplename" />
               <Anno name="fj.anno.popname" />
               <Statistic name="Count"  ancestor=""  correlate="" />
             </Columns>
           </Legend>
           <Ancestry lineWeight="Hairline"  fill="#ffffff"  stroke="#000000"  lineStyle="Solid"  gradientColor="#808080"  gradientStyle="le.gradientstyle.none"  enabled="1"  xScale="1"  yScale="1"  aspectRatioLock="0"  alpha="1"  figID="com.treestar.flowjo.charting.FigChartRow@2652dd50#1752134374751"  rotation="0"  lock="0"  sizeLock="0"  contentLock="0"  wantsDrops="0"  backgating="0"  horizontal="0"  backgatingLargeDots="0"  backgatingContours="0" >
             <WindowPosition x="0"  y="0"  width="0"  height="1"  displayed="0"  panelState="" />
           </Ancestry>
           <Multigraph lineWeight="NoLine"  fill="#00ffffff"  stroke="#000000"  lineStyle="Solid"  gradientColor="#808080"  gradientStyle="le.gradientstyle.none"  enabled="1"  xScale="1"  yScale="1"  aspectRatioLock="1"  alpha="1"  figID="com.treestar.flowjo.charting.FigChartGrid@5a08a2e4#1752134374751"  rotation="0"  lock="0"  sizeLock="0"  contentLock="0"  wantsDrops="0"  annoOffsetX="0"  annoOffsetY="0"  type="NONE"  displayType="DotPlot"  rows="0"  columns="0" >
             <WindowPosition x="0"  y="0"  width="0"  height="1"  displayed="0"  panelState="" />
             <Parameters/>
           </Multigraph>
           <PopModelList>
             <DataLayer path=""  panelValue="1"  discriminatorValue=""  sampleGMID="0"  sampleID="4" >
               <LegendSpec color="#000000"  text=""  chartFill="le.chartfill.tinted.40"  lineWeight="Normal"  lineStyle="Solid"  control="0" />
             </DataLayer>
           </PopModelList>
           <WindowPosition x="125"  y="76"  width="179"  height="179"  displayed="1"  panelState="" />
         </ChartData>
         <FigColorLegend x="72"  y="293"  width="70"  height="12"  lineWeight="Hairline"  fill="#ffffff"  stroke="#000000"  lineStyle="Solid"  gradientColor="#808080"  gradientStyle="le.gradientstyle.none"  enabled="1"  xScale="1"  yScale="1"  aspectRatioLock="0"  alpha="1"  figID="com.treestar.layout.presentation.FigHeatmapStatAxis@30330cd2#1754019042955"  rotation="0"  lock="0"  sizeLock="0"  contentLock="0"  wantsDrops="0"  colorMapName="Default (blue,green,yellow,red)"  z="5" />
         <ChartData x="387"  y="330"  width="179"  height="179"  lineWeight="Hairline"  fill="#ffffff"  stroke="#000000"  lineStyle="Solid"  gradientColor="#808080"  gradientStyle="le.gradientstyle.none"  enabled="1"  xScale="0.0069921875"  yScale="0.0069921875"  aspectRatioLock="0"  alpha="1"  figID="com.treestar.flowjo.charting.FigChartBox@58806eaf#1752135410531"  rotation="0"  lock="0"  sizeLock="0"  contentLock="0"  wantsDrops="0"  dependents="1"  showSampleName="1"  showFullPath="1"  showFreq="0"  showCount="1"  showPopulationName="1"  showGraphTitle="0"  showMedians="0"  useShortName="1"  showKeyword="0"  keyword=""  showStatistic="0"  statistic=""  offsetHistograms="0"  offsetX="0"  offsetY="0"  flipH="0"  flipV="0"  showAdjunctHistograms="0"  scaleH="0.69921875"  scaleV="0.69921875"  panelIndex="-1"  z="10" >
           <Graph smoothing="0"  backColor="#ffffff"  foreColor="#000000"  heatMapStatistic="Median"  heatMapStatParameter="FL38-H"  type="Pseudocolor"  fast="1" >
             <Axis dimension="x"  name="FL38-A"  label=""  auto="auto" />
             <Axis dimension="y"  name="FSC27-A"  label=""  auto="auto" />
             <GraphSettings level="5%"  smoothingHighResolution="1"  contourHighResolution="1"  histogramSmoothingCount="0"  graphResolution="256"  showOutliers="0"  drawLargeDots="0"  dotsToDraw="8000"  tint="le.chartfill.tinted.40"  lineWeight="le.lineweight.normal"  lineStyle="le.linestyle.solid" />
             <GraphEnvironment showGrid="0"  showAxes="tnlTNL"  showGates="1"  showFreqOnPlots="1"  showGateNameOnPlots="1"  showMedians="0"  showUncomped="0"  addEventParam="0"  lastYAxisName="" >
               <TextTraits font="SansSerif"  size="11"  name="Labels"  style="plain"  color="#000000"  background="#00ffffff"  just="left" />
               <TextTraits font="SansSerif"  size="12"  name="LayoutGates"  style="bold"  color="#000000"  background="#00ffffff"  just="left" />
               <TextTraits font="SansSerif"  size="9"  name="Numbers"  style="plain"  color="#000000"  background="#00ffffff"  just="left" />
               <TextTraits font="SansSerif"  size="9"  name="Legend"  style="plain"  color="#000000"  background="#00ffffff"  just="left" />
               <WindowPosition x="-6"  y="125"  width="392"  height="584"  displayed="1"  panelState="---" />
             </GraphEnvironment>
           </Graph>
           <Annotation lineWeight="NoLine"  fill="#ffffff"  stroke="#808080"  lineStyle="Solid"  gradientColor="#808080"  gradientStyle="le.gradientstyle.none"  enabled="1"  xScale="1"  yScale="1"  aspectRatioLock="0"  alpha="1"  figID="com.treestar.flowjo.charting.FigChartAnnotation@1de2bc3e#1752135410531"  rotation="0"  lock="0"  sizeLock="0"  contentLock="0"  wantsDrops="0"  autoFitContents="0"  autoMinimumSize="1"  padding="5,5,5,5" >
             <Content>&amp;#xA;&amp;#xA;    &amp;lt;p style=&amp;quot;margin-top:0; text-align:left;&amp;quot;&amp;gt;&amp;#xA;      &amp;lt;font face=&amp;quot;SansSerif&amp;quot; color=&amp;quot;#000000&amp;quot; style=&amp;quot;font-size:11pt;&amp;quot;&amp;gt;&amp;lt;input type=&amp;quot;fjml&amp;quot; value=&amp;quot;%3CAnno+name%3D%22fj.anno.samplename%22+%2F%3E&amp;quot; style=&amp;quot;font-family:SansSerif; color:#000000; font-weight:normal;&amp;quot;&amp;gt;&amp;#xA;      &amp;lt;/font&amp;gt;&amp;#xA;    &amp;lt;/p&amp;gt;&amp;#xA;    &amp;lt;p style=&amp;quot;margin-top:0; text-align:left;&amp;quot;&amp;gt;&amp;#xA;      &amp;lt;font face=&amp;quot;SansSerif&amp;quot; color=&amp;quot;#000000&amp;quot; style=&amp;quot;font-size:11pt;&amp;quot;&amp;gt;&amp;lt;input type=&amp;quot;fjml&amp;quot; value=&amp;quot;%3CAnno+name%3D%22fj.anno.popname%22+%2F%3E&amp;quot; style=&amp;quot;font-family:SansSerif; color:#000000; font-weight:normal;&amp;quot;&amp;gt;&amp;#xA;      &amp;lt;/font&amp;gt;&amp;#xA;    &amp;lt;/p&amp;gt;&amp;#xA;    &amp;lt;p style=&amp;quot;margin-top:0; text-align:left;&amp;quot;&amp;gt;&amp;#xA;      &amp;lt;font face=&amp;quot;SansSerif&amp;quot; color=&amp;quot;#000000&amp;quot; style=&amp;quot;font-size:11pt;&amp;quot;&amp;gt;&amp;lt;input type=&amp;quot;fjml&amp;quot; value=&amp;quot;%3CStatistic+name%3D%22Count%22++id%3D%22%22++ancestor%3D%22%22+%2F%3E&amp;quot; style=&amp;quot;font-family:SansSerif; color:#000000; font-weight:normal;&amp;quot;&amp;gt;&amp;#xA;&amp;lt;/font&amp;gt;    &amp;lt;/p&amp;gt;&amp;#xA;</Content>
             <WindowPosition x="0"  y="340"  width="213"  height="64"  displayed="0"  panelState="" />
           </Annotation>
           <Legend lineWeight="Hairline"  fill="#ffffff"  stroke="#000000"  lineStyle="Solid"  gradientColor="#808080"  gradientStyle="le.gradientstyle.none"  enabled="1"  xScale="1"  yScale="1"  aspectRatioLock="0"  alpha="1"  figID="com.treestar.flowjo.charting.legend.FigLegend@78438e83#1752135410531"  rotation="0"  lock="0"  sizeLock="0"  contentLock="0"  wantsDrops="0"  rows="3"  columns="4"  drawGrid="1"  autoFitContents="0"  showHeader="1" >
             <RowSizes>
               <Size index="0"  value="15" />
               <Size index="1"  value="15" />
               <Size index="2"  value="15" />
             </RowSizes>
             <ColSizes>
               <Size index="0"  value="15" />
               <Size index="1"  value="15" />
               <Size index="2"  value="15" />
               <Size index="3"  value="15" />
             </ColSizes>
             <WindowPosition x="280"  y="0"  width="60"  height="45"  displayed="0"  panelState="" />
             <Columns>
               <Anno name="fj.anno.samplename" />
               <Anno name="fj.anno.popname" />
               <Statistic name="Count"  ancestor=""  correlate="" />
             </Columns>
           </Legend>
           <Ancestry lineWeight="Hairline"  fill="#ffffff"  stroke="#000000"  lineStyle="Solid"  gradientColor="#808080"  gradientStyle="le.gradientstyle.none"  enabled="1"  xScale="1"  yScale="1"  aspectRatioLock="0"  alpha="1"  figID="com.treestar.flowjo.charting.FigChartRow@4aafeac#1752135410531"  rotation="0"  lock="0"  sizeLock="0"  contentLock="0"  wantsDrops="0"  backgating="0"  horizontal="0"  backgatingLargeDots="0"  backgatingContours="0" >
             <WindowPosition x="0"  y="0"  width="0"  height="1"  displayed="0"  panelState="" />
           </Ancestry>
           <Multigraph lineWeight="NoLine"  fill="#00ffffff"  stroke="#000000"  lineStyle="Solid"  gradientColor="#808080"  gradientStyle="le.gradientstyle.none"  enabled="1"  xScale="1"  yScale="1"  aspectRatioLock="1"  alpha="1"  figID="com.treestar.flowjo.charting.FigChartGrid@37b33307#1752135410531"  rotation="0"  lock="0"  sizeLock="0"  contentLock="0"  wantsDrops="0"  annoOffsetX="0"  annoOffsetY="0"  type="NONE"  displayType="DotPlot"  rows="0"  columns="0" >
             <WindowPosition x="0"  y="0"  width="0"  height="1"  displayed="0"  panelState="" />
             <Parameters/>
           </Multigraph>
           <PopModelList>
             <DataLayer path=""  panelValue="1"  discriminatorValue=""  sampleGMID="4"  sampleID="1" >
               <LegendSpec color="#000000"  text=""  chartFill="le.chartfill.tinted.40"  lineWeight="Normal"  lineStyle="Solid"  control="0" />
             </DataLayer>
           </PopModelList>
           <WindowPosition x="387"  y="330"  width="179"  height="179"  displayed="1"  panelState="" />
         </ChartData>
         <FigColorLegend x="334"  y="547"  width="70"  height="12"  lineWeight="Hairline"  fill="#ffffff"  stroke="#000000"  lineStyle="Solid"  gradientColor="#808080"  gradientStyle="le.gradientstyle.none"  enabled="1"  xScale="1"  yScale="1"  aspectRatioLock="0"  alpha="1"  figID="com.treestar.layout.presentation.FigHeatmapStatAxis@5aef9f17#1754019042955"  rotation="0"  lock="0"  sizeLock="0"  contentLock="0"  wantsDrops="0"  colorMapName="Default (blue,green,yellow,red)"  z="15" />
         <ChartData x="123"  y="329"  width="179"  height="179"  lineWeight="Hairline"  fill="#ffffff"  stroke="#000000"  lineStyle="Solid"  gradientColor="#808080"  gradientStyle="le.gradientstyle.none"  enabled="1"  xScale="0.0069921875"  yScale="0.0069921875"  aspectRatioLock="0"  alpha="1"  figID="com.treestar.flowjo.charting.FigChartBox@511ccbe2#1752135427433"  rotation="0"  lock="0"  sizeLock="0"  contentLock="0"  wantsDrops="0"  dependents="1"  showSampleName="1"  showFullPath="1"  showFreq="0"  showCount="1"  showPopulationName="1"  showGraphTitle="0"  showMedians="0"  useShortName="1"  showKeyword="0"  keyword=""  showStatistic="0"  statistic=""  offsetHistograms="0"  offsetX="0"  offsetY="0"  flipH="0"  flipV="0"  showAdjunctHistograms="0"  scaleH="0.69921875"  scaleV="0.69921875"  panelIndex="-1"  z="20" >
           <Graph smoothing="0"  backColor="#ffffff"  foreColor="#000000"  heatMapStatistic="Median"  heatMapStatParameter="FL38-H"  type="Pseudocolor"  fast="1" >
             <Axis dimension="x"  name="FL38-A"  label=""  auto="auto" />
             <Axis dimension="y"  name="FSC27-A"  label=""  auto="auto" />
             <GraphSettings level="5%"  smoothingHighResolution="1"  contourHighResolution="1"  histogramSmoothingCount="0"  graphResolution="256"  showOutliers="0"  drawLargeDots="0"  dotsToDraw="8000"  tint="le.chartfill.tinted.40"  lineWeight="le.lineweight.normal"  lineStyle="le.linestyle.solid" />
             <GraphEnvironment showGrid="0"  showAxes="tnlTNL"  showGates="1"  showFreqOnPlots="1"  showGateNameOnPlots="1"  showMedians="0"  showUncomped="0"  addEventParam="0"  lastYAxisName="" >
               <TextTraits font="SansSerif"  size="11"  name="Labels"  style="plain"  color="#000000"  background="#00ffffff"  just="left" />
               <TextTraits font="SansSerif"  size="12"  name="LayoutGates"  style="bold"  color="#000000"  background="#00ffffff"  just="left" />
               <TextTraits font="SansSerif"  size="9"  name="Numbers"  style="plain"  color="#000000"  background="#00ffffff"  just="left" />
               <TextTraits font="SansSerif"  size="9"  name="Legend"  style="plain"  color="#000000"  background="#00ffffff"  just="left" />
               <WindowPosition x="358"  y="62"  width="392"  height="584"  displayed="0"  panelState="---" />
             </GraphEnvironment>
           </Graph>
           <Annotation lineWeight="NoLine"  fill="#ffffff"  stroke="#808080"  lineStyle="Solid"  gradientColor="#808080"  gradientStyle="le.gradientstyle.none"  enabled="1"  xScale="1"  yScale="1"  aspectRatioLock="0"  alpha="1"  figID="com.treestar.flowjo.charting.FigChartAnnotation@6777044e#1752135427433"  rotation="0"  lock="0"  sizeLock="0"  contentLock="0"  wantsDrops="0"  autoFitContents="0"  autoMinimumSize="1"  padding="5,5,5,5" >
             <Content>&amp;#xA;&amp;#xA;    &amp;lt;p style=&amp;quot;margin-top:0; text-align:left;&amp;quot;&amp;gt;&amp;#xA;      &amp;lt;font face=&amp;quot;SansSerif&amp;quot; color=&amp;quot;#000000&amp;quot; style=&amp;quot;font-size:11pt;&amp;quot;&amp;gt;&amp;lt;input type=&amp;quot;fjml&amp;quot; value=&amp;quot;%3CAnno+name%3D%22fj.anno.samplename%22+%2F%3E&amp;quot; style=&amp;quot;font-family:SansSerif; color:#000000; font-weight:normal;&amp;quot;&amp;gt;&amp;#xA;      &amp;lt;/font&amp;gt;&amp;#xA;    &amp;lt;/p&amp;gt;&amp;#xA;    &amp;lt;p style=&amp;quot;margin-top:0; text-align:left;&amp;quot;&amp;gt;&amp;#xA;      &amp;lt;font face=&amp;quot;SansSerif&amp;quot; color=&amp;quot;#000000&amp;quot; style=&amp;quot;font-size:11pt;&amp;quot;&amp;gt;&amp;lt;input type=&amp;quot;fjml&amp;quot; value=&amp;quot;%3CAnno+name%3D%22fj.anno.popname%22+%2F%3E&amp;quot; style=&amp;quot;font-family:SansSerif; color:#000000; font-weight:normal;&amp;quot;&amp;gt;&amp;#xA;      &amp;lt;/font&amp;gt;&amp;#xA;    &amp;lt;/p&amp;gt;&amp;#xA;    &amp;lt;p style=&amp;quot;margin-top:0; text-align:left;&amp;quot;&amp;gt;&amp;#xA;      &amp;lt;font face=&amp;quot;SansSerif&amp;quot; color=&amp;quot;#000000&amp;quot; style=&amp;quot;font-size:11pt;&amp;quot;&amp;gt;&amp;lt;input type=&amp;quot;fjml&amp;quot; value=&amp;quot;%3CStatistic+name%3D%22Count%22++id%3D%22%22++ancestor%3D%22%22+%2F%3E&amp;quot; style=&amp;quot;font-family:SansSerif; color:#000000; font-weight:normal;&amp;quot;&amp;gt;&amp;#xA;&amp;lt;/font&amp;gt;    &amp;lt;/p&amp;gt;&amp;#xA;</Content>
             <WindowPosition x="0"  y="340"  width="213"  height="64"  displayed="0"  panelState="" />
           </Annotation>
           <Legend lineWeight="Hairline"  fill="#ffffff"  stroke="#000000"  lineStyle="Solid"  gradientColor="#808080"  gradientStyle="le.gradientstyle.none"  enabled="1"  xScale="1"  yScale="1"  aspectRatioLock="0"  alpha="1"  figID="com.treestar.flowjo.charting.legend.FigLegend@60bccfd1#1752135427433"  rotation="0"  lock="0"  sizeLock="0"  contentLock="0"  wantsDrops="0"  rows="3"  columns="4"  drawGrid="1"  autoFitContents="0"  showHeader="1" >
             <RowSizes>
               <Size index="0"  value="15" />
               <Size index="1"  value="15" />
               <Size index="2"  value="15" />
             </RowSizes>
             <ColSizes>
               <Size index="0"  value="15" />
               <Size index="1"  value="15" />
               <Size index="2"  value="15" />
               <Size index="3"  value="15" />
             </ColSizes>
             <WindowPosition x="280"  y="0"  width="60"  height="45"  displayed="0"  panelState="" />
             <Columns>
               <Anno name="fj.anno.samplename" />
               <Anno name="fj.anno.popname" />
               <Statistic name="Count"  ancestor=""  correlate="" />
             </Columns>
           </Legend>
           <Ancestry lineWeight="Hairline"  fill="#ffffff"  stroke="#000000"  lineStyle="Solid"  gradientColor="#808080"  gradientStyle="le.gradientstyle.none"  enabled="1"  xScale="1"  yScale="1"  aspectRatioLock="0"  alpha="1"  figID="com.treestar.flowjo.charting.FigChartRow@7dfc7f48#1752135427433"  rotation="0"  lock="0"  sizeLock="0"  contentLock="0"  wantsDrops="0"  backgating="0"  horizontal="0"  backgatingLargeDots="0"  backgatingContours="0" >
             <WindowPosition x="0"  y="0"  width="0"  height="1"  displayed="0"  panelState="" />
           </Ancestry>
           <Multigraph lineWeight="NoLine"  fill="#00ffffff"  stroke="#000000"  lineStyle="Solid"  gradientColor="#808080"  gradientStyle="le.gradientstyle.none"  enabled="1"  xScale="1"  yScale="1"  aspectRatioLock="1"  alpha="1"  figID="com.treestar.flowjo.charting.FigChartGrid@52f77d01#1752135427433"  rotation="0"  lock="0"  sizeLock="0"  contentLock="0"  wantsDrops="0"  annoOffsetX="0"  annoOffsetY="0"  type="NONE"  displayType="DotPlot"  rows="0"  columns="0" >
             <WindowPosition x="0"  y="0"  width="0"  height="1"  displayed="0"  panelState="" />
             <Parameters/>
           </Multigraph>
           <PopModelList>
             <DataLayer path=""  panelValue="1"  discriminatorValue=""  sampleGMID="3"  sampleID="2" >
               <LegendSpec color="#000000"  text=""  chartFill="le.chartfill.tinted.40"  lineWeight="Normal"  lineStyle="Solid"  control="0" />
             </DataLayer>
           </PopModelList>
           <WindowPosition x="123"  y="329"  width="179"  height="179"  displayed="1"  panelState="" />
         </ChartData>
         <FigColorLegend x="70"  y="546"  width="70"  height="12"  lineWeight="Hairline"  fill="#ffffff"  stroke="#000000"  lineStyle="Solid"  gradientColor="#808080"  gradientStyle="le.gradientstyle.none"  enabled="1"  xScale="1"  yScale="1"  aspectRatioLock="0"  alpha="1"  figID="com.treestar.layout.presentation.FigHeatmapStatAxis@1ba64030#1754019042955"  rotation="0"  lock="0"  sizeLock="0"  contentLock="0"  wantsDrops="0"  colorMapName="Default (blue,green,yellow,red)"  z="25" />
         <ChartData x="644"  y="78"  width="179"  height="179"  lineWeight="Hairline"  fill="#ffffff"  stroke="#000000"  lineStyle="Solid"  gradientColor="#808080"  gradientStyle="le.gradientstyle.none"  enabled="1"  xScale="0.0069921875"  yScale="0.0069921875"  aspectRatioLock="0"  alpha="1"  figID="com.treestar.flowjo.charting.FigChartBox@520524f3#1752135482938"  rotation="0"  lock="0"  sizeLock="0"  contentLock="0"  wantsDrops="0"  dependents="1"  showSampleName="1"  showFullPath="1"  showFreq="0"  showCount="1"  showPopulationName="1"  showGraphTitle="0"  showMedians="0"  useShortName="1"  showKeyword="0"  keyword=""  showStatistic="0"  statistic=""  offsetHistograms="0"  offsetX="0"  offsetY="0"  flipH="0"  flipV="0"  showAdjunctHistograms="0"  scaleH="0.69921875"  scaleV="0.69921875"  panelIndex="-1"  z="30" >
           <Graph smoothing="0"  backColor="#ffffff"  foreColor="#000000"  heatMapStatistic="Median"  heatMapStatParameter="FL38-H"  type="Pseudocolor"  fast="1" >
             <Axis dimension="x"  name="FL38-A"  label=""  auto="auto" />
             <Axis dimension="y"  name="FSC27-A"  label=""  auto="auto" />
             <GraphSettings level="5%"  smoothingHighResolution="1"  contourHighResolution="1"  histogramSmoothingCount="0"  graphResolution="256"  showOutliers="0"  drawLargeDots="0"  dotsToDraw="8000"  tint="le.chartfill.tinted.40"  lineWeight="le.lineweight.normal"  lineStyle="le.linestyle.solid" />
             <GraphEnvironment showGrid="0"  showAxes="tnlTNL"  showGates="1"  showFreqOnPlots="1"  showGateNameOnPlots="1"  showMedians="0"  showUncomped="0"  addEventParam="0"  lastYAxisName="" >
               <TextTraits font="SansSerif"  size="11"  name="Labels"  style="plain"  color="#000000"  background="#00ffffff"  just="left" />
               <TextTraits font="SansSerif"  size="12"  name="LayoutGates"  style="bold"  color="#000000"  background="#00ffffff"  just="left" />
               <TextTraits font="SansSerif"  size="9"  name="Numbers"  style="plain"  color="#000000"  background="#00ffffff"  just="left" />
               <TextTraits font="SansSerif"  size="9"  name="Legend"  style="plain"  color="#000000"  background="#00ffffff"  just="left" />
               <WindowPosition x="358"  y="62"  width="392"  height="584"  displayed="0"  panelState="---" />
             </GraphEnvironment>
           </Graph>
           <Annotation lineWeight="NoLine"  fill="#ffffff"  stroke="#808080"  lineStyle="Solid"  gradientColor="#808080"  gradientStyle="le.gradientstyle.none"  enabled="1"  xScale="1"  yScale="1"  aspectRatioLock="0"  alpha="1"  figID="com.treestar.flowjo.charting.FigChartAnnotation@9994127#1752135482938"  rotation="0"  lock="0"  sizeLock="0"  contentLock="0"  wantsDrops="0"  autoFitContents="0"  autoMinimumSize="1"  padding="5,5,5,5" >
             <Content>&amp;#xA;&amp;#xA;    &amp;lt;p style=&amp;quot;margin-top:0; text-align:left;&amp;quot;&amp;gt;&amp;#xA;      &amp;lt;font face=&amp;quot;SansSerif&amp;quot; color=&amp;quot;#000000&amp;quot; style=&amp;quot;font-size:11pt;&amp;quot;&amp;gt;&amp;lt;input type=&amp;quot;fjml&amp;quot; value=&amp;quot;%3CAnno+name%3D%22fj.anno.samplename%22+%2F%3E&amp;quot; style=&amp;quot;font-family:SansSerif; color:#000000; font-weight:normal;&amp;quot;&amp;gt;&amp;#xA;      &amp;lt;/font&amp;gt;&amp;#xA;    &amp;lt;/p&amp;gt;&amp;#xA;    &amp;lt;p style=&amp;quot;margin-top:0; text-align:left;&amp;quot;&amp;gt;&amp;#xA;      &amp;lt;font face=&amp;quot;SansSerif&amp;quot; color=&amp;quot;#000000&amp;quot; style=&amp;quot;font-size:11pt;&amp;quot;&amp;gt;&amp;lt;input type=&amp;quot;fjml&amp;quot; value=&amp;quot;%3CAnno+name%3D%22fj.anno.popname%22+%2F%3E&amp;quot; style=&amp;quot;font-family:SansSerif; color:#000000; font-weight:normal;&amp;quot;&amp;gt;&amp;#xA;      &amp;lt;/font&amp;gt;&amp;#xA;    &amp;lt;/p&amp;gt;&amp;#xA;    &amp;lt;p style=&amp;quot;margin-top:0; text-align:left;&amp;quot;&amp;gt;&amp;#xA;      &amp;lt;font face=&amp;quot;SansSerif&amp;quot; color=&amp;quot;#000000&amp;quot; style=&amp;quot;font-size:11pt;&amp;quot;&amp;gt;&amp;lt;input type=&amp;quot;fjml&amp;quot; value=&amp;quot;%3CStatistic+name%3D%22Count%22++id%3D%22%22++ancestor%3D%22%22+%2F%3E&amp;quot; style=&amp;quot;font-family:SansSerif; color:#000000; font-weight:normal;&amp;quot;&amp;gt;&amp;#xA;&amp;lt;/font&amp;gt;    &amp;lt;/p&amp;gt;&amp;#xA;</Content>
             <WindowPosition x="0"  y="340"  width="201"  height="64"  displayed="0"  panelState="" />
           </Annotation>
           <Legend lineWeight="Hairline"  fill="#ffffff"  stroke="#000000"  lineStyle="Solid"  gradientColor="#808080"  gradientStyle="le.gradientstyle.none"  enabled="1"  xScale="1"  yScale="1"  aspectRatioLock="0"  alpha="1"  figID="com.treestar.flowjo.charting.legend.FigLegend@3f00eaee#1752135482938"  rotation="0"  lock="0"  sizeLock="0"  contentLock="0"  wantsDrops="0"  rows="3"  columns="4"  drawGrid="1"  autoFitContents="0"  showHeader="1" >
             <RowSizes>
               <Size index="0"  value="15" />
               <Size index="1"  value="15" />
               <Size index="2"  value="15" />
             </RowSizes>
             <ColSizes>
               <Size index="0"  value="15" />
               <Size index="1"  value="15" />
               <Size index="2"  value="15" />
               <Size index="3"  value="15" />
             </ColSizes>
             <WindowPosition x="280"  y="0"  width="60"  height="45"  displayed="0"  panelState="" />
             <Columns>
               <Anno name="fj.anno.samplename" />
               <Anno name="fj.anno.popname" />
               <Statistic name="Count"  ancestor=""  correlate="" />
             </Columns>
           </Legend>
           <Ancestry lineWeight="Hairline"  fill="#ffffff"  stroke="#000000"  lineStyle="Solid"  gradientColor="#808080"  gradientStyle="le.gradientstyle.none"  enabled="1"  xScale="1"  yScale="1"  aspectRatioLock="0"  alpha="1"  figID="com.treestar.flowjo.charting.FigChartRow@48be835d#1752135482938"  rotation="0"  lock="0"  sizeLock="0"  contentLock="0"  wantsDrops="0"  backgating="0"  horizontal="0"  backgatingLargeDots="0"  backgatingContours="0" >
             <WindowPosition x="0"  y="0"  width="0"  height="1"  displayed="0"  panelState="" />
           </Ancestry>
           <Multigraph lineWeight="NoLine"  fill="#00ffffff"  stroke="#000000"  lineStyle="Solid"  gradientColor="#808080"  gradientStyle="le.gradientstyle.none"  enabled="1"  xScale="1"  yScale="1"  aspectRatioLock="1"  alpha="1"  figID="com.treestar.flowjo.charting.FigChartGrid@56bf20f7#1752135482938"  rotation="0"  lock="0"  sizeLock="0"  contentLock="0"  wantsDrops="0"  annoOffsetX="0"  annoOffsetY="0"  type="NONE"  displayType="DotPlot"  rows="0"  columns="0" >
             <WindowPosition x="0"  y="0"  width="0"  height="1"  displayed="0"  panelState="" />
             <Parameters/>
           </Multigraph>
           <PopModelList>
             <DataLayer path=""  panelValue="1"  discriminatorValue=""  sampleGMID="2"  sampleID="8" >
               <LegendSpec color="#000000"  text=""  chartFill="le.chartfill.tinted.40"  lineWeight="Normal"  lineStyle="Solid"  control="0" />
             </DataLayer>
           </PopModelList>
           <WindowPosition x="644"  y="78"  width="179"  height="179"  displayed="1"  panelState="" />
         </ChartData>
         <FigColorLegend x="591"  y="295"  width="70"  height="12"  lineWeight="Hairline"  fill="#ffffff"  stroke="#000000"  lineStyle="Solid"  gradientColor="#808080"  gradientStyle="le.gradientstyle.none"  enabled="1"  xScale="1"  yScale="1"  aspectRatioLock="0"  alpha="1"  figID="com.treestar.layout.presentation.FigHeatmapStatAxis@2829020d#1754019042955"  rotation="0"  lock="0"  sizeLock="0"  contentLock="0"  wantsDrops="0"  colorMapName="Default (blue,green,yellow,red)"  z="35" />
         <ChartData x="643"  y="332"  width="179"  height="179"  lineWeight="Hairline"  fill="#ffffff"  stroke="#000000"  lineStyle="Solid"  gradientColor="#808080"  gradientStyle="le.gradientstyle.none"  enabled="1"  xScale="0.0069921875"  yScale="0.0069921875"  aspectRatioLock="0"  alpha="1"  figID="com.treestar.flowjo.charting.FigChartBox@34e0a956#1753169475032"  rotation="0"  lock="0"  sizeLock="0"  contentLock="0"  wantsDrops="0"  dependents="1"  showSampleName="1"  showFullPath="1"  showFreq="0"  showCount="1"  showPopulationName="1"  showGraphTitle="0"  showMedians="0"  useShortName="1"  showKeyword="0"  keyword=""  showStatistic="0"  statistic=""  offsetHistograms="0"  offsetX="0"  offsetY="0"  flipH="0"  flipV="0"  showAdjunctHistograms="0"  scaleH="0.69921875"  scaleV="0.69921875"  panelIndex="-1"  z="40" >
           <Graph smoothing="0"  backColor="#ffffff"  foreColor="#000000"  heatMapStatistic="Median"  heatMapStatParameter="FL38-H"  type="Pseudocolor"  fast="1" >
             <Axis dimension="x"  name="FL38-A"  label=""  auto="auto" />
             <Axis dimension="y"  name="FSC27-A"  label=""  auto="auto" />
             <GraphSettings level="5%"  smoothingHighResolution="1"  contourHighResolution="1"  histogramSmoothingCount="0"  graphResolution="256"  showOutliers="0"  drawLargeDots="0"  dotsToDraw="8000"  tint="le.chartfill.tinted.40"  lineWeight="le.lineweight.normal"  lineStyle="le.linestyle.solid" />
             <GraphEnvironment showGrid="0"  showAxes="tnlTNL"  showGates="1"  showFreqOnPlots="1"  showGateNameOnPlots="1"  showMedians="0"  showUncomped="0"  addEventParam="0"  lastYAxisName="" >
               <TextTraits font="SansSerif"  size="11"  name="Labels"  style="plain"  color="#000000"  background="#00ffffff"  just="left" />
               <TextTraits font="SansSerif"  size="11"  name="LayoutGates"  style="plain"  color="#000000"  background="#00ffffff"  just="left" />
               <TextTraits font="SansSerif"  size="9"  name="Numbers"  style="plain"  color="#000000"  background="#00ffffff"  just="left" />
               <TextTraits font="SansSerif"  size="9"  name="Legend"  style="plain"  color="#000000"  background="#00ffffff"  just="left" />
               <WindowPosition x="0"  y="0"  width="392"  height="584"  displayed="1"  panelState="" />
             </GraphEnvironment>
           </Graph>
           <Annotation lineWeight="NoLine"  fill="#ffffff"  stroke="#808080"  lineStyle="Solid"  gradientColor="#808080"  gradientStyle="le.gradientstyle.none"  enabled="1"  xScale="1"  yScale="1"  aspectRatioLock="0"  alpha="1"  figID="com.treestar.flowjo.charting.FigChartAnnotation@5e17a5ab#1753169475032"  rotation="0"  lock="0"  sizeLock="0"  contentLock="0"  wantsDrops="0"  autoFitContents="0"  autoMinimumSize="1"  padding="5,5,5,5" >
             <Content>&amp;#xA;&amp;#xA;    &amp;lt;p style=&amp;quot;margin-top:0; text-align:left;&amp;quot;&amp;gt;&amp;#xA;      &amp;lt;font face=&amp;quot;SansSerif&amp;quot; color=&amp;quot;#000000&amp;quot; style=&amp;quot;font-size:11pt;&amp;quot;&amp;gt;&amp;lt;input type=&amp;quot;fjml&amp;quot; value=&amp;quot;%3CAnno+name%3D%22fj.anno.samplename%22+%2F%3E&amp;quot; style=&amp;quot;font-family:SansSerif; color:#000000; font-weight:normal;&amp;quot;&amp;gt;&amp;#xA;      &amp;lt;/font&amp;gt;&amp;#xA;    &amp;lt;/p&amp;gt;&amp;#xA;    &amp;lt;p style=&amp;quot;margin-top:0; text-align:left;&amp;quot;&amp;gt;&amp;#xA;      &amp;lt;font face=&amp;quot;SansSerif&amp;quot; color=&amp;quot;#000000&amp;quot; style=&amp;quot;font-size:11pt;&amp;quot;&amp;gt;&amp;lt;input type=&amp;quot;fjml&amp;quot; value=&amp;quot;%3CAnno+name%3D%22fj.anno.popname%22+%2F%3E&amp;quot; style=&amp;quot;font-family:SansSerif; color:#000000; font-weight:normal;&amp;quot;&amp;gt;&amp;#xA;      &amp;lt;/font&amp;gt;&amp;#xA;    &amp;lt;/p&amp;gt;&amp;#xA;    &amp;lt;p style=&amp;quot;margin-top:0; text-align:left;&amp;quot;&amp;gt;&amp;#xA;      &amp;lt;font face=&amp;quot;SansSerif&amp;quot; color=&amp;quot;#000000&amp;quot; style=&amp;quot;font-size:11pt;&amp;quot;&amp;gt;&amp;lt;input type=&amp;quot;fjml&amp;quot; value=&amp;quot;%3CStatistic+name%3D%22Count%22++id%3D%22%22++ancestor%3D%22%22+%2F%3E&amp;quot; style=&amp;quot;font-family:SansSerif; color:#000000; font-weight:normal;&amp;quot;&amp;gt;&amp;#xA;&amp;lt;/font&amp;gt;    &amp;lt;/p&amp;gt;&amp;#xA;</Content>
             <WindowPosition x="0"  y="340"  width="183"  height="64"  displayed="0"  panelState="" />
           </Annotation>
           <Legend lineWeight="Hairline"  fill="#ffffff"  stroke="#000000"  lineStyle="Solid"  gradientColor="#808080"  gradientStyle="le.gradientstyle.none"  enabled="1"  xScale="1"  yScale="1"  aspectRatioLock="0"  alpha="1"  figID="com.treestar.flowjo.charting.legend.FigLegend@5829dc0b#1753169475032"  rotation="0"  lock="0"  sizeLock="0"  contentLock="0"  wantsDrops="0"  rows="3"  columns="4"  drawGrid="1"  autoFitContents="0"  showHeader="1" >
             <RowSizes>
               <Size index="0"  value="15" />
               <Size index="1"  value="15" />
               <Size index="2"  value="15" />
             </RowSizes>
             <ColSizes>
               <Size index="0"  value="15" />
               <Size index="1"  value="15" />
               <Size index="2"  value="15" />
               <Size index="3"  value="15" />
             </ColSizes>
             <WindowPosition x="280"  y="0"  width="60"  height="45"  displayed="0"  panelState="" />
             <Columns>
               <Anno name="fj.anno.samplename" />
               <Anno name="fj.anno.popname" />
               <Statistic name="Count"  ancestor=""  correlate="" />
             </Columns>
           </Legend>
           <Ancestry lineWeight="Hairline"  fill="#ffffff"  stroke="#000000"  lineStyle="Solid"  gradientColor="#808080"  gradientStyle="le.gradientstyle.none"  enabled="1"  xScale="1"  yScale="1"  aspectRatioLock="0"  alpha="1"  figID="com.treestar.flowjo.charting.FigChartRow@2f856ec2#1753169475032"  rotation="0"  lock="0"  sizeLock="0"  contentLock="0"  wantsDrops="0"  backgating="0"  horizontal="0"  backgatingLargeDots="0"  backgatingContours="0" >
             <WindowPosition x="0"  y="0"  width="0"  height="1"  displayed="0"  panelState="" />
           </Ancestry>
           <Multigraph lineWeight="NoLine"  fill="#00ffffff"  stroke="#000000"  lineStyle="Solid"  gradientColor="#808080"  gradientStyle="le.gradientstyle.none"  enabled="1"  xScale="1"  yScale="1"  aspectRatioLock="1"  alpha="1"  figID="com.treestar.flowjo.charting.FigChartGrid@4b42fa4b#1753169475032"  rotation="0"  lock="0"  sizeLock="0"  contentLock="0"  wantsDrops="0"  annoOffsetX="0"  annoOffsetY="0"  type="NONE"  displayType="DotPlot"  rows="0"  columns="0" >
             <WindowPosition x="0"  y="0"  width="0"  height="1"  displayed="0"  panelState="" />
             <Parameters/>
           </Multigraph>
           <PopModelList>
             <DataLayer path=""  panelValue="1"  discriminatorValue=""  sampleGMID="5"  sampleID="18" >
               <LegendSpec color="#000000"  text=""  chartFill="le.chartfill.tinted.40"  lineWeight="Normal"  lineStyle="Solid"  control="0" />
             </DataLayer>
           </PopModelList>
           <WindowPosition x="643"  y="332"  width="179"  height="179"  displayed="1"  panelState="" />
         </ChartData>
         <FigColorLegend x="590"  y="549"  width="70"  height="12"  lineWeight="Hairline"  fill="#ffffff"  stroke="#000000"  lineStyle="Solid"  gradientColor="#808080"  gradientStyle="le.gradientstyle.none"  enabled="1"  xScale="1"  yScale="1"  aspectRatioLock="0"  alpha="1"  figID="com.treestar.layout.presentation.FigHeatmapStatAxis@5bb12881#1754019042955"  rotation="0"  lock="0"  sizeLock="0"  contentLock="0"  wantsDrops="0"  colorMapName="Default (blue,green,yellow,red)"  z="45" />
         <ChartData x="902"  y="333"  width="179"  height="179"  lineWeight="Hairline"  fill="#ffffff"  stroke="#000000"  lineStyle="Solid"  gradientColor="#808080"  gradientStyle="le.gradientstyle.none"  enabled="1"  xScale="0.0069921875"  yScale="0.0069921875"  aspectRatioLock="0"  alpha="1"  figID="com.treestar.flowjo.charting.FigChartBox@d41f464#1753169525220"  rotation="0"  lock="0"  sizeLock="0"  contentLock="0"  wantsDrops="0"  dependents="1"  showSampleName="1"  showFullPath="1"  showFreq="0"  showCount="1"  showPopulationName="1"  showGraphTitle="0"  showMedians="0"  useShortName="1"  showKeyword="0"  keyword=""  showStatistic="0"  statistic=""  offsetHistograms="0"  offsetX="0"  offsetY="0"  flipH="0"  flipV="0"  showAdjunctHistograms="0"  scaleH="0.69921875"  scaleV="0.69921875"  panelIndex="-1"  z="50" >
           <Graph smoothing="0"  backColor="#ffffff"  foreColor="#000000"  heatMapStatistic="Median"  heatMapStatParameter="FL38-H"  type="Pseudocolor"  fast="1" >
             <Axis dimension="x"  name="FL38-A"  label=""  auto="auto" />
             <Axis dimension="y"  name="FSC27-A"  label=""  auto="auto" />
             <GraphSettings level="5%"  smoothingHighResolution="1"  contourHighResolution="1"  histogramSmoothingCount="0"  graphResolution="256"  showOutliers="0"  drawLargeDots="0"  dotsToDraw="8000"  tint="le.chartfill.tinted.40"  lineWeight="le.lineweight.normal"  lineStyle="le.linestyle.solid" />
             <GraphEnvironment showGrid="0"  showAxes="tnlTNL"  showGates="1"  showFreqOnPlots="1"  showGateNameOnPlots="1"  showMedians="0"  showUncomped="0"  addEventParam="0"  lastYAxisName="" >
               <TextTraits font="SansSerif"  size="11"  name="Labels"  style="plain"  color="#000000"  background="#00ffffff"  just="left" />
               <TextTraits font="SansSerif"  size="11"  name="LayoutGates"  style="plain"  color="#000000"  background="#00ffffff"  just="left" />
               <TextTraits font="SansSerif"  size="9"  name="Numbers"  style="plain"  color="#000000"  background="#00ffffff"  just="left" />
               <TextTraits font="SansSerif"  size="9"  name="Legend"  style="plain"  color="#000000"  background="#00ffffff"  just="left" />
               <WindowPosition x="491"  y="133"  width="392"  height="584"  displayed="0"  panelState="---" />
             </GraphEnvironment>
           </Graph>
           <Annotation lineWeight="NoLine"  fill="#ffffff"  stroke="#808080"  lineStyle="Solid"  gradientColor="#808080"  gradientStyle="le.gradientstyle.none"  enabled="1"  xScale="1"  yScale="1"  aspectRatioLock="0"  alpha="1"  figID="com.treestar.flowjo.charting.FigChartAnnotation@3e8a2846#1753169525220"  rotation="0"  lock="0"  sizeLock="0"  contentLock="0"  wantsDrops="0"  autoFitContents="0"  autoMinimumSize="1"  padding="5,5,5,5" >
             <Content>&amp;#xA;&amp;#xA;    &amp;lt;p style=&amp;quot;margin-top:0; text-align:left;&amp;quot;&amp;gt;&amp;#xA;      &amp;lt;font face=&amp;quot;SansSerif&amp;quot; color=&amp;quot;#000000&amp;quot; style=&amp;quot;font-size:11pt;&amp;quot;&amp;gt;&amp;lt;input type=&amp;quot;fjml&amp;quot; value=&amp;quot;%3CAnno+name%3D%22fj.anno.samplename%22+%2F%3E&amp;quot; style=&amp;quot;font-family:SansSerif; color:#000000; font-weight:normal;&amp;quot;&amp;gt;&amp;#xA;      &amp;lt;/font&amp;gt;&amp;#xA;    &amp;lt;/p&amp;gt;&amp;#xA;    &amp;lt;p style=&amp;quot;margin-top:0; text-align:left;&amp;quot;&amp;gt;&amp;#xA;      &amp;lt;font face=&amp;quot;SansSerif&amp;quot; color=&amp;quot;#000000&amp;quot; style=&amp;quot;font-size:11pt;&amp;quot;&amp;gt;&amp;lt;input type=&amp;quot;fjml&amp;quot; value=&amp;quot;%3CAnno+name%3D%22fj.anno.popname%22+%2F%3E&amp;quot; style=&amp;quot;font-family:SansSerif; color:#000000; font-weight:normal;&amp;quot;&amp;gt;&amp;#xA;      &amp;lt;/font&amp;gt;&amp;#xA;    &amp;lt;/p&amp;gt;&amp;#xA;    &amp;lt;p style=&amp;quot;margin-top:0; text-align:left;&amp;quot;&amp;gt;&amp;#xA;      &amp;lt;font face=&amp;quot;SansSerif&amp;quot; color=&amp;quot;#000000&amp;quot; style=&amp;quot;font-size:11pt;&amp;quot;&amp;gt;&amp;lt;input type=&amp;quot;fjml&amp;quot; value=&amp;quot;%3CStatistic+name%3D%22Count%22++id%3D%22%22++ancestor%3D%22%22+%2F%3E&amp;quot; style=&amp;quot;font-family:SansSerif; color:#000000; font-weight:normal;&amp;quot;&amp;gt;&amp;#xA;&amp;lt;/font&amp;gt;    &amp;lt;/p&amp;gt;&amp;#xA;</Content>
             <WindowPosition x="0"  y="339"  width="189"  height="64"  displayed="0"  panelState="" />
           </Annotation>
           <Legend lineWeight="Hairline"  fill="#ffffff"  stroke="#000000"  lineStyle="Solid"  gradientColor="#808080"  gradientStyle="le.gradientstyle.none"  enabled="1"  xScale="1"  yScale="1"  aspectRatioLock="0"  alpha="1"  figID="com.treestar.flowjo.charting.legend.FigLegend@4b577d6f#1753169525220"  rotation="0"  lock="0"  sizeLock="0"  contentLock="0"  wantsDrops="0"  rows="3"  columns="4"  drawGrid="1"  autoFitContents="0"  showHeader="1" >
             <RowSizes>
               <Size index="0"  value="15" />
               <Size index="1"  value="15" />
               <Size index="2"  value="15" />
             </RowSizes>
             <ColSizes>
               <Size index="0"  value="15" />
               <Size index="1"  value="15" />
               <Size index="2"  value="15" />
               <Size index="3"  value="15" />
             </ColSizes>
             <WindowPosition x="280"  y="0"  width="60"  height="45"  displayed="0"  panelState="" />
             <Columns>
               <Anno name="fj.anno.samplename" />
               <Anno name="fj.anno.popname" />
               <Statistic name="Count"  ancestor=""  correlate="" />
             </Columns>
           </Legend>
           <Ancestry lineWeight="Hairline"  fill="#ffffff"  stroke="#000000"  lineStyle="Solid"  gradientColor="#808080"  gradientStyle="le.gradientstyle.none"  enabled="1"  xScale="1"  yScale="1"  aspectRatioLock="0"  alpha="1"  figID="com.treestar.flowjo.charting.FigChartRow@56e8a9fb#1753169525220"  rotation="0"  lock="0"  sizeLock="0"  contentLock="0"  wantsDrops="0"  backgating="0"  horizontal="0"  backgatingLargeDots="0"  backgatingContours="0" >
             <WindowPosition x="0"  y="0"  width="0"  height="1"  displayed="0"  panelState="" />
           </Ancestry>
           <Multigraph lineWeight="NoLine"  fill="#00ffffff"  stroke="#000000"  lineStyle="Solid"  gradientColor="#808080"  gradientStyle="le.gradientstyle.none"  enabled="1"  xScale="1"  yScale="1"  aspectRatioLock="1"  alpha="1"  figID="com.treestar.flowjo.charting.FigChartGrid@49a8540f#1753169525220"  rotation="0"  lock="0"  sizeLock="0"  contentLock="0"  wantsDrops="0"  annoOffsetX="0"  annoOffsetY="0"  type="NONE"  displayType="DotPlot"  rows="0"  columns="0" >
             <WindowPosition x="0"  y="0"  width="0"  height="1"  displayed="0"  panelState="" />
             <Parameters/>
           </Multigraph>
           <PopModelList>
             <DataLayer path=""  panelValue="1"  discriminatorValue=""  sampleGMID="6"  sampleID="19" >
               <LegendSpec color="#000000"  text=""  chartFill="le.chartfill.tinted.40"  lineWeight="Normal"  lineStyle="Solid"  control="0" />
             </DataLayer>
           </PopModelList>
           <WindowPosition x="902"  y="333"  width="179"  height="179"  displayed="1"  panelState="" />
         </ChartData>
         <FigColorLegend x="849"  y="550"  width="70"  height="12"  lineWeight="Hairline"  fill="#ffffff"  stroke="#000000"  lineStyle="Solid"  gradientColor="#808080"  gradientStyle="le.gradientstyle.none"  enabled="1"  xScale="1"  yScale="1"  aspectRatioLock="0"  alpha="1"  figID="com.treestar.layout.presentation.FigHeatmapStatAxis@4ea96705#1754019042956"  rotation="0"  lock="0"  sizeLock="0"  contentLock="0"  wantsDrops="0"  colorMapName="Default (blue,green,yellow,red)"  z="55" />
         <ChartData x="388"  y="77"  width="179"  height="179"  lineWeight="Hairline"  fill="#ffffff"  stroke="#000000"  lineStyle="Solid"  gradientColor="#808080"  gradientStyle="le.gradientstyle.none"  enabled="1"  xScale="0.0069921875"  yScale="0.0069921875"  aspectRatioLock="0"  alpha="1"  figID="com.treestar.flowjo.charting.FigChartBox@628bae5#1753169615294"  rotation="0"  lock="0"  sizeLock="0"  contentLock="0"  wantsDrops="0"  dependents="1"  showSampleName="1"  showFullPath="1"  showFreq="0"  showCount="1"  showPopulationName="1"  showGraphTitle="0"  showMedians="0"  useShortName="1"  showKeyword="0"  keyword=""  showStatistic="0"  statistic=""  offsetHistograms="0"  offsetX="0"  offsetY="0"  flipH="0"  flipV="0"  showAdjunctHistograms="0"  scaleH="0.69921875"  scaleV="0.69921875"  panelIndex="-1"  z="60" >
           <Graph smoothing="0"  backColor="#ffffff"  foreColor="#000000"  heatMapStatistic="Median"  heatMapStatParameter="FL38-H"  type="Pseudocolor"  fast="1" >
             <Axis dimension="x"  name="FL38-A"  label=""  auto="auto" />
             <Axis dimension="y"  name="FSC27-A"  label=""  auto="auto" />
             <GraphSettings level="5%"  smoothingHighResolution="1"  contourHighResolution="1"  histogramSmoothingCount="0"  graphResolution="256"  showOutliers="0"  drawLargeDots="0"  dotsToDraw="8000"  tint="le.chartfill.tinted.40"  lineWeight="le.lineweight.normal"  lineStyle="le.linestyle.solid" />
             <GraphEnvironment showGrid="0"  showAxes="tnlTNL"  showGates="1"  showFreqOnPlots="1"  showGateNameOnPlots="1"  showMedians="0"  showUncomped="0"  addEventParam="0"  lastYAxisName="" >
               <TextTraits font="SansSerif"  size="11"  name="Labels"  style="plain"  color="#000000"  background="#00ffffff"  just="left" />
               <TextTraits font="SansSerif"  size="11"  name="LayoutGates"  style="plain"  color="#000000"  background="#00ffffff"  just="left" />
               <TextTraits font="SansSerif"  size="9"  name="Numbers"  style="plain"  color="#000000"  background="#00ffffff"  just="left" />
               <TextTraits font="SansSerif"  size="9"  name="Legend"  style="plain"  color="#000000"  background="#00ffffff"  just="left" />
               <WindowPosition x="360"  y="64"  width="392"  height="584"  displayed="1"  panelState="---" />
             </GraphEnvironment>
           </Graph>
           <Annotation lineWeight="NoLine"  fill="#ffffff"  stroke="#808080"  lineStyle="Solid"  gradientColor="#808080"  gradientStyle="le.gradientstyle.none"  enabled="1"  xScale="1"  yScale="1"  aspectRatioLock="0"  alpha="1"  figID="com.treestar.flowjo.charting.FigChartAnnotation@13954c55#1753169615294"  rotation="0"  lock="0"  sizeLock="0"  contentLock="0"  wantsDrops="0"  autoFitContents="0"  autoMinimumSize="1"  padding="5,5,5,5" >
             <Content>&amp;#xA;&amp;#xA;    &amp;lt;p style=&amp;quot;margin-top:0; text-align:left;&amp;quot;&amp;gt;&amp;#xA;      &amp;lt;font face=&amp;quot;SansSerif&amp;quot; color=&amp;quot;#000000&amp;quot; style=&amp;quot;font-size:11pt;&amp;quot;&amp;gt;&amp;lt;input type=&amp;quot;fjml&amp;quot; value=&amp;quot;%3CAnno+name%3D%22fj.anno.samplename%22+%2F%3E&amp;quot; style=&amp;quot;font-family:SansSerif; color:#000000; font-weight:normal;&amp;quot;&amp;gt;&amp;#xA;      &amp;lt;/font&amp;gt;&amp;#xA;    &amp;lt;/p&amp;gt;&amp;#xA;    &amp;lt;p style=&amp;quot;margin-top:0; text-align:left;&amp;quot;&amp;gt;&amp;#xA;      &amp;lt;font face=&amp;quot;SansSerif&amp;quot; color=&amp;quot;#000000&amp;quot; style=&amp;quot;font-size:11pt;&amp;quot;&amp;gt;&amp;lt;input type=&amp;quot;fjml&amp;quot; value=&amp;quot;%3CAnno+name%3D%22fj.anno.popname%22+%2F%3E&amp;quot; style=&amp;quot;font-family:SansSerif; color:#000000; font-weight:normal;&amp;quot;&amp;gt;&amp;#xA;      &amp;lt;/font&amp;gt;&amp;#xA;    &amp;lt;/p&amp;gt;&amp;#xA;    &amp;lt;p style=&amp;quot;margin-top:0; text-align:left;&amp;quot;&amp;gt;&amp;#xA;      &amp;lt;font face=&amp;quot;SansSerif&amp;quot; color=&amp;quot;#000000&amp;quot; style=&amp;quot;font-size:11pt;&amp;quot;&amp;gt;&amp;lt;input type=&amp;quot;fjml&amp;quot; value=&amp;quot;%3CStatistic+name%3D%22Count%22++id%3D%22%22++ancestor%3D%22%22+%2F%3E&amp;quot; style=&amp;quot;font-family:SansSerif; color:#000000; font-weight:normal;&amp;quot;&amp;gt;&amp;#xA;&amp;lt;/font&amp;gt;    &amp;lt;/p&amp;gt;&amp;#xA;</Content>
             <WindowPosition x="0"  y="340"  width="191"  height="64"  displayed="0"  panelState="" />
           </Annotation>
           <Legend lineWeight="Hairline"  fill="#ffffff"  stroke="#000000"  lineStyle="Solid"  gradientColor="#808080"  gradientStyle="le.gradientstyle.none"  enabled="1"  xScale="1"  yScale="1"  aspectRatioLock="0"  alpha="1"  figID="com.treestar.flowjo.charting.legend.FigLegend@5554ede2#1753169615294"  rotation="0"  lock="0"  sizeLock="0"  contentLock="0"  wantsDrops="0"  rows="3"  columns="4"  drawGrid="1"  autoFitContents="0"  showHeader="1" >
             <RowSizes>
               <Size index="0"  value="15" />
               <Size index="1"  value="15" />
               <Size index="2"  value="15" />
             </RowSizes>
             <ColSizes>
               <Size index="0"  value="15" />
               <Size index="1"  value="15" />
               <Size index="2"  value="15" />
               <Size index="3"  value="15" />
             </ColSizes>
             <WindowPosition x="280"  y="0"  width="60"  height="45"  displayed="0"  panelState="" />
             <Columns>
               <Anno name="fj.anno.samplename" />
               <Anno name="fj.anno.popname" />
               <Statistic name="Count"  ancestor=""  correlate="" />
             </Columns>
           </Legend>
           <Ancestry lineWeight="Hairline"  fill="#ffffff"  stroke="#000000"  lineStyle="Solid"  gradientColor="#808080"  gradientStyle="le.gradientstyle.none"  enabled="1"  xScale="1"  yScale="1"  aspectRatioLock="0"  alpha="1"  figID="com.treestar.flowjo.charting.FigChartRow@1a63b0e#1753169615294"  rotation="0"  lock="0"  sizeLock="0"  contentLock="0"  wantsDrops="0"  backgating="0"  horizontal="0"  backgatingLargeDots="0"  backgatingContours="0" >
             <WindowPosition x="0"  y="0"  width="0"  height="1"  displayed="0"  panelState="" />
           </Ancestry>
           <Multigraph lineWeight="NoLine"  fill="#00ffffff"  stroke="#000000"  lineStyle="Solid"  gradientColor="#808080"  gradientStyle="le.gradientstyle.none"  enabled="1"  xScale="1"  yScale="1"  aspectRatioLock="1"  alpha="1"  figID="com.treestar.flowjo.charting.FigChartGrid@6eb7de2e#1753169615294"  rotation="0"  lock="0"  sizeLock="0"  contentLock="0"  wantsDrops="0"  annoOffsetX="0"  annoOffsetY="0"  type="NONE"  displayType="DotPlot"  rows="0"  columns="0" >
             <WindowPosition x="0"  y="0"  width="0"  height="1"  displayed="0"  panelState="" />
             <Parameters/>
           </Multigraph>
           <PopModelList>
             <DataLayer path=""  panelValue="1"  discriminatorValue=""  sampleGMID="1"  sampleID="5" >
               <LegendSpec color="#000000"  text=""  chartFill="le.chartfill.tinted.40"  lineWeight="Normal"  lineStyle="Solid"  control="0" />
             </DataLayer>
           </PopModelList>
           <WindowPosition x="388"  y="77"  width="179"  height="179"  displayed="1"  panelState="" />
         </ChartData>
         <FigColorLegend x="335"  y="294"  width="70"  height="12"  lineWeight="Hairline"  fill="#ffffff"  stroke="#000000"  lineStyle="Solid"  gradientColor="#808080"  gradientStyle="le.gradientstyle.none"  enabled="1"  xScale="1"  yScale="1"  aspectRatioLock="0"  alpha="1"  figID="com.treestar.layout.presentation.FigHeatmapStatAxis@6659ec83#1754019042956"  rotation="0"  lock="0"  sizeLock="0"  contentLock="0"  wantsDrops="0"  colorMapName="Default (blue,green,yellow,red)"  z="65" />
       </FigList>
     </Layout>
     <WindowPosition x="0"  y="0"  width="900"  height="600" />
   </LayoutEditor>
   <Scripts>
     <Script lang="text/javascript"  name="New Script    " />
   </Scripts>
   <Experiment>
     <PlateModel name="Plate"  color="#00ffffff"  rows="8"  columns="12"  plateID="00000"  expID="000-00000"  format="Plate"  showNEntries="1"  peHeatmap="1"  peShowEnums="1"  peThickBorders="1" >
       <PrintLayout flipPattern0="0"  rows="1"  columns="1"  padding="36"  header=""  footer=""  headerActive="0"  footerActive="0"  scalingMode="fj.print.scale.none"  scaling="1"  orientation="1"  width="595.2744"  height="841.8888"  imageableX="72"  imageableY="72"  imageableWidth="451.2744"  imageableHeight="697.8888" />
     </PlateModel>
     <PlateEditorState>
       <KeywordList>
         <Keyword attribute="Time point"  value="24hr" />
         <Keyword attribute="Treatment &quot;Drug A&quot;"  value="10ug/L" />
         <Keyword attribute="Assay"  value="GFP Reporter" />
       </KeywordList>
       <StagingArea>
         <StagingWell/>
         <StagingWell/>
         <StagingWell/>
         <StagingWell/>
       </StagingArea>
     </PlateEditorState>
   </Experiment>
   <Exports/>
   <SOPS/>
   <experiment/>
   <weights/>
 </Workspace>
