# Supplementary material for: C-reactive protein is a broad-spectrum capsule-binding receptor for hepatic capture of blood-borne bacteria
Source: EMBO J. 2025 Nov 10;44(24):7364–94. doi: 10.1038/s44318-025-00623-w (PMC12705745; doi:10.1038/s44318-025-00623-w)
Supplement: Supplementary file 21 — Figure EV and appendix source Data [file 44318_2025_623_MOESM21_ESM.zip › Source data/Appendix Table S8/Table S8.The raw data of CPS23F-binding proteins from mouse KC and serum.xlsx]

## Sheet: CPS23F raw data
Accession	Description	CPS23F_replicate2
		M5: Area	Score M2	Coverage M2	# Peptides M2	# PSM M2
P01027-2	Isoform Short of Complement C3 OS=Mus musculus OX=10090 GN=C3 - [CO3_MOUSE]	4.16927e+10	2902.32	80.93	40	1077
Q3UKH3	Uncharacterized protein OS=Mus musculus OX=10090 GN=Acaa2 PE=2 SV=1 - [Q3UKH3_MOUSE]	1.14672e+09	152.799	59.19	19	50
P01027	Complement C3 OS=Mus musculus OX=10090 GN=C3 PE=1 SV=3 - [CO3_MOUSE]	1.2591e+11	19795	83.04	150	7757
P01632	Ig kappa chain V-I region S107A OS=Mus musculus OX=10090 GN=Igkv7-33 PE=2 SV=1 - [KV1A1_MOUSE]	6.20401e+08	24.0225	50.88	6	9
H3BL60	Complement C3 (Fragment) OS=Mus musculus OX=10090 GN=C3 PE=1 SV=1 - [H3BL60_MOUSE]	4.22288e+10	612.781	82.35	13	304
P14847	C-reactive protein OS=Mus musculus OX=10090 GN=Crp PE=1 SV=2 - [CRP_MOUSE]	6.33469e+10	1369.72	85.33	18	491
I6L966	Pentaxin OS=Mus musculus OX=10090 GN=Crp PE=2 SV=1 - [I6L966_MOUSE]	6.33469e+10	1342.74	68	17	473
B2RRX1	Actin, beta OS=Mus musculus OX=10090 GN=Actb PE=2 SV=1 - [B2RRX1_MOUSE]	4.38036e+09	221.664	53.07	14	75
Q546G4	Serum albumin OS=Mus musculus OX=10090 GN=Alb PE=1 SV=1 - [Q546G4_MOUSE]	6.95201e+10	2875.51	71.22	42	1017
Q3UBP6	Uncharacterized protein OS=Mus musculus OX=10090 GN=Actb PE=2 SV=1 - [Q3UBP6_MOUSE]	2.78941e+09	180.713	49.6	13	63
Q9QXY6	EH domain-containing protein 3 OS=Mus musculus OX=10090 GN=Ehd3 PE=1 SV=2 - [EHD3_MOUSE]	2.47544e+08	72.2154	36.45	15	35
Q9R0Z4	L-specific multifunctional beta-oxdiation protein OS=Mus musculus OX=10090 GN=Ehhadh PE=2 SV=1 - [Q9R0Z4_MOUSE]	1.79128e+08	25.8529	34.15	7	11
A8DUK2	Beta-globin OS=Mus musculus OX=10090 GN=Hbbt1 PE=3 SV=1 - [A8DUK2_MOUSE]	5656296559	143.818	78.15	11	45
Q9DB77	Cytochrome b-c1 complex subunit 2, mitochondrial OS=Mus musculus OX=10090 GN=Uqcrc2 PE=1 SV=1 - [QCR2_MOUSE]	2.96476e+08	48.3855	38.85	11	19
Q543J5	Antithrombin-III OS=Mus musculus OX=10090 GN=Serpinc1 PE=1 SV=1 - [Q543J5_MOUSE]	2.69674e+10	3351.61	66.88	33	1132
P05202	Aspartate aminotransferase, mitochondrial OS=Mus musculus OX=10090 GN=Got2 PE=1 SV=1 - [AATM_MOUSE]	7.68141e+09	755.752	70.23	25	246
Q80ZZ0	EH-domain containing 1 OS=Mus musculus OX=10090 GN=Ehd1 PE=1 SV=2 - [Q80ZZ0_MOUSE]	8.68471e+07	20.9722	12.36	6	14
Q9CWS5	GLOBIN domain-containing protein OS=Mus musculus OX=10090 PE=2 SV=1 - [Q9CWS5_MOUSE]	3.61272e+09	174.409	53.52	6	44
A8DUV1	Alpha-globin OS=Mus musculus OX=10090 GN=Hbat1 PE=3 SV=1 - [A8DUV1_MOUSE]	2765059743	85.652	32.39	4	30
Q7TMF3	NADH dehydrogenase [ubiquinone] 1 alpha subcomplex subunit 12 OS=Mus musculus OX=10090 GN=Ndufa12 PE=1 SV=2 - [NDUAC_MOUSE]	1.0284e+08	6.12476	33.79	4	4
A8DUP7	Beta-globin OS=Mus musculus OX=10090 GN=Hbbt1 PE=3 SV=1 - [A8DUP7_MOUSE]	3.80295e+09	93.0037	65.31	9	29
A0A0B4J1J7	Immunoglobulin heavy variable 1-82 OS=Mus musculus OX=10090 GN=Ighv1-82 PE=1 SV=1 - [A0A0B4J1J7_MOUSE]	2.57617e+08	11.997	41.84	3	12
P62835	Ras-related protein Rap-1A OS=Mus musculus OX=10090 GN=Rap1a PE=1 SV=1 - [RAP1A_MOUSE]	3732098471	142.237	55.98	9	51
Q52L50	RAS related protein 1b OS=Mus musculus OX=10090 GN=Rap1b PE=1 SV=1 - [Q52L50_MOUSE]	3732098471	140.929	61.96	9	52
C5H0E8	Rap1A-retro1 OS=Mus musculus OX=10090 GN=Gm9392 PE=2 SV=1 - [C5H0E8_MOUSE]	3732098471	142.237	55.98	9	51
Q8C196	Carbamoyl-phosphate synthase [ammonia], mitochondrial OS=Mus musculus OX=10090 GN=Cps1 PE=1 SV=2 - [CPSM_MOUSE]	1.48553e+09	525.604	49.2	48	199
A0A140LIU3	Cytochrome c oxidase subunit 6B1 OS=Mus musculus OX=10090 GN=Cox6b1 PE=1 SV=1 - [A0A140LIU3_MOUSE]	0
P51175	Protoporphyrinogen oxidase OS=Mus musculus OX=10090 GN=Ppox PE=1 SV=1 - [PPOX_MOUSE]	1.4522e+08	10.9729	11.11	3	3
Q545A2	ADP/ATP translocase OS=Mus musculus OX=10090 GN=Slc25a5 PE=1 SV=1 - [Q545A2_MOUSE]	1.85761e+09	114.945	46.64	14	54
A0A0B4J1N0	Immunoglobulin heavy variable 1-76 OS=Mus musculus OX=10090 GN=Ighv1-76 PE=1 SV=1 - [A0A0B4J1N0_MOUSE]	8.13937e+08	7.74463	41.84	3	7
A0A0N4SVQ1	Cytochrome c oxidase subunit NDUFA4 OS=Mus musculus OX=10090 GN=Ndufa4 PE=1 SV=1 - [A0A0N4SVQ1_MOUSE]	376472113	4.03543	20.41	1	2
B1Q450	Hemoglobin beta chain subunit OS=Mus musculus OX=10090 GN=HBB1 PE=2 SV=1 - [B1Q450_MOUSE]	4.07893e+09	71.0495	59.86	8	24
P60766	Cell division control protein 42 homolog OS=Mus musculus OX=10090 GN=Cdc42 PE=1 SV=2 - [CDC42_MOUSE]	5.48363e+08	16.2101	25.65	4	5
Q5SVF7	Uncharacterized protein OS=Mus musculus OX=10090 GN=Nipsnap1 PE=1 SV=1 - [Q5SVF7_MOUSE]	15080160854	353.416	53.87	17	154
Q8C140	Uncharacterized protein OS=Mus musculus OX=10090 GN=Slc25a13 PE=2 SV=1 - [Q8C140_MOUSE]	1.86681e+08	65.725	35.41	14	33
P67778	Prohibitin OS=Mus musculus OX=10090 GN=Phb PE=1 SV=1 - [PHB_MOUSE]	3.48334e+08	47.4835	45.22	8	16
Q9DCX2	ATP synthase subunit d, mitochondrial OS=Mus musculus OX=10090 GN=Atp5pd PE=1 SV=3 - [ATP5H_MOUSE]	6.2096e+07	10.0843	27.33	3	4
Q9D0M3-2	Isoform 2 of Cytochrome c1, heme protein, mitochondrial OS=Mus musculus OX=10090 GN=Cyc1 - [CY1_MOUSE]	7.0925e+09	328.28	67.29	12	127
P54071	Isocitrate dehydrogenase [NADP], mitochondrial OS=Mus musculus OX=10090 GN=Idh2 PE=1 SV=3 - [IDHP_MOUSE]	7.28245e+08	113.522	41.81	18	42
Q9DBS2	Tumor protein p63-regulated gene 1-like protein OS=Mus musculus OX=10090 GN=Tprg1l PE=1 SV=1 - [TPRGL_MOUSE]	4.82964e+07	6.38549	10.53	2	3
Q545F8	40S ribosomal protein S4 OS=Mus musculus OX=10090 GN=Rps4x PE=2 SV=1 - [Q545F8_MOUSE]	5.64898e+08	92.1436	41.22	10	38
Q00623	Apolipoprotein A-I OS=Mus musculus OX=10090 GN=Apoa1 PE=1 SV=2 - [APOA1_MOUSE]	21898984521	585.704	64.02	22	290
Q8BMS1	Trifunctional enzyme subunit alpha, mitochondrial OS=Mus musculus OX=10090 GN=Hadha PE=1 SV=1 - [ECHA_MOUSE]	1.42166e+09	446.49	52.03	31	171
Q9CQ69	Cytochrome b-c1 complex subunit 8 OS=Mus musculus OX=10090 GN=Uqcrq PE=1 SV=3 - [QCR8_MOUSE]	1.73969e+09	49.5755	37.8	4	18
Q9DBM2	Peroxisomal bifunctional enzyme OS=Mus musculus OX=10090 GN=Ehhadh PE=1 SV=4 - [ECHP_MOUSE]	3.28026e+08	113.708	35.52	18	45
Q80XN0	D-beta-hydroxybutyrate dehydrogenase, mitochondrial OS=Mus musculus OX=10090 GN=Bdh1 PE=1 SV=2 - [BDH_MOUSE]	2267493732	145.2	53.94	15	53
P56480	ATP synthase subunit beta, mitochondrial OS=Mus musculus OX=10090 GN=Atp5f1b PE=1 SV=2 - [ATPB_MOUSE]	1.94306e+08	24.7194	17.2	6	8
P50544	Very long-chain specific acyl-CoA dehydrogenase, mitochondrial OS=Mus musculus OX=10090 GN=Acadvl PE=1 SV=3 - [ACADV_MOUSE]	8.67282e+07	29.6603	24.54	10	13
X5J4H8	IgG1 heavy chain VDJ region (Fragment) OS=Mus musculus OX=10090 PE=2 SV=1 - [X5J4H8_MOUSE]	292810962	6.44671	21.78	2	9
Q3UQ44	Ras GTPase-activating-like protein IQGAP2 OS=Mus musculus OX=10090 GN=Iqgap2 PE=1 SV=2 - [IQGA2_MOUSE]	2.56129e+07	4.75154	3.68	4	4
Q99N15	17beta-hydroxysteroid dehydrogenase type 10/short chain L-3-hydroxyacyl-CoA dehydrogenase OS=Mus musculus OX=10090 GN=Hsd17b10 PE=1 SV=1 - [Q99N15_MOUSE]	7.50776e+07	24.2959	44.44	6	9
A8DUM2	Beta-globin OS=Mus musculus OX=10090 GN=Hbbt1 PE=3 SV=1 - [A8DUM2_MOUSE]	3.80295e+09	106.92	62.59	8	34
Q9DB20	ATP synthase subunit O, mitochondrial OS=Mus musculus OX=10090 GN=Atp5po PE=1 SV=1 - [ATPO_MOUSE]	1.99529e+09	140.943	50.7	8	42
Q4FJQ0	Rab7 OS=Mus musculus OX=10090 GN=Rab7 PE=1 SV=1 - [Q4FJQ0_MOUSE]	6.58739e+07	4.88564	12.56	2	2
Q3UEQ9	Lysine ketoglutarate reductase OS=Mus musculus OX=10090 GN=Aass PE=1 SV=1 - [Q3UEQ9_MOUSE]	4.33541e+07	10.9315	9.4	4	6
Q91WP0	Mannan-binding lectin serine protease 2 OS=Mus musculus OX=10090 GN=Masp2 PE=1 SV=1 - [MASP2_MOUSE]	2.24066e+07	2.17398	2.19	1	1
Q9CPQ1	Cytochrome c oxidase subunit 6C OS=Mus musculus OX=10090 GN=Cox6c PE=1 SV=3 - [COX6C_MOUSE]	1.24979e+09	8.9544	10.53	2	5
Q543R5	SERPIN domain-containing protein OS=Mus musculus OX=10090 GN=Serpine2 PE=1 SV=1 - [Q543R5_MOUSE]	5.0325e+09	720.831	49.37	20	216
Q2WFW2	Splicing variant form of ficolin A (Fragment) OS=Mus musculus OX=10090 GN=Fcna PE=2 SV=1 - [Q2WFW2_MOUSE]	0	1.74464	3.91	1	1
Q3U6S1	Vimentin OS=Mus musculus OX=10090 GN=Vim PE=2 SV=1 - [Q3U6S1_MOUSE]	277924839	57.4718	37.55	14	20
Q50HX4	Ras-related protein Rab-14 OS=Mus musculus OX=10090 GN=Rab14 PE=1 SV=1 - [Q50HX4_MOUSE]	3.2077e+08	16.1039	19.53	3	7
Q50HX0	Ras-related protein Rab-14 OS=Mus musculus OX=10090 GN=Rab14 PE=2 SV=1 - [Q50HX0_MOUSE]	3.2077e+08	19.7451	33.49	4	8
Q99JY0	Trifunctional enzyme subunit beta, mitochondrial OS=Mus musculus OX=10090 GN=Hadhb PE=1 SV=1 - [ECHB_MOUSE]	1.41384e+09	172.931	56	20	60
Q8BH59	Calcium-binding mitochondrial carrier protein Aralar1 OS=Mus musculus OX=10090 GN=Slc25a12 PE=1 SV=1 - [CMC1_MOUSE]	1.3788e+08	27.9636	18.32	8	12
P49222	Protein 4.2 OS=Mus musculus OX=10090 GN=Epb42 PE=1 SV=3 - [EPB42_MOUSE]	3.25956e+08	81.1227	28.65	14	37
Q99LC5	Electron transfer flavoprotein subunit alpha, mitochondrial OS=Mus musculus OX=10090 GN=Etfa PE=1 SV=2 - [ETFA_MOUSE]	1.57233e+08	29.2995	42.34	8	10
Q5EBQ6	60S ribosomal protein L9 OS=Mus musculus OX=10090 GN=Rpl9 PE=1 SV=1 - [Q5EBQ6_MOUSE]	802970452	60.8472	48.44	6	16
Q9CPP6	NADH dehydrogenase [ubiquinone] 1 alpha subcomplex subunit 5 OS=Mus musculus OX=10090 GN=Ndufa5 PE=1 SV=3 - [NDUA5_MOUSE]	0		0
Q61649	Alpha-globin mRNA (Fragment) OS=Mus musculus OX=10090 PE=2 SV=1 - [Q61649_MOUSE]	3.83235e+09	113.464	70.69	4	36
O89054	Cytoskeletal beta-actin (Fragment) OS=Mus musculus OX=10090 GN=Actb PE=2 SV=1 - [O89054_MOUSE]	9.04387e+08	23.7922	24.26	2	9
Q5YLW3	40S ribosomal protein S3 OS=Mus musculus OX=10090 GN=Rps3 PE=1 SV=1 - [Q5YLW3_MOUSE]	1.10417e+08	4.91624	10.7	2	2
P11352	Glutathione peroxidase 1 OS=Mus musculus OX=10090 GN=Gpx1 PE=1 SV=2 - [GPX1_MOUSE]	0	5.57196	12.94	2	2
E9Q5F6	Polyubiquitin-C (Fragment) OS=Mus musculus OX=10090 GN=Ubc PE=1 SV=1 - [E9Q5F6_MOUSE]	5.40504e+08	65.091	50.75	4	23
Q3TXU4	Uncharacterized protein OS=Mus musculus OX=10090 GN=Apoe PE=1 SV=1 - [Q3TXU4_MOUSE]	6.77722e+10	1787.23	57.23	19	794
Q9CQF0	39S ribosomal protein L11, mitochondrial OS=Mus musculus OX=10090 GN=Mrpl11 PE=1 SV=1 - [RM11_MOUSE]	0		0
B7ZCL8	55 kDa erythrocyte membrane protein OS=Mus musculus OX=10090 GN=Mpp1 PE=1 SV=1 - [B7ZCL8_MOUSE]	4.15866e+07	8.58115	9.42	3	3
Q7TMH5	Mrpl13 protein (Fragment) OS=Mus musculus OX=10090 GN=Mrpl13 PE=2 SV=1 - [Q7TMH5_MOUSE]	0		0
Q64458	Cytochrome P450 2C29 OS=Mus musculus OX=10090 GN=Cyp2c29 PE=1 SV=2 - [CP2CT_MOUSE]	5.98833e+07	12.962	15.51	6	9
Q3UEE7	Uncharacterized protein OS=Mus musculus OX=10090 GN=Apoe PE=2 SV=1 - [Q3UEE7_MOUSE]	6.77722e+10	1559.54	57.23	19	721
Q9CZN7-2	Isoform 2 of Serine hydroxymethyltransferase, mitochondrial OS=Mus musculus OX=10090 GN=Shmt2 - [GLYM_MOUSE]	0		0
A2NU19	VH coding region (Fragment) OS=Mus musculus OX=10090 PE=4 SV=1 - [A2NU19_MOUSE]	2.59031e+09	145.352	52.94	6	54
A0A0A6YXQ0	Immunoglobulin heavy variable 8-8 (Fragment) OS=Mus musculus OX=10090 GN=Ighv8-8 PE=4 SV=1 - [A0A0A6YXQ0_MOUSE]	0
Q60932-2	Isoform Mt-VDAC1 of Voltage-dependent anion-selective channel protein 1 OS=Mus musculus OX=10090 GN=Vdac1 - [VDAC1_MOUSE]	4.06807e+08	67.2648	52.3	12	25
P85094	Isochorismatase domain-containing protein 2A OS=Mus musculus OX=10090 GN=Isoc2a PE=1 SV=1 - [ISC2A_MOUSE]	0
Q5J7N1	Kras protein OS=Mus musculus OX=10090 GN=Kras PE=2 SV=1 - [Q5J7N1_MOUSE]	1.47859e+08	8.78947	28.19	3	5
Q0PD67	Rab1A OS=Mus musculus OX=10090 GN=Rab1a PE=1 SV=1 - [Q0PD67_MOUSE]	870336869	18.169	10.73	2	8
Q8C3V7	Ferrochelatase OS=Mus musculus OX=10090 GN=Fech PE=2 SV=1 - [Q8C3V7_MOUSE]	75518412	2.4302	3.86	1	1
Q06185	ATP synthase subunit e, mitochondrial OS=Mus musculus OX=10090 GN=Atp5me PE=1 SV=2 - [ATP5I_MOUSE]	5.50411e+08	8.04109	16.9	1	3
A0A0R3P9C8	NADH dehydrogenase [ubiquinone] 1 alpha subcomplex subunit 9, mitochondrial OS=Mus musculus OX=10090 GN=Ndufa9 PE=1 SV=1 - [A0A0R3P9C8_MOUSE]	3.46679e+08	59.217	38.87	10	22
Q9CQW2	ADP-ribosylation factor-like protein 8B OS=Mus musculus OX=10090 GN=Arl8b PE=1 SV=1 - [ARL8B_MOUSE]	19020855	0	3.23	1	1
P56654	Cytochrome P450 2C37 OS=Mus musculus OX=10090 GN=Cyp2c37 PE=1 SV=2 - [CP237_MOUSE]	2.20236e+08	36.7848	17.76	6	11
Q64521	Glycerol-3-phosphate dehydrogenase, mitochondrial OS=Mus musculus OX=10090 GN=Gpd2 PE=1 SV=2 - [GPDM_MOUSE]	0		0
Q61838	Pregnancy zone protein OS=Mus musculus OX=10090 GN=Pzp PE=1 SV=3 - [PZP_MOUSE]	1.83584e+09	573.99	46.89	44	209
Q0VDV7	Kras protein OS=Mus musculus OX=10090 GN=Kras PE=2 SV=1 - [Q0VDV7_MOUSE]	1.47859e+08	5.51138	21.69	2	4
P06728	Apolipoprotein A-IV OS=Mus musculus OX=10090 GN=Apoa4 PE=1 SV=3 - [APOA4_MOUSE]	9.56021e+08	96.5377	55.44	14	34
Q62159	Rho-related GTP-binding protein RhoC OS=Mus musculus OX=10090 GN=Rhoc PE=1 SV=2 - [RHOC_MOUSE]	1.16147e+08	16.359	33.68	4	6
Q4VAE6	Ras family member A OS=Mus musculus OX=10090 GN=Rhoa PE=1 SV=1 - [Q4VAE6_MOUSE]	3.06409e+08	31.8534	39.9	5	10
Q3TN61	Uncharacterized protein OS=Mus musculus OX=10090 GN=Rhoa PE=2 SV=1 - [Q3TN61_MOUSE]	2.03031e+08	15.6182	27.46	4	6
Q07417	Short-chain specific acyl-CoA dehydrogenase, mitochondrial OS=Mus musculus OX=10090 GN=Acads PE=1 SV=2 - [ACADS_MOUSE]	0		0
Q3UKC8	Guanine nucleotide-binding protein subunit gamma OS=Mus musculus OX=10090 GN=Gng5 PE=1 SV=1 - [Q3UKC8_MOUSE]	0		0
Q8C165	N-fatty-acyl-amino acid synthase/hydrolase PM20D1 OS=Mus musculus OX=10090 GN=Pm20d1 PE=1 SV=1 - [P20D1_MOUSE]	0		0
Q3TQD9	Uncharacterized protein (Fragment) OS=Mus musculus OX=10090 GN=Sardh PE=2 SV=1 - [Q3TQD9_MOUSE]	8.95038e+07	18.0397	9.66	6	8
Q5NCJ9	Uncharacterized protein OS=Mus musculus OX=10090 GN=Uqcr10 PE=1 SV=1 - [Q5NCJ9_MOUSE]	1517463217	26.5085	37.5	2	8
D3Z041	Long-chain-fatty-acid--CoA ligase 1 OS=Mus musculus OX=10090 GN=Acsl1 PE=1 SV=1 - [D3Z041_MOUSE]	2.92448e+08	117.811	38.2	20	52
Q3U621	Uncharacterized protein OS=Mus musculus OX=10090 GN=Rab10 PE=2 SV=1 - [Q3U621_MOUSE]	6.45515e+08	23.5461	16.5	3	10
Q91X77	Cytochrome P450 2C50 OS=Mus musculus OX=10090 GN=Cyp2c50 PE=1 SV=2 - [CY250_MOUSE]	2.20236e+08	38.4831	20.2	8	14
Q00897	Alpha-1-antitrypsin 1-4 OS=Mus musculus OX=10090 GN=Serpina1d PE=1 SV=1 - [A1AT4_MOUSE]	4122279072	331.152	44.79	17	101
Q99L04	Dehydrogenase/reductase SDR family member 1 OS=Mus musculus OX=10090 GN=Dhrs1 PE=1 SV=1 - [DHRS1_MOUSE]	0		0
P31532	Serum amyloid A-4 protein OS=Mus musculus OX=10090 GN=Saa4 PE=1 SV=2 - [SAA4_MOUSE]	4.60518e+07	12.9318	32.31	3	4
Q921S7	39S ribosomal protein L37, mitochondrial OS=Mus musculus OX=10090 GN=Mrpl37 PE=1 SV=1 - [RM37_MOUSE]	16621537	2.49749	2.13	1	2
Q8CGM7	Retinoblastoma-binding protein 1 (Fragment) OS=Mus musculus OX=10090 GN=Rbbp1 PE=4 SV=1 - [Q8CGM7_MOUSE]	0		0
Q03265	ATP synthase subunit alpha, mitochondrial OS=Mus musculus OX=10090 GN=Atp5f1a PE=1 SV=1 - [ATPA_MOUSE]	1.11143e+09	168.793	46.47	19	55
P97872	Flavin-containing monooxygenase 5 OS=Mus musculus OX=10090 GN=Fmo5 PE=1 SV=4 - [FMO5_MOUSE]	159482646	17.6283	20.83	8	10
Q3U7R1	Extended synaptotagmin-1 OS=Mus musculus OX=10090 GN=Esyt1 PE=1 SV=2 - [ESYT1_MOUSE]	1.07899e+09	813.874	53.21	45	288
Q3TG92	Uncharacterized protein OS=Mus musculus OX=10090 GN=Actc1 PE=2 SV=1 - [Q3TG92_MOUSE]	2.20705e+09	89.2655	22.02	8	40
P39054-2	Isoform 2 of Dynamin-2 OS=Mus musculus OX=10090 GN=Dnm2 - [DYN2_MOUSE]	8.22024e+07	6.11832	3.46	2	2
Q91WS0	CDGSH iron-sulfur domain-containing protein 1 OS=Mus musculus OX=10090 GN=Cisd1 PE=1 SV=1 - [CISD1_MOUSE]	0		0
Q4FJM1	Fcna protein OS=Mus musculus OX=10090 GN=Fcna PE=2 SV=1 - [Q4FJM1_MOUSE]	0	1.74464	3.59	1	1
O88986	2-amino-3-ketobutyrate coenzyme A ligase, mitochondrial OS=Mus musculus OX=10090 GN=Gcat PE=1 SV=2 - [KBL_MOUSE]	0		0
O35972	39S ribosomal protein L23, mitochondrial OS=Mus musculus OX=10090 GN=Mrpl23 PE=1 SV=1 - [RM23_MOUSE]	43604653	3.01679	8.9	1	1
Q03734	Serine protease inhibitor A3M OS=Mus musculus OX=10090 GN=Serpina3m PE=1 SV=2 - [SPA3M_MOUSE]	1.29867e+09	482.05	62.44	24	162
H3BK95	Complement factor B (Fragment) OS=Mus musculus OX=10090 GN=Cfb PE=4 SV=1 - [H3BK95_MOUSE]	1.24148e+08	28.9935	15.2	5	12
Q3U1N3	Harvey rat sarcoma oncogene, subgroup R OS=Mus musculus OX=10090 GN=Rras PE=1 SV=1 - [Q3U1N3_MOUSE]	0		0
Q1MWP9	EH-domain containing 4 (Fragment) OS=Mus musculus OX=10090 GN=Ehd4 PE=2 SV=1 - [Q1MWP9_MOUSE]	248741970	91.5954	37.32	17	43
Q99LC3	NADH dehydrogenase [ubiquinone] 1 alpha subcomplex subunit 10, mitochondrial OS=Mus musculus OX=10090 GN=Ndufa10 PE=1 SV=1 - [NDUAA_MOUSE]	4.5946e+07	11.2454	13.24	3	4
Q3U7U8	Uncharacterized protein OS=Mus musculus OX=10090 GN=Rap1a PE=2 SV=1 - [Q3U7U8_MOUSE]	3732098471	118.624	42.93	8	39
P42125	Enoyl-CoA delta isomerase 1, mitochondrial OS=Mus musculus OX=10090 GN=Eci1 PE=1 SV=2 - [ECI1_MOUSE]	2.03263e+08	10.3611	15.92	3	3
Q1MWP8	EH-domain containing 4-KJR (Fragment) OS=Mus musculus OX=10090 GN=Ehd4 PE=2 SV=1 - [Q1MWP8_MOUSE]	248741970	94.2802	42.83	18	44
G3X9G4	Dynamin GTPase OS=Mus musculus OX=10090 GN=Dnm2 PE=1 SV=1 - [G3X9G4_MOUSE]	8.22024e+07	6.11832	3.45	2	2
Q5M9K1	Transthyretin OS=Mus musculus OX=10090 GN=Ttr PE=1 SV=1 - [Q5M9K1_MOUSE]	4.47692e+08	83.784	62.59	6	25
Q8QZT1	Acetyl-CoA acetyltransferase, mitochondrial OS=Mus musculus OX=10090 GN=Acat1 PE=1 SV=1 - [THIL_MOUSE]	8.35897e+07	11.9693	11.56	3	4
Q8C0I1	Alkyldihydroxyacetonephosphate synthase, peroxisomal OS=Mus musculus OX=10090 GN=Agps PE=1 SV=1 - [ADAS_MOUSE]	0		0
G5E8R3	Pyruvate carboxylase OS=Mus musculus OX=10090 GN=Pcx PE=1 SV=1 - [G5E8R3_MOUSE]	4.84312e+07	8.23752	9.85	6	6
Q3TCQ3	Pyruvate carboxylase OS=Mus musculus OX=10090 GN=Pcx PE=2 SV=1 - [Q3TCQ3_MOUSE]	4.84312e+07	8.23752	9.84	6	6
Q9CW42	Mitochondrial amidoxime-reducing component 1 OS=Mus musculus OX=10090 GN=Mtarc1 PE=1 SV=2 - [MARC1_MOUSE]	1.75253e+08	40.0354	17.94	4	14
Q5M9M4	40S ribosomal protein S15a OS=Mus musculus OX=10090 GN=Rps15a PE=1 SV=1 - [Q5M9M4_MOUSE]	1.31923e+08	6.35643	13.85	2	3
Q9D1B9	39S ribosomal protein L28, mitochondrial OS=Mus musculus OX=10090 GN=Mrpl28 PE=1 SV=3 - [RM28_MOUSE]	66631326	2.8453	5.45	1	1
Q9WTI7	Unconventional myosin-Ic OS=Mus musculus OX=10090 GN=Myo1c PE=1 SV=2 - [MYO1C_MOUSE]	1.60528e+09	509.454	49.86	44	184
P56593	Cytochrome P450 2A12 OS=Mus musculus OX=10090 GN=Cyp2a12 PE=1 SV=2 - [CP2AC_MOUSE]	4.75483e+07	10.9198	11.59	4	4
K7Q7T7	RAS-related C3 botulinum substrate 1 OS=Mus musculus OX=10090 GN=Rac1 PE=1 SV=1 - [K7Q7T7_MOUSE]	6.00296e+09	145.813	40.1	10	64
Q3TD78	NIPSNAP domain-containing protein OS=Mus musculus OX=10090 GN=Nipsnap2 PE=2 SV=1 - [Q3TD78_MOUSE]	3.23491e+08	14.0298	17.44	4	7
Q0PD23	Ras-related protein Rab OS=Mus musculus OX=10090 GN=Rab32 PE=1 SV=1 - [Q0PD23_MOUSE]	0		0
Q4FZE6	40S ribosomal protein S7 OS=Mus musculus OX=10090 GN=Rps7 PE=2 SV=1 - [Q4FZE6_MOUSE]	2.73913e+08	20.2129	27.32	4	9
Q3KQQ4	Serpina1a protein OS=Mus musculus OX=10090 GN=Serpina1b PE=2 SV=1 - [Q3KQQ4_MOUSE]	4122279072	339.182	47.94	16	100
P99024	Tubulin beta-5 chain OS=Mus musculus OX=10090 GN=Tubb5 PE=1 SV=1 - [TBB5_MOUSE]	8.18069e+07	18.1805	19.14	5	7
Q8C2Q8	ATP synthase subunit gamma OS=Mus musculus OX=10090 GN=Atp5c1 PE=1 SV=1 - [Q8C2Q8_MOUSE]	1.64947e+10	424.635	52.19	15	168
E9Q8B5	Complement factor H-related 4 OS=Mus musculus OX=10090 GN=Cfhr4 PE=1 SV=1 - [E9Q8B5_MOUSE]	545421800	87.2811	27.42	16	38
Q9D8T7-2	Isoform 2 of SRA stem-loop-interacting RNA-binding protein, mitochondrial OS=Mus musculus OX=10090 GN=Slirp - [SLIRP_MOUSE]	0
Q9DBG1	Sterol 26-hydroxylase, mitochondrial OS=Mus musculus OX=10090 GN=Cyp27a1 PE=1 SV=1 - [CP27A_MOUSE]	2.11075e+08	28.4673	17.45	6	9
Q922Q1	Mitochondrial amidoxime reducing component 2 OS=Mus musculus OX=10090 GN=Mtarc2 PE=1 SV=1 - [MARC2_MOUSE]	1.70026e+08	6.25528	7.4	2	3
P07758	Alpha-1-antitrypsin 1-1 OS=Mus musculus OX=10090 GN=Serpina1a PE=1 SV=4 - [A1AT1_MOUSE]	4122279072	362.668	40.68	14	109
A0A0R4J0X5	Alpha-1-antitrypsin 1-3 OS=Mus musculus OX=10090 GN=Serpina1c PE=1 SV=1 - [A0A0R4J0X5_MOUSE]	4122279072	362.668	40.68	14	109
P26645	Myristoylated alanine-rich C-kinase substrate OS=Mus musculus OX=10090 GN=Marcks PE=1 SV=2 - [MARCS_MOUSE]	0		0
Q05144	Ras-related C3 botulinum toxin substrate 2 OS=Mus musculus OX=10090 GN=Rac2 PE=1 SV=1 - [RAC2_MOUSE]	4.73512e+09	49.0974	23.44	5	28
Q3UJ34	Argininosuccinate synthase OS=Mus musculus OX=10090 GN=Ass1 PE=1 SV=1 - [Q3UJ34_MOUSE]	8.79937e+07	0	3.64	2	2
Q542G9	Annexin OS=Mus musculus OX=10090 GN=Anxa2 PE=1 SV=1 - [Q542G9_MOUSE]	3.53782e+08	54.4593	24.19	7	18
P43024	Cytochrome c oxidase subunit 6A1, mitochondrial OS=Mus musculus OX=10090 GN=Cox6a1 PE=1 SV=2 - [CX6A1_MOUSE]	2.01123e+09	119.77	61.26	4	30
Q921I1	Serotransferrin OS=Mus musculus OX=10090 GN=Tf PE=1 SV=1 - [TRFE_MOUSE]	1.4568e+09	436.1	49.35	33	184
P01872	Immunoglobulin heavy constant mu OS=Mus musculus OX=10090 GN=Ighm PE=1 SV=2 - [IGHM_MOUSE]	8.83382e+09	515.49	47.36	17	162
A0A1W2P7I2	Band 4.1-like protein 2 OS=Mus musculus OX=10090 GN=Epb41l2 PE=1 SV=1 - [A0A1W2P7I2_MOUSE]	1.00619e+08	17.217	31.34	4	6
A0A075B5P6	Immunoglobulin heavy constant mu (Fragment) OS=Mus musculus OX=10090 GN=Ighm PE=1 SV=1 - [A0A075B5P6_MOUSE]	8.83382e+09	639.347	47.69	19	190
Q3U122	Uncharacterized protein OS=Mus musculus OX=10090 GN=Acta2 PE=2 SV=1 - [Q3U122_MOUSE]	2.20705e+09	81.9684	19.1	7	36
A0A0R4J0I1	Serine protease inhibitor A3K OS=Mus musculus OX=10090 GN=Serpina3k PE=1 SV=1 - [A0A0R4J0I1_MOUSE]	1.70945e+09	630.192	50.96	22	209
Q8VI78	Phospholipase A1 member A OS=Mus musculus OX=10090 GN=Pla1a PE=2 SV=3 - [PLA1A_MOUSE]	1.78836e+08	21.3479	14.47	4	6
Q5F2I0	Kappa light chain variable region (Fragment) OS=Mus musculus OX=10090 GN=IgG1 anti-TS1 VL PE=2 SV=1 - [Q5F2I0_MOUSE]	3.48665e+08	2.8337	11.3	1	1
Q8R0F8	Acylpyruvase FAHD1, mitochondrial OS=Mus musculus OX=10090 GN=Fahd1 PE=1 SV=2 - [FAHD1_MOUSE]	0		0
Q60759	Glutaryl-CoA dehydrogenase, mitochondrial OS=Mus musculus OX=10090 GN=Gcdh PE=1 SV=2 - [GCDH_MOUSE]	1.31574e+08	10.8962	12.33	4	4
Q8CCG5	Small monomeric GTPase OS=Mus musculus OX=10090 GN=Ralb PE=2 SV=1 - [Q8CCG5_MOUSE]	1.3196e+09	201.111	51.46	12	62
Q54AE5	Metalloproteinase inhibitor 3 OS=Mus musculus OX=10090 GN=Timp3 PE=1 SV=1 - [Q54AE5_MOUSE]	7.82114e+09	133.815	49.29	10	57
Q9D023	Mitochondrial pyruvate carrier 2 OS=Mus musculus OX=10090 GN=Mpc2 PE=1 SV=1 - [MPC2_MOUSE]	1.47494e+08	22.1144	26.77	5	16
O08756	3-hydroxyacyl-CoA dehydrogenase type-2 OS=Mus musculus OX=10090 GN=Hsd17b10 PE=1 SV=4 - [HCD2_MOUSE]	5.8562e+07	18.4331	32.57	4	7
P08032	Spectrin alpha chain, erythrocytic 1 OS=Mus musculus OX=10090 GN=Spta1 PE=1 SV=3 - [SPTA1_MOUSE]	1.18419e+08	102.293	21.7	33	52
Q0PD49	RAB8B, member RAS oncogene family OS=Mus musculus OX=10090 GN=Rab8b PE=1 SV=1 - [Q0PD49_MOUSE]	7.9375e+08	38.7464	35.75	7	16
Q54AH9	Beta-2-globin (Fragment) OS=Mus musculus OX=10090 GN=Hbb-b2 PE=2 SV=1 - [Q54AH9_MOUSE]	2.97165e+09	36.2593	30.14	4	14
Q80UE5	Band 4.1-like protein 2 OS=Mus musculus OX=10090 GN=Epb41l2 PE=1 SV=1 - [Q80UE5_MOUSE]	6.19407e+08	194.826	32.9	23	79
Q0PD66	Rab1B OS=Mus musculus OX=10090 GN=Rab1b PE=1 SV=1 - [Q0PD66_MOUSE]	5.9301e+08	19.8201	18.91	3	9
Q8BW75	Amine oxidase [flavin-containing] B OS=Mus musculus OX=10090 GN=Maob PE=1 SV=4 - [AOFB_MOUSE]	2.42465e+08	35.7611	18.08	6	11
B1ARA3	60S ribosomal protein L26 (Fragment) OS=Mus musculus OX=10090 GN=Rpl26 PE=1 SV=1 - [B1ARA3_MOUSE]	118602265	0	6.8	1	2
B1AQ78	Keratin 19 OS=Mus musculus OX=10090 GN=Krt19 PE=1 SV=1 - [B1AQ78_MOUSE]	2.26614e+10	197.768	23.82	13	98
P01029	Complement C4-B OS=Mus musculus OX=10090 GN=C4b PE=1 SV=3 - [CO4B_MOUSE]	8.33385e+08	691.525	45.68	50	258
A0A1Y7VKY1	40S ribosomal protein S18 OS=Mus musculus OX=10090 GN=Rps18-ps5 PE=3 SV=1 - [A0A1Y7VKY1_MOUSE]	5.25768e+08	4.25914	5.26	1	2
P84078	ADP-ribosylation factor 1 OS=Mus musculus OX=10090 GN=Arf1 PE=1 SV=2 - [ARF1_MOUSE]	3.13945e+07	2.46459	11.6	1	1
Q8BSL7	ADP-ribosylation factor 2 OS=Mus musculus OX=10090 GN=Arf2 PE=1 SV=2 - [ARF2_MOUSE]	3.13945e+07	2.46459	11.6	1	1
Q5M8R8	60S acidic ribosomal protein P0 OS=Mus musculus OX=10090 GN=Rplp0 PE=2 SV=1 - [Q5M8R8_MOUSE]	0		0
E9QNT8	Ankyrin-1 OS=Mus musculus OX=10090 GN=Ank1 PE=1 SV=1 - [E9QNT8_MOUSE]	6.5694e+08	192.096	34.37	38	84
Q8C7G5	Apolipoprotein A-V OS=Mus musculus OX=10090 GN=Apoa5 PE=1 SV=1 - [APOA5_MOUSE]	4.15614e+08	130.802	55.98	13	45
P33267	Cytochrome P450 2F2 OS=Mus musculus OX=10090 GN=Cyp2f2 PE=1 SV=1 - [CP2F2_MOUSE]	7.92397e+07	6.01541	8.96	3	3
Q9Z2I8-2	Isoform 2 of Succinate--CoA ligase [GDP-forming] subunit beta, mitochondrial OS=Mus musculus OX=10090 GN=Suclg2 - [SUCB2_MOUSE]	0		0
Q0VGQ1	Hydroxysteroid (17-beta) dehydrogenase 12 OS=Mus musculus OX=10090 GN=Hsd17b12 PE=2 SV=1 - [Q0VGQ1_MOUSE]	7.02349e+07	10.6626	17.31	5	6
P63321	Ras-related protein Ral-A OS=Mus musculus OX=10090 GN=Rala PE=1 SV=1 - [RALA_MOUSE]	1.56349e+09	172.282	50.97	10	55
P23953	Carboxylesterase 1C OS=Mus musculus OX=10090 GN=Ces1c PE=1 SV=4 - [EST1C_MOUSE]	5.68869e+08	257.121	41.88	17	104
Q9ESD7-3	Isoform 3 of Dysferlin OS=Mus musculus OX=10090 GN=Dysf - [DYSF_MOUSE]	2.22097e+07	6.15774	3.67	6	6
Q5FWI9	AP-2 complex subunit mu OS=Mus musculus OX=10090 GN=Ap2m1 PE=1 SV=1 - [Q5FWI9_MOUSE]	1.34668e+08	13.5016	9.66	4	6
B2RUK5	Methylcrotonoyl-Coenzyme A carboxylase 2 (Beta) OS=Mus musculus OX=10090 GN=Mccc2 PE=1 SV=1 - [B2RUK5_MOUSE]	0		0
Q3UGS1	NIPSNAP domain-containing protein OS=Mus musculus OX=10090 GN=Nipsnap1 PE=2 SV=1 - [Q3UGS1_MOUSE]	7.06186e+09	281.822	31.35	13	127
Q8BT60	Copine-3 OS=Mus musculus OX=10090 GN=Cpne3 PE=1 SV=2 - [CPNE3_MOUSE]	5.26627e+08	60.1759	29.08	12	28
A6X935-2	Isoform 2 of Inter alpha-trypsin inhibitor, heavy chain 4 OS=Mus musculus OX=10090 GN=Itih4 - [ITIH4_MOUSE]	6.82222e+08	169.488	32.89	19	64
Q3TWV4	AP-2 complex subunit mu OS=Mus musculus OX=10090 GN=Ap2m1 PE=1 SV=1 - [Q3TWV4_MOUSE]	1.34668e+08	13.5016	9.7	4	6
A0A2K6EDJ7	Inter alpha-trypsin inhibitor, heavy chain 4 OS=Mus musculus OX=10090 GN=Itih4 PE=1 SV=1 - [A0A2K6EDJ7_MOUSE]	6.82222e+08	169.488	32.93	19	64
Q497D7	60S ribosomal protein L30 OS=Mus musculus OX=10090 GN=Rpl30 PE=2 SV=1 - [Q497D7_MOUSE]	1.34703e+07	3.31072	16.67	1	1
Q61411	GTPase HRas OS=Mus musculus OX=10090 GN=Hras PE=1 SV=2 - [RASH_MOUSE]	1.0288e+08	8.60722	28.04	3	5
P35550	rRNA 2'-O-methyltransferase fibrillarin OS=Mus musculus OX=10090 GN=Fbl PE=1 SV=2 - [FBRL_MOUSE]	2.56682e+07	10.5993	9.17	2	4
P62843	40S ribosomal protein S15 OS=Mus musculus OX=10090 GN=Rps15 PE=1 SV=2 - [RS15_MOUSE]	1.3532e+08	26.6708	46.9	3	9
Q3UK70	40S ribosomal protein S15 OS=Mus musculus OX=10090 GN=Rps15 PE=2 SV=1 - [Q3UK70_MOUSE]	123614883	14.3713	31.72	2	5
Q8VEH3	ADP-ribosylation factor-like protein 8A OS=Mus musculus OX=10090 GN=Arl8a PE=1 SV=1 - [ARL8A_MOUSE]	0		0
A0A0R4J1N3	Apolipoprotein C-III OS=Mus musculus OX=10090 GN=Apoc3 PE=1 SV=1 - [A0A0R4J1N3_MOUSE]	681084384	3.86038	19.19	1	1
Q8K2B3	Succinate dehydrogenase [ubiquinone] flavoprotein subunit, mitochondrial OS=Mus musculus OX=10090 GN=Sdha PE=1 SV=1 - [SDHA_MOUSE]	2.23922e+07	2.51341	4.37	2	2
Q9CQN7	39S ribosomal protein L41, mitochondrial OS=Mus musculus OX=10090 GN=Mrpl41 PE=1 SV=1 - [RM41_MOUSE]	8056293	0	5.93	1	1
O70152	Dolichol-phosphate mannosyltransferase subunit 1 OS=Mus musculus OX=10090 GN=Dpm1 PE=1 SV=1 - [DPM1_MOUSE]	63915423	9.97634	21.54	4	5
Q8R1A8	Ornithine carbamoyltransferase, mitochondrial OS=Mus musculus OX=10090 GN=Otc PE=1 SV=1 - [Q8R1A8_MOUSE]	0		0
Q91VA7	Isocitrate dehydrogenase [NAD] subunit, mitochondrial OS=Mus musculus OX=10090 GN=Idh3b PE=1 SV=1 - [Q91VA7_MOUSE]	2.77252e+08	89.2038	31.77	11	32
Q5RKP4	Dolichyl-diphosphooligosaccharide--protein glycosyltransferase subunit 1 (Fragment) OS=Mus musculus OX=10090 GN=Rpn1 PE=2 SV=1 - [Q5RKP4_MOUSE]	1.52571e+08	48.6065	26.03	10	18
Q0PD38	Ras-related protein Rab-18 OS=Mus musculus OX=10090 GN=Rab18 PE=1 SV=1 - [Q0PD38_MOUSE]	0		0
Q8K215	LYR motif-containing protein 4 OS=Mus musculus OX=10090 GN=Lyrm4 PE=1 SV=1 - [LYRM4_MOUSE]	101969564	2.31155	8.79	1	1
P39039	Mannose-binding protein A OS=Mus musculus OX=10090 GN=Mbl1 PE=1 SV=1 - [MBL1_MOUSE]	6.84309e+07	8.25022	18.41	2	4
Q149V4	Histone H2A OS=Mus musculus OX=10090 GN=H2ac20 PE=2 SV=1 - [Q149V4_MOUSE]	1.53813e+09	33.8346	49.61	4	13
E9PXU9	Dysferlin OS=Mus musculus OX=10090 GN=Dysf PE=1 SV=1 - [E9PXU9_MOUSE]	2.22097e+07	6.15774	3.65	6	6
Q5DQJ3	F-actin-capping protein subunit alpha OS=Mus musculus OX=10090 GN=Capza2 PE=1 SV=1 - [Q5DQJ3_MOUSE]	0		0
A0A1X9HIL1	IgG light chain variable domain (Fragment) OS=Mus musculus OX=10090 PE=2 SV=1 - [A0A1X9HIL1_MOUSE]	0		0
Q5R3T5	G8(Anti-MRBC hybridoma) light chain (Fragment) OS=Mus musculus OX=10090 GN=G8(anti-MRBC) V-2/ J-L PE=2 SV=1 - [Q5R3T5_MOUSE]	2.14058e+08	13.1621	58.02	3	5
Q8VCG4	Complement component C8 gamma chain OS=Mus musculus OX=10090 GN=C8g PE=1 SV=1 - [CO8G_MOUSE]	0		0
Q14BR4	ADP-ribosylation factor 4 OS=Mus musculus OX=10090 GN=Arf4 PE=1 SV=1 - [Q14BR4_MOUSE]	3.13945e+07	2.46459	11.67	1	1
A0A1B0GR99	5-hydroxyisourate hydrolase (Fragment) OS=Mus musculus OX=10090 GN=Urah PE=1 SV=1 - [A0A1B0GR99_MOUSE]	0		0
Q8VCZ9	Hydroxyproline dehydrogenase OS=Mus musculus OX=10090 GN=Prodh2 PE=1 SV=1 - [HYPDH_MOUSE]	0		0
Q9CQB4	Cytochrome b-c1 complex subunit 7 OS=Mus musculus OX=10090 GN=Uqcrb PE=1 SV=1 - [Q9CQB4_MOUSE]	0		0
Q3UC02	40S ribosomal protein S11 OS=Mus musculus OX=10090 GN=Rps11 PE=1 SV=1 - [Q3UC02_MOUSE]	0		0
D3YUM1	NADH dehydrogenase [ubiquinone] flavoprotein 1, mitochondrial OS=Mus musculus OX=10090 GN=Ndufv1 PE=1 SV=1 - [D3YUM1_MOUSE]	5.74751e+07	2.06444	8.35	3	3
Q9R112	Sulfide:quinone oxidoreductase, mitochondrial OS=Mus musculus OX=10090 GN=Sqor PE=1 SV=3 - [SQOR_MOUSE]	8.76253e+07	21.9664	18.44	6	9
F6TSI8	Corticosteroid 11-beta-dehydrogenase isozyme 1 (Fragment) OS=Mus musculus OX=10090 GN=Hsd11b1 PE=1 SV=1 - [F6TSI8_MOUSE]	0		0
E9PXC3	Cytochrome P450, family 2, subfamily c, polypeptide 69 OS=Mus musculus OX=10090 GN=Cyp2c69 PE=1 SV=1 - [E9PXC3_MOUSE]	2.35391e+08	17.547	14.87	7	8
A0A0R4IZY2	Cytochrome P450 2D26 OS=Mus musculus OX=10090 GN=Cyp2d26 PE=1 SV=1 - [A0A0R4IZY2_MOUSE]	7.20357e+07	14.9138	13.6	5	5
Q9D1H6	NADH dehydrogenase [ubiquinone] 1 alpha subcomplex assembly factor 4 OS=Mus musculus OX=10090 GN=Ndufaf4 PE=1 SV=1 - [NDUF4_MOUSE]	3.15056e+07	2.07954	12.72	2	2
Q8VDT9	39S ribosomal protein L50, mitochondrial OS=Mus musculus OX=10090 GN=Mrpl50 PE=1 SV=2 - [RM50_MOUSE]	0
Q3U861	V-type proton ATPase subunit D OS=Mus musculus OX=10090 GN=Atp6v1d PE=1 SV=1 - [Q3U861_MOUSE]	2.85077e+08	40.4195	50.2	8	13
Q9ER88	28S ribosomal protein S29, mitochondrial OS=Mus musculus OX=10090 GN=Dap3 PE=1 SV=1 - [RT29_MOUSE]	0		0
Q9CPR5	39S ribosomal protein L15, mitochondrial OS=Mus musculus OX=10090 GN=Mrpl15 PE=1 SV=1 - [RM15_MOUSE]	0	2.4358	5.76	1	1
E9Q397	Spectrin beta chain OS=Mus musculus OX=10090 GN=Sptb PE=1 SV=1 - [E9Q397_MOUSE]	6.22109e+07	47.4708	12.31	16	23
A0A068WAZ7	Band 4.1 (Fragment) OS=Mus musculus OX=10090 GN=Epb41 PE=2 SV=1 - [A0A068WAZ7_MOUSE]	3.18902e+08	117.287	39.67	21	43
B7ZCG3	BPI fold-containing family A member 2 (Fragment) OS=Mus musculus OX=10090 GN=Bpifa2 PE=1 SV=1 - [B7ZCG3_MOUSE]	4.34069e+08	65.1817	50.24	6	27
Q9CQX8	28S ribosomal protein S36, mitochondrial OS=Mus musculus OX=10090 GN=Mrps36 PE=1 SV=1 - [RT36_MOUSE]	0		0
Q9D6Z1	Nucleolar protein 56 OS=Mus musculus OX=10090 GN=Nop56 PE=1 SV=2 - [NOP56_MOUSE]	1.1882e+07	2.21341	1.38	1	1
Q6PF96	Electron transfer flavoprotein-ubiquinone oxidoreductase OS=Mus musculus OX=10090 GN=Etfdh PE=1 SV=1 - [Q6PF96_MOUSE]	0		0
Q91WD5	NADH dehydrogenase [ubiquinone] iron-sulfur protein 2, mitochondrial OS=Mus musculus OX=10090 GN=Ndufs2 PE=1 SV=1 - [NDUS2_MOUSE]	5.16752e+06	0	2.38	1	1
Q3V235	Prohibitin OS=Mus musculus OX=10090 GN=Phb2 PE=1 SV=1 - [Q3V235_MOUSE]	3.02736e+08	57.967	41.81	10	24
Q8BP54	Uncharacterized protein (Fragment) OS=Mus musculus OX=10090 GN=Pcx PE=2 SV=1 - [Q8BP54_MOUSE]	3.81039e+07	2.10286	4.47	2	2
P54869	Hydroxymethylglutaryl-CoA synthase, mitochondrial OS=Mus musculus OX=10090 GN=Hmgcs2 PE=1 SV=2 - [HMCS2_MOUSE]	112878642	2.69953	2.17	1	1
A0A0U1RQ09	Cardiotrophin-1 (Fragment) OS=Mus musculus OX=10090 GN=Ctf1 PE=1 SV=1 - [A0A0U1RQ09_MOUSE]	0		0
F8WIT2	Annexin OS=Mus musculus OX=10090 GN=Anxa6 PE=1 SV=1 - [F8WIT2_MOUSE]	266553413	110.952	41.08	24	57
Q0PD34	Rab22A OS=Mus musculus OX=10090 GN=Rab22a PE=1 SV=1 - [Q0PD34_MOUSE]	0		0
Q3TTN3	Voltage-dependent anion-selective channel protein 3 OS=Mus musculus OX=10090 GN=Vdac3 PE=2 SV=1 - [Q3TTN3_MOUSE]	2.53019e+08	27.9411	23.67	5	10
Q9WU79	Proline dehydrogenase 1, mitochondrial OS=Mus musculus OX=10090 GN=Prodh PE=1 SV=2 - [PROD_MOUSE]	1.48933e+08	33.4191	24.21	10	14
Q99MR8	Methylcrotonoyl-CoA carboxylase subunit alpha, mitochondrial OS=Mus musculus OX=10090 GN=Mccc1 PE=1 SV=2 - [MCCA_MOUSE]	0		0
O88844	Isocitrate dehydrogenase [NADP] cytoplasmic OS=Mus musculus OX=10090 GN=Idh1 PE=1 SV=2 - [IDHC_MOUSE]	5.6744e+07	6.28601	10.87	4	4
Q3TJ39	Rab5C OS=Mus musculus OX=10090 GN=Rab5c PE=1 SV=1 - [Q3TJ39_MOUSE]	57819769	7.46201	8.8	1	2
J3QP70	Cytokine receptor-like factor 3 (Fragment) OS=Mus musculus OX=10090 GN=Crlf3 PE=1 SV=1 - [J3QP70_MOUSE]	0		0
Q9D0G0	28S ribosomal protein S30, mitochondrial OS=Mus musculus OX=10090 GN=Mrps30 PE=1 SV=1 - [RT30_MOUSE]	3.99948e+07	7.36667	10.41	3	3
P68372	Tubulin beta-4B chain OS=Mus musculus OX=10090 GN=Tubb4b PE=1 SV=1 - [TBB4B_MOUSE]	6.44591e+07	15.6973	15.73	4	5
P63038	60 kDa heat shock protein, mitochondrial OS=Mus musculus OX=10090 GN=Hspd1 PE=1 SV=1 - [CH60_MOUSE]	0		0
Q9JKL4	NADH dehydrogenase [ubiquinone] 1 alpha subcomplex assembly factor 3 OS=Mus musculus OX=10090 GN=Ndufaf3 PE=1 SV=1 - [NDUF3_MOUSE]	0
Q9CZS1	Aldehyde dehydrogenase X, mitochondrial OS=Mus musculus OX=10090 GN=Aldh1b1 PE=1 SV=1 - [AL1B1_MOUSE]	0		0
O54734	Dolichyl-diphosphooligosaccharide--protein glycosyltransferase 48 kDa subunit OS=Mus musculus OX=10090 GN=Ddost PE=1 SV=2 - [OST48_MOUSE]	1.65978e+07	5.50076	9.3	1	1
Q9ERS2	NADH dehydrogenase [ubiquinone] 1 alpha subcomplex subunit 13 OS=Mus musculus OX=10090 GN=Ndufa13 PE=1 SV=3 - [NDUAD_MOUSE]	50179349	2.00313	6.25	1	1
P35700	Peroxiredoxin-1 OS=Mus musculus OX=10090 GN=Prdx1 PE=1 SV=1 - [PRDX1_MOUSE]	3.37042e+08	7.77185	9.05	2	3
Q3UC67	AMP-binding domain-containing protein OS=Mus musculus OX=10090 GN=Acsl5 PE=1 SV=1 - [Q3UC67_MOUSE]	1.29553e+08	22.3326	14.2	6	12
Q8CHT0	Delta-1-pyrroline-5-carboxylate dehydrogenase, mitochondrial OS=Mus musculus OX=10090 GN=Aldh4a1 PE=1 SV=3 - [AL4A1_MOUSE]	3.77582e+07	7.44943	5.52	2	2
E0CZ27	Histone H3 (Fragment) OS=Mus musculus OX=10090 GN=H3f3a PE=3 SV=1 - [E0CZ27_MOUSE]	1.27392e+07	0	5.04	1	1
Q3TJI8	Corticosteroid 11-beta-dehydrogenase isozyme 1 OS=Mus musculus OX=10090 GN=Hsd11b1 PE=1 SV=1 - [Q3TJI8_MOUSE]	5.26701e+07	2.82579	4.96	1	1
Q3TIQ2	60S ribosomal protein L12 OS=Mus musculus OX=10090 GN=Rpl12 PE=2 SV=1 - [Q3TIQ2_MOUSE]	240046280	2.02705	5.45	1	1
Q3UDK4	Annexin OS=Mus musculus OX=10090 GN=Anxa6 PE=2 SV=1 - [Q3UDK4_MOUSE]	266553413	108.594	41.6	24	57
Q5SX53	Uncharacterized protein OS=Mus musculus OX=10090 GN=Slc25a11 PE=1 SV=1 - [Q5SX53_MOUSE]	1.89014e+08	31.5507	37.58	8	13
Q920X5	Cathelicidin (Fragment) OS=Mus musculus OX=10090 GN=Cramp PE=3 SV=1 - [Q920X5_MOUSE]	9102429288	122.781	40.95	3	40
Q921R2	40S ribosomal protein S13 OS=Mus musculus OX=10090 GN=Rps13 PE=1 SV=1 - [Q921R2_MOUSE]	1.09192e+09	26.5541	25.71	5	10
Q9CQC7	NADH dehydrogenase [ubiquinone] 1 beta subcomplex subunit 4 OS=Mus musculus OX=10090 GN=Ndufb4 PE=1 SV=3 - [NDUB4_MOUSE]	4.85021e+08	16.026	37.98	3	5
Q9R0X4	Acyl-coenzyme A thioesterase 9, mitochondrial OS=Mus musculus OX=10090 GN=Acot9 PE=1 SV=1 - [ACOT9_MOUSE]	7.3305e+07	8.54398	9.57	4	4
B6VGH4	Hydroperoxy icosatetraenoate dehydratase OS=Mus musculus OX=10090 GN=Cyp1a2 PE=1 SV=1 - [B6VGH4_MOUSE]	4.7745e+07	12.581	10.92	4	4
Q569X9	Cytochrome P450, family 2, subfamily c, polypeptide 67 OS=Mus musculus OX=10090 GN=Cyp2c67 PE=1 SV=1 - [Q569X9_MOUSE]	1.27446e+08	15.5042	11.61	5	6
Q3U9V4	WD_REPEATS_REGION domain-containing protein OS=Mus musculus OX=10090 GN=Gnb2 PE=1 SV=1 - [Q3U9V4_MOUSE]	1.42892e+08	10.4411	15.29	4	5
Q5M9L7	40S ribosomal protein S17 OS=Mus musculus OX=10090 GN=Rps17 PE=1 SV=1 - [Q5M9L7_MOUSE]	6.26962e+08	49.033	54.07	9	17
P51437	Cathelicidin antimicrobial peptide OS=Mus musculus OX=10090 GN=Camp PE=1 SV=2 - [CAMP_MOUSE]	9128511064	131.378	45.35	5	44
P56657	Cytochrome P450 2C40 OS=Mus musculus OX=10090 GN=Cyp2c40 PE=1 SV=2 - [CP240_MOUSE]	227408803	17.547	13.24	6	7
B2RVP5	Histone H2A OS=Mus musculus OX=10090 GN=H2az2 PE=2 SV=1 - [B2RVP5_MOUSE]	1.2128e+09	18.2525	31.25	4	10
A2AKU9	ATP synthase subunit gamma OS=Mus musculus OX=10090 GN=Atp5c1 PE=1 SV=1 - [A2AKU9_MOUSE]	1.64947e+10	379.228	43.77	14	153
P01898	H-2 class I histocompatibility antigen, Q10 alpha chain OS=Mus musculus OX=10090 GN=H2-Q10 PE=1 SV=3 - [HA10_MOUSE]	113609300	2.51352	4.62	1	1
Q61782	Type I epidermal keratin mRNA, 3'end (Fragment) OS=Mus musculus OX=10090 PE=2 SV=1 - [Q61782_MOUSE]	7.07927e+09	137.685	43.01	7	40
Q3TKR5	Ribosomal protein L5 OS=Mus musculus OX=10090 GN=Rpl5 PE=2 SV=1 - [Q3TKR5_MOUSE]	1.69583e+08	14.9021	19.26	5	6
Q3TFP8	Cytochrome b5 heme-binding domain-containing protein OS=Mus musculus OX=10090 GN=Pgrmc1 PE=2 SV=1 - [Q3TFP8_MOUSE]	53800342	1.69788	4.57	1	1
Q3U0S6	Ras-interacting protein 1 OS=Mus musculus OX=10090 GN=Rasip1 PE=1 SV=3 - [RAIN_MOUSE]	5.5261e+08	181.665	26.53	16	57
Q9CR68	Cytochrome b-c1 complex subunit Rieske, mitochondrial OS=Mus musculus OX=10090 GN=Uqcrfs1 PE=1 SV=1 - [UCRI_MOUSE]	0		0
P06909	Complement factor H OS=Mus musculus OX=10090 GN=Cfh PE=1 SV=2 - [CFAH_MOUSE]	1.45017e+09	249.547	33.31	28	98
Q3UQ30	Uncharacterized protein (Fragment) OS=Mus musculus OX=10090 GN=Spta1 PE=2 SV=1 - [Q3UQ30_MOUSE]	9.40458e+07	38.4632	23.43	12	19
A0A075B5N3	Immunoglobulin kappa variable 8-28 OS=Mus musculus OX=10090 GN=Igkv8-28 PE=1 SV=7 - [A0A075B5N3_MOUSE]	1.75681e+09	74.5053	41.58	3	27
A4FUS1	Rps16 protein OS=Mus musculus OX=10090 GN=Rps16 PE=1 SV=1 - [A4FUS1_MOUSE]	185731251	0	6.85	1	1
A0A1D5RML7	Short coiled-coil protein OS=Mus musculus OX=10090 GN=Scoc PE=1 SV=1 - [A0A1D5RML7_MOUSE]	0
Q3U0D7	ADP-ribosylation factor 6 OS=Mus musculus OX=10090 GN=Arf6 PE=1 SV=1 - [Q3U0D7_MOUSE]	0		0
Q5I0W0	ATP synthase F(0) complex subunit B1, mitochondrial OS=Mus musculus OX=10090 GN=Atp5pb PE=1 SV=1 - [Q5I0W0_MOUSE]	217638769	25.8266	32.03	6	11
Q8BWM0	Prostaglandin E synthase 2 OS=Mus musculus OX=10090 GN=Ptges2 PE=1 SV=3 - [PGES2_MOUSE]	0	2.73959	7.03	1	2
Q3UAC2	40S ribosomal protein S3a OS=Mus musculus OX=10090 GN=Rps3a1 PE=2 SV=1 - [Q3UAC2_MOUSE]	7.31446e+07	7.39649	7.95	2	3
Q9DCW4	Electron transfer flavoprotein subunit beta OS=Mus musculus OX=10090 GN=Etfb PE=1 SV=3 - [ETFB_MOUSE]	1.49599e+08	9.37368	14.51	5	6
P62830	60S ribosomal protein L23 OS=Mus musculus OX=10090 GN=Rpl23 PE=1 SV=1 - [RL23_MOUSE]	121747081	4.4213	25	2	3
Q0PD45	Rab11A OS=Mus musculus OX=10090 GN=Rab11a PE=1 SV=1 - [Q0PD45_MOUSE]	0		0
A0A2P9DUN6	Serpina1 DOM-7 OS=Mus musculus OX=10090 GN=DOM-7 PE=2 SV=1 - [A0A2P9DUN6_MOUSE]	4122279072	286.966	38.5	12	87
Q5M8N4	Epimerase family protein SDR39U1 OS=Mus musculus OX=10090 GN=Sdr39u1 PE=1 SV=2 - [D39U1_MOUSE]	0		0
Q8BH64	EH domain-containing protein 2 OS=Mus musculus OX=10090 GN=Ehd2 PE=1 SV=1 - [EHD2_MOUSE]	2.91478e+07	8.50897	4.79	3	6
Q80X85	28S ribosomal protein S7, mitochondrial OS=Mus musculus OX=10090 GN=Mrps7 PE=1 SV=1 - [RT07_MOUSE]	2.67135e+08	62.5944	47.11	12	23
A0A0G2JGP4	GTPase NRas (Fragment) OS=Mus musculus OX=10090 GN=Nras PE=1 SV=1 - [A0A0G2JGP4_MOUSE]	9.00577e+07	5.4965	20.77	2	4
Q4KL41	Translocase of outer mitochondrial membrane 20 homolog (Yeast) OS=Mus musculus OX=10090 GN=Tomm20 PE=1 SV=1 - [Q4KL41_MOUSE]	0
A0A068BFR3	RAS oncogene family protein OS=Mus musculus OX=10090 GN=Rab11b PE=2 SV=1 - [A0A068BFR3_MOUSE]	0		0
Q8BIG7	Catechol O-methyltransferase domain-containing protein 1 OS=Mus musculus OX=10090 GN=Comtd1 PE=1 SV=1 - [CMTD1_MOUSE]	6.63813e+07	6.02356	6.11	1	3
Q8BMK4	Cytoskeleton-associated protein 4 OS=Mus musculus OX=10090 GN=Ckap4 PE=1 SV=2 - [CKAP4_MOUSE]	3.57926e+07	8.48551	10.26	3	7
Q9QWL7	Keratin, type I cytoskeletal 17 OS=Mus musculus OX=10090 GN=Krt17 PE=1 SV=3 - [K1C17_MOUSE]	1.81979e+10	249.74	33.72	20	111
A2AMW0	F-actin-capping protein subunit beta OS=Mus musculus OX=10090 GN=Capzb PE=1 SV=1 - [A2AMW0_MOUSE]	137402451	4.66707	8.85	2	2
Q4FJU3	Crip2 protein OS=Mus musculus OX=10090 GN=Crip2 PE=1 SV=1 - [Q4FJU3_MOUSE]	210434282	6.2358	15.38	1	2
Q58ET1	60S ribosomal protein L7a OS=Mus musculus OX=10090 GN=Rpl7a PE=1 SV=1 - [Q58ET1_MOUSE]	0		0
Q3UDZ1	Uncharacterized protein OS=Mus musculus OX=10090 GN=Rhog PE=1 SV=1 - [Q3UDZ1_MOUSE]	1.16378e+08	11.7387	25.13	3	4
Q91VT4	Carbonyl reductase family member 4 OS=Mus musculus OX=10090 GN=Cbr4 PE=1 SV=2 - [CBR4_MOUSE]	7.88685e+08	42.4917	36.44	7	15
Q6XVG2	Cytochrome P450 2C54 OS=Mus musculus OX=10090 GN=Cyp2c54 PE=1 SV=1 - [CP254_MOUSE]	2.20236e+08	33.0283	16.12	6	12
Q9CQY6	Ubiquinol-cytochrome-c reductase complex assembly factor 2 OS=Mus musculus OX=10090 GN=Uqcc2 PE=1 SV=1 - [UQCC2_MOUSE]	59952372	0	11.76	1	1
Q9D379	Epoxide hydrolase 1 OS=Mus musculus OX=10090 GN=Ephx1 PE=1 SV=2 - [HYEP_MOUSE]	0		0
A2A513	Keratin, type I cytoskeletal 10 OS=Mus musculus OX=10090 GN=Krt10 PE=1 SV=1 - [A2A513_MOUSE]	79866583817	488.457	19.07	15	211
Q3U9C4	DRBM domain-containing protein (Fragment) OS=Mus musculus OX=10090 GN=Mrpl44 PE=2 SV=1 - [Q3U9C4_MOUSE]	6.32778e+06	0	13.36	2	2
Q60605	Myosin light polypeptide 6 OS=Mus musculus OX=10090 GN=Myl6 PE=1 SV=3 - [MYL6_MOUSE]	1.98964e+08	10.1677	24.5	3	5
Q0PD42	Rab13 OS=Mus musculus OX=10090 GN=Rab13 PE=2 SV=1 - [Q0PD42_MOUSE]	4.60054e+08	9.92015	9.41	2	5
P19324	Serpin H1 OS=Mus musculus OX=10090 GN=Serpinh1 PE=1 SV=3 - [SERPH_MOUSE]	21062597	3.91066	9.11	2	2
P08752	Guanine nucleotide-binding protein G(i) subunit alpha-2 OS=Mus musculus OX=10090 GN=Gnai2 PE=1 SV=5 - [GNAI2_MOUSE]	4.95789e+07	14.9127	19.44	5	5
Q3TH64	Cytochrome b5 heme-binding domain-containing protein OS=Mus musculus OX=10090 GN=Cyb5b PE=2 SV=1 - [Q3TH64_MOUSE]	0
P48962	ADP/ATP translocase 1 OS=Mus musculus OX=10090 GN=Slc25a4 PE=1 SV=4 - [ADT1_MOUSE]	1.457e+09	68.2916	26.17	8	37
Q8CG16	Complement C1r-A subcomponent OS=Mus musculus OX=10090 GN=C1ra PE=1 SV=1 - [C1RA_MOUSE]	1.79014e+09	397.489	49.65	23	150
Q68FD5	Clathrin heavy chain 1 OS=Mus musculus OX=10090 GN=Cltc PE=1 SV=3 - [CLH1_MOUSE]	175891881	60.8622	17.49	18	29
P98064	Mannan-binding lectin serine protease 1 OS=Mus musculus OX=10090 GN=Masp1 PE=1 SV=2 - [MASP1_MOUSE]	1.58136e+08	24.3321	10.51	4	8
A0A0R4J174	Evolutionarily conserved signaling intermediate in Toll pathway, mitochondrial OS=Mus musculus OX=10090 GN=Ecsit PE=1 SV=1 - [A0A0R4J174_MOUSE]	0		0
Q3UWP8	Uncharacterized protein (Fragment) OS=Mus musculus OX=10090 GN=Calr PE=2 SV=1 - [Q3UWP8_MOUSE]	0		0
Q8BMD8	Calcium-binding mitochondrial carrier protein SCaMC-1 OS=Mus musculus OX=10090 GN=Slc25a24 PE=1 SV=1 - [SCMC1_MOUSE]	2.36363e+08	21.3747	16.21	5	7
Q8R164	Valacyclovir hydrolase OS=Mus musculus OX=10090 GN=Bphl PE=1 SV=1 - [BPHL_MOUSE]	0		0
P52840	Sulfotransferase 1A1 OS=Mus musculus OX=10090 GN=Sult1a1 PE=1 SV=1 - [ST1A1_MOUSE]	7.56119e+07	2.29402	12.03	3	3
Q63918	Caveolae-associated protein 2 OS=Mus musculus OX=10090 GN=Cavin2 PE=1 SV=3 - [CAVN2_MOUSE]	0		0
P04919-2	Isoform 2 of Band 3 anion transport protein OS=Mus musculus OX=10090 GN=Slc4a1 - [B3AT_MOUSE]	4.97771e+09	450.115	40.94	27	160
J7NNX8	Interferon-gamma-inducible GTPase Ifgga1 protein OS=Mus musculus OX=10090 GN=Iigp1 PE=1 SV=1 - [J7NNX8_MOUSE]	0		0
Q9DAT5	Mitochondrial tRNA-specific 2-thiouridylase 1 OS=Mus musculus OX=10090 GN=Trmu PE=1 SV=1 - [MTU1_MOUSE]	0		0
K7N6C2	Cytochrome P450, family 2, subfamily c, polypeptide 68 OS=Mus musculus OX=10090 GN=Cyp2c68 PE=1 SV=1 - [K7N6C2_MOUSE]	225425130	14.9995	11	5	6
Q3TZZ7	Extended synaptotagmin-2 OS=Mus musculus OX=10090 GN=Esyt2 PE=1 SV=1 - [ESYT2_MOUSE]	1.49659e+08	56.6518	22.96	12	20
Q9DBT9	Dimethylglycine dehydrogenase, mitochondrial OS=Mus musculus OX=10090 GN=Dmgdh PE=1 SV=1 - [M2GD_MOUSE]	0	0	2.07	1	1
Q8BFR5	Elongation factor Tu, mitochondrial OS=Mus musculus OX=10090 GN=Tufm PE=1 SV=1 - [EFTU_MOUSE]	2.63335e+07	12.7309	9.96	4	7
Q52KP0	60S ribosomal protein L38 OS=Mus musculus OX=10090 GN=Rpl38 PE=1 SV=1 - [Q52KP0_MOUSE]	0		0
Q9JIK9	28S ribosomal protein S34, mitochondrial OS=Mus musculus OX=10090 GN=Mrps34 PE=1 SV=1 - [RT34_MOUSE]	0		0
G3UYQ3	Phosphatidylserine synthase 2 OS=Mus musculus OX=10090 GN=Ptdss2 PE=1 SV=1 - [G3UYQ3_MOUSE]	0
E9PXB9	Mitochondrial import inner membrane translocase subunit Tim22 OS=Mus musculus OX=10090 GN=Timm22 PE=1 SV=1 - [E9PXB9_MOUSE]	0		0
A0A0D5ZY64	IgE L chain kappa OS=Mus musculus OX=10090 PE=2 SV=1 - [A0A0D5ZY64_MOUSE]	836908279	154.478	34.03	8	56
P68040	Receptor of activated protein C kinase 1 OS=Mus musculus OX=10090 GN=Rack1 PE=1 SV=3 - [RACK1_MOUSE]	30638741	0	2.21	1	1
A4FU62	LOC207685 protein (Fragment) OS=Mus musculus OX=10090 GN=Iglv2 PE=2 SV=1 - [A4FU62_MOUSE]	0		0
Q9CQD1	Ras-related protein Rab-5A OS=Mus musculus OX=10090 GN=Rab5a PE=1 SV=1 - [RAB5A_MOUSE]	0		0
Q0PD50	Rab8A OS=Mus musculus OX=10090 GN=Rab8a PE=1 SV=1 - [Q0PD50_MOUSE]	6.79155e+08	37.9001	35.75	7	17
Q3TR93	Uncharacterized protein OS=Mus musculus OX=10090 GN=Decr2 PE=2 SV=1 - [Q3TR93_MOUSE]	44376063	8.23452	18.15	5	5
Q9CQZ5	NADH dehydrogenase [ubiquinone] 1 alpha subcomplex subunit 6 OS=Mus musculus OX=10090 GN=Ndufa6 PE=1 SV=1 - [NDUA6_MOUSE]	7.50743e+08	22.7332	31.3	3	9
Q5M9K9	60S ribosomal protein L31 OS=Mus musculus OX=10090 GN=Rpl31 PE=1 SV=1 - [Q5M9K9_MOUSE]	3.24899e+08	14.5446	32	4	6
Q925I1	ATPase family AAA domain-containing protein 3 OS=Mus musculus OX=10090 GN=Atad3 PE=1 SV=1 - [ATAD3_MOUSE]	8.33001e+07	21.4185	15.06	7	11
P49182	Heparin cofactor 2 OS=Mus musculus OX=10090 GN=Serpind1 PE=1 SV=1 - [HEP2_MOUSE]	3.95614e+08	43.875	26.36	11	23
Q7TS98	Anti-colorectal carcinoma light chain OS=Mus musculus OX=10090 PE=1 SV=1 - [Q7TS98_MOUSE]	836908279	157.531	42.8	9	58
G0YP42	Anti-human Langerin 2G3 lambda chain OS=Mus musculus OX=10090 PE=1 SV=1 - [G0YP42_MOUSE]	2004217917	8.11071	14.1	1	4
A0A0A0MQ76	Nucleolar protein 58 OS=Mus musculus OX=10090 GN=Nop58 PE=1 SV=1 - [A0A0A0MQ76_MOUSE]	84218475	5.55542	2.93	1	2
Q9DCT2	NADH dehydrogenase [ubiquinone] iron-sulfur protein 3, mitochondrial OS=Mus musculus OX=10090 GN=Ndufs3 PE=1 SV=2 - [NDUS3_MOUSE]	3.82266e+07	5.11935	9.13	2	2
H7BX99	Prothrombin OS=Mus musculus OX=10090 GN=F2 PE=1 SV=1 - [H7BX99_MOUSE]	1.76899e+10	928.238	33.06	28	322
D6REH1	Peroxisomal membrane protein 2 OS=Mus musculus OX=10090 GN=Pxmp2 PE=1 SV=1 - [D6REH1_MOUSE]	3.66003e+07	3.68653	22.99	1	1
Q5BLJ9	60S ribosomal protein L27 OS=Mus musculus OX=10090 GN=Rpl27 PE=1 SV=1 - [Q5BLJ9_MOUSE]	1.20159e+08	11.5837	27.94	4	5
Q9DCU9	4-hydroxy-2-oxoglutarate aldolase, mitochondrial OS=Mus musculus OX=10090 GN=Hoga1 PE=1 SV=1 - [HOGA1_MOUSE]	1.75964e+07	7.21994	25.23	4	4
Q8K2M0	39S ribosomal protein L38, mitochondrial OS=Mus musculus OX=10090 GN=Mrpl38 PE=1 SV=2 - [RM38_MOUSE]	22416409	2.24006	2.37	1	1
Q3V384	AFG1-like ATPase OS=Mus musculus OX=10090 GN=Afg1l PE=1 SV=1 - [AFG1L_MOUSE]	4.66773e+07	0	1.88	1	1
P54310	Hormone-sensitive lipase OS=Mus musculus OX=10090 GN=Lipe PE=1 SV=2 - [LIPS_MOUSE]	7.73373e+07	25.3104	22.66	10	11
O35488	Very long-chain acyl-CoA synthetase OS=Mus musculus OX=10090 GN=Slc27a2 PE=1 SV=2 - [S27A2_MOUSE]	1.43331e+08	37.6409	20.97	9	15
Q6ZWZ7	60S ribosomal protein L17 OS=Mus musculus OX=10090 GN=Rpl17 PE=1 SV=1 - [Q6ZWZ7_MOUSE]	6.80623e+07	5.99979	16.3	2	2
E9Q6C2	Complement component 1, s subcomponent 1 OS=Mus musculus OX=10090 GN=C1s1 PE=1 SV=1 - [E9Q6C2_MOUSE]	3.2063e+09	382.999	44.24	25	145
Q8CFI5	Probable proline--tRNA ligase, mitochondrial OS=Mus musculus OX=10090 GN=Pars2 PE=1 SV=2 - [SYPM_MOUSE]	153052560	1.89163	2.32	1	1
Q922D8	C-1-tetrahydrofolate synthase, cytoplasmic OS=Mus musculus OX=10090 GN=Mthfd1 PE=1 SV=4 - [C1TC_MOUSE]	0	2.27495	1.71	1	1
O08601	Microsomal triglyceride transfer protein large subunit OS=Mus musculus OX=10090 GN=Mttp PE=1 SV=2 - [MTP_MOUSE]	4.12889e+07	6.82034	5.59	4	4
Q3UDK5	Uncharacterized protein OS=Mus musculus OX=10090 GN=Cox7a2l PE=1 SV=1 - [Q3UDK5_MOUSE]	0		0
P20029	Endoplasmic reticulum chaperone BiP OS=Mus musculus OX=10090 GN=Hspa5 PE=1 SV=3 - [BIP_MOUSE]	1.0624e+08	53.4644	18.47	8	21
Q99PG0	Arylacetamide deacetylase OS=Mus musculus OX=10090 GN=Aadac PE=1 SV=3 - [AAAD_MOUSE]	0		0
F6TVP2	Deoxynucleoside triphosphate triphosphohydrolase SAMHD1 (Fragment) OS=Mus musculus OX=10090 GN=Samhd1 PE=1 SV=1 - [F6TVP2_MOUSE]	29694017	4.0924	3.65	2	2
Q9CXW2	28S ribosomal protein S22, mitochondrial OS=Mus musculus OX=10090 GN=Mrps22 PE=1 SV=1 - [RT22_MOUSE]	0		0
D2KHZ9	Glyceraldehyde-3-phosphate dehydrogenase OS=Mus musculus OX=10090 GN=Gapdh PE=2 SV=1 - [D2KHZ9_MOUSE]	1.84958e+08	26.8342	20.42	4	9
Q61833	Dolichyl-diphosphooligosaccharide--protein glycosyltransferase subunit 2 OS=Mus musculus OX=10090 GN=Rpn2 PE=2 SV=1 - [Q61833_MOUSE]	9.0905e+07	33.9532	18.29	7	11
P63094	Guanine nucleotide-binding protein G(s) subunit alpha isoforms short OS=Mus musculus OX=10090 GN=Gnas PE=1 SV=1 - [GNAS2_MOUSE]	7.96344e+07	8.1676	13.71	4	4
V9GXI7	39S ribosomal protein L20, mitochondrial OS=Mus musculus OX=10090 GN=Mrpl20 PE=1 SV=1 - [V9GXI7_MOUSE]	0		0
P63094-2	Isoform Gnas-2 of Guanine nucleotide-binding protein G(s) subunit alpha isoforms short OS=Mus musculus OX=10090 GN=Gnas - [GNAS2_MOUSE]	7.96344e+07	8.1676	14.21	4	4
P61164	Alpha-centractin OS=Mus musculus OX=10090 GN=Actr1a PE=1 SV=1 - [ACTZ_MOUSE]	0		0
Q8CCF0	U4/U6 small nuclear ribonucleoprotein Prp31 OS=Mus musculus OX=10090 GN=Prpf31 PE=1 SV=3 - [PRP31_MOUSE]	5.0668e+07	8.19149	7.41	3	3
P13020	Gelsolin OS=Mus musculus OX=10090 GN=Gsn PE=1 SV=3 - [GELS_MOUSE]	3.32815e+08	82.426	37.31	17	32
Q3TYL9	2',3'-cyclic-nucleotide 3'-phosphodiesterase OS=Mus musculus OX=10090 GN=Cnp PE=2 SV=1 - [Q3TYL9_MOUSE]	0		0
Q3TZP3	Uncharacterized protein OS=Mus musculus OX=10090 GN=Mta2 PE=2 SV=1 - [Q3TZP3_MOUSE]	6.47852e+07	32.7865	15.87	8	12
P28665	Murinoglobulin-1 OS=Mus musculus OX=10090 GN=Mug1 PE=1 SV=3 - [MUG1_MOUSE]	2.43754e+08	164.33	28.66	29	67
P16054	Protein kinase C epsilon type OS=Mus musculus OX=10090 GN=Prkce PE=1 SV=1 - [KPCE_MOUSE]	1.29118e+08	33.1354	15.06	9	13
Q3UEN4	Dimethylaniline monooxygenase [N-oxide-forming] OS=Mus musculus OX=10090 GN=Fmo3 PE=1 SV=1 - [Q3UEN4_MOUSE]	6.21811e+07	1.90692	1.87	1	1
Q9D8P4	39S ribosomal protein L17, mitochondrial OS=Mus musculus OX=10090 GN=Mrpl17 PE=1 SV=1 - [RM17_MOUSE]	0		0
Q8K124	Pleckstrin homology domain-containing family O member 2 OS=Mus musculus OX=10090 GN=Plekho2 PE=1 SV=1 - [PKHO2_MOUSE]	22671400	4.55403	9.09	2	3
A0A0R4J1H2	Glycerate kinase OS=Mus musculus OX=10090 GN=Glyctk PE=1 SV=1 - [A0A0R4J1H2_MOUSE]	0		0
Q059T9	PRP4 pre-mRNA processing factor 4 homolog (Yeast) OS=Mus musculus OX=10090 GN=Prpf4 PE=1 SV=1 - [Q059T9_MOUSE]	0		0
Q9CPQ8	ATP synthase subunit g, mitochondrial OS=Mus musculus OX=10090 GN=Atp5mg PE=1 SV=1 - [ATP5L_MOUSE]	1.97812e+09	36.1876	42.72	4	12
P01789	Ig heavy chain V region M603 OS=Mus musculus OX=10090 PE=1 SV=1 - [HVM20_MOUSE]	4.21043e+08	41.1982	21.31	2	14
P62918	60S ribosomal protein L8 OS=Mus musculus OX=10090 GN=Rpl8 PE=1 SV=2 - [RL8_MOUSE]	1.01084e+08	41.1526	13.62	4	13
Q8VCL2	Protein SCO2 homolog, mitochondrial OS=Mus musculus OX=10090 GN=Sco2 PE=1 SV=1 - [SCO2_MOUSE]	2.5079e+08	17.6016	16.08	3	5
A0A075B5R5	Immunoglobulin heavy variable 4-1 (Fragment) OS=Mus musculus OX=10090 GN=Ighv4-1 PE=1 SV=7 - [A0A075B5R5_MOUSE]	0		0
Q9D1N9	39S ribosomal protein L21, mitochondrial OS=Mus musculus OX=10090 GN=Mrpl21 PE=1 SV=1 - [RM21_MOUSE]	0		0
A0A075B5M7	Immunoglobulin kappa variable 5-39 OS=Mus musculus OX=10090 GN=Igkv5-39 PE=1 SV=7 - [A0A075B5M7_MOUSE]	1.1441e+08	13.6736	31.58	2	5
Q9R0H0	Peroxisomal acyl-coenzyme A oxidase 1 OS=Mus musculus OX=10090 GN=Acox1 PE=1 SV=5 - [ACOX1_MOUSE]	0		0
Q4L0E7	Type II cytokeratin Kb39 (Fragment) OS=Mus musculus OX=10090 GN=Krt77 PE=2 SV=1 - [Q4L0E7_MOUSE]	6.88688e+10	77.9714	9.91	2	30
I7HLV2	60S ribosomal protein L10 (Fragment) OS=Mus musculus OX=10090 GN=Rpl10 PE=1 SV=1 - [I7HLV2_MOUSE]	5.94831e+07	5.2398	9.45	2	2
P12787	Cytochrome c oxidase subunit 5A, mitochondrial OS=Mus musculus OX=10090 GN=Cox5a PE=1 SV=2 - [COX5A_MOUSE]	0	2.54008	20.55	1	1
P59108	Copine-2 OS=Mus musculus OX=10090 GN=Cpne2 PE=1 SV=1 - [CPNE2_MOUSE]	6.60886e+08	62.9853	24.09	9	22
P24456	Cytochrome P450 2D10 OS=Mus musculus OX=10090 GN=Cyp2d10 PE=1 SV=2 - [CP2DA_MOUSE]	6.30869e+07	9.88704	8.33	4	4
P99028	Cytochrome b-c1 complex subunit 6, mitochondrial OS=Mus musculus OX=10090 GN=Uqcrh PE=1 SV=2 - [QCR6_MOUSE]	346556985	8.31712	20.22	1	2
P14106	Complement C1q subcomponent subunit B OS=Mus musculus OX=10090 GN=C1qb PE=1 SV=2 - [C1QB_MOUSE]	6.64869e+09	189.657	45.45	9	81
Q91YK6	Rpl23a protein (Fragment) OS=Mus musculus OX=10090 GN=Rpl23a PE=2 SV=1 - [Q91YK6_MOUSE]	0		0
Q62087	Serum paraoxonase/lactonase 3 OS=Mus musculus OX=10090 GN=Pon3 PE=1 SV=2 - [PON3_MOUSE]	5.17172e+07	0	1.69	1	2
P11928	2'-5'-oligoadenylate synthase 1A OS=Mus musculus OX=10090 GN=Oas1a PE=1 SV=2 - [OAS1A_MOUSE]	8.02902e+07	12.9916	15.8	4	4
Q91XB2	Mitochondrial ribosomal protein L3 OS=Mus musculus OX=10090 GN=Mrpl3 PE=2 SV=1 - [Q91XB2_MOUSE]	1.11761e+08	11.177	16.95	3	5
B2RTP7	Krt2 protein OS=Mus musculus OX=10090 GN=Krt2 PE=2 SV=1 - [B2RTP7_MOUSE]	1.58348e+10	281.333	9.48	8	120
Q9CQA1	Trafficking protein particle complex subunit 5 OS=Mus musculus OX=10090 GN=Trappc5 PE=1 SV=1 - [TPPC5_MOUSE]	0		0
Q9D051	Pyruvate dehydrogenase E1 component subunit beta, mitochondrial OS=Mus musculus OX=10090 GN=Pdhb PE=1 SV=1 - [ODPB_MOUSE]	0		0
Q3TUU3	Uncharacterized protein (Fragment) OS=Mus musculus OX=10090 GN=Acaa1b PE=2 SV=1 - [Q3TUU3_MOUSE]	1.72596e+07	4.95589	11.08	3	3
Q9CQ06	39S ribosomal protein L24, mitochondrial OS=Mus musculus OX=10090 GN=Mrpl24 PE=1 SV=1 - [RM24_MOUSE]	0		0
Q3U026	Uncharacterized protein OS=Mus musculus OX=10090 GN=Mogs PE=2 SV=1 - [Q3U026_MOUSE]	1.21446e+08	8.79532	8.15	5	5
A0A3B2WBL1	Ribosomal protein OS=Mus musculus OX=10090 GN=Rpl10a PE=1 SV=1 - [A0A3B2WBL1_MOUSE]	1.18432e+09	43.8979	35.19	7	19
Q8VCW8	Medium-chain acyl-CoA ligase ACSF2, mitochondrial OS=Mus musculus OX=10090 GN=Acsf2 PE=1 SV=1 - [ACSF2_MOUSE]	0		0
Q5RKP0	Vat1 protein (Fragment) OS=Mus musculus OX=10090 GN=Vat1 PE=2 SV=1 - [Q5RKP0_MOUSE]	0		0
B2RSN3	Tubulin beta chain OS=Mus musculus OX=10090 GN=Tubb2b PE=1 SV=1 - [B2RSN3_MOUSE]	4.01814e+07	13.3599	13.03	3	4
Q53ZD4	Glutathione transferase OS=Mus musculus OX=10090 GN=Mgst1 PE=1 SV=1 - [Q53ZD4_MOUSE]	6.16812e+08	20.9755	31.61	3	6
Q9CQV1	Mitochondrial import inner membrane translocase subunit TIM16 OS=Mus musculus OX=10090 GN=Pam16 PE=1 SV=1 - [TIM16_MOUSE]	0		0
P45952	Medium-chain specific acyl-CoA dehydrogenase, mitochondrial OS=Mus musculus OX=10090 GN=Acadm PE=1 SV=1 - [ACADM_MOUSE]	9.90548e+07	13.2406	12.59	4	5
Q3U0T9	Rab35 OS=Mus musculus OX=10090 GN=Rab35 PE=1 SV=1 - [Q3U0T9_MOUSE]	870336869	18.169	10.95	2	8
A0A141CM32	ATP synthase protein 8 OS=Mus musculus OX=10090 GN=ATP8 PE=3 SV=1 - [A0A141CM32_MOUSE]	177070295	1.96431	14.93	1	1
Q8BH04	Phosphoenolpyruvate carboxykinase [GTP], mitochondrial OS=Mus musculus OX=10090 GN=Pck2 PE=1 SV=1 - [PCKGM_MOUSE]	2.69898e+07	3.88832	10.63	5	6
P98064-2	Isoform 2 of Mannan-binding lectin serine protease 1 OS=Mus musculus OX=10090 GN=Masp1 - [MASP1_MOUSE]	8.93503e+07	12.3172	4.37	2	5
Q3TVM2	Aldedh domain-containing protein OS=Mus musculus OX=10090 GN=Aldh2 PE=2 SV=1 - [Q3TVM2_MOUSE]	0		0
Q8R404	MICOS complex subunit MIC13 OS=Mus musculus OX=10090 GN=Micos13 PE=1 SV=1 - [MIC13_MOUSE]	0		0
Q3TQ70	Beta1 subnuit of GTP-binding protein OS=Mus musculus OX=10090 GN=Gnb1 PE=1 SV=1 - [Q3TQ70_MOUSE]	1.42892e+08	10.4411	15.29	4	5
Q3TAJ4	Anion exchange protein OS=Mus musculus OX=10090 GN=Slc4a1 PE=2 SV=1 - [Q3TAJ4_MOUSE]	4.97771e+09	438.321	37.46	27	155
O35643	AP-1 complex subunit beta-1 OS=Mus musculus OX=10090 GN=Ap1b1 PE=1 SV=2 - [AP1B1_MOUSE]	1.81843e+08	10.2749	8.8	5	8
Q9EQK5	Major vault protein OS=Mus musculus OX=10090 GN=Mvp PE=1 SV=4 - [MVP_MOUSE]	8.31093e+07	39.107	27.29	14	14
P97429	Annexin A4 OS=Mus musculus OX=10090 GN=Anxa4 PE=1 SV=4 - [ANXA4_MOUSE]	2.39457e+08	36.1484	30.41	8	12
U5JE80	Immmunoglobulin light chain variable region (Fragment) OS=Mus musculus OX=10090 PE=2 SV=1 - [U5JE80_MOUSE]	0		0
P62827	GTP-binding nuclear protein Ran OS=Mus musculus OX=10090 GN=Ran PE=1 SV=3 - [RAN_MOUSE]	0		0
Q3TGJ9	Actin-depolymerizing factor OS=Mus musculus OX=10090 GN=Gsn PE=2 SV=1 - [Q3TGJ9_MOUSE]	3.32815e+08	78.7092	37.35	16	31
Q3UAS2	F-actin-capping protein subunit alpha OS=Mus musculus OX=10090 GN=Capza1 PE=2 SV=1 - [Q3UAS2_MOUSE]	0		0
I6L958	Igk protein OS=Mus musculus OX=10090 GN=Igk PE=1 SV=1 - [I6L958_MOUSE]	836908279	162.918	43.59	9	59
P27659	60S ribosomal protein L3 OS=Mus musculus OX=10090 GN=Rpl3 PE=1 SV=3 - [RL3_MOUSE]	6.44479e+07	6.47998	9.43	2	2
Q4FJX4	Csrp1 protein OS=Mus musculus OX=10090 GN=Csrp1 PE=1 SV=1 - [Q4FJX4_MOUSE]	7.43007e+07	3.02706	11.4	1	1
Q9ERI6	Retinol dehydrogenase 14 OS=Mus musculus OX=10090 GN=Rdh14 PE=1 SV=1 - [RDH14_MOUSE]	6.54879e+07	12.1595	16.47	5	5
P47963	60S ribosomal protein L13 OS=Mus musculus OX=10090 GN=Rpl13 PE=1 SV=3 - [RL13_MOUSE]	237531319	8.9656	6.64	2	7
Q8BGX2	Mitochondrial import inner membrane translocase subunit Tim29 OS=Mus musculus OX=10090 GN=Timm29 PE=1 SV=1 - [TIM29_MOUSE]	4.80035e+07	3.02135	12.03	2	2
Q8VCU2	Glycosyl-phosphatidylinositol-specific phospholipase D OS=Mus musculus OX=10090 GN=Gpld1 PE=1 SV=1 - [Q8VCU2_MOUSE]	183806176	41.0212	16.86	11	19
P34928	Apolipoprotein C-I OS=Mus musculus OX=10090 GN=Apoc1 PE=1 SV=1 - [APOC1_MOUSE]	1.2146e+10	42.4753	43.18	5	18
Q3U9P0	S10_plectin domain-containing protein OS=Mus musculus OX=10090 GN=Rps10 PE=2 SV=1 - [Q3U9P0_MOUSE]	216569822	5.61474	5.45	1	2
Q6ZWN5	40S ribosomal protein S9 OS=Mus musculus OX=10090 GN=Rps9 PE=1 SV=3 - [RS9_MOUSE]	1.43924e+08	14.6748	32.47	7	8
Q2KHP2	Matrix metallopeptidase 19 OS=Mus musculus OX=10090 GN=Mmp19 PE=2 SV=1 - [Q2KHP2_MOUSE]	9691112	1.98097	3.04	1	1
P52430	Serum paraoxonase/arylesterase 1 OS=Mus musculus OX=10090 GN=Pon1 PE=1 SV=2 - [PON1_MOUSE]	1.34793e+08	30.4738	18.31	5	14
P47740	Aldehyde dehydrogenase family 3 member A2 OS=Mus musculus OX=10090 GN=Aldh3a2 PE=1 SV=2 - [AL3A2_MOUSE]	107316120	7.75433	5.37	2	3
Q7TPW6	Solute carrier family 25 (Mitochondrial carnitine/acylcarnitine translocase), member 20 OS=Mus musculus OX=10090 GN=Slc25a20 PE=2 SV=1 - [Q7TPW6_MOUSE]	4.6187e+07	8.12398	14.29	4	4
Q810B1	Mitochondrial ribosomal protein L43 (Fragment) OS=Mus musculus OX=10090 GN=Mrpl43 PE=2 SV=1 - [Q810B1_MOUSE]	0		0
Q80UW7	IQ motif containing GTPase activating protein 1 OS=Mus musculus OX=10090 GN=Iqgap1 PE=2 SV=1 - [Q80UW7_MOUSE]	2.65888e+07	4.61018	1.63	2	2
A2NVX0	Light chain variable region (Fragment) OS=Mus musculus OX=10090 PE=2 SV=1 - [A2NVX0_MOUSE]	3.48665e+08	2.8337	12.75	1	1
P38647	Stress-70 protein, mitochondrial OS=Mus musculus OX=10090 GN=Hspa9 PE=1 SV=3 - [GRP75_MOUSE]	2.00865e+07	8.50858	11.63	5	6
P14733	Lamin-B1 OS=Mus musculus OX=10090 GN=Lmnb1 PE=1 SV=3 - [LMNB1_MOUSE]	6.00353e+07	22.7126	17.86	8	11
P28667	MARCKS-related protein OS=Mus musculus OX=10090 GN=Marcksl1 PE=1 SV=2 - [MRP_MOUSE]	0		0
A0A075B5N4	Immunoglobulin kappa chain variable 8-27 OS=Mus musculus OX=10090 GN=Igkv8-27 PE=4 SV=1 - [A0A075B5N4_MOUSE]	0		0
A0A2R8VHM4	Mitochondrial import receptor subunit TOM22 homolog OS=Mus musculus OX=10090 GN=Tomm22 PE=1 SV=1 - [A0A2R8VHM4_MOUSE]	0		0
E5RKF9	Scavenger receptor FEEL-2a OS=Mus musculus OX=10090 GN=Stab2 PE=1 SV=1 - [E5RKF9_MOUSE]	9.6549e+07	39.314	9.03	11	18
Q9QX60-2	Isoform 2 of Deoxyguanosine kinase, mitochondrial OS=Mus musculus OX=10090 GN=Dguok - [DGUOK_MOUSE]	0		0
B2RTM0	Histone H4 OS=Mus musculus OX=10090 GN=Hist2h4 PE=1 SV=1 - [B2RTM0_MOUSE]	7.31895e+08	21.4448	32.04	3	8
Q3UEN9	Serine--pyruvate aminotransferase OS=Mus musculus OX=10090 GN=Agxt PE=2 SV=1 - [Q3UEN9_MOUSE]	0		0
Q9D6M3	Mitochondrial glutamate carrier 1 OS=Mus musculus OX=10090 GN=Slc25a22 PE=1 SV=1 - [GHC1_MOUSE]	2.70111e+07	5.65716	22.6	3	5
P17427	AP-2 complex subunit alpha-2 OS=Mus musculus OX=10090 GN=Ap2a2 PE=1 SV=2 - [AP2A2_MOUSE]	1.15566e+07	2.3353	2.88	2	2
P97450	ATP synthase-coupling factor 6, mitochondrial OS=Mus musculus OX=10090 GN=Atp5pf PE=1 SV=1 - [ATP5J_MOUSE]	0		0
Q497N1	40S ribosomal protein S26 OS=Mus musculus OX=10090 GN=Rps26 PE=1 SV=1 - [Q497N1_MOUSE]	1.2958e+08	13.648	33.91	3	5
Q921H8	3-ketoacyl-CoA thiolase A, peroxisomal OS=Mus musculus OX=10090 GN=Acaa1a PE=1 SV=1 - [THIKA_MOUSE]	2.4851e+07	4.95589	7.55	2	2
P26443	Glutamate dehydrogenase 1, mitochondrial OS=Mus musculus OX=10090 GN=Glud1 PE=1 SV=1 - [DHE3_MOUSE]	37619662	1.96053	1.43	1	1
A0A0R4J0S1	Cdc42 effector protein 1 OS=Mus musculus OX=10090 GN=Cdc42ep1 PE=1 SV=1 - [A0A0R4J0S1_MOUSE]	22841963	3.31826	4.16	1	2
A0A068BGR9	Complex I-B14.5a OS=Mus musculus OX=10090 GN=Ndufa7 PE=2 SV=1 - [A0A068BGR9_MOUSE]	1.15769e+08	8.91768	12.39	1	3
Q9CQE3	28S ribosomal protein S17, mitochondrial OS=Mus musculus OX=10090 GN=Mrps17 PE=1 SV=1 - [RT17_MOUSE]	0		0
A0A075B5S5	Immunoglobulin heavy variable 7-4 OS=Mus musculus OX=10090 GN=Ighv7-4 PE=4 SV=1 - [A0A075B5S5_MOUSE]	1.47775e+08	21.7026	44.17	4	10
Q14B21	39S ribosomal protein L9, mitochondrial OS=Mus musculus OX=10090 GN=Mrpl9 PE=1 SV=1 - [Q14B21_MOUSE]	5.75912e+07	14.9197	21.13	4	6
P29788	Vitronectin OS=Mus musculus OX=10090 GN=Vtn PE=1 SV=2 - [VTNC_MOUSE]	1.33839e+09	225.489	30.96	10	68
Q8CAQ8-2	Isoform 2 of MICOS complex subunit Mic60 OS=Mus musculus OX=10090 GN=Immt - [MIC60_MOUSE]	1.26178e+08	49.3901	21.31	11	18
Q9CYH2	Peroxiredoxin-like 2A OS=Mus musculus OX=10090 GN=Prxl2a PE=1 SV=2 - [PXL2A_MOUSE]	28737727	2.81124	5.96	1	1
Q544Y7	Cofilin, non-muscle isoform OS=Mus musculus OX=10090 GN=Cfl1 PE=2 SV=1 - [Q544Y7_MOUSE]	0		0
P84084	ADP-ribosylation factor 5 OS=Mus musculus OX=10090 GN=Arf5 PE=1 SV=2 - [ARF5_MOUSE]	3.13945e+07	2.46459	11.67	1	1
A0A075B5V6	Immunoglobulin heavy variable V1-42 OS=Mus musculus OX=10090 GN=Ighv1-42 PE=1 SV=1 - [A0A075B5V6_MOUSE]	1.09594e+08	11.3867	33.67	2	5
Q6IFX2	Keratin, type I cytoskeletal 42 OS=Mus musculus OX=10090 GN=Krt42 PE=1 SV=1 - [K1C42_MOUSE]	1.56949e+10	244.383	25.88	17	95
Q922U1	U4/U6 small nuclear ribonucleoprotein Prp3 OS=Mus musculus OX=10090 GN=Prpf3 PE=1 SV=1 - [PRPF3_MOUSE]	0		0
Q3U4F0	Sideroflexin-3 OS=Mus musculus OX=10090 GN=Sfxn3 PE=1 SV=1 - [Q3U4F0_MOUSE]	0		0
Q91X72	Hemopexin OS=Mus musculus OX=10090 GN=Hpx PE=1 SV=2 - [HEMO_MOUSE]	4.25877e+08	121.804	38.48	17	55
Q3UBI6	Uncharacterized protein OS=Mus musculus OX=10090 GN=Rpl7 PE=2 SV=1 - [Q3UBI6_MOUSE]	4.55073e+08	11.7183	18.89	4	6
Q9WVM8	Kynurenine/alpha-aminoadipate aminotransferase, mitochondrial OS=Mus musculus OX=10090 GN=Aadat PE=1 SV=1 - [AADAT_MOUSE]	0		0
Q9CYW4	Haloacid dehalogenase-like hydrolase domain-containing protein 3 OS=Mus musculus OX=10090 GN=Hdhd3 PE=1 SV=1 - [HDHD3_MOUSE]	0
F8WHP8	ATP synthase membrane subunit f OS=Mus musculus OX=10090 GN=Atp5j2 PE=1 SV=1 - [F8WHP8_MOUSE]	1.77301e+09	11.9241	31.58	3	5
Q8K469	2'-5' oligoadenylate synthase OS=Mus musculus OX=10090 GN=Oas1g PE=2 SV=1 - [Q8K469_MOUSE]	9.19456e+07	6.92799	12.26	2	2
Q9DCU6	39S ribosomal protein L4, mitochondrial OS=Mus musculus OX=10090 GN=Mrpl4 PE=1 SV=1 - [RM04_MOUSE]	5.5641e+07	6.85188	9.52	2	2
Q99JR1	Sideroflexin-1 OS=Mus musculus OX=10090 GN=Sfxn1 PE=1 SV=3 - [SFXN1_MOUSE]	5.25275e+07	5.1567	6.52	2	2
O09167	60S ribosomal protein L21 OS=Mus musculus OX=10090 GN=Rpl21 PE=1 SV=3 - [RL21_MOUSE]	0		0
Q61781	Keratin, type I cytoskeletal 14 OS=Mus musculus OX=10090 GN=Krt14 PE=1 SV=2 - [K1C14_MOUSE]	1.02307e+10	272.228	27.48	17	106
Q8BUE4	Ferroptosis suppressor protein 1 OS=Mus musculus OX=10090 GN=Aifm2 PE=1 SV=1 - [FSP1_MOUSE]	0		0
Q9QZD8	Mitochondrial dicarboxylate carrier OS=Mus musculus OX=10090 GN=Slc25a10 PE=1 SV=2 - [DIC_MOUSE]	1.06164e+08	6.46752	13.94	3	3
E9Q986	Catenin delta-1 OS=Mus musculus OX=10090 GN=Ctnnd1 PE=1 SV=1 - [E9Q986_MOUSE]	1.66938e+08	24.7745	12.17	9	11
E9QNH6	Unconventional myosin-Ib OS=Mus musculus OX=10090 GN=Myo1b PE=1 SV=1 - [E9QNH6_MOUSE]	8.34604e+07	35.4203	15.03	11	14
Q8BU88	39S ribosomal protein L22, mitochondrial OS=Mus musculus OX=10090 GN=Mrpl22 PE=1 SV=1 - [RM22_MOUSE]	1.53146e+08	6.94185	16.02	3	4
Q8BPA6	Ras-GAP domain-containing protein (Fragment) OS=Mus musculus OX=10090 GN=Iqgap1 PE=2 SV=1 - [Q8BPA6_MOUSE]	0		0
Q3UDS0	Uncharacterized protein (Fragment) OS=Mus musculus OX=10090 GN=Hspa8 PE=2 SV=1 - [Q3UDS0_MOUSE]	1.86783e+08	29.1042	19.89	7	11
Q3UEK1	Mannan-binding protein OS=Mus musculus OX=10090 GN=Mbl2 PE=1 SV=1 - [Q3UEK1_MOUSE]	1.94723e+09	103.412	30.33	8	40
Q5EBP9	Tripartite motif-containing 28 OS=Mus musculus OX=10090 GN=Trim28 PE=2 SV=1 - [Q5EBP9_MOUSE]	0		0
Q5VI45	Complex III subunit 3 (Fragment) OS=Mus musculus OX=10090 GN=cytb PE=4 SV=1 - [Q5VI45_MOUSE]	0		0
Q3UGW4	ATP-dependent Clp protease proteolytic subunit (Fragment) OS=Mus musculus OX=10090 GN=Clpp PE=2 SV=1 - [Q3UGW4_MOUSE]	0		0
A0A338P6I9	Uncharacterized protein OS=Mus musculus OX=10090 PE=1 SV=1 - [A0A338P6I9_MOUSE]	0		0
A0A3Q4EH04	Serine/arginine-rich-splicing factor 7 OS=Mus musculus OX=10090 GN=Srsf7 PE=1 SV=1 - [A0A3Q4EH04_MOUSE]	0
P23298	Protein kinase C eta type OS=Mus musculus OX=10090 GN=Prkch PE=1 SV=2 - [KPCL_MOUSE]	4.78095e+08	77.9224	19.33	11	28
Q8R5C5	Beta-centractin OS=Mus musculus OX=10090 GN=Actr1b PE=1 SV=1 - [ACTY_MOUSE]	0
Q8C458	Uncharacterized protein OS=Mus musculus OX=10090 GN=Rab5b PE=2 SV=1 - [Q8C458_MOUSE]	0		0
Q3UCH0	60S ribosomal protein L6 OS=Mus musculus OX=10090 GN=Rpl6 PE=1 SV=1 - [Q3UCH0_MOUSE]	6.8086e+07	1.7758	3.04	1	1
Q3TAI4	Tumor protein D54 OS=Mus musculus OX=10090 GN=Tpd52l2 PE=1 SV=1 - [Q3TAI4_MOUSE]	0		0
Q3UEN8	Unspecific monooxygenase OS=Mus musculus OX=10090 GN=Cyp3a11 PE=1 SV=1 - [Q3UEN8_MOUSE]	36991649	2.50492	2.58	1	1
P62717	60S ribosomal protein L18a OS=Mus musculus OX=10090 GN=Rpl18a PE=1 SV=1 - [RL18A_MOUSE]	8.32779e+07	0	5.68	1	1
Q9ESW4	Acylglycerol kinase, mitochondrial OS=Mus musculus OX=10090 GN=Agk PE=1 SV=1 - [AGK_MOUSE]	1.81085e+08	23.7696	24.23	6	8
Q8R0I8	BC026782 protein OS=Mus musculus OX=10090 GN=Cfhr2 PE=2 SV=1 - [Q8R0I8_MOUSE]	1.07952e+09	110.91	27.5	11	45
Q8R3X4	Timm44 protein (Fragment) OS=Mus musculus OX=10090 GN=Timm44 PE=2 SV=1 - [Q8R3X4_MOUSE]	70263114	3.03869	3.11	1	1
A0A1L1SQA8	40S ribosomal protein S25 OS=Mus musculus OX=10090 GN=Rps25 PE=1 SV=1 - [A0A1L1SQA8_MOUSE]	4.44802e+08	6.51502	20.43	2	4
P05213	Tubulin alpha-1B chain OS=Mus musculus OX=10090 GN=Tuba1b PE=1 SV=2 - [TBA1B_MOUSE]	9.82185e+07	9.26222	9.31	3	4
I6L978	Igk protein OS=Mus musculus OX=10090 GN=Igk PE=1 SV=1 - [I6L978_MOUSE]	836908279	151.645	29.06	7	55
Q8C163	Nuclease EXOG, mitochondrial OS=Mus musculus OX=10090 GN=Exog PE=1 SV=1 - [EXOG_MOUSE]	0		0
Q2TPA8	Hydroxysteroid dehydrogenase-like protein 2 OS=Mus musculus OX=10090 GN=Hsdl2 PE=1 SV=1 - [HSDL2_MOUSE]	0		0
P24270	Catalase OS=Mus musculus OX=10090 GN=Cat PE=1 SV=4 - [CATA_MOUSE]	8.01577e+07	4.28195	4.17	2	3
Q8BGS1-2	Isoform 2 of Band 4.1-like protein 5 OS=Mus musculus OX=10090 GN=Epb41l5 - [E41L5_MOUSE]	24298112	2.32233	4.37	2	2
Q99L69	2-oxoisovalerate dehydrogenase subunit alpha OS=Mus musculus OX=10090 GN=Bckdha PE=2 SV=1 - [Q99L69_MOUSE]	0		0
P21614	Vitamin D-binding protein OS=Mus musculus OX=10090 GN=Gc PE=1 SV=2 - [VTDB_MOUSE]	3.84564e+08	54.6589	19.96	8	16
A0A0F7R1B7	MAb 106 light chain OS=Mus musculus OX=10090 GN=LC PE=2 SV=1 - [A0A0F7R1B7_MOUSE]	836908279	151.645	28.57	7	55
Q9CXI0	2-methoxy-6-polyprenyl-1,4-benzoquinol methylase, mitochondrial OS=Mus musculus OX=10090 GN=Coq5 PE=1 SV=2 - [COQ5_MOUSE]	0		0
Q60963	Platelet-activating factor acetylhydrolase OS=Mus musculus OX=10090 GN=Pla2g7 PE=1 SV=2 - [PAFA_MOUSE]	0		0
Q4VAG4	Ribosomal protein L22 OS=Mus musculus OX=10090 GN=Rpl22 PE=1 SV=1 - [Q4VAG4_MOUSE]	0
P06684	Complement C5 OS=Mus musculus OX=10090 GN=C5 PE=1 SV=2 - [CO5_MOUSE]	239209390	126.627	27.56	29	57
Q3TIU3	Alpha-2-HS-glycoprotein OS=Mus musculus OX=10090 GN=Ahsg PE=2 SV=1 - [Q3TIU3_MOUSE]	4.61471e+08	66.973	34.2	6	24
A0A2S0DFH2	Anti-HIV fusion peptide monocolonal anitbody light chain vFP7.03 (Fragment) OS=Mus musculus OX=10090 PE=4 SV=1 - [A0A2S0DFH2_MOUSE]	3.48665e+08	2.8337	11.61	1	1
P27773	Protein disulfide-isomerase A3 OS=Mus musculus OX=10090 GN=Pdia3 PE=1 SV=2 - [PDIA3_MOUSE]	0		0
Q8BNF3	Uncharacterized protein OS=Mus musculus OX=10090 PE=2 SV=1 - [Q8BNF3_MOUSE]	0
Z4YKM2	CDGSH iron-sulfur domain-containing protein 3, mitochondrial OS=Mus musculus OX=10090 GN=Cisd3 PE=1 SV=1 - [Z4YKM2_MOUSE]	101376193	2.40948	9.57	1	2
Q543E2	Uncharacterized protein OS=Mus musculus OX=10090 GN=Slc25a15 PE=1 SV=1 - [Q543E2_MOUSE]	4.44635e+07	2.37665	10.63	3	3
Q4FJM5	Ras homolog gene family, member B OS=Mus musculus OX=10090 GN=Rhob PE=1 SV=1 - [Q4FJM5_MOUSE]	1.39132e+08	8.20442	13.27	2	3
Q9CQJ8	NADH dehydrogenase [ubiquinone] 1 beta subcomplex subunit 9 OS=Mus musculus OX=10090 GN=Ndufb9 PE=1 SV=3 - [NDUB9_MOUSE]	0		0
Q05421	Cytochrome P450 2E1 OS=Mus musculus OX=10090 GN=Cyp2e1 PE=1 SV=1 - [CP2E1_MOUSE]	5.14697e+07	7.94142	10.34	4	4
P62911	60S ribosomal protein L32 OS=Mus musculus OX=10090 GN=Rpl32 PE=1 SV=2 - [RL32_MOUSE]	0		0
A0A2I3BPV5	ORC ubiquitin ligase 1 OS=Mus musculus OX=10090 GN=Obi1 PE=4 SV=1 - [A0A2I3BPV5_MOUSE]	0
O70161-3	Isoform 3 of Phosphatidylinositol 4-phosphate 5-kinase type-1 gamma OS=Mus musculus OX=10090 GN=Pip5k1c - [PI51C_MOUSE]	0		0
P21956-2	Isoform 2 of Lactadherin OS=Mus musculus OX=10090 GN=Mfge8 - [MFGM_MOUSE]	9.64694e+07	19.0233	21.36	6	9
Q9D0Y8	39S ribosomal protein L52, mitochondrial OS=Mus musculus OX=10090 GN=Mrpl52 PE=1 SV=1 - [RM52_MOUSE]	0		0
P97290	Plasma protease C1 inhibitor OS=Mus musculus OX=10090 GN=Serping1 PE=1 SV=3 - [IC1_MOUSE]	2.08409e+09	265.828	39.88	15	99
Q9ER41	Torsin-1B OS=Mus musculus OX=10090 GN=Tor1b PE=1 SV=2 - [TOR1B_MOUSE]	0		0
Q66GT5	Phosphatidylglycerophosphatase and protein-tyrosine phosphatase 1 OS=Mus musculus OX=10090 GN=Ptpmt1 PE=1 SV=1 - [PTPM1_MOUSE]	0		0
X5J5I2	IgM heavy chain VDJ region (Fragment) OS=Mus musculus OX=10090 PE=2 SV=1 - [X5J5I2_MOUSE]	0		0
Q61765	Keratin, type I cuticular Ha1 OS=Mus musculus OX=10090 GN=Krt31 PE=1 SV=2 - [K1H1_MOUSE]	7.35953e+07	5.25354	6.97	3	4
Q9Z0X1	Apoptosis-inducing factor 1, mitochondrial OS=Mus musculus OX=10090 GN=Aifm1 PE=1 SV=1 - [AIFM1_MOUSE]	3.22854e+07	5.01854	8.01	4	4
Q3U6Q5	Tyrosine-protein kinase OS=Mus musculus OX=10090 GN=Lyn PE=2 SV=1 - [Q3U6Q5_MOUSE]	34536726	2.50336	1.63	1	1
O88783	Coagulation factor V OS=Mus musculus OX=10090 GN=F5 PE=1 SV=1 - [FA5_MOUSE]	2.48364e+09	884.722	25.61	44	326
Q3V340	Uncharacterized protein OS=Mus musculus OX=10090 GN=Adap2 PE=2 SV=1 - [Q3V340_MOUSE]	5.671e+07	9.82769	8.64	3	5
P48036	Annexin A5 OS=Mus musculus OX=10090 GN=Anxa5 PE=1 SV=1 - [ANXA5_MOUSE]	2.66492e+08	38.5586	34.48	10	17
Q3TSX8	TPR_REGION domain-containing protein OS=Mus musculus OX=10090 GN=Tomm70a PE=2 SV=1 - [Q3TSX8_MOUSE]	5.20089e+07	7.67763	7.04	3	4
F8VQC1	Signal recognition particle subunit SRP72 OS=Mus musculus OX=10090 GN=Srp72 PE=1 SV=1 - [F8VQC1_MOUSE]	0		0
Q8VCB3	Glycogen [starch] synthase, liver OS=Mus musculus OX=10090 GN=Gys2 PE=1 SV=2 - [GYS2_MOUSE]	0		0
Q3UKA4	Uncharacterized protein OS=Mus musculus OX=10090 GN=Adh1 PE=1 SV=1 - [Q3UKA4_MOUSE]	0		0
Q78IK4	MICOS complex subunit Mic27 OS=Mus musculus OX=10090 GN=Apool PE=1 SV=1 - [MIC27_MOUSE]	20228426	2.25139	4.53	1	1
Q5RKZ7-2	Isoform Mocs1a of Molybdenum cofactor biosynthesis protein 1 OS=Mus musculus OX=10090 GN=Mocs1 - [MOCS1_MOUSE]	0		0
Q9DC71	28S ribosomal protein S15, mitochondrial OS=Mus musculus OX=10090 GN=Mrps15 PE=1 SV=2 - [RT15_MOUSE]	1.14416e+08	12.0417	15.89	3	4
A0A087WQ46	Nucleolar protein 58 (Fragment) OS=Mus musculus OX=10090 GN=Nop58 PE=1 SV=1 - [A0A087WQ46_MOUSE]	84218475	5.55542	6.1	1	2
B5TE76	Major urinary protein 14 OS=Mus musculus OX=10090 GN=Mup17 PE=2 SV=1 - [B5TE76_MOUSE]	0		0
Q5M9J2	Histidine triad nucleotide binding protein 2 OS=Mus musculus OX=10090 GN=Hint2 PE=1 SV=1 - [Q5M9J2_MOUSE]	0		0
O88451	Retinol dehydrogenase 7 OS=Mus musculus OX=10090 GN=Rdh7 PE=1 SV=1 - [RDH7_MOUSE]	9.44981e+07	19.7332	15.51	5	8
D3YUT3	40S ribosomal protein S19 (Fragment) OS=Mus musculus OX=10090 GN=Rps19 PE=1 SV=2 - [D3YUT3_MOUSE]	4.01828e+08	18.303	30.83	5	8
Q71V06	Y box transcription factor (Fragment) OS=Mus musculus OX=10090 GN=Ybx1 PE=2 SV=1 - [Q71V06_MOUSE]	2.24685e+08	48.169	27.42	5	17
P54116	Stomatin OS=Mus musculus OX=10090 GN=Stom PE=1 SV=3 - [STOM_MOUSE]	1.20272e+08	21.484	15.14	3	7
Q02013	Aquaporin-1 OS=Mus musculus OX=10090 GN=Aqp1 PE=1 SV=3 - [AQP1_MOUSE]	741694604	24.9057	11.52	3	10
A0A0R4J083	Long-chain specific acyl-CoA dehydrogenase, mitochondrial OS=Mus musculus OX=10090 GN=Acadl PE=1 SV=1 - [A0A0R4J083_MOUSE]	0		0
A0A4V6JA63	IgG2b (Fragment) OS=Mus musculus OX=10090 GN=Ighg2b PE=4 SV=1 - [A0A4V6JA63_MOUSE]	420794108	39.6156	15.22	3	13
Q4LDG0	Bile acyl-CoA synthetase OS=Mus musculus OX=10090 GN=Slc27a5 PE=1 SV=2 - [S27A5_MOUSE]	6.76965e+07	8.50647	8.85	4	6
O35678	Monoglyceride lipase OS=Mus musculus OX=10090 GN=Mgll PE=1 SV=1 - [MGLL_MOUSE]	0		0
Q9DC53	Copine-8 OS=Mus musculus OX=10090 GN=Cpne8 PE=2 SV=3 - [CPNE8_MOUSE]	5.26e+08	15.1888	4.85	2	8
Q9D1K2	V-type proton ATPase subunit F OS=Mus musculus OX=10090 GN=Atp6v1f PE=1 SV=2 - [VATF_MOUSE]	0		0
Q8K1N1	Calcium-independent phospholipase A2-gamma OS=Mus musculus OX=10090 GN=Pnpla8 PE=1 SV=1 - [PLPL8_MOUSE]	0		0
D3YUP5	Exocyst complex component 3-like 2 OS=Mus musculus OX=10090 GN=Exoc3l2 PE=1 SV=2 - [D3YUP5_MOUSE]	1.20963e+08	20.2202	9.13	7	9
E9QJS0	28S ribosomal protein S10, mitochondrial OS=Mus musculus OX=10090 GN=Mrps10 PE=1 SV=1 - [E9QJS0_MOUSE]	0		0
Q6QMT3	CSRP2 (Fragment) OS=Mus musculus OX=10090 PE=4 SV=1 - [Q6QMT3_MOUSE]	2.34255e+07	0	13.55	1	2
A2AIL4	NADH dehydrogenase (ubiquinone) complex I, assembly factor 6 OS=Mus musculus OX=10090 GN=Ndufaf6 PE=1 SV=1 - [NDUF6_MOUSE]	3.49964e+07	2.3099	10.21	2	2
Q8K1F2	Anti-VIPase light chain variable region (Fragment) OS=Mus musculus OX=10090 PE=1 SV=1 - [Q8K1F2_MOUSE]	143473366	6.65881	14.29	1	2
Q9CZK0	PX domain-containing protein (Fragment) OS=Mus musculus OX=10090 GN=Snx9 PE=2 SV=2 - [Q9CZK0_MOUSE]	0		0
P17426-2	Isoform B of AP-2 complex subunit alpha-1 OS=Mus musculus OX=10090 GN=Ap2a1 - [AP2A1_MOUSE]	1.15566e+07	2.3353	5.76	3	3
A0A2S0DFH5	Anti-HIV fusion peptide monocolonal anitbody light chain vFP5.01 (Fragment) OS=Mus musculus OX=10090 PE=4 SV=1 - [A0A2S0DFH5_MOUSE]	0		0
Q564E8	60S ribosomal protein L4 OS=Mus musculus OX=10090 GN=Rpl4 PE=1 SV=1 - [Q564E8_MOUSE]	4.03033e+07	8.27595	5.73	2	3
Q059G7	Mitochondrial ribosomal protein S21 OS=Mus musculus OX=10090 GN=Mrps21 PE=1 SV=1 - [Q059G7_MOUSE]	138115516	3.68568	14.94	1	1
Q3TKM5	Isocitrate dehydrogenase [NAD] subunit, mitochondrial OS=Mus musculus OX=10090 GN=Idh3g PE=2 SV=1 - [Q3TKM5_MOUSE]	3.0153e+07	4.87486	7.97	2	2
A0A3B2WBE1	Band 4.1-like protein 3 (Fragment) OS=Mus musculus OX=10090 GN=Epb41l3 PE=1 SV=1 - [A0A3B2WBE1_MOUSE]	4.70804e+07	7.40447	5.49	3	6
P27601	Guanine nucleotide-binding protein subunit alpha-13 OS=Mus musculus OX=10090 GN=Gna13 PE=1 SV=1 - [GNA13_MOUSE]	0	2.69387	2.92	1	1
Q71VC6	Na K-ATPase beta-3 subunit (Fragment) OS=Mus musculus OX=10090 GN=atp1b3 PE=4 SV=1 - [Q71VC6_MOUSE]	0
Q8BMA6	Signal recognition particle subunit SRP68 OS=Mus musculus OX=10090 GN=Srp68 PE=1 SV=2 - [SRP68_MOUSE]	9.85349e+07	49.5371	19.36	11	19
Q3TCS3	Tyrosine-protein kinase OS=Mus musculus OX=10090 GN=Lyn PE=2 SV=1 - [Q3TCS3_MOUSE]	34536726	2.50336	1.56	1	1
Q8BVW3-2	Isoform 2 of Tripartite motif-containing protein 14 OS=Mus musculus OX=10090 GN=Trim14 - [TRI14_MOUSE]	0		0
Q3U3F6	RRM domain-containing protein OS=Mus musculus OX=10090 GN=Raly PE=2 SV=1 - [Q3U3F6_MOUSE]	0		0
Q58EW0	Rpl18 protein OS=Mus musculus OX=10090 GN=Rpl18 PE=1 SV=1 - [Q58EW0_MOUSE]	1.32957e+08	32.4981	18.62	4	12
A0A087WQH8	Probable UDP-sugar transporter protein SLC35A4 OS=Mus musculus OX=10090 GN=Slc35a4 PE=1 SV=1 - [A0A087WQH8_MOUSE]	0
Q8C7H1	Methylmalonic aciduria type A homolog, mitochondrial OS=Mus musculus OX=10090 GN=Mmaa PE=1 SV=1 - [MMAA_MOUSE]	0		0
Q8CGK3	Lon protease homolog, mitochondrial OS=Mus musculus OX=10090 GN=Lonp1 PE=1 SV=2 - [LONM_MOUSE]	0		0
Q5U5I3	28S ribosomal protein S18a, mitochondrial OS=Mus musculus OX=10090 GN=Mrps18a PE=1 SV=1 - [Q5U5I3_MOUSE]	0		0
Q00898	Alpha-1-antitrypsin 1-5 OS=Mus musculus OX=10090 GN=Serpina1e PE=1 SV=1 - [A1AT5_MOUSE]	2.89508e+09	129.885	24.7	8	38
Q3UEE8	Hydroxyacid oxidase 1, liver OS=Mus musculus OX=10090 GN=Hao1 PE=1 SV=1 - [Q3UEE8_MOUSE]	0		0
A0A4U9FKB1	IgG3 (Fragment) OS=Mus musculus OX=10090 GN=Ighg3 PE=4 SV=1 - [A0A4U9FKB1_MOUSE]	1.92193e+08	15.7811	16.41	4	6
A2AS89	Agmatinase, mitochondrial OS=Mus musculus OX=10090 GN=Agmat PE=1 SV=1 - [SPEB_MOUSE]	0		0
Q497E9	40S ribosomal protein S8 OS=Mus musculus OX=10090 GN=Rps8 PE=1 SV=1 - [Q497E9_MOUSE]	0		0
O70569	Ribosomal protein S14 OS=Mus musculus OX=10090 GN=rps14 PE=3 SV=1 - [O70569_MOUSE]	0		0
A0A1B0GSQ6	60S ribosomal protein L13a (Fragment) OS=Mus musculus OX=10090 GN=Rpl13a PE=3 SV=1 - [A0A1B0GSQ6_MOUSE]	0		0
Q9DCY0	Glycine N-acyltransferase-like protein Keg1 OS=Mus musculus OX=10090 GN=Keg1 PE=1 SV=1 - [KEG1_MOUSE]	9.45158e+06	2.50653	4.75	1	1
Q9JKR6	Hypoxia up-regulated protein 1 OS=Mus musculus OX=10090 GN=Hyou1 PE=1 SV=1 - [HYOU1_MOUSE]	0		0
Q80XK1	Cyp2a5 protein (Fragment) OS=Mus musculus OX=10090 GN=Cyp2a5 PE=2 SV=1 - [Q80XK1_MOUSE]	5.4243e+07	5.22934	4.26	2	2
A0A0R4J038	Bradykinin OS=Mus musculus OX=10090 GN=Kng1 PE=1 SV=1 - [A0A0R4J038_MOUSE]	3.8862e+08	89.4951	23.45	11	34
Q3TS64	Uncharacterized protein OS=Mus musculus OX=10090 GN=Rsl1d1 PE=2 SV=1 - [Q3TS64_MOUSE]	0		0
A0A338P711	Ribonuclease T2-B (Fragment) OS=Mus musculus OX=10090 GN=Rnaset2b PE=1 SV=1 - [A0A338P711_MOUSE]	0		0
Q61268	Apolipoprotein C-IV OS=Mus musculus OX=10090 GN=Apoc4 PE=1 SV=1 - [APOC4_MOUSE]	1.28792e+10	21.0412	16.13	2	8
Q9CQI7	U2 small nuclear ribonucleoprotein B'' OS=Mus musculus OX=10090 GN=Snrpb2 PE=1 SV=1 - [RU2B_MOUSE]	2.18609e+08	20.2913	26.22	5	8
P46460	Vesicle-fusing ATPase OS=Mus musculus OX=10090 GN=Nsf PE=1 SV=2 - [NSF_MOUSE]	0		0
Q8C297	Uncharacterized protein OS=Mus musculus OX=10090 GN=Tmem14c PE=2 SV=1 - [Q8C297_MOUSE]	0		0
Q549A5	Clusterin OS=Mus musculus OX=10090 GN=Clu PE=1 SV=1 - [Q549A5_MOUSE]	3739756853	292.257	32.37	16	90
Q8K1F1	Anti-VIPase light chain variable region (Fragment) OS=Mus musculus OX=10090 PE=4 SV=1 - [Q8K1F1_MOUSE]	0
Q9DCM2	Glutathione S-transferase kappa 1 OS=Mus musculus OX=10090 GN=Gstk1 PE=1 SV=3 - [GSTK1_MOUSE]	0		0
Q8BJ64	Choline dehydrogenase, mitochondrial OS=Mus musculus OX=10090 GN=Chdh PE=1 SV=1 - [CHDH_MOUSE]	0		0
P07759	Serine protease inhibitor A3K OS=Mus musculus OX=10090 GN=Serpina3k PE=1 SV=2 - [SPA3K_MOUSE]	1.50413e+09	419.784	34.69	15	140
Q4FK74	ATP synthase F1 subunit delta OS=Mus musculus OX=10090 GN=Atp5d PE=1 SV=1 - [Q4FK74_MOUSE]	0		0
F7D1I5	Glycophorin-C OS=Mus musculus OX=10090 GN=Gypc PE=1 SV=2 - [F7D1I5_MOUSE]	0	2.06697	37.5	1	1
A0A0R4J0I6	Acyl-CoA dehydrogenase family member 11 OS=Mus musculus OX=10090 GN=Acad11 PE=1 SV=1 - [A0A0R4J0I6_MOUSE]	0		0
Q3TT02	PX domain-containing protein OS=Mus musculus OX=10090 GN=Snx8 PE=2 SV=1 - [Q3TT02_MOUSE]	0		0
O78207	H-2D cell surface glycoprotein (Fragment) OS=Mus musculus OX=10090 GN=H2-D1 PE=2 SV=1 - [O78207_MOUSE]	68522942	2.63643	2.97	1	1
A2RSV8	Cytochrome c oxidase subunit 4 OS=Mus musculus OX=10090 GN=Cox4i1 PE=1 SV=1 - [A2RSV8_MOUSE]	0		0
Q8R5L1	Complement component 1 Q subcomponent-binding protein, mitochondrial OS=Mus musculus OX=10090 GN=C1qbp PE=1 SV=1 - [Q8R5L1_MOUSE]	43789350	4.38765	7.17	1	2
P28843	Dipeptidyl peptidase 4 OS=Mus musculus OX=10090 GN=Dpp4 PE=1 SV=3 - [DPP4_MOUSE]	2.0923e+08	34.6898	16.84	10	15
Q8BFZ3	Beta-actin-like protein 2 OS=Mus musculus OX=10090 GN=Actbl2 PE=1 SV=1 - [ACTBL_MOUSE]	2.3772e+09	83.7294	17.02	5	26
Q9R092	17-beta-hydroxysteroid dehydrogenase type 6 OS=Mus musculus OX=10090 GN=Hsd17b6 PE=1 SV=1 - [H17B6_MOUSE]	5.62128e+07	8.99229	4.42	2	3
Q497V8	2310061I04Rik protein OS=Mus musculus OX=10090 GN=2310061I04Rik PE=2 SV=1 - [Q497V8_MOUSE]	0		0
P46412	Glutathione peroxidase 3 OS=Mus musculus OX=10090 GN=Gpx3 PE=1 SV=2 - [GPX3_MOUSE]	5.2267e+08	19.9182	24.78	5	9
Q9D9P1	MICOS complex subunit Mic19 OS=Mus musculus OX=10090 GN=Chchd3 PE=1 SV=1 - [Q9D9P1_MOUSE]	2.5214e+07	8.24479	22.86	3	3
B2RS41	Succinate-semialdehyde dehydrogenase OS=Mus musculus OX=10090 GN=Aldh5a1 PE=1 SV=1 - [B2RS41_MOUSE]	0		0
Q9WUM5	Succinate--CoA ligase [ADP/GDP-forming] subunit alpha, mitochondrial OS=Mus musculus OX=10090 GN=Suclg1 PE=1 SV=4 - [SUCA_MOUSE]	3.23996e+07	2.75346	7.51	2	3
Q61733	28S ribosomal protein S31, mitochondrial OS=Mus musculus OX=10090 GN=Mrps31 PE=1 SV=1 - [RT31_MOUSE]	0		0
Q9WV92-5	Isoform 5 of Band 4.1-like protein 3 OS=Mus musculus OX=10090 GN=Epb41l3 - [E41L3_MOUSE]	4.70804e+07	7.40447	4.98	3	6
Q01339	Beta-2-glycoprotein 1 OS=Mus musculus OX=10090 GN=Apoh PE=1 SV=1 - [APOH_MOUSE]	34824920	0	2.32	1	1
P14685	26S proteasome non-ATPase regulatory subunit 3 OS=Mus musculus OX=10090 GN=Psmd3 PE=1 SV=3 - [PSMD3_MOUSE]	0		0
Q505Q1	U2 snRNP auxiliary factor large subunit (Fragment) OS=Mus musculus OX=10090 GN=U2af2 PE=2 SV=1 - [Q505Q1_MOUSE]	0		0
Q14C51	Pentatricopeptide repeat domain-containing protein 3, mitochondrial OS=Mus musculus OX=10090 GN=Ptcd3 PE=1 SV=2 - [PTCD3_MOUSE]	0		0
Q9DC70	NADH dehydrogenase [ubiquinone] iron-sulfur protein 7, mitochondrial OS=Mus musculus OX=10090 GN=Ndufs7 PE=1 SV=1 - [NDUS7_MOUSE]	0		0
Q5M9N6	Rpl37a protein OS=Mus musculus OX=10090 GN=Rpl37a PE=2 SV=1 - [Q5M9N6_MOUSE]	0		0
Q9D6K5	Synaptojanin-2-binding protein OS=Mus musculus OX=10090 GN=Synj2bp PE=1 SV=1 - [SYJ2B_MOUSE]	1.91166e+07	2.66615	7.59	1	1
A0A0N4SV66	Histone H2A OS=Mus musculus OX=10090 GN=H2aj PE=1 SV=1 - [A0A0N4SV66_MOUSE]	1.53813e+09	29.3647	27.78	3	12
Q3UGT1	Carnitine O-palmitoyltransferase OS=Mus musculus OX=10090 GN=Cpt1a PE=2 SV=1 - [Q3UGT1_MOUSE]	9.27782e+07	31.2527	16.56	10	16
D3YWT0	Signal peptidase complex catalytic subunit SEC11 OS=Mus musculus OX=10090 GN=Sec11a PE=1 SV=1 - [D3YWT0_MOUSE]	0		0
B8JKK2	Ribosomal protein L15 (Fragment) OS=Mus musculus OX=10090 GN=Rpl15 PE=1 SV=1 - [B8JKK2_MOUSE]	0
Q0QEZ4	Succinate dehydrogenase [ubiquinone] iron-sulfur subunit, mitochondrial (Fragment) OS=Mus musculus OX=10090 GN=Sdhb PE=2 SV=1 - [Q0QEZ4_MOUSE]	4.61258e+07	5.85033	10.88	2	2
E9Q0W3	Polypyrimidine tract-binding protein 1 (Fragment) OS=Mus musculus OX=10090 GN=Ptbp1 PE=1 SV=1 - [E9Q0W3_MOUSE]	0		0
X5J574	IgM heavy chain VDJ region (Fragment) OS=Mus musculus OX=10090 PE=2 SV=1 - [X5J574_MOUSE]	0		0
P38060	Hydroxymethylglutaryl-CoA lyase, mitochondrial OS=Mus musculus OX=10090 GN=Hmgcl PE=1 SV=2 - [HMGCL_MOUSE]	0		0
P01630	Ig kappa chain V-II region 7S34.1 OS=Mus musculus OX=10090 PE=1 SV=1 - [KV2A6_MOUSE]	0	0	24.78	1	4
Q3TBW2	39S ribosomal protein L10, mitochondrial OS=Mus musculus OX=10090 GN=Mrpl10 PE=1 SV=2 - [RM10_MOUSE]	0		0
Q5NC80	Nucleoside diphosphate kinase (Fragment) OS=Mus musculus OX=10090 GN=Nme1 PE=1 SV=1 - [Q5NC80_MOUSE]	0
Q3THH3	MRP-S23 domain-containing protein OS=Mus musculus OX=10090 GN=Mrps23 PE=2 SV=1 - [Q3THH3_MOUSE]	0		0
A0A2R8VHW2	Ribosomal L1 domain-containing protein 1 (Fragment) OS=Mus musculus OX=10090 GN=Rsl1d1 PE=1 SV=1 - [A0A2R8VHW2_MOUSE]	0		0
Q9DAS9	Guanine nucleotide-binding protein G(I)/G(S)/G(O) subunit gamma-12 OS=Mus musculus OX=10090 GN=Gng12 PE=1 SV=3 - [GBG12_MOUSE]	0		0
A0A494BAT5	Serine/threonine-protein kinase 32A (Fragment) OS=Mus musculus OX=10090 GN=Stk32a PE=4 SV=1 - [A0A494BAT5_MOUSE]	0		0
Q542P5	Uncharacterized protein OS=Mus musculus OX=10090 GN=Cbr2 PE=1 SV=1 - [Q542P5_MOUSE]	2.87917e+07	4.65706	17.62	2	2
Q91V16	Electron transfer flavoprotein regulatory factor 1 OS=Mus musculus OX=10090 GN=Etfrf1 PE=1 SV=1 - [ETFR1_MOUSE]	0		0
Q9CR59	Growth arrest and DNA damage-inducible proteins-interacting protein 1 OS=Mus musculus OX=10090 GN=Gadd45gip1 PE=1 SV=1 - [G45IP_MOUSE]	0
G3X9T8	Ceruloplasmin OS=Mus musculus OX=10090 GN=Cp PE=1 SV=1 - [G3X9T8_MOUSE]	9.20763e+07	31.5871	16.23	11	20
A0A494BBE3	Receptor expression-enhancing protein 5 (Fragment) OS=Mus musculus OX=10090 GN=Reep5 PE=1 SV=1 - [A0A494BBE3_MOUSE]	0	0	28.16	1	1
Q99N92	39S ribosomal protein L27, mitochondrial OS=Mus musculus OX=10090 GN=Mrpl27 PE=1 SV=1 - [RM27_MOUSE]	0		0
Q3THB3	Uncharacterized protein OS=Mus musculus OX=10090 GN=Hnrnpm PE=1 SV=1 - [Q3THB3_MOUSE]	28153903	2.86583	2.17	1	1
P68368	Tubulin alpha-4A chain OS=Mus musculus OX=10090 GN=Tuba4a PE=1 SV=1 - [TBA4A_MOUSE]	117763414	2.11541	4.02	1	1
Q9Z2G9	Oxidoreductase HTATIP2 OS=Mus musculus OX=10090 GN=Htatip2 PE=1 SV=3 - [HTAI2_MOUSE]	0		0
Q06770	Corticosteroid-binding globulin OS=Mus musculus OX=10090 GN=Serpina6 PE=1 SV=1 - [CBG_MOUSE]	7.48196e+07	7.58686	6.55	2	4
P58281	Dynamin-like 120 kDa protein, mitochondrial OS=Mus musculus OX=10090 GN=Opa1 PE=1 SV=1 - [OPA1_MOUSE]	0		0
Q3UIQ2	NADH-ubiquinone oxidoreductase 75 kDa subunit, mitochondrial OS=Mus musculus OX=10090 GN=Ndufs1 PE=2 SV=1 - [Q3UIQ2_MOUSE]	8774092	0	2.61	1	1
Q99JB2	Stomatin-like protein 2, mitochondrial OS=Mus musculus OX=10090 GN=Stoml2 PE=1 SV=1 - [STML2_MOUSE]	3.02172e+07	7.81448	17.28	3	3
Q3UW87	Unspecific monooxygenase OS=Mus musculus OX=10090 GN=Cyp3a13 PE=1 SV=1 - [Q3UW87_MOUSE]	30194021	2.92904	2.58	1	1
Q8VC94	60S ribosomal protein L11 OS=Mus musculus OX=10090 GN=Rpl11 PE=2 SV=1 - [Q8VC94_MOUSE]	0
Q9JJF3	Ribosomal oxygenase 1 OS=Mus musculus OX=10090 GN=Riox1 PE=1 SV=2 - [RIOX1_MOUSE]	9.20469e+06	2.60549	5.31	2	3
Q8K2Y7	39S ribosomal protein L47, mitochondrial OS=Mus musculus OX=10090 GN=Mrpl47 PE=1 SV=2 - [RM47_MOUSE]	0		0
Q02257	Junction plakoglobin OS=Mus musculus OX=10090 GN=Jup PE=1 SV=3 - [PLAK_MOUSE]	1.80866e+09	190.506	26.04	18	68
Q3UJV6	Uncharacterized protein OS=Mus musculus OX=10090 GN=Uqcr11 PE=2 SV=1 - [Q3UJV6_MOUSE]	0
Q8BH95	Enoyl-CoA hydratase, mitochondrial OS=Mus musculus OX=10090 GN=Echs1 PE=1 SV=1 - [ECHM_MOUSE]	4.33969e+07	8.64418	14.48	3	4
Q3U8Y1	28S ribosomal protein S11, mitochondrial OS=Mus musculus OX=10090 GN=Mrps11 PE=1 SV=1 - [Q3U8Y1_MOUSE]	0		0
Q7TMY2	Acyl-Coenzyme A dehydrogenase, short/branched chain OS=Mus musculus OX=10090 GN=Acadsb PE=2 SV=1 - [Q7TMY2_MOUSE]	0		0
A0A1L1SR69	HIG1 domain family member 1A, mitochondrial (Fragment) OS=Mus musculus OX=10090 GN=Higd1a PE=1 SV=1 - [A0A1L1SR69_MOUSE]	0
X5J4F3	IgM heavy chain VDJ region (Fragment) OS=Mus musculus OX=10090 PE=2 SV=1 - [X5J4F3_MOUSE]	0		0
Q3THE2	Myosin regulatory light chain 12B OS=Mus musculus OX=10090 GN=Myl12b PE=1 SV=2 - [ML12B_MOUSE]	39384284	2.15784	6.4	1	1
J3QNY6	Bile salt export pump OS=Mus musculus OX=10090 GN=Abcb11 PE=1 SV=1 - [J3QNY6_MOUSE]	5.07668e+07	17.0683	6.13	6	9
A0A0N4SVP8	RNA helicase OS=Mus musculus OX=10090 GN=Eif4a3l2 PE=3 SV=1 - [A0A0N4SVP8_MOUSE]	0		0
Q9CQ22	Ragulator complex protein LAMTOR1 OS=Mus musculus OX=10090 GN=Lamtor1 PE=1 SV=1 - [LTOR1_MOUSE]	0		0
P01801	Ig heavy chain V-III region J606 OS=Mus musculus OX=10090 PE=1 SV=1 - [HVM32_MOUSE]	4.31698e+07	9.33725	26.96	3	9
Q6KAU3	MFLJ00023 protein (Fragment) OS=Mus musculus OX=10090 GN=Mrps25 PE=2 SV=1 - [Q6KAU3_MOUSE]	0		0
A0A068BEQ2	H2-K region protein 6 OS=Mus musculus OX=10090 GN=H2-Ke6 PE=2 SV=1 - [A0A068BEQ2_MOUSE]	0		0
Q99JG3	Annexin A13 OS=Mus musculus OX=10090 GN=Anxa13 PE=1 SV=3 - [ANX13_MOUSE]	1.04185e+08	20.7001	22.4	6	8
E9PYT3	Atlastin-3 OS=Mus musculus OX=10090 GN=Atl3 PE=1 SV=1 - [E9PYT3_MOUSE]	0		0
Q8K297	Procollagen galactosyltransferase 1 OS=Mus musculus OX=10090 GN=Colgalt1 PE=1 SV=2 - [GT251_MOUSE]	0		0
C3VDI5	Sodium channel voltage-gated type III beta (Fragment) OS=Mus musculus OX=10090 GN=Scn3b PE=4 SV=1 - [C3VDI5_MOUSE]	0
Q00PI9	Heterogeneous nuclear ribonucleoprotein U-like protein 2 OS=Mus musculus OX=10090 GN=Hnrnpul2 PE=1 SV=2 - [HNRL2_MOUSE]	1.74297e+08	18.5355	10.74	6	8
A0A087WQU2	Retinoblastoma-binding protein 5 (Fragment) OS=Mus musculus OX=10090 GN=Rbbp5 PE=1 SV=1 - [A0A087WQU2_MOUSE]	0
B1B1D8	39S ribosomal protein L2, mitochondrial OS=Mus musculus OX=10090 GN=Mrpl2 PE=1 SV=1 - [B1B1D8_MOUSE]	0		0
Q9DBG3	AP-2 complex subunit beta OS=Mus musculus OX=10090 GN=Ap2b1 PE=1 SV=1 - [AP2B1_MOUSE]	2.08588e+07	4.54731	2.35	2	2
G3UWV3	Calumenin OS=Mus musculus OX=10090 GN=Calu PE=1 SV=1 - [G3UWV3_MOUSE]	0
Q8JZU2	Tricarboxylate transport protein, mitochondrial OS=Mus musculus OX=10090 GN=Slc25a1 PE=1 SV=1 - [TXTP_MOUSE]	1.20507e+08	9.51834	9.32	3	4
Q9D8W6	GTP:AMP phosphotransferase AK3, mitochondrial OS=Mus musculus OX=10090 GN=Ak3 PE=2 SV=1 - [Q9D8W6_MOUSE]	0		0
Q3TVV6	Uncharacterized protein OS=Mus musculus OX=10090 GN=Hnrnpu PE=2 SV=1 - [Q3TVV6_MOUSE]	0	2.33113	1.88	1	1
P50446	Keratin, type II cytoskeletal 6A OS=Mus musculus OX=10090 GN=Krt6a PE=1 SV=3 - [K2C6A_MOUSE]	9.61961e+10	817.029	17.9	13	318
Q3TVN6	C-X-C motif chemokine OS=Mus musculus OX=10090 GN=Pf4 PE=1 SV=1 - [Q3TVN6_MOUSE]	735910142	32.7627	28.57	3	13
P01644	Ig kappa chain V-V region HP R16.7 OS=Mus musculus OX=10090 PE=1 SV=1 - [KV5AB_MOUSE]	1.36014e+07	2.47232	16.67	1	1
Q9CXJ1	Probable glutamate--tRNA ligase, mitochondrial OS=Mus musculus OX=10090 GN=Ears2 PE=1 SV=1 - [SYEM_MOUSE]	0		0
E9Q5K4	Cytochrome P450 2C44 OS=Mus musculus OX=10090 GN=Cyp2c23 PE=1 SV=1 - [CP2CN_MOUSE]	0		0
O54724	Caveolae-associated protein 1 OS=Mus musculus OX=10090 GN=Cavin1 PE=1 SV=1 - [CAVN1_MOUSE]	0		0
Q9Z110-2	Isoform Short of Delta-1-pyrroline-5-carboxylate synthase OS=Mus musculus OX=10090 GN=Aldh18a1 - [P5CS_MOUSE]	0		0
A2AQ17	Complex I intermediate-associated protein 30, mitochondrial OS=Mus musculus OX=10090 GN=Ndufaf1 PE=1 SV=1 - [A2AQ17_MOUSE]	0		0
Z4YKT6	Dehydrogenase/reductase SDR family member 7B OS=Mus musculus OX=10090 GN=Dhrs7b PE=1 SV=1 - [Z4YKT6_MOUSE]	4.30342e+07	5.06494	10.71	2	2
Q9CPX7	28S ribosomal protein S16, mitochondrial OS=Mus musculus OX=10090 GN=Mrps16 PE=1 SV=1 - [RT16_MOUSE]	0		0
Q6PGH1	Protein BUD31 homolog OS=Mus musculus OX=10090 GN=Bud31 PE=1 SV=2 - [BUD31_MOUSE]	0		0
J7PDL1	Interferon-gamma-inducible GTPase Ifggd1 protein OS=Mus musculus OX=10090 GN=Ifggd1 PE=3 SV=1 - [J7PDL1_MOUSE]	0		0
A0A0G2JGY4	Malate dehydrogenase (Fragment) OS=Mus musculus OX=10090 GN=Mdh2 PE=1 SV=1 - [A0A0G2JGY4_MOUSE]	45021933	2.39408	7.19	1	1
Q58DZ5	Mitochondrial ribosomal protein S33 OS=Mus musculus OX=10090 GN=Mrps33 PE=1 SV=1 - [Q58DZ5_MOUSE]	129820336	2.27167	11.32	1	1
Q8R0Y8	Mitochondrial coenzyme A transporter SLC25A42 OS=Mus musculus OX=10090 GN=Slc25a42 PE=1 SV=1 - [S2542_MOUSE]	58812775	4.10035	6.92	1	1
Q542W5	28S ribosomal protein S18-2, mitochondrial OS=Mus musculus OX=10090 GN=Mrps18b PE=2 SV=1 - [Q542W5_MOUSE]	0		0
B2RXZ2	Cyp2a22 protein OS=Mus musculus OX=10090 GN=Cyp2a22 PE=1 SV=1 - [B2RXZ2_MOUSE]	49938410	6.22852	6.91	2	2
A0A075B5T2	Immunoglobulin heavy variable 6-3 (Fragment) OS=Mus musculus OX=10090 GN=Ighv6-3 PE=4 SV=7 - [A0A075B5T2_MOUSE]	6.70679e+07	11.0144	33.9	4	7
Q3U781	RRM domain-containing protein OS=Mus musculus OX=10090 GN=Srsf3 PE=2 SV=1 - [Q3U781_MOUSE]	0		0
Q99M87-3	Isoform 3 of DnaJ homolog subfamily A member 3, mitochondrial OS=Mus musculus OX=10090 GN=Dnaja3 - [DNJA3_MOUSE]	7.41085e+06	2.26485	5.36	1	1
Q3TII3	Elongation factor 1-alpha OS=Mus musculus OX=10090 GN=Eef1a1 PE=2 SV=1 - [Q3TII3_MOUSE]	156013824	15.6463	10.17	3	5
Q810B6	Rabankyrin-5 OS=Mus musculus OX=10090 GN=Ankfy1 PE=1 SV=2 - [ANFY1_MOUSE]	0		0
A0A4U9FFM1	IgL2 (Fragment) OS=Mus musculus OX=10090 GN=Iglc2 PE=4 SV=1 - [A0A4U9FFM1_MOUSE]	2.96686e+07	3.11436	17.31	1	1
Q9CR13	Protein FMC1 homolog OS=Mus musculus OX=10090 GN=Fmc1 PE=1 SV=1 - [FMC1_MOUSE]	0		0
Q8C7S2	LIM zinc-binding domain-containing protein OS=Mus musculus OX=10090 GN=Lima1 PE=2 SV=1 - [Q8C7S2_MOUSE]	0		0
P05784	Keratin, type I cytoskeletal 18 OS=Mus musculus OX=10090 GN=Krt18 PE=1 SV=5 - [K1C18_MOUSE]	1.55492e+08	10.7104	8.27	4	6
Q9CQV5	28S ribosomal protein S24, mitochondrial OS=Mus musculus OX=10090 GN=Mrps24 PE=1 SV=1 - [RT24_MOUSE]	0		0
O35490	Betaine--homocysteine S-methyltransferase 1 OS=Mus musculus OX=10090 GN=Bhmt PE=1 SV=1 - [BHMT1_MOUSE]	0		0
E9Q634	Unconventional myosin-Ie OS=Mus musculus OX=10090 GN=Myo1e PE=1 SV=1 - [MYO1E_MOUSE]	2.7338e+07	8.44002	4.88	4	5
A0A0R4J0P1	Isobutyryl-CoA dehydrogenase, mitochondrial OS=Mus musculus OX=10090 GN=Acad8 PE=1 SV=1 - [A0A0R4J0P1_MOUSE]	0		0
F8WIB1	ADP-ribosylation factor-like protein 1 (Fragment) OS=Mus musculus OX=10090 GN=Arl1 PE=1 SV=1 - [F8WIB1_MOUSE]	0		0
Q3TXJ4	Uncharacterized protein OS=Mus musculus OX=10090 GN=Sar1a PE=2 SV=1 - [Q3TXJ4_MOUSE]	0		0
C9K0Z7	Peptidylprolyl isomerase OS=Mus musculus OX=10090 GN=Fkbp8 PE=2 SV=1 - [C9K0Z7_MOUSE]	0		0
A0A0A6YWS3	Delta(14)-sterol reductase LBR (Fragment) OS=Mus musculus OX=10090 GN=Lbr PE=1 SV=1 - [A0A0A6YWS3_MOUSE]	0
Q8VEH7	2'-5' oligoadenylate synthase OS=Mus musculus OX=10090 GN=Oas1g PE=2 SV=1 - [Q8VEH7_MOUSE]	7.65415e+07	10.9167	12.81	3	3
A0A068EW80	Promyelocytic leukemia OS=Mus musculus OX=10090 GN=Pml PE=2 SV=1 - [A0A068EW80_MOUSE]	0		0
Q3TTT1	Carbonate dehydratase VI (Fragment) OS=Mus musculus OX=10090 GN=Car6 PE=2 SV=1 - [Q3TTT1_MOUSE]	0		0
Q3TXE5	Uncharacterized protein OS=Mus musculus OX=10090 GN=Canx PE=2 SV=1 - [Q3TXE5_MOUSE]	4.03521e+07	2.9963	2.54	1	2
G3UZ34	116 kDa U5 small nuclear ribonucleoprotein component OS=Mus musculus OX=10090 GN=Eftud2 PE=1 SV=1 - [G3UZ34_MOUSE]	0		0
Q3THU8	Uncharacterized protein OS=Mus musculus OX=10090 GN=Slc25a3 PE=2 SV=1 - [Q3THU8_MOUSE]	2.71343e+08	20.3062	20.73	7	11
A0A286YEB7	40S ribosomal protein S24 OS=Mus musculus OX=10090 GN=Rps24 PE=1 SV=1 - [A0A286YEB7_MOUSE]	0		0
Q91W87	Cytochrome P450, family 2, subfamily d, polypeptide 22 OS=Mus musculus OX=10090 GN=Cyp2d22 PE=2 SV=1 - [Q91W87_MOUSE]	116862854	3.19294	2.6	1	1
Q3UJG0	Apolipoprotein C-II OS=Mus musculus OX=10090 GN=Apoc2 PE=2 SV=1 - [Q3UJG0_MOUSE]	0		0
A2MXS5	A6 anti-[4-hydroxy-3-nitrophenyl(Phenolate form)] acetyl mAb V-L region (Fragment) OS=Mus musculus OX=10090 GN=Iglv1 PE=2 SV=1 - [A2MXS5_MOUSE]	0		0
G3X926	Ribosome production factor 2 homolog OS=Mus musculus OX=10090 GN=Rpf2 PE=1 SV=1 - [G3X926_MOUSE]	6.14971e+06	1.6286	6.96	2	2
Q8K0Y2	Keratin, type I cuticular Ha3-I OS=Mus musculus OX=10090 GN=Krt33a PE=1 SV=1 - [KT33A_MOUSE]	29087963	3.37811	5.45	2	3
Q8C166	Copine-1 OS=Mus musculus OX=10090 GN=Cpne1 PE=1 SV=1 - [CPNE1_MOUSE]	767897969	22.1388	12.13	5	10
Q3UFJ3	Pyruvate dehydrogenase E1 component subunit alpha OS=Mus musculus OX=10090 GN=Pdha1 PE=1 SV=1 - [Q3UFJ3_MOUSE]	1.49622e+07	1.99929	2.31	1	1
Q3UQD0	Uncharacterized protein (Fragment) OS=Mus musculus OX=10090 GN=Tomm40 PE=2 SV=1 - [Q3UQD0_MOUSE]	3352964	0	4.93	1	1
Q1ERP8-5	Isoform 5 of CMRF35-like molecule 9 OS=Mus musculus OX=10090 GN=Cd300lg - [CLM9_MOUSE]	93714568	3.46549	4.53	1	1
Q60737	Casein kinase II subunit alpha OS=Mus musculus OX=10090 GN=Csnk2a1 PE=1 SV=2 - [CSK21_MOUSE]	28514343	4.08349	4.6	1	1
Q3TGR2	Fibrinogen beta chain OS=Mus musculus OX=10090 GN=Fgb PE=1 SV=1 - [Q3TGR2_MOUSE]	0		0
Q7M084	Kininogen, LMW (Fragment) OS=Mus musculus OX=10090 PE=1 SV=1 - [Q7M084_MOUSE]	5.93066e+07	9.40005	32.63	2	3
Q9DCJ5	NADH dehydrogenase [ubiquinone] 1 alpha subcomplex subunit 8 OS=Mus musculus OX=10090 GN=Ndufa8 PE=1 SV=3 - [NDUA8_MOUSE]	0		0
Q9EQ06	Estradiol 17-beta-dehydrogenase 11 OS=Mus musculus OX=10090 GN=Hsd17b11 PE=1 SV=1 - [DHB11_MOUSE]	1.91889e+07	2.99547	5.7	1	1
Q0PD65	Rab2A OS=Mus musculus OX=10090 GN=Rab2a PE=1 SV=1 - [Q0PD65_MOUSE]	0		0
Q5SUA5	Unconventional myosin-Ig OS=Mus musculus OX=10090 GN=Myo1g PE=1 SV=1 - [MYO1G_MOUSE]	8.92223e+07	17.5986	12.89	8	8
Q9DBC9	Threonine aldolase 1 OS=Mus musculus OX=10090 GN=Tha1 PE=2 SV=1 - [Q9DBC9_MOUSE]	0		0
P14115	60S ribosomal protein L27a OS=Mus musculus OX=10090 GN=Rpl27a PE=1 SV=5 - [RL27A_MOUSE]	171044527	2.61892	7.43	1	1
D3YYM6	40S ribosomal protein S5 (Fragment) OS=Mus musculus OX=10090 GN=Rps5 PE=1 SV=1 - [D3YYM6_MOUSE]	102102546	5.21681	18.13	2	2
Q3TXS9	40S ribosomal protein S2 OS=Mus musculus OX=10090 GN=Rps2 PE=2 SV=1 - [Q3TXS9_MOUSE]	3.22964e+07	2.91263	4.44	1	1
Q3UDX4	Uncharacterized protein (Fragment) OS=Mus musculus OX=10090 GN=Dhx15 PE=2 SV=1 - [Q3UDX4_MOUSE]	0		0
Q3UGJ5	Uncharacterized protein OS=Mus musculus OX=10090 GN=Rasa3 PE=2 SV=1 - [Q3UGJ5_MOUSE]	8.87582e+06	2.26171	1.8	1	1
Q9DCN2-2	Isoform 2 of NADH-cytochrome b5 reductase 3 OS=Mus musculus OX=10090 GN=Cyb5r3 - [NB5R3_MOUSE]	5.85865e+07	4.60056	6.12	1	1
Q9JL74	Anti-myosin immunoglobulin light chain variable region (Fragment) OS=Mus musculus OX=10090 PE=2 SV=1 - [Q9JL74_MOUSE]	0
P49813	Tropomodulin-1 OS=Mus musculus OX=10090 GN=Tmod1 PE=1 SV=2 - [TMOD1_MOUSE]	0		0
Q8BX02	KN motif and ankyrin repeat domain-containing protein 2 OS=Mus musculus OX=10090 GN=Kank2 PE=1 SV=1 - [KANK2_MOUSE]	0		0
Q3TT76	Protein disulfide-isomerase (Fragment) OS=Mus musculus OX=10090 GN=P4hb PE=2 SV=1 - [Q3TT76_MOUSE]	9.55822e+06	1.62878	2.08	1	1
Q14AF6	Small nuclear ribonucleoprotein Sm D2 OS=Mus musculus OX=10090 GN=Snrpd2 PE=1 SV=1 - [Q14AF6_MOUSE]	0
Q62086	Serum paraoxonase/arylesterase 2 OS=Mus musculus OX=10090 GN=Pon2 PE=1 SV=2 - [PON2_MOUSE]	0		0
A0A0R4J0L6	28S ribosomal protein S35, mitochondrial OS=Mus musculus OX=10090 GN=Mrps35 PE=1 SV=1 - [A0A0R4J0L6_MOUSE]	0		0
Q8R2U8	Protein-serine/threonine kinase OS=Mus musculus OX=10090 GN=Pdk1 PE=2 SV=1 - [Q8R2U8_MOUSE]	0		0
P27661	Histone H2AX OS=Mus musculus OX=10090 GN=H2ax PE=1 SV=2 - [H2AX_MOUSE]	1.71632e+09	13.3138	11.19	2	8
A0A0R4IZW8	Calcium-activated neutral proteinase small subunit OS=Mus musculus OX=10090 GN=Capns1 PE=1 SV=1 - [A0A0R4IZW8_MOUSE]	5.38952e+06	0	5.6	1	1
B1AZ42	Charged multivesicular body protein 6 (Fragment) OS=Mus musculus OX=10090 GN=Chmp6 PE=1 SV=1 - [B1AZ42_MOUSE]	0		0
Q3TLQ4	Uncharacterized protein OS=Mus musculus OX=10090 GN=Mrps6 PE=1 SV=1 - [Q3TLQ4_MOUSE]	0
Q9D1D4	Transmembrane emp24 domain-containing protein 10 OS=Mus musculus OX=10090 GN=Tmed10 PE=1 SV=1 - [TMEDA_MOUSE]	4.03539e+07	3.27366	7.76	1	1
Q24JP3-2	Isoform 2 of Protein FAM178B OS=Mus musculus OX=10090 GN=Fam178b - [F178B_MOUSE]	0		0
Q9DCS9	NADH dehydrogenase [ubiquinone] 1 beta subcomplex subunit 10 OS=Mus musculus OX=10090 GN=Ndufb10 PE=1 SV=3 - [NDUBA_MOUSE]	49257422	3.50624	10.8	1	1
Q8BK72	28S ribosomal protein S27, mitochondrial OS=Mus musculus OX=10090 GN=Mrps27 PE=1 SV=2 - [RT27_MOUSE]	0		0
Q6PDM2-3	Isoform 3 of Serine/arginine-rich splicing factor 1 OS=Mus musculus OX=10090 GN=Srsf1 - [SRSF1_MOUSE]	0
Q9ESB3	Histidine-rich glycoprotein OS=Mus musculus OX=10090 GN=Hrg PE=1 SV=2 - [HRG_MOUSE]	1.96423e+08	38.4095	22.29	10	20
A0A140T8N0	Immunoglobulin kappa chain variable 9-120 (Fragment) OS=Mus musculus OX=10090 GN=Igkv9-120 PE=1 SV=2 - [A0A140T8N0_MOUSE]	0		0
G3X8T9	Serine protease inhibitor A3N OS=Mus musculus OX=10090 GN=Serpina3n PE=1 SV=1 - [G3X8T9_MOUSE]	5.60721e+08	95.5994	9.33	4	38
Q3V1K9	IF rod domain-containing protein OS=Mus musculus OX=10090 GN=Des PE=1 SV=1 - [Q3V1K9_MOUSE]	1.08284e+08	9.65435	4.69	3	4
Q3UAD6	HATPase_c domain-containing protein OS=Mus musculus OX=10090 GN=Hsp90b1 PE=1 SV=1 - [Q3UAD6_MOUSE]	6.14884e+07	10.4932	6.86	4	4
Q0PD48	Rab9A OS=Mus musculus OX=10090 GN=Rab9 PE=1 SV=1 - [Q0PD48_MOUSE]	0		0
Q9CVB6	Actin-related protein 2/3 complex subunit 2 OS=Mus musculus OX=10090 GN=Arpc2 PE=1 SV=3 - [ARPC2_MOUSE]	0		0
Q9QYC0-2	Isoform 2 of Alpha-adducin OS=Mus musculus OX=10090 GN=Add1 - [ADDA_MOUSE]	3.1142e+07	0	4.27	1	2
Q9D172	Glutamine amidotransferase-like class 1 domain-containing protein 3A, mitochondrial OS=Mus musculus OX=10090 GN=Gatd3a PE=1 SV=1 - [GAL3A_MOUSE]	55136154	0	9.4	1	2
Q80XK9	Serine hydrolase-like OS=Mus musculus OX=10090 GN=Serhl PE=2 SV=2 - [Q80XK9_MOUSE]	0		0
D6RH49	40S ribosomal protein S27 OS=Mus musculus OX=10090 GN=Rps27l PE=1 SV=1 - [D6RH49_MOUSE]	0
Q9WUZ9	Ectonucleoside triphosphate diphosphohydrolase 5 OS=Mus musculus OX=10090 GN=Entpd5 PE=1 SV=1 - [ENTP5_MOUSE]	0		0
F2Z3Z0	Mediator of RNA polymerase II transcription subunit 7 (Fragment) OS=Mus musculus OX=10090 GN=Med7 PE=1 SV=1 - [F2Z3Z0_MOUSE]	0		0
O88587-2	Isoform Soluble of Catechol O-methyltransferase OS=Mus musculus OX=10090 GN=Comt - [COMT_MOUSE]	0		0
Q571F8	Glutaminase liver isoform, mitochondrial OS=Mus musculus OX=10090 GN=Gls2 PE=1 SV=2 - [GLSL_MOUSE]	0		0
Q0VGU9	Rbm39 protein OS=Mus musculus OX=10090 GN=Rbm39 PE=2 SV=1 - [Q0VGU9_MOUSE]	0		0
Q6P3A8	2-oxoisovalerate dehydrogenase subunit beta, mitochondrial OS=Mus musculus OX=10090 GN=Bckdhb PE=1 SV=2 - [ODBB_MOUSE]	0		0
Q9QZS3-4	Isoform 4 of Protein numb homolog OS=Mus musculus OX=10090 GN=Numb - [NUMB_MOUSE]	3.32162e+07	18.2411	9.61	4	8
Q3TJ21	Pyrroline-5-carboxylate reductase OS=Mus musculus OX=10090 GN=Pycr2 PE=2 SV=1 - [Q3TJ21_MOUSE]	0		0
A2A547	Ribosomal protein L19 OS=Mus musculus OX=10090 GN=Rpl19 PE=1 SV=1 - [A2A547_MOUSE]	2.09551e+07	4.35455	13.4	2	2
Q8BG51	Mitochondrial Rho GTPase 1 OS=Mus musculus OX=10090 GN=Rhot1 PE=1 SV=1 - [MIRO1_MOUSE]	0		0
Q6ZWV7	60S ribosomal protein L35 OS=Mus musculus OX=10090 GN=Rpl35 PE=1 SV=1 - [RL35_MOUSE]	2.45011e+08	10.7509	21.95	4	7
A0A075B5M2	Immunoglobulin kappa chain variable 4-61 OS=Mus musculus OX=10090 GN=Igkv4-61 PE=4 SV=7 - [A0A075B5M2_MOUSE]	0
P01592	Immunoglobulin J chain OS=Mus musculus OX=10090 GN=Jchain PE=1 SV=4 - [IGJ_MOUSE]	590141601	10.5186	9.43	1	7
Q3TVJ8	Signal sequence receptor subunit delta OS=Mus musculus OX=10090 GN=Ssr4 PE=1 SV=1 - [Q3TVJ8_MOUSE]	91166729	5.76936	23.26	3	3
Q3U2W2	Uncharacterized protein OS=Mus musculus OX=10090 GN=Mybbp1a PE=1 SV=1 - [Q3U2W2_MOUSE]	0		0
P20918	Plasminogen OS=Mus musculus OX=10090 GN=Plg PE=1 SV=3 - [PLMN_MOUSE]	5.14008e+08	29.8747	8.62	7	14
Q545F5	Uncharacterized protein OS=Mus musculus OX=10090 GN=Atp5e PE=1 SV=1 - [Q545F5_MOUSE]	0		0
E9PVN6	Cytochrome c oxidase assembly protein COX16 homolog, mitochondrial OS=Mus musculus OX=10090 GN=Gm20498 PE=1 SV=1 - [E9PVN6_MOUSE]	0
Q8C6B9	Active regulator of SIRT1 OS=Mus musculus OX=10090 GN=Rps19bp1 PE=1 SV=1 - [AROS_MOUSE]	0		0
Q924Q0	V165-D-J-C mu protein (Fragment) OS=Mus musculus OX=10090 GN=V165-D-J-C mu PE=1 SV=1 - [Q924Q0_MOUSE]	0		0
P01662	Ig kappa chain V-III region ABPC 22/PC 9245 OS=Mus musculus OX=10090 PE=1 SV=1 - [KV3AA_MOUSE]	2.35808e+08	13.6101	16.22	1	4
G5E850	Cytochrome b5 OS=Mus musculus OX=10090 GN=Cyb5a PE=1 SV=1 - [G5E850_MOUSE]	0		0
Q3KNM9	MICOS complex subunit OS=Mus musculus OX=10090 GN=Apoo PE=2 SV=1 - [Q3KNM9_MOUSE]	0
Q3TYS2	Cytochrome b-245 chaperone 1 OS=Mus musculus OX=10090 GN=Cybc1 PE=1 SV=2 - [CYBC1_MOUSE]	0		0
Q5M9L1	60S ribosomal protein L36 OS=Mus musculus OX=10090 GN=Rpl36 PE=2 SV=1 - [Q5M9L1_MOUSE]	0		0
Q9JL26	Formin-like protein 1 OS=Mus musculus OX=10090 GN=Fmnl1 PE=1 SV=1 - [FMNL1_MOUSE]	0		0
A0A494B9G1	39S ribosomal protein L49, mitochondrial (Fragment) OS=Mus musculus OX=10090 GN=Mrpl49 PE=1 SV=1 - [A0A494B9G1_MOUSE]	0
Q8BMW4	Uncharacterized protein OS=Mus musculus OX=10090 GN=Ednra PE=2 SV=1 - [Q8BMW4_MOUSE]	0		0
A0A140LHJ0	DNA polymerase delta subunit 3 OS=Mus musculus OX=10090 GN=Pold3 PE=4 SV=1 - [A0A140LHJ0_MOUSE]	0
P08730	Keratin, type I cytoskeletal 13 OS=Mus musculus OX=10090 GN=Krt13 PE=1 SV=2 - [K1C13_MOUSE]	37626763606	280.351	13.27	9	129
P58252	Elongation factor 2 OS=Mus musculus OX=10090 GN=Eef2 PE=1 SV=2 - [EF2_MOUSE]	0		0
Q9U410	Monoclonal anti-idiotypic Schistosoma japonicum antibody NP30 immunoglobulin light chain variable region (Fragment) OS=Mus musculus OX=10090 PE=4 SV=1 - [Q9U410_MOUSE]	129354733	13.7409	30.19	2	4
A0A2R8VHJ1	PDGF-2 (Fragment) OS=Mus musculus OX=10090 GN=Pdgfb PE=1 SV=1 - [A0A2R8VHJ1_MOUSE]	0		0
Q5BLK1	40S ribosomal protein S6 OS=Mus musculus OX=10090 GN=Rps6 PE=1 SV=1 - [Q5BLK1_MOUSE]	0		0
F8VPR2	Formin-like protein 2 OS=Mus musculus OX=10090 GN=Fmnl2 PE=1 SV=1 - [F8VPR2_MOUSE]	2.80209e+07	7.93292	3.42	3	5
Q4V9W8	Ras-related protein Rab-4 OS=Mus musculus OX=10090 GN=Rab4b PE=1 SV=1 - [Q4V9W8_MOUSE]	863668858	10.0381	5.16	1	4
G3UX26	Outer mitochondrial membrane protein porin 2 OS=Mus musculus OX=10090 GN=Vdac2 PE=1 SV=1 - [G3UX26_MOUSE]	2.1715e+08	14.7429	22.26	4	7
P00920	Carbonic anhydrase 2 OS=Mus musculus OX=10090 GN=Ca2 PE=1 SV=4 - [CAH2_MOUSE]	0		0
P49586	Choline-phosphate cytidylyltransferase A OS=Mus musculus OX=10090 GN=Pcyt1a PE=1 SV=1 - [PCY1A_MOUSE]	0		0
P01675	Ig kappa chain V-VI region XRPC 44 OS=Mus musculus OX=10090 PE=1 SV=1 - [KV6A1_MOUSE]	0
Q3SYP5	Keratin 16 OS=Mus musculus OX=10090 GN=Krt16 PE=1 SV=1 - [Q3SYP5_MOUSE]	5.5913e+09	105.142	11.3	8	40
Q9QWK4	CD5 antigen-like OS=Mus musculus OX=10090 GN=Cd5l PE=1 SV=3 - [CD5L_MOUSE]	153140325	20.2738	21.88	6	8
K3W4Q8	Basigin OS=Mus musculus OX=10090 GN=Bsg PE=1 SV=1 - [K3W4Q8_MOUSE]	94282391	2.87763	5.96	1	1
A2A6G4	LIM and SH3 domain protein 1 (Fragment) OS=Mus musculus OX=10090 GN=Lasp1 PE=1 SV=1 - [A2A6G4_MOUSE]	0		0
Q9ERD7	Tubulin beta-3 chain OS=Mus musculus OX=10090 GN=Tubb3 PE=1 SV=1 - [TBB3_MOUSE]	4.40268e+07	5.77863	6.67	2	2
Q5ND36	Serine or cysteine peptidase inhibitor clade F member 2 OS=Mus musculus OX=10090 GN=Serpinf2 PE=1 SV=1 - [Q5ND36_MOUSE]	82145210	18.7716	19.35	8	11
Q3UUY4	Uncharacterized protein OS=Mus musculus OX=10090 GN=Arl4a PE=2 SV=1 - [Q3UUY4_MOUSE]	0		0
Q9D6U8	Protein FAM162A OS=Mus musculus OX=10090 GN=Fam162a PE=1 SV=1 - [F162A_MOUSE]	0		0
Q921V3	Cysteine desulfurase, mitochondrial OS=Mus musculus OX=10090 GN=Nfs1 PE=2 SV=1 - [Q921V3_MOUSE]	0		0
Q61425	Hydroxyacyl-coenzyme A dehydrogenase, mitochondrial OS=Mus musculus OX=10090 GN=Hadh PE=1 SV=2 - [HCDH_MOUSE]	70558914	2.37461	3.5	1	1
Q3TQY2	Uncharacterized protein OS=Mus musculus OX=10090 GN=Dctn4 PE=2 SV=1 - [Q3TQY2_MOUSE]	0		0
A0A286YDB7	Signal sequence receptor subunit alpha (Fragment) OS=Mus musculus OX=10090 GN=Ssr1 PE=1 SV=1 - [A0A286YDB7_MOUSE]	1.49166e+08	1.9374	16.52	2	2
P27600	Guanine nucleotide-binding protein subunit alpha-12 OS=Mus musculus OX=10090 GN=Gna12 PE=1 SV=3 - [GNA12_MOUSE]	3.59894e+07	5.97505	8.71	2	2
Q9CWU6	Ubiquinol-cytochrome-c reductase complex assembly factor 1 OS=Mus musculus OX=10090 GN=Uqcc1 PE=1 SV=1 - [UQCC1_MOUSE]	0		0
Q3UNZ8	Quinone oxidoreductase-like protein 2 OS=Mus musculus OX=10090 GN=Cryzl2 PE=1 SV=1 - [QORL2_MOUSE]	0		0
Q921E2	Ras-related protein Rab-31 OS=Mus musculus OX=10090 GN=Rab31 PE=1 SV=1 - [RAB31_MOUSE]	0		0
Q3UA17	Uncharacterized protein OS=Mus musculus OX=10090 GN=Mtch2 PE=2 SV=1 - [Q3UA17_MOUSE]	1.3903e+08	12.5549	15.18	3	5
O35399	Alpha-2-HS-glycoprotein (Fragment) OS=Mus musculus OX=10090 GN=Ahsg PE=4 SV=1 - [O35399_MOUSE]	1.60037e+08	8.4566	14.14	2	4
Q8BP67	60S ribosomal protein L24 OS=Mus musculus OX=10090 GN=Rpl24 PE=1 SV=2 - [RL24_MOUSE]	0		0
O08749	Dihydrolipoyl dehydrogenase, mitochondrial OS=Mus musculus OX=10090 GN=Dld PE=1 SV=2 - [DLDH_MOUSE]	0		0
Q3UV11	Keratin, type II cytoskeletal 6B OS=Mus musculus OX=10090 GN=Krt6b PE=1 SV=1 - [Q3UV11_MOUSE]	9.61961e+10	778.947	17.87	11	303
A0A668KLU9	Complement factor H-related 2 OS=Mus musculus OX=10090 GN=Cfhr2 PE=1 SV=1 - [A0A668KLU9_MOUSE]	9.92488e+08	56.4505	21.08	5	22
Q8BKS9	Pumilio homolog 3 OS=Mus musculus OX=10090 GN=Pum3 PE=1 SV=2 - [PUM3_MOUSE]	0		0
P50518	V-type proton ATPase subunit E 1 OS=Mus musculus OX=10090 GN=Atp6v1e1 PE=1 SV=2 - [VATE1_MOUSE]	0		0
Q3UAI4	SAP domain-containing protein OS=Mus musculus OX=10090 GN=Sf3b2 PE=2 SV=1 - [Q3UAI4_MOUSE]	0		0
Q6ZWX1	60S ribosomal protein L35a OS=Mus musculus OX=10090 GN=Rpl35a PE=1 SV=1 - [Q6ZWX1_MOUSE]	0		0
B9EIU2	C4a anaphylatoxin OS=Mus musculus OX=10090 GN=C4a PE=2 SV=1 - [B9EIU2_MOUSE]	7.35895e+08	378.476	22.02	26	122
Q6PFA7	Hnrpa3 protein (Fragment) OS=Mus musculus OX=10090 GN=Hnrnpa3 PE=2 SV=1 - [Q6PFA7_MOUSE]	0		0
Q8C4E3	Glycine N-methyltransferase OS=Mus musculus OX=10090 PE=2 SV=1 - [Q8C4E3_MOUSE]	0
Q3THM1	Uncharacterized protein OS=Mus musculus OX=10090 GN=Uqcrc1 PE=2 SV=1 - [Q3THM1_MOUSE]	61203093	2.47544	4.17	1	1
A0A097PUD0	Anti-dectin-1 15E2 light chain OS=Mus musculus OX=10090 PE=2 SV=1 - [A0A097PUD0_MOUSE]	169032127	9.50397	14.47	2	3
O55042-2	Isoform 2 of Alpha-synuclein OS=Mus musculus OX=10090 GN=Snca - [SYUA_MOUSE]	0
Q9CQ40	39S ribosomal protein L49, mitochondrial OS=Mus musculus OX=10090 GN=Mrpl49 PE=1 SV=1 - [RM49_MOUSE]	0		0
F7DBQ0	Protein disulfide-isomerase A6 OS=Mus musculus OX=10090 GN=Pdia6 PE=1 SV=1 - [F7DBQ0_MOUSE]	0		0
Q91W64	Cytochrome P450 2C70 OS=Mus musculus OX=10090 GN=Cyp2c70 PE=1 SV=2 - [CP270_MOUSE]	1.83874e+07	1.7367	3.48	1	1
P11679	Keratin, type II cytoskeletal 8 OS=Mus musculus OX=10090 GN=Krt8 PE=1 SV=4 - [K2C8_MOUSE]	1.47474e+10	157.844	8.16	7	85
Q5FWK3	Rho GTPase-activating protein 1 OS=Mus musculus OX=10090 GN=Arhgap1 PE=1 SV=1 - [RHG01_MOUSE]	0		0
G5E889	Protein MTO1 homolog, mitochondrial OS=Mus musculus OX=10090 GN=Mto1 PE=1 SV=1 - [G5E889_MOUSE]	0		0
B5UB61	CP1-5 light chain variable region (Fragment) OS=Mus musculus OX=10090 GN=CP1-5VL PE=2 SV=1 - [B5UB61_MOUSE]	0		0
Q91WM2	Haloacid dehalogenase-like hydrolase domain-containing 5 OS=Mus musculus OX=10090 GN=Hdhd5 PE=1 SV=1 - [HDHD5_MOUSE]	0		0
A0A0F6AIX6	Lipid droplet-associated hydrolase OS=Mus musculus OX=10090 GN=Ldah PE=1 SV=1 - [A0A0F6AIX6_MOUSE]	0		0
E9Q1Y9	Keratin 83 OS=Mus musculus OX=10090 GN=Krt83 PE=1 SV=1 - [E9Q1Y9_MOUSE]	0		0
Q76LB8	Cis-retinol/androgen dehydrogenase type 3 OS=Mus musculus OX=10090 GN=Rdh9 PE=2 SV=1 - [Q76LB8_MOUSE]	5.39415e+07	14.2868	13.88	4	5
O55222	Integrin-linked protein kinase OS=Mus musculus OX=10090 GN=Ilk PE=1 SV=2 - [ILK_MOUSE]	0		0
P68404	Protein kinase C beta type OS=Mus musculus OX=10090 GN=Prkcb PE=1 SV=4 - [KPCB_MOUSE]	3.67832e+07	2.74285	2.38	1	1
Q924T2	28S ribosomal protein S2, mitochondrial OS=Mus musculus OX=10090 GN=Mrps2 PE=1 SV=1 - [RT02_MOUSE]	0
A0A1B0GR60	Ferritin OS=Mus musculus OX=10090 GN=Ftl1 PE=1 SV=1 - [A0A1B0GR60_MOUSE]	0		0
P55096	ATP-binding cassette sub-family D member 3 OS=Mus musculus OX=10090 GN=Abcd3 PE=1 SV=2 - [ABCD3_MOUSE]	9.22131e+07	18.8464	14.11	7	10
Q5SQB0	Nucleophosmin OS=Mus musculus OX=10090 GN=Npm1 PE=1 SV=1 - [Q5SQB0_MOUSE]	0		0
Q99N87	28S ribosomal protein S5, mitochondrial OS=Mus musculus OX=10090 GN=Mrps5 PE=1 SV=1 - [RT05_MOUSE]	0		0
Q3TGE1	Actin-like protein 3 OS=Mus musculus OX=10090 GN=Actr3 PE=2 SV=1 - [Q3TGE1_MOUSE]	0		0
Q60950	MYB-1a OS=Mus musculus OX=10090 GN=Ybx1 PE=2 SV=1 - [Q60950_MOUSE]	1.67985e+08	35.2838	25.47	5	17
D3Z6I8	Tropomyosin alpha-3 chain OS=Mus musculus OX=10090 GN=Tpm3 PE=1 SV=1 - [D3Z6I8_MOUSE]	2.26282e+07	5.74537	10.53	3	3
Q9WV69-2	Isoform 2 of Dematin OS=Mus musculus OX=10090 GN=Dmtn - [DEMA_MOUSE]	0		0
A0A1W2P8C0	Band 4.1-like protein 2 (Fragment) OS=Mus musculus OX=10090 GN=Epb41l2 PE=1 SV=1 - [A0A1W2P8C0_MOUSE]	37975691	2.42959	7.84	1	1
Q8BPT9	Uncharacterized protein OS=Mus musculus OX=10090 GN=Col4a4 PE=2 SV=1 - [Q8BPT9_MOUSE]	0
Q9D4I9	Ras-related protein Rab-23 OS=Mus musculus OX=10090 GN=Rab23 PE=1 SV=1 - [Q9D4I9_MOUSE]	0		0
O08583	THO complex subunit 4 OS=Mus musculus OX=10090 GN=Alyref PE=1 SV=3 - [THOC4_MOUSE]	0		0
Q61210-2	Isoform 2 of Rho guanine nucleotide exchange factor 1 OS=Mus musculus OX=10090 GN=Arhgef1 - [ARHG1_MOUSE]	0		0
P62315	Small nuclear ribonucleoprotein Sm D1 OS=Mus musculus OX=10090 GN=Snrpd1 PE=1 SV=1 - [SMD1_MOUSE]	0		0
Q9D7N3	28S ribosomal protein S9, mitochondrial OS=Mus musculus OX=10090 GN=Mrps9 PE=1 SV=3 - [RT09_MOUSE]	0		0
A0A2S0DFH6	Anti-HIV fusion peptide monocolonal anitbody light chain vFP1.01 (Fragment) OS=Mus musculus OX=10090 PE=4 SV=1 - [A0A2S0DFH6_MOUSE]	0		0
A0JLV3	Histone H2B (Fragment) OS=Mus musculus OX=10090 GN=Hist1h2bj PE=2 SV=1 - [A0JLV3_MOUSE]	1003904761	9.59048	19.51	2	3
J3QK47	Phospholipase D2 (Fragment) OS=Mus musculus OX=10090 GN=Pld2 PE=1 SV=1 - [J3QK47_MOUSE]	0
Q32P04	Keratin 5 OS=Mus musculus OX=10090 GN=Krt5 PE=1 SV=2 - [Q32P04_MOUSE]	9.61961e+10	843.282	20.86	15	329
O35435	Dihydroorotate dehydrogenase (quinone), mitochondrial OS=Mus musculus OX=10090 GN=Dhodh PE=1 SV=2 - [PYRD_MOUSE]	0		0
A0A338P7E6	C2 domain-containing protein 2 (Fragment) OS=Mus musculus OX=10090 GN=C2cd2 PE=1 SV=1 - [A0A338P7E6_MOUSE]	0
Q91WP9	Alpha-1,4 glucan phosphorylase OS=Mus musculus OX=10090 GN=Pygl PE=2 SV=1 - [Q91WP9_MOUSE]	0		0
Q9CRD0-3	Isoform 3 of OCIA domain-containing protein 1 OS=Mus musculus OX=10090 GN=Ociad1 - [OCAD1_MOUSE]	0		0
Q69ZP3-4	Isoform 4 of Probable hydrolase PNKD OS=Mus musculus OX=10090 GN=Pnkd - [PNKD_MOUSE]	0		0
Q4FJR4	Protein-serine/threonine kinase OS=Mus musculus OX=10090 GN=Pdk3 PE=1 SV=1 - [Q4FJR4_MOUSE]	0		0
X5J5C8	IgM heavy chain VDJ region (Fragment) OS=Mus musculus OX=10090 PE=2 SV=1 - [X5J5C8_MOUSE]	31959314	5.79247	13.73	1	2
P08103-2	Isoform 2 of Tyrosine-protein kinase HCK OS=Mus musculus OX=10090 GN=Hck - [HCK_MOUSE]	34536726	2.50336	1.59	1	1
F8WGB3	Succinate dehydrogenase cytochrome b560 subunit, mitochondrial OS=Mus musculus OX=10090 GN=Sdhc PE=1 SV=1 - [F8WGB3_MOUSE]	0
Q9CRF7	Uncharacterized protein (Fragment) OS=Mus musculus OX=10090 GN=Srp19 PE=2 SV=1 - [Q9CRF7_MOUSE]	0		0
P26150	3 beta-hydroxysteroid dehydrogenase/Delta 5-->4-isomerase type 3 OS=Mus musculus OX=10090 GN=Hsd3b3 PE=1 SV=3 - [3BHS3_MOUSE]	0		0
Q8CC88	von Willebrand factor A domain-containing protein 8 OS=Mus musculus OX=10090 GN=Vwa8 PE=1 SV=2 - [VWA8_MOUSE]	3.54219e+06	0	0.73	1	1
P68181-2	Isoform 2 of cAMP-dependent protein kinase catalytic subunit beta OS=Mus musculus OX=10090 GN=Prkacb - [KAPCB_MOUSE]	0		0
Q3UGC8	Propanoyl-CoA:carbon dioxide ligase subunit alpha OS=Mus musculus OX=10090 GN=Pcca PE=1 SV=1 - [Q3UGC8_MOUSE]	0		0
Q9DCV7	Keratin, type II cytoskeletal 7 OS=Mus musculus OX=10090 GN=Krt7 PE=1 SV=1 - [K2C7_MOUSE]	3.38049e+10	304.367	5.47	5	126
Q3U4I7	Pyridine nucleotide-disulfide oxidoreductase domain-containing protein 2 OS=Mus musculus OX=10090 GN=Pyroxd2 PE=1 SV=3 - [PYRD2_MOUSE]	0		0
Q61414	Keratin, type I cytoskeletal 15 OS=Mus musculus OX=10090 GN=Krt15 PE=1 SV=2 - [K1C15_MOUSE]	1.78477e+10	188.832	17.04	12	98
A0A1Y7VJZ2	Maleylacetoacetate isomerase OS=Mus musculus OX=10090 GN=Gstz1 PE=1 SV=1 - [A0A1Y7VJZ2_MOUSE]	0		0
Q545S0	Sulfurtransferase OS=Mus musculus OX=10090 GN=Tst PE=1 SV=1 - [Q545S0_MOUSE]	0		0
Q9CQZ6	NADH dehydrogenase [ubiquinone] 1 beta subcomplex subunit 3 OS=Mus musculus OX=10090 GN=Ndufb3 PE=1 SV=1 - [NDUB3_MOUSE]	0
Q63886	UDP-glucuronosyltransferase 1A1 OS=Mus musculus OX=10090 GN=Ugt1a1 PE=1 SV=2 - [UD11_MOUSE]	1.49973e+08	18.5313	15.7	6	7
Q9D880	Mitochondrial import inner membrane translocase subunit TIM50 OS=Mus musculus OX=10090 GN=Timm50 PE=1 SV=1 - [TIM50_MOUSE]	0		0
Q9D2R6	Cytochrome c oxidase assembly factor 3 homolog, mitochondrial OS=Mus musculus OX=10090 GN=Coa3 PE=1 SV=1 - [COA3_MOUSE]	0
Q5FW97	2-phospho-D-glycerate hydro-lyase OS=Mus musculus OX=10090 GN=EG433182 PE=1 SV=1 - [Q5FW97_MOUSE]	6.96981e+07	5.09809	5.3	2	2
A0A140T8M4	Immunoglobulin kappa variable 8-19 OS=Mus musculus OX=10090 GN=Igkv8-19 PE=1 SV=2 - [A0A140T8M4_MOUSE]	0		0
Q8BIJ6	Isoleucine--tRNA ligase, mitochondrial OS=Mus musculus OX=10090 GN=Iars2 PE=1 SV=1 - [SYIM_MOUSE]	0		0
Q8K0C4	Lanosterol 14-alpha demethylase OS=Mus musculus OX=10090 GN=Cyp51a1 PE=1 SV=1 - [CP51A_MOUSE]	0		0
D3Z6Q9	Bridging integrator 2 OS=Mus musculus OX=10090 GN=Bin2 PE=1 SV=1 - [BIN2_MOUSE]	0		0
Q0PD35	Ras-related protein Rab-21 OS=Mus musculus OX=10090 GN=Rab21 PE=1 SV=1 - [Q0PD35_MOUSE]	0		0
E9Q1Z0	Keratin 90 OS=Mus musculus OX=10090 GN=Krt90 PE=1 SV=1 - [E9Q1Z0_MOUSE]	1.12248e+11	846.74	12.64	8	328
B7ZCL7	H/ACA ribonucleoprotein complex subunit DKC1 (Fragment) OS=Mus musculus OX=10090 GN=Dkc1 PE=1 SV=1 - [B7ZCL7_MOUSE]	0		0
A0A0R4J077	Pentaxin OS=Mus musculus OX=10090 GN=Mptx1 PE=1 SV=1 - [A0A0R4J077_MOUSE]	3.10593e+07	1.7545	16.89	2	2
O08573-3	Isoform 3 of Galectin-9 OS=Mus musculus OX=10090 GN=Lgals9 - [LEG9_MOUSE]	5.34501e+07	3.53316	6.45	2	2
F8VPU2	FERM, ARHGEF and pleckstrin domain-containing protein 1 OS=Mus musculus OX=10090 GN=Farp1 PE=1 SV=1 - [FARP1_MOUSE]	1.81394e+08	50.214	13.36	9	20
Q9Z1R3	Apolipoprotein M OS=Mus musculus OX=10090 GN=Apom PE=1 SV=1 - [APOM_MOUSE]	0		0
Q8VC79	Apolipoprotein M OS=Mus musculus OX=10090 GN=Apom PE=2 SV=1 - [Q8VC79_MOUSE]	0		0
A0A0J9YTR2	RIKEN cDNA 0610012G03 gene OS=Mus musculus OX=10090 GN=0610012G03Rik PE=1 SV=1 - [A0A0J9YTR2_MOUSE]	0		0
Q9D8B4	NADH dehydrogenase [ubiquinone] 1 alpha subcomplex subunit 11 OS=Mus musculus OX=10090 GN=Ndufa11 PE=1 SV=2 - [NDUAB_MOUSE]	0		0
A0A0U1RPW2	Tight junction protein ZO-1 OS=Mus musculus OX=10090 GN=Tjp1 PE=1 SV=1 - [A0A0U1RPW2_MOUSE]	9.04085e+06	3.17218	1.68	1	1
Q3UBW0	Ig-like domain-containing protein OS=Mus musculus OX=10090 GN=H2-K1 PE=1 SV=1 - [Q3UBW0_MOUSE]	0		0
A0A0R4J0X2	5-aminolevulinate synthase OS=Mus musculus OX=10090 GN=Alas1 PE=1 SV=1 - [A0A0R4J0X2_MOUSE]	0		0
Q8VDN2	Sodium/potassium-transporting ATPase subunit alpha-1 OS=Mus musculus OX=10090 GN=Atp1a1 PE=1 SV=1 - [AT1A1_MOUSE]	4.98147e+07	17.0964	6.55	5	7
Q3TK61	Uncharacterized protein OS=Mus musculus OX=10090 GN=Dnaja1 PE=2 SV=1 - [Q3TK61_MOUSE]	0		0
Q3UDM3	Glutathione transferase OS=Mus musculus OX=10090 GN=Ptges PE=2 SV=1 - [Q3UDM3_MOUSE]	0		0
Q8C2N4	FERM domain-containing protein (Fragment) OS=Mus musculus OX=10090 GN=Rdx PE=2 SV=2 - [Q8C2N4_MOUSE]	0		0
P01660	Ig kappa chain V-III region PC 3741/TEPC 111 OS=Mus musculus OX=10090 PE=1 SV=1 - [KV3A8_MOUSE]	1.94966e+08	9.94314	26.13	2	3
A0A140T8Q3	Immunoglobulin kappa variable 6-17 (Fragment) OS=Mus musculus OX=10090 GN=Igkv6-17 PE=1 SV=2 - [A0A140T8Q3_MOUSE]	0		0
A0A140T8M5	Immunoglobulin kappa variable 6-15 (Fragment) OS=Mus musculus OX=10090 GN=Igkv6-15 PE=1 SV=2 - [A0A140T8M5_MOUSE]	0
Q9D8M4	60S ribosomal protein L7-like 1 OS=Mus musculus OX=10090 GN=Rpl7l1 PE=1 SV=1 - [RL7L_MOUSE]	0		0
Q3TG93	Uncharacterized protein OS=Mus musculus OX=10090 GN=Ssb PE=2 SV=1 - [Q3TG93_MOUSE]	0		0
Q6YIY0	Gag protein OS=Mus musculus OX=10090 PE=2 SV=1 - [Q6YIY0_MOUSE]	0		0
Q9Z2I9	Succinate--CoA ligase [ADP-forming] subunit beta, mitochondrial OS=Mus musculus OX=10090 GN=Sucla2 PE=1 SV=2 - [SUCB1_MOUSE]	0		0
Q60936	Atypical kinase COQ8A, mitochondrial OS=Mus musculus OX=10090 GN=Coq8a PE=1 SV=2 - [COQ8A_MOUSE]	0		0
Q8C788	Sorting nexin OS=Mus musculus OX=10090 GN=Snx18 PE=1 SV=1 - [Q8C788_MOUSE]	18318696	0	1.95	1	1
A0A0A6YVR9	SURF1-like protein (Fragment) OS=Mus musculus OX=10090 GN=Surf1 PE=1 SV=1 - [A0A0A6YVR9_MOUSE]	0
Q3TPD9	Amine oxidase (Fragment) OS=Mus musculus OX=10090 GN=Maoa PE=2 SV=1 - [Q3TPD9_MOUSE]	0		0
Q4FK86	Peptidoglycan-recognition protein OS=Mus musculus OX=10090 GN=Pglyrp1 PE=1 SV=1 - [Q4FK86_MOUSE]	0		0
Q9CR57	60S ribosomal protein L14 OS=Mus musculus OX=10090 GN=Rpl14 PE=1 SV=3 - [RL14_MOUSE]	185170526	3.58432	5.99	1	1
Q3TF84	Uncharacterized protein OS=Mus musculus OX=10090 GN=Lrrc59 PE=2 SV=1 - [Q3TF84_MOUSE]	5.20898e+07	2.93279	6.45	1	1
Q9JMA7	Cytochrome P450 3A41 OS=Mus musculus OX=10090 GN=Cyp3a41a PE=1 SV=2 - [CP341_MOUSE]	36991649	2.50492	2.58	1	1
Q8K2I3	Dimethylaniline monooxygenase [N-oxide-forming] 2 OS=Mus musculus OX=10090 GN=Fmo2 PE=1 SV=3 - [FMO2_MOUSE]	3.15433e+07	2.86927	3.55	1	1
H3BJN8	RWD domain-containing 4A (Fragment) OS=Mus musculus OX=10090 GN=Rwdd4a PE=1 SV=1 - [H3BJN8_MOUSE]	0		0
A0A0G2JFE1	HCLS1-associated protein X-1 (Fragment) OS=Mus musculus OX=10090 GN=Hax1 PE=1 SV=1 - [A0A0G2JFE1_MOUSE]	0		0
Q61686	Chromobox protein homolog 5 OS=Mus musculus OX=10090 GN=Cbx5 PE=1 SV=1 - [CBX5_MOUSE]	0
A2RSW6	Aminomethyltransferase OS=Mus musculus OX=10090 GN=Amt PE=1 SV=1 - [A2RSW6_MOUSE]	0		0
Q9CPU4	Microsomal glutathione S-transferase 3 OS=Mus musculus OX=10090 GN=Mgst3 PE=1 SV=1 - [MGST3_MOUSE]	0		0
Q5M9P5	Complex I-23kD OS=Mus musculus OX=10090 GN=Ndufs8 PE=1 SV=1 - [Q5M9P5_MOUSE]	0
B2CY77	Laminin receptor (Fragment) OS=Mus musculus OX=10090 GN=Rpsa PE=2 SV=1 - [B2CY77_MOUSE]	0		0
P26262	Plasma kallikrein OS=Mus musculus OX=10090 GN=Klkb1 PE=1 SV=2 - [KLKB1_MOUSE]	1.56226e+08	9.70865	11.29	5	5
A0A3B0IP04	Complement C1q subcomponent subunit A OS=Mus musculus OX=10090 GN=C1qa PE=4 SV=1 - [A0A3B0IP04_MOUSE]	4.57624e+09	162.466	25.31	6	65
Q9WV55	Vesicle-associated membrane protein-associated protein A OS=Mus musculus OX=10090 GN=Vapa PE=1 SV=2 - [VAPA_MOUSE]	107733596	17.7009	18.88	4	6
A0A0R4J0Z1	Protein disulfide-isomerase A4 OS=Mus musculus OX=10090 GN=Pdia4 PE=1 SV=1 - [A0A0R4J0Z1_MOUSE]	0		0
Q5BLK2	40S ribosomal protein S20 OS=Mus musculus OX=10090 GN=Rps20 PE=1 SV=1 - [Q5BLK2_MOUSE]	0		0
Q920E7	Pterin-mimicking anti-idiotope heavy chain variable region (Fragment) OS=Mus musculus OX=10090 PE=4 SV=1 - [Q920E7_MOUSE]	50411442	4.6066	15.97	1	1
Q99N93	39S ribosomal protein L16, mitochondrial OS=Mus musculus OX=10090 GN=Mrpl16 PE=1 SV=1 - [RM16_MOUSE]	0		0
Q9DBB9	Carboxypeptidase N subunit 2 OS=Mus musculus OX=10090 GN=Cpn2 PE=1 SV=2 - [CPN2_MOUSE]	6.1415e+07	7.05855	7.31	2	2
P62071	Ras-related protein R-Ras2 OS=Mus musculus OX=10090 GN=Rras2 PE=1 SV=1 - [RRAS2_MOUSE]	0		0
A0A2Z4SX27	MHC class II antigen A beta 1 (Fragment) OS=Mus musculus OX=10090 GN=H2-Ab1 PE=4 SV=1 - [A0A2Z4SX27_MOUSE]	0
Q91X70	Complement component 6 OS=Mus musculus OX=10090 GN=C6 PE=1 SV=1 - [Q91X70_MOUSE]	2.17382e+08	21.4173	12.74	7	11
Q3U480	Uncharacterized protein OS=Mus musculus OX=10090 GN=Nop9 PE=2 SV=1 - [Q3U480_MOUSE]	0		0
Q9WVK0	Type-1 angiotensin II receptor-associated protein OS=Mus musculus OX=10090 GN=Agtrap PE=1 SV=2 - [ATRAP_MOUSE]	0
Q5M9J8	60S ribosomal protein L28 OS=Mus musculus OX=10090 GN=Rpl28 PE=1 SV=1 - [Q5M9J8_MOUSE]	0		0
G4V4Z2	Gag protein OS=Mus musculus OX=10090 GN=gag PE=4 SV=1 - [G4V4Z2_MOUSE]	0		0
Q8K426	Resistin-like gamma OS=Mus musculus OX=10090 GN=Retnlg PE=1 SV=1 - [RETNG_MOUSE]	0		0
Q5F285	Transmembrane protein 256 OS=Mus musculus OX=10090 GN=Tmem256 PE=1 SV=1 - [TM256_MOUSE]	0
P47857	ATP-dependent 6-phosphofructokinase, muscle type OS=Mus musculus OX=10090 GN=Pfkm PE=1 SV=3 - [PFKAM_MOUSE]	0		0
Q9D8L4	Uncharacterized protein OS=Mus musculus OX=10090 PE=1 SV=1 - [Q9D8L4_MOUSE]	3.69459e+08	28.8017	19.66	6	9
P63168	Dynein light chain 1, cytoplasmic OS=Mus musculus OX=10090 GN=Dynll1 PE=1 SV=1 - [DYL1_MOUSE]	0
P40224-1	Isoform Alpha of Stromal cell-derived factor 1 OS=Mus musculus OX=10090 GN=Cxcl12 - [SDF1_MOUSE]	0		0
Q6P8N8	ATP-dependent Clp protease ATP-binding subunit clpX-like, mitochondrial OS=Mus musculus OX=10090 GN=Clpx PE=1 SV=1 - [Q6P8N8_MOUSE]	0		0
Q924K8-2	Isoform 2 of Metastasis-associated protein MTA3 OS=Mus musculus OX=10090 GN=Mta3 - [MTA3_MOUSE]	0		0
Q8CC03	GAE domain-containing protein (Fragment) OS=Mus musculus OX=10090 GN=Ap1g1 PE=2 SV=1 - [Q8CC03_MOUSE]	0		0
E9Q557	Desmoplakin OS=Mus musculus OX=10090 GN=Dsp PE=1 SV=1 - [DESP_MOUSE]	2.23645e+09	371.2	17.69	43	140
P61620	Protein transport protein Sec61 subunit alpha isoform 1 OS=Mus musculus OX=10090 GN=Sec61a1 PE=1 SV=2 - [S61A1_MOUSE]	0		0
Q9CZU6	Citrate synthase, mitochondrial OS=Mus musculus OX=10090 GN=Cs PE=1 SV=1 - [CISY_MOUSE]	0		0
A2MY50	Anti-acid phosphatase variable light chain 11 (Fragment) OS=Mus musculus OX=10090 PE=2 SV=1 - [A2MY50_MOUSE]	0		0
Q08EK4	Keratin 77 OS=Mus musculus OX=10090 GN=Krt77 PE=2 SV=1 - [Q08EK4_MOUSE]	1.95376e+11	658.694	8.41	8	245
Q80ZS3	28S ribosomal protein S26, mitochondrial OS=Mus musculus OX=10090 GN=Mrps26 PE=1 SV=1 - [RT26_MOUSE]	0		0
Q3TTX0	Uncharacterized protein OS=Mus musculus OX=10090 GN=Matr3 PE=2 SV=1 - [Q3TTX0_MOUSE]	0		0
Q3TLS9	Uncharacterized protein OS=Mus musculus OX=10090 GN=F8a PE=2 SV=1 - [Q3TLS9_MOUSE]	0		0
Q8BSE0	Regulator of microtubule dynamics protein 2 OS=Mus musculus OX=10090 GN=Rmdn2 PE=1 SV=1 - [RMD2_MOUSE]	0		0
Q3TGE4	Protein kinase C delta type OS=Mus musculus OX=10090 GN=Prkcd PE=2 SV=1 - [Q3TGE4_MOUSE]	1.60636e+08	0	1.48	1	1
Q8BGH2	Sorting and assembly machinery component 50 homolog OS=Mus musculus OX=10090 GN=Samm50 PE=1 SV=1 - [SAM50_MOUSE]	49351089	1.67375	1.49	1	1
P62137	Serine/threonine-protein phosphatase PP1-alpha catalytic subunit OS=Mus musculus OX=10090 GN=Ppp1ca PE=1 SV=1 - [PP1A_MOUSE]	0		0
Q9CQ75	NADH dehydrogenase [ubiquinone] 1 alpha subcomplex subunit 2 OS=Mus musculus OX=10090 GN=Ndufa2 PE=1 SV=3 - [NDUA2_MOUSE]	0		0
Q3U6Y9	Glycoprotein IIIb OS=Mus musculus OX=10090 GN=Cd36 PE=2 SV=1 - [Q3U6Y9_MOUSE]	3.53153e+07	13.0646	11.88	4	5
Q99KP6	Pre-mRNA-processing factor 19 OS=Mus musculus OX=10090 GN=Prpf19 PE=1 SV=1 - [PRP19_MOUSE]	0		0
Q9CTR1	Histone H2A (Fragment) OS=Mus musculus OX=10090 GN=Macroh2a2 PE=2 SV=1 - [Q9CTR1_MOUSE]	0		0
Q8CAD1	Ras-binding protein DA-Raf OS=Mus musculus OX=10090 GN=Araf PE=1 SV=1 - [Q8CAD1_MOUSE]	0
A0A1B0GSR9	L-lactate dehydrogenase OS=Mus musculus OX=10090 GN=Ldha PE=1 SV=1 - [A0A1B0GSR9_MOUSE]	3.69792e+07	1.92165	2.86	1	1
Q8VDD5	Myosin-9 OS=Mus musculus OX=10090 GN=Myh9 PE=1 SV=4 - [MYH9_MOUSE]	1.01067e+08	10.1565	2.04	3	4
Q6ZQI3	Malectin OS=Mus musculus OX=10090 GN=Mlec PE=1 SV=2 - [MLEC_MOUSE]	21067813	0	4.12	1	1
Q542S9	Syntrophin, basic 2 OS=Mus musculus OX=10090 GN=Sntb2 PE=1 SV=1 - [Q542S9_MOUSE]	1.0727e+07	0	1.73	1	1
Q5SVN9	RIKEN cDNA 9930111J21 gene 1 (Fragment) OS=Mus musculus OX=10090 GN=9930111J21Rik2 PE=1 SV=1 - [Q5SVN9_MOUSE]	0		0
P50516	V-type proton ATPase catalytic subunit A OS=Mus musculus OX=10090 GN=Atp6v1a PE=1 SV=2 - [VATA_MOUSE]	0		0
Q3UJ76	AP complex subunit sigma OS=Mus musculus OX=10090 GN=Ap2s1 PE=1 SV=1 - [Q3UJ76_MOUSE]	0		0
Q9CZJ2	Heat shock 70 kDa protein 12B OS=Mus musculus OX=10090 GN=Hspa12b PE=1 SV=1 - [HS12B_MOUSE]	3.90007e+07	5.00171	3.65	2	2
Q9CQL5	39S ribosomal protein L18, mitochondrial OS=Mus musculus OX=10090 GN=Mrpl18 PE=1 SV=1 - [RM18_MOUSE]	0		0
Q9R1R9	UBE-1a OS=Mus musculus OX=10090 GN=Rdh11 PE=2 SV=1 - [Q9R1R9_MOUSE]	2.21086e+07	6.04012	9.22	2	2
Q99LR1	Lysophosphatidylserine lipase ABHD12 OS=Mus musculus OX=10090 GN=Abhd12 PE=1 SV=2 - [ABD12_MOUSE]	0		0
Q9JHI5	Isovaleryl-CoA dehydrogenase, mitochondrial OS=Mus musculus OX=10090 GN=Ivd PE=1 SV=1 - [IVD_MOUSE]	0		0
Q80X54	Snx4 protein OS=Mus musculus OX=10090 PE=2 SV=1 - [Q80X54_MOUSE]	0		0
Q8BNX1	C-type lectin domain family 4 member G OS=Mus musculus OX=10090 GN=Clec4g PE=1 SV=1 - [CLC4G_MOUSE]	30434759	5.71576	11.56	3	4
B8JJN0	C3/C5 convertase OS=Mus musculus OX=10090 GN=Gm20547 PE=4 SV=1 - [B8JJN0_MOUSE]	1.63957e+08	38.0256	6.97	8	18
Q61171	Peroxiredoxin-2 OS=Mus musculus OX=10090 GN=Prdx2 PE=1 SV=3 - [PRDX2_MOUSE]	1545543212	7.79665	5.56	1	3
Q3UFS5	Uncharacterized protein OS=Mus musculus OX=10090 GN=Pltp PE=1 SV=1 - [Q3UFS5_MOUSE]	0		0
A0A286YCX6	Trafficking protein particle complex 8 OS=Mus musculus OX=10090 GN=Trappc8 PE=1 SV=2 - [A0A286YCX6_MOUSE]	0		0
Q8BGA5	KRR1 small subunit processome component homolog OS=Mus musculus OX=10090 GN=Krr1 PE=2 SV=1 - [KRR1_MOUSE]	2.20231e+07	2.26805	2.37	1	1
A0A075B6D5	Immunoglobulin kappa chain variable 19-93 OS=Mus musculus OX=10090 GN=Igkv19-93 PE=1 SV=7 - [A0A075B6D5_MOUSE]	2.02961e+07	0	9.65	1	2
Q60590	Alpha-1-acid glycoprotein 1 OS=Mus musculus OX=10090 GN=Orm1 PE=1 SV=1 - [A1AG1_MOUSE]	1.07742e+08	8.22786	11.59	2	3
Q8K288	Tumor necrosis factor alpha-induced protein 8-like protein 1 OS=Mus musculus OX=10090 GN=Tnfaip8l1 PE=1 SV=1 - [TP8L1_MOUSE]	0		0
Q3TT85	PseudoU_synth_1 domain-containing protein OS=Mus musculus OX=10090 GN=Pus1 PE=2 SV=1 - [Q3TT85_MOUSE]	40375572	2.70106	2.54	1	1
Q9CY16	28S ribosomal protein S28, mitochondrial OS=Mus musculus OX=10090 GN=Mrps28 PE=1 SV=1 - [RT28_MOUSE]	0		0
D3YX34	Dynactin subunit 1 OS=Mus musculus OX=10090 GN=Dctn1 PE=1 SV=1 - [D3YX34_MOUSE]	0		0
A0A2I3BRQ3	Inter-alpha-trypsin inhibitor heavy chain H3 OS=Mus musculus OX=10090 GN=Itih3 PE=1 SV=1 - [A0A2I3BRQ3_MOUSE]	3.0239e+07	2.16018	5.87	2	4
Q3UDJ2	Uncharacterized protein OS=Mus musculus OX=10090 GN=Sgpl1 PE=2 SV=1 - [Q3UDJ2_MOUSE]	2.94884e+07	0	1.23	1	1
Q9CYD3	Cartilage-associated protein OS=Mus musculus OX=10090 GN=Crtap PE=1 SV=3 - [CRTAP_MOUSE]	0		0
P01642	Ig kappa chain V-V region L7 (Fragment) OS=Mus musculus OX=10090 GN=Gm10881 PE=1 SV=1 - [KV5A9_MOUSE]	1.6032e+08	5.72431	10.43	1	2
A0A0B4J1J2	Immunoglobulin kappa chain variable 5-43 (Fragment) OS=Mus musculus OX=10090 GN=Igkv5-43 PE=1 SV=1 - [A0A0B4J1J2_MOUSE]	1.6032e+08	5.72431	10.43	1	2
Q8BH80	Vesicle-associated membrane protein, associated protein B and C OS=Mus musculus OX=10090 GN=Vapb PE=1 SV=1 - [Q8BH80_MOUSE]	8.39977e+07	10.515	10.7	2	4
D3Z5G7	Carboxylic ester hydrolase OS=Mus musculus OX=10090 GN=Ces1b PE=1 SV=1 - [D3Z5G7_MOUSE]	5.34314e+08	92.2026	16.93	8	42
Q8CB17	Uncharacterized protein OS=Mus musculus OX=10090 GN=Fetub PE=2 SV=1 - [Q8CB17_MOUSE]	136518168	3.96919	2.32	1	2
P19536	Cytochrome c oxidase subunit 5B, mitochondrial OS=Mus musculus OX=10090 GN=Cox5b PE=1 SV=1 - [COX5B_MOUSE]	0
Q6NS54	Na(+)/H(+) exchange regulatory cofactor NHE-RF OS=Mus musculus OX=10090 GN=Slc9a3r2 PE=1 SV=1 - [Q6NS54_MOUSE]	0		0
A0A0N4SVL8	Multimerin-1 OS=Mus musculus OX=10090 GN=Mmrn1 PE=1 SV=1 - [A0A0N4SVL8_MOUSE]	61832380	15.0992	7.78	8	9
M0QWF7	Predicted gene 2042 (Fragment) OS=Mus musculus OX=10090 GN=Gm2042 PE=4 SV=1 - [M0QWF7_MOUSE]	0		0
Q3UEM7	Fibrinogen C-terminal domain-containing protein OS=Mus musculus OX=10090 GN=Fgg PE=1 SV=1 - [Q3UEM7_MOUSE]	0		0
Q8VEI1	Cct6a protein OS=Mus musculus OX=10090 GN=Cct6a PE=2 SV=1 - [Q8VEI1_MOUSE]	0		0
Q8JZN5	Complex I assembly factor ACAD9, mitochondrial OS=Mus musculus OX=10090 GN=Acad9 PE=1 SV=2 - [ACAD9_MOUSE]	0		0
Q9DBG5	Perilipin-3 OS=Mus musculus OX=10090 GN=Plin3 PE=1 SV=1 - [PLIN3_MOUSE]	0		0
A2AFJ1	Histone-binding protein RBBP7 OS=Mus musculus OX=10090 GN=Rbbp7 PE=1 SV=1 - [A2AFJ1_MOUSE]	0		0
A2AQ07	Tubulin beta-1 chain OS=Mus musculus OX=10090 GN=Tubb1 PE=1 SV=1 - [TBB1_MOUSE]	0		0
Q8VCY3	cDNA sequence BC089597 OS=Mus musculus OX=10090 GN=Rdh16f2 PE=2 SV=1 - [Q8VCY3_MOUSE]	6.36428e+07	2.58201	3.14	1	1
A0A1W2P7Q1	Exonuclease 3'-5' domain-containing protein 2 (Fragment) OS=Mus musculus OX=10090 GN=Exd2 PE=1 SV=1 - [A0A1W2P7Q1_MOUSE]	0		0
Q9DC51	Guanine nucleotide-binding protein G(i) subunit alpha-3 OS=Mus musculus OX=10090 GN=Gnai3 PE=1 SV=3 - [GNAI3_MOUSE]	34849185	5.46889	6.5	2	2
B1ASP2	Tyrosine-protein kinase OS=Mus musculus OX=10090 GN=Jak1 PE=1 SV=1 - [B1ASP2_MOUSE]	0		0
Q8BP92	Reticulocalbin-2 OS=Mus musculus OX=10090 GN=Rcn2 PE=1 SV=1 - [RCN2_MOUSE]	0		0
Q8QZY9	Splicing factor 3B subunit 4 OS=Mus musculus OX=10090 GN=Sf3b4 PE=1 SV=1 - [SF3B4_MOUSE]	0		0
P51658	Estradiol 17-beta-dehydrogenase 2 OS=Mus musculus OX=10090 GN=Hsd17b2 PE=1 SV=2 - [DHB2_MOUSE]	2.77927e+08	0	4.46	2	3
Q58E49	Histone deacetylase OS=Mus musculus OX=10090 GN=Hdac1 PE=2 SV=1 - [Q58E49_MOUSE]	0		0
E0CXZ9	K(+) channel subunit beta-1 OS=Mus musculus OX=10090 GN=Kcnab2 PE=1 SV=2 - [E0CXZ9_MOUSE]	0		0
D3Z2K2	28S ribosomal protein S14, mitochondrial OS=Mus musculus OX=10090 GN=Mrps14 PE=1 SV=1 - [D3Z2K2_MOUSE]	0		0
P50285	Dimethylaniline monooxygenase [N-oxide-forming] 1 OS=Mus musculus OX=10090 GN=Fmo1 PE=1 SV=1 - [FMO1_MOUSE]	0		0
Q3US15	NAD(P)-dependent steroid dehydrogenase-like protein OS=Mus musculus OX=10090 GN=Nsdhl PE=1 SV=1 - [Q3US15_MOUSE]	0		0
Q3U276	Succinate dehydrogenase assembly factor 1, mitochondrial OS=Mus musculus OX=10090 GN=Sdhaf1 PE=1 SV=1 - [SDHF1_MOUSE]	46381710	1.812	5.93	1	1
Q8BYL4	Tyrosine--tRNA ligase, mitochondrial OS=Mus musculus OX=10090 GN=Yars2 PE=1 SV=2 - [SYYM_MOUSE]	3.13046e+06	0	2.75	1	1
P63101	14-3-3 protein zeta/delta OS=Mus musculus OX=10090 GN=Ywhaz PE=1 SV=1 - [1433Z_MOUSE]	0		0
A0A2I3BQS8	Uncharacterized protein OS=Mus musculus OX=10090 PE=4 SV=1 - [A0A2I3BQS8_MOUSE]	0		0
Q9D0D3	Poly(A) RNA polymerase, mitochondrial OS=Mus musculus OX=10090 GN=Mtpap PE=1 SV=1 - [PAPD1_MOUSE]	0		0
Q9D7N9	Adipocyte plasma membrane-associated protein OS=Mus musculus OX=10090 GN=Apmap PE=1 SV=1 - [APMAP_MOUSE]	0		0
P59999	Actin-related protein 2/3 complex subunit 4 OS=Mus musculus OX=10090 GN=Arpc4 PE=1 SV=3 - [ARPC4_MOUSE]	0
Q9DCD9	Uncharacterized protein OS=Mus musculus OX=10090 PE=2 SV=1 - [Q9DCD9_MOUSE]	0		0
Q9R0H5	Keratin, type II cytoskeletal 71 OS=Mus musculus OX=10090 GN=Krt71 PE=1 SV=1 - [K2C71_MOUSE]	1.52621e+11	477.135	4.01	3	181
P07744	Keratin, type II cytoskeletal 4 OS=Mus musculus OX=10090 GN=Krt4 PE=1 SV=2 - [K2C4_MOUSE]	1.63214e+10	203.457	4.95	6	88
Q99P72-5	Isoform B of Reticulon-4 OS=Mus musculus OX=10090 GN=Rtn4 - [RTN4_MOUSE]	0		0
P14576	Signal recognition particle 54 kDa protein OS=Mus musculus OX=10090 GN=Srp54 PE=1 SV=2 - [SRP54_MOUSE]	0		0
A0A0R4J1N8	Retinol dehydrogenase 13 OS=Mus musculus OX=10090 GN=Rdh13 PE=1 SV=1 - [A0A0R4J1N8_MOUSE]	0		0
Q91VE6	MKI67 FHA domain-interacting nucleolar phosphoprotein OS=Mus musculus OX=10090 GN=Nifk PE=1 SV=1 - [MK67I_MOUSE]	0		0
G3X922	DnaJ heat shock protein family (Hsp40) member C13 OS=Mus musculus OX=10090 GN=Dnajc13 PE=1 SV=1 - [G3X922_MOUSE]	0		0
P49718	DNA replication licensing factor MCM5 OS=Mus musculus OX=10090 GN=Mcm5 PE=1 SV=2 - [MCM5_MOUSE]	3.6506e+07	10.1944	6.54	4	5
Q8VCR2-2	Isoform 2 of 17-beta-hydroxysteroid dehydrogenase 13 OS=Mus musculus OX=10090 GN=Hsd17b13 - [DHB13_MOUSE]	4.36359e+07	2.73652	3.67	1	1
Q8BGZ7	Keratin, type II cytoskeletal 75 OS=Mus musculus OX=10090 GN=Krt75 PE=1 SV=1 - [K2C75_MOUSE]	9.61961e+10	777.826	10.53	9	303
Q3TNE5	IRG-type G domain-containing protein OS=Mus musculus OX=10090 GN=Irgm2 PE=2 SV=1 - [Q3TNE5_MOUSE]	0		0
G3UY98	N6-adenosine-methyltransferase subunit METTL3 OS=Mus musculus OX=10090 GN=Mettl3 PE=1 SV=1 - [G3UY98_MOUSE]	10006235768	8.14642	22.22	1	4
A2NW55	E8 variable heavy chain (Fragment) OS=Mus musculus OX=10090 PE=2 SV=1 - [A2NW55_MOUSE]	4.94153e+08	1.64252	5.98	1	7
K7THH3	IgM heavy chain variable region (Fragment) OS=Mus musculus OX=10090 PE=2 SV=1 - [K7THH3_MOUSE]	52583109	0	22.22	1	1
P0DP27	Calmodulin-2 OS=Mus musculus OX=10090 GN=Calm2 PE=1 SV=1 - [CALM2_MOUSE]	43480986	3.09635	10.74	1	1
E9PWE9	Tyrosine-protein kinase OS=Mus musculus OX=10090 GN=Syk PE=1 SV=1 - [E9PWE9_MOUSE]	0		0
Q3TFF0	Uncharacterized protein OS=Mus musculus OX=10090 GN=Dnaja2 PE=2 SV=1 - [Q3TFF0_MOUSE]	0		0
Q80SX2	C4b-binding protein alpha-chain OS=Mus musculus OX=10090 GN=C4bp PE=2 SV=1 - [Q80SX2_MOUSE]	0		0
Q8HWB2	Histocompatibility 2, Q region locus 4 OS=Mus musculus OX=10090 GN=H2-Q4 PE=1 SV=1 - [Q8HWB2_MOUSE]	0		0
Q9CY57-5	Isoform 5 of Chromatin target of PRMT1 protein OS=Mus musculus OX=10090 GN=Chtop - [CHTOP_MOUSE]	5.36572e+07	2.62088	9.04	1	2
Q3TZW9	Tyrosine-protein phosphatase non-receptor type OS=Mus musculus OX=10090 GN=Ptpn1 PE=1 SV=1 - [Q3TZW9_MOUSE]	0		0
Q71LX8	Heat shock protein 84b OS=Mus musculus OX=10090 GN=Hsp90ab1 PE=1 SV=1 - [Q71LX8_MOUSE]	4.3219e+07	3.45905	4.56	2	2
Q3TNA0	Uncharacterized protein OS=Mus musculus OX=10090 GN=Cyp4b1 PE=1 SV=1 - [Q3TNA0_MOUSE]	0		0
Q3UF24	Calcium-activated neutral proteinase 1 (Fragment) OS=Mus musculus OX=10090 GN=Capn1 PE=2 SV=1 - [Q3UF24_MOUSE]	0		0
Q64369	Y-box binding protein (Fragment) OS=Mus musculus OX=10090 GN=Igf2bp3 PE=2 SV=1 - [Q64369_MOUSE]	8.53375e+07	16.6841	12.04	3	6
A0PJE6	Pccb protein (Fragment) OS=Mus musculus OX=10090 GN=Pccb PE=2 SV=1 - [A0PJE6_MOUSE]	0		0
Q9R118	Serine protease HTRA1 OS=Mus musculus OX=10090 GN=Htra1 PE=1 SV=2 - [HTRA1_MOUSE]	0		0
E9Q175	Unconventional myosin-6 OS=Mus musculus OX=10090 GN=Myo6 PE=1 SV=1 - [E9Q175_MOUSE]	2.52068e+07	2.12439	3.27	3	3
Q5SW83	Uncharacterized protein OS=Mus musculus OX=10090 GN=Actr2 PE=1 SV=1 - [Q5SW83_MOUSE]	0		0
Q9CRV6	UBZ4-type domain-containing protein (Fragment) OS=Mus musculus OX=10090 GN=Polk PE=2 SV=1 - [Q9CRV6_MOUSE]	0		0
A2AE15	Complement factor properdin OS=Mus musculus OX=10090 GN=Cfp PE=2 SV=1 - [A2AE15_MOUSE]	1.70495e+09	60.9486	10.56	5	19
Q3TLL6	RNA helicase OS=Mus musculus OX=10090 GN=Eif4a1 PE=2 SV=1 - [Q3TLL6_MOUSE]	0		0
P62267	40S ribosomal protein S23 OS=Mus musculus OX=10090 GN=Rps23 PE=1 SV=3 - [RS23_MOUSE]	0		0
Q9Z1P7	KN motif and ankyrin repeat domain-containing protein 3 OS=Mus musculus OX=10090 GN=Kank3 PE=1 SV=1 - [KANK3_MOUSE]	0		0
Q9CY30	Uncharacterized protein OS=Mus musculus OX=10090 GN=Nt5dc2 PE=2 SV=1 - [Q9CY30_MOUSE]	0		0
B1AQ75	Keratin, type I cuticular Ha6 OS=Mus musculus OX=10090 GN=Krt36 PE=1 SV=1 - [KRT36_MOUSE]	118102562	1.87543	1.48	1	1
Q9Z1R9	Protease, serine 1 (trypsin 1) OS=Mus musculus OX=10090 GN=Prss1 PE=1 SV=1 - [Q9Z1R9_MOUSE]	5815079282	227.046	17.48	3	123
Q8C2T9	Uncharacterized protein OS=Mus musculus OX=10090 GN=Ik PE=2 SV=1 - [Q8C2T9_MOUSE]	0		0
Q8C9M6	39S ribosomal protein L33, mitochondrial OS=Mus musculus OX=10090 PE=2 SV=1 - [Q8C9M6_MOUSE]	0		0
Q8CFB4	Guanylate-binding protein 5 OS=Mus musculus OX=10090 GN=Gbp5 PE=1 SV=2 - [GBP5_MOUSE]	0		0
Q3UBR8	Mitochondrial import inner membrane translocase subunit TIM17 OS=Mus musculus OX=10090 GN=Timm17b PE=2 SV=1 - [Q3UBR8_MOUSE]	0		0
K7T9N8	IgA heavy chain variable region (Fragment) OS=Mus musculus OX=10090 PE=2 SV=1 - [K7T9N8_MOUSE]	8.35189e+07	2.6184	21.43	1	2
Q3UAC4	RNA helicase OS=Mus musculus OX=10090 GN=Ddx41 PE=2 SV=1 - [Q3UAC4_MOUSE]	0		0
Q9CRH9	Aldedh domain-containing protein (Fragment) OS=Mus musculus OX=10090 GN=Aldh9a1 PE=2 SV=1 - [Q9CRH9_MOUSE]	81249652	3.86983	12.82	1	1
Q9Z2T6	Keratin, type II cuticular Hb5 OS=Mus musculus OX=10090 GN=Krt85 PE=1 SV=2 - [KRT85_MOUSE]	57561907992	137.006	2.17	1	51
Q3UEJ8	Sarcosine oxidase OS=Mus musculus OX=10090 GN=Pipox PE=1 SV=1 - [Q3UEJ8_MOUSE]	0		0
A0A1L1SUN1	60S ribosomal protein L29 (Fragment) OS=Mus musculus OX=10090 GN=Rpl29 PE=1 SV=1 - [A0A1L1SUN1_MOUSE]	0		0
E0CZ84	Cerebral cavernous malformations protein 2 homolog (Fragment) OS=Mus musculus OX=10090 GN=Ccm2 PE=1 SV=1 - [E0CZ84_MOUSE]	0		0
Q80XK7	Vacuolar protein sorting 33A (Yeast) OS=Mus musculus OX=10090 GN=Vps33a PE=2 SV=1 - [Q80XK7_MOUSE]	0		0
Q0VGU0	SAR1 gene homolog B (S. cerevisiae) OS=Mus musculus OX=10090 GN=Sar1b PE=1 SV=1 - [Q0VGU0_MOUSE]	0		0
Q3UJP4	T-complex protein 1 subunit gamma OS=Mus musculus OX=10090 GN=Cct3 PE=2 SV=1 - [Q3UJP4_MOUSE]	0		0
Q9CPN9	RIKEN cDNA 2210010C04 gene OS=Mus musculus OX=10090 GN=2210010C04Rik PE=1 SV=1 - [Q9CPN9_MOUSE]	4.36009e+08	15.8232	21.05	2	9
Q3UV17	Keratin, type II cytoskeletal 2 oral OS=Mus musculus OX=10090 GN=Krt76 PE=1 SV=1 - [K22O_MOUSE]	1.63214e+10	211.548	11.11	9	93
Q6IMF0	Keratin, type II cuticular 87 OS=Mus musculus OX=10090 GN=Krt87 PE=2 SV=2 - [KRT87_MOUSE]	0		0
D3Z5K6	Mitochondrial import inner membrane translocase subunit TIM14 OS=Mus musculus OX=10090 GN=Dnajc19 PE=1 SV=1 - [D3Z5K6_MOUSE]	0
Q542M5	Galectin OS=Mus musculus OX=10090 GN=Lgals8 PE=1 SV=1 - [Q542M5_MOUSE]	0		0
Q8R035	Peptidyl-tRNA hydrolase ICT1, mitochondrial OS=Mus musculus OX=10090 GN=Mrpl58 PE=1 SV=1 - [ICT1_MOUSE]	0		0
Q8C079-3	Isoform 3 of Striatin-interacting protein 1 OS=Mus musculus OX=10090 GN=Strip1 - [STRP1_MOUSE]	0		0
B1AWE0	Clathrin light chain OS=Mus musculus OX=10090 GN=Clta PE=1 SV=1 - [B1AWE0_MOUSE]	0		0
Q9CZP5	Mitochondrial chaperone BCS1 OS=Mus musculus OX=10090 GN=Bcs1l PE=1 SV=1 - [BCS1_MOUSE]	0		0
F8WJG3	Transformer-2 protein homolog beta OS=Mus musculus OX=10090 GN=Tra2b PE=1 SV=1 - [F8WJG3_MOUSE]	0		0
Q059V7	Cathepsin G OS=Mus musculus OX=10090 GN=Ctsg PE=2 SV=1 - [Q059V7_MOUSE]	0		0
P35441	Thrombospondin-1 OS=Mus musculus OX=10090 GN=Thbs1 PE=1 SV=1 - [TSP1_MOUSE]	2.75575e+07	5.36454	3.25	2	2
Q91WN4-2	Isoform 2 of Kynurenine 3-monooxygenase OS=Mus musculus OX=10090 GN=Kmo - [KMO_MOUSE]	56553870	2.3642	2.02	1	1
A0A494B947	Splicing factor U2AF 35 kDa subunit (Fragment) OS=Mus musculus OX=10090 GN=U2af1 PE=1 SV=1 - [A0A494B947_MOUSE]	0		0
Q9CQF8	Ribosomal protein 63, mitochondrial OS=Mus musculus OX=10090 GN=Mrpl57 PE=1 SV=1 - [RT63_MOUSE]	0		0
E9Q5B6	Heterogeneous nuclear ribonucleoprotein D0 (Fragment) OS=Mus musculus OX=10090 GN=Hnrnpd PE=1 SV=1 - [E9Q5B6_MOUSE]	0		0
Q4JFI8	Pentaxin OS=Mus musculus OX=10090 GN=Apcs PE=1 SV=1 - [Q4JFI8_MOUSE]	1.14477e+08	5.76773	11.61	2	5
E9PWM4	2-hydroxyacyl-CoA lyase 1 OS=Mus musculus OX=10090 GN=Hacl1 PE=1 SV=1 - [E9PWM4_MOUSE]	0		0
Q9ER38	Torsin-3A OS=Mus musculus OX=10090 GN=Tor3a PE=1 SV=2 - [TOR3A_MOUSE]	0		0
Q3TRW5	Uncharacterized protein OS=Mus musculus OX=10090 GN=Slc38a1 PE=2 SV=1 - [Q3TRW5_MOUSE]	0		0
Q3TFA9	Uncharacterized protein OS=Mus musculus OX=10090 GN=Tmod3 PE=2 SV=1 - [Q3TFA9_MOUSE]	0		0
A2A6T1	Cerebellar degeneration-related protein 2-like OS=Mus musculus OX=10090 GN=Cdr2l PE=1 SV=1 - [CDR2L_MOUSE]	0		0
Q8BSB7	Tissue factor pathway inhibitor OS=Mus musculus OX=10090 GN=Tfpi PE=1 SV=1 - [Q8BSB7_MOUSE]	0		0
E9PWS2	Pigment epithelium-derived factor OS=Mus musculus OX=10090 GN=Serpinf1 PE=1 SV=1 - [E9PWS2_MOUSE]	0
Q8BH35	Complement component C8 beta chain OS=Mus musculus OX=10090 GN=C8b PE=1 SV=1 - [CO8B_MOUSE]	8.20652e+07	11.0123	9	3	3
D3Z7C0	39S ribosomal protein L40, mitochondrial OS=Mus musculus OX=10090 GN=Mrpl40 PE=1 SV=1 - [D3Z7C0_MOUSE]	0		0
Q9EQI5	Chemokine subfamily B Cys-X-Cys OS=Mus musculus OX=10090 GN=Ppbp PE=1 SV=1 - [Q9EQI5_MOUSE]	0		0
Q02105	Complement C1q subcomponent subunit C OS=Mus musculus OX=10090 GN=C1qc PE=1 SV=2 - [C1QC_MOUSE]	6.20338e+09	114.463	20.33	4	41
E9Q108	Serine (or cysteine) peptidase inhibitor, clade B, member 6a (Fragment) OS=Mus musculus OX=10090 GN=Serpinb6a PE=1 SV=8 - [E9Q108_MOUSE]	0		0
Q9D0F3	Protein ERGIC-53 OS=Mus musculus OX=10090 GN=Lman1 PE=1 SV=1 - [LMAN1_MOUSE]	0		0
Q61750	JH-Cdelta locus (Fragment) OS=Mus musculus OX=10090 PE=4 SV=1 - [Q61750_MOUSE]	0		0
D3Z7Q2	Small integral membrane protein 20 OS=Mus musculus OX=10090 GN=Smim20 PE=1 SV=1 - [SIM20_MOUSE]	0
A0A075DC90	Cytochrome c oxidase subunit 2 OS=Mus musculus OX=10090 GN=COX2 PE=3 SV=1 - [A0A075DC90_MOUSE]	4.92557e+07	4.28747	13.22	2	2
B9EKL6	Protein tyrosine phosphatase 4a1 OS=Mus musculus OX=10090 GN=Ptp4a1 PE=1 SV=1 - [B9EKL6_MOUSE]	0		0
Q9JHH6	Carboxypeptidase B2 OS=Mus musculus OX=10090 GN=Cpb2 PE=1 SV=1 - [CBPB2_MOUSE]	0		0
B1B0B1	Protein phosphatase 1D (Fragment) OS=Mus musculus OX=10090 GN=Ppm1d PE=1 SV=8 - [B1B0B1_MOUSE]	0		0
Q3TJN6	Sorting nexin OS=Mus musculus OX=10090 GN=Snx5 PE=2 SV=1 - [Q3TJN6_MOUSE]	0		0
Q8R4R6	Nucleoporin NUP35 OS=Mus musculus OX=10090 GN=Nup35 PE=1 SV=2 - [NUP35_MOUSE]	0		0
D3YWY6	Mitochondrial pyruvate carrier OS=Mus musculus OX=10090 GN=Mpc1 PE=1 SV=1 - [D3YWY6_MOUSE]	0		0
Q4G0C2	Prss3 protein (Fragment) OS=Mus musculus OX=10090 GN=Prss3 PE=2 SV=1 - [Q4G0C2_MOUSE]	8.96813e+08	8.15994	20	2	6
Q9D0I4	Syntaxin-17 OS=Mus musculus OX=10090 GN=Stx17 PE=1 SV=1 - [STX17_MOUSE]	0		0
B2RXR1	Coiled-coil domain containing 88B OS=Mus musculus OX=10090 GN=Ccdc88b PE=2 SV=1 - [B2RXR1_MOUSE]	6.1642e+06	1.87749	0.81	1	1
Q8R2Y8	Peptidyl-tRNA hydrolase 2, mitochondrial OS=Mus musculus OX=10090 GN=Ptrh2 PE=1 SV=1 - [PTH2_MOUSE]	0
Q9CQU8	Mitochondrial inner membrane protease subunit 1 OS=Mus musculus OX=10090 GN=Immp1l PE=1 SV=1 - [IMP1L_MOUSE]	0		0
Q6A0D4	Raftlin OS=Mus musculus OX=10090 GN=Rftn1 PE=1 SV=4 - [RFTN1_MOUSE]	0		0
I6L985	Igh protein OS=Mus musculus OX=10090 GN=Igh PE=1 SV=1 - [I6L985_MOUSE]	1.7205e+08	38.0408	16.42	6	17
Q9D7S7-2	Isoform 2 of 60S ribosomal protein L22-like 1 OS=Mus musculus OX=10090 GN=Rpl22l1 - [RL22L_MOUSE]	0
Q9CQJ1	HIG1 domain family member 2A OS=Mus musculus OX=10090 GN=Higd2a PE=3 SV=1 - [HIG2A_MOUSE]	0
Q4FJL8	2'-phospho-ADP-ribosyl cyclase OS=Mus musculus OX=10090 GN=Cd38 PE=1 SV=1 - [Q4FJL8_MOUSE]	0		0
Q3TSQ1	Sodium/potassium-transporting ATPase subunit beta OS=Mus musculus OX=10090 GN=Atp1b1 PE=2 SV=1 - [Q3TSQ1_MOUSE]	0		0
Q3UCF2	Uncharacterized protein OS=Mus musculus OX=10090 GN=Cdc5l PE=1 SV=1 - [Q3UCF2_MOUSE]	8.42397e+06	0	0.75	1	1
Q8K0U4	Heat shock 70 kDa protein 12A OS=Mus musculus OX=10090 GN=Hspa12a PE=1 SV=1 - [HS12A_MOUSE]	38887968	2.42642	1.78	1	1
Q3TDS7	Calpain catalytic domain-containing protein OS=Mus musculus OX=10090 GN=Capn5 PE=2 SV=1 - [Q3TDS7_MOUSE]	0		0
B7ZNJ1	Fibronectin OS=Mus musculus OX=10090 GN=Fn1 PE=1 SV=1 - [B7ZNJ1_MOUSE]	0		0
Q505A8	Ribosomal protein L39 OS=Mus musculus OX=10090 GN=Rpl39 PE=2 SV=1 - [Q505A8_MOUSE]	0		0
H3BLL4	Heterogeneous nuclear ribonucleoprotein K OS=Mus musculus OX=10090 GN=Hnrnpk PE=1 SV=1 - [H3BLL4_MOUSE]	0		0
Q99J99	3-mercaptopyruvate sulfurtransferase OS=Mus musculus OX=10090 GN=Mpst PE=1 SV=4 - [THTM_MOUSE]	0
Q8JZX4	Splicing factor 45 OS=Mus musculus OX=10090 GN=Rbm17 PE=1 SV=1 - [SPF45_MOUSE]	0		0
Q792Z1	Trypsin 10 OS=Mus musculus OX=10090 GN=Try10 PE=1 SV=1 - [Q792Z1_MOUSE]	2.52404e+09	107.434	18.7	2	29
Q7M754	Try10-like trypsinogen OS=Mus musculus OX=10090 GN=Gm5409 PE=2 SV=1 - [Q7M754_MOUSE]	1085470993	41.727	19.51	2	17
Q9Z2L2	Truncated hsp25 (Fragment) OS=Mus musculus OX=10090 GN=Hspb1 PE=2 SV=1 - [Q9Z2L2_MOUSE]	172837389	5.05765	19.51	1	1
Q8BNF8	Uncharacterized protein OS=Mus musculus OX=10090 GN=Vcp PE=2 SV=1 - [Q8BNF8_MOUSE]	9.41659e+06	2.17381	3.6	2	3
A0A0A6YWF5	Sodium-coupled neutral amino acid transporter 3 (Fragment) OS=Mus musculus OX=10090 GN=Slc38a3 PE=1 SV=1 - [A0A0A6YWF5_MOUSE]	0		0
Q9CVT6	Mitochondrial import inner membrane translocase subunit Tim21 (Fragment) OS=Mus musculus OX=10090 GN=Timm21 PE=2 SV=1 - [Q9CVT6_MOUSE]	0		0
P61804	Dolichyl-diphosphooligosaccharide--protein glycosyltransferase subunit DAD1 OS=Mus musculus OX=10090 GN=Dad1 PE=1 SV=3 - [DAD1_MOUSE]	0		0
M1VB37	Metastasis-associated protein MTA1 isoform 7 OS=Mus musculus OX=10090 GN=Mta1 PE=2 SV=1 - [M1VB37_MOUSE]	0		0
Q99P30-3	Isoform 3 of Peroxisomal coenzyme A diphosphatase NUDT7 OS=Mus musculus OX=10090 GN=Nudt7 - [NUDT7_MOUSE]	1.44363e+07	2.23385	4.63	1	1
A0A0U1RNL7	Protein-serine/threonine kinase OS=Mus musculus OX=10090 GN=Bckdk PE=1 SV=1 - [A0A0U1RNL7_MOUSE]	0		0
A0A075B5V8	Immunoglobulin heavy variable 1-47 OS=Mus musculus OX=10090 GN=Ighv1-47 PE=4 SV=1 - [A0A075B5V8_MOUSE]	0		0
P18528	Ig heavy chain V region 6.96 OS=Mus musculus OX=10090 PE=4 SV=1 - [HVM57_MOUSE]	18221450	2.96175	19.39	1	1
Q4FJX9	Superoxide dismutase OS=Mus musculus OX=10090 GN=Sod2 PE=1 SV=1 - [Q4FJX9_MOUSE]	0		0
B7ZWF1	RNA helicase OS=Mus musculus OX=10090 GN=Ddx3x PE=2 SV=1 - [B7ZWF1_MOUSE]	0		0
A0A0R4IZZ5	C-type lectin domain family 4 member F OS=Mus musculus OX=10090 GN=Clec4f PE=1 SV=1 - [A0A0R4IZZ5_MOUSE]	7.23827e+07	19.4549	10.04	4	7
Q922Z5	Abhd5 protein (Fragment) OS=Mus musculus OX=10090 GN=Abhd5 PE=2 SV=1 - [Q922Z5_MOUSE]	0		0
Q3UFY8	tRNA methyltransferase 10 homolog C OS=Mus musculus OX=10090 GN=Trmt10c PE=1 SV=2 - [TM10C_MOUSE]	0		0
Q3TRN7	Uncharacterized protein (Fragment) OS=Mus musculus OX=10090 GN=Gypa PE=2 SV=1 - [Q3TRN7_MOUSE]	378307298	7.38173	19.28	2	5
P10649	Glutathione S-transferase Mu 1 OS=Mus musculus OX=10090 GN=Gstm1 PE=1 SV=2 - [GSTM1_MOUSE]	0		0
Q8BWG8-2	Isoform 1B of Beta-arrestin-1 OS=Mus musculus OX=10090 GN=Arrb1 - [ARRB1_MOUSE]	0		0
Q9EP69	Phosphatidylinositol-3-phosphatase SAC1 OS=Mus musculus OX=10090 GN=Sacm1l PE=1 SV=1 - [SAC1_MOUSE]	2.06761e+06	0	1.53	1	1
Q3TFP0	Serine/arginine-rich-splicing factor 10 OS=Mus musculus OX=10090 GN=Srsf10 PE=1 SV=1 - [Q3TFP0_MOUSE]	0		0
Q8CHZ4	Cd209f protein (Fragment) OS=Mus musculus OX=10090 GN=Cd209f PE=2 SV=1 - [Q8CHZ4_MOUSE]	0
O09048	Glycine tyrosine-rich hair keratin protein OS=Mus musculus OX=10090 GN=1110025L11Rik PE=2 SV=1 - [O09048_MOUSE]	0
Q8BZ03	Serine/threonine-protein kinase D2 OS=Mus musculus OX=10090 GN=Prkd2 PE=1 SV=1 - [KPCD2_MOUSE]	0		0
Q8CA90	Histone H2A OS=Mus musculus OX=10090 GN=Macroh2a1 PE=2 SV=1 - [Q8CA90_MOUSE]	0		0
Q6IRT4	Eukaryotic translation initiation factor 3 subunit F OS=Mus musculus OX=10090 GN=Eif3f PE=2 SV=1 - [Q6IRT4_MOUSE]	0		0
A0A0R4J1N9	Transcription factor A, mitochondrial OS=Mus musculus OX=10090 GN=Tfam PE=1 SV=1 - [A0A0R4J1N9_MOUSE]	0		0
P97384	Annexin A11 OS=Mus musculus OX=10090 GN=Anxa11 PE=1 SV=2 - [ANX11_MOUSE]	3.61736e+07	6.39607	6.56	3	3
Q9CPY7-2	Isoform 2 of Cytosol aminopeptidase OS=Mus musculus OX=10090 GN=Lap3 - [AMPL_MOUSE]	0		0
Q78IK2	ATP synthase membrane subunit K, mitochondrial OS=Mus musculus OX=10090 GN=Atp5mk PE=1 SV=1 - [ATPMK_MOUSE]	0		0
A0A075B5K2	Immunoglobulin kappa chain variable 9-124 OS=Mus musculus OX=10090 GN=Igkv9-124 PE=1 SV=7 - [A0A075B5K2_MOUSE]	1.21461e+07	1.62488	18.95	1	1
A0A077S2U6	1,4-beta-N-acetylmuramidase C OS=Mus musculus OX=10090 GN=Lyz2 PE=1 SV=1 - [A0A077S2U6_MOUSE]	0		0
B2RPU5	TRAF3 interacting protein 3 OS=Mus musculus OX=10090 GN=Traf3ip3 PE=2 SV=1 - [B2RPU5_MOUSE]	0		0
Q9DBN5	Lon protease homolog 2, peroxisomal OS=Mus musculus OX=10090 GN=Lonp2 PE=1 SV=1 - [LONP2_MOUSE]	0		0
Q9CZ83	39S ribosomal protein L55, mitochondrial OS=Mus musculus OX=10090 GN=Mrpl55 PE=1 SV=1 - [RM55_MOUSE]	0		0
F8WI18	Phosphatidylinositol 4-phosphate 5-kinase type-1 alpha OS=Mus musculus OX=10090 GN=Pip5k1a PE=1 SV=1 - [F8WI18_MOUSE]	0		0
Q8BPB5	EGF-containing fibulin-like extracellular matrix protein 1 OS=Mus musculus OX=10090 GN=Efemp1 PE=1 SV=1 - [FBLN3_MOUSE]	7.5176e+07	9.95376	12.37	4	7
Q8BGQ1-2	Isoform 2 of Spermatogenesis-defective protein 39 homolog OS=Mus musculus OX=10090 GN=Vipas39 - [SPE39_MOUSE]	0		0
Q9Z1Q0	PTB-associated splicing factor (Fragment) OS=Mus musculus OX=10090 GN=Sfpq PE=2 SV=1 - [Q9Z1Q0_MOUSE]	0		0
E9QLB2	Lysophospholipase-like protein 1 OS=Mus musculus OX=10090 GN=Lyplal1 PE=1 SV=1 - [E9QLB2_MOUSE]	0
Q6NV83-3	Isoform 3 of U2 snRNP-associated SURP motif-containing protein OS=Mus musculus OX=10090 GN=U2surp - [SR140_MOUSE]	0		0
A0A0N4SV88	Cytochrome P450 26B1 OS=Mus musculus OX=10090 GN=Cyp26b1 PE=1 SV=1 - [A0A0N4SV88_MOUSE]	0		0
Q9DBH5	Vesicular integral-membrane protein VIP36 OS=Mus musculus OX=10090 GN=Lman2 PE=1 SV=2 - [LMAN2_MOUSE]	0		0
E9Q748	Antileukoproteinase OS=Mus musculus OX=10090 GN=Slpi PE=1 SV=1 - [E9Q748_MOUSE]	0		0
A2A9C6	Mediator of RNA polymerase II transcription subunit 8 (Fragment) OS=Mus musculus OX=10090 GN=Med8 PE=1 SV=1 - [A2A9C6_MOUSE]	0
P62862	40S ribosomal protein S30 OS=Mus musculus OX=10090 GN=Fau PE=1 SV=1 - [RS30_MOUSE]	0		0
Q60994	Adiponectin OS=Mus musculus OX=10090 GN=Adipoq PE=1 SV=2 - [ADIPO_MOUSE]	24212379	2.09806	3.64	1	1
Q2HZ94	Macrophage mannose receptor 1 OS=Mus musculus OX=10090 GN=Mrc1 PE=1 SV=1 - [Q2HZ94_MOUSE]	1.86513e+07	0	0.82	1	1
Q91VL2	Thrap3 protein (Fragment) OS=Mus musculus OX=10090 GN=Thrap3 PE=2 SV=1 - [Q91VL2_MOUSE]	0		0
A0A1B0GR84	Transmembrane protein 160 OS=Mus musculus OX=10090 GN=Tmem160 PE=1 SV=1 - [A0A1B0GR84_MOUSE]	0
Q9CPT5	Nucleolar protein 16 OS=Mus musculus OX=10090 GN=Nop16 PE=1 SV=1 - [NOP16_MOUSE]	0		0
Q3TDX2	Vesicle-fusing ATPase OS=Mus musculus OX=10090 GN=Vps4a PE=2 SV=1 - [Q3TDX2_MOUSE]	0		0
A0A087WR97	TAR DNA-binding protein 43 (Fragment) OS=Mus musculus OX=10090 GN=Tardbp PE=1 SV=1 - [A0A087WR97_MOUSE]	0		0
Q61805	Lipopolysaccharide-binding protein OS=Mus musculus OX=10090 GN=Lbp PE=1 SV=2 - [LBP_MOUSE]	0		0
A0A0B6VMB2	MAb 31C6 heavy chain OS=Mus musculus OX=10090 GN=HC PE=4 SV=1 - [A0A0B6VMB2_MOUSE]	1.7205e+08	28.4506	11.96	4	13
Q8VED5	Keratin, type II cytoskeletal 79 OS=Mus musculus OX=10090 GN=Krt79 PE=1 SV=2 - [K2C79_MOUSE]	3.39322e+10	309.797	6.78	6	132
Q497I4	Keratin, type I cuticular Ha5 OS=Mus musculus OX=10090 GN=Krt35 PE=1 SV=1 - [KRT35_MOUSE]	7.35953e+07	3.60211	3.52	2	2
Q9D9C1	Uncharacterized protein (Fragment) OS=Mus musculus OX=10090 GN=Atad1 PE=2 SV=2 - [Q9D9C1_MOUSE]	0		0
Q99L88	Beta-1-syntrophin OS=Mus musculus OX=10090 GN=Sntb1 PE=1 SV=4 - [SNTB1_MOUSE]	0		0
A0A1W2P865	Protein LLP homolog OS=Mus musculus OX=10090 GN=Llph PE=1 SV=1 - [A0A1W2P865_MOUSE]	0		0
Q9DB15	39S ribosomal protein L12, mitochondrial OS=Mus musculus OX=10090 GN=Mrpl12 PE=1 SV=2 - [RM12_MOUSE]	0		0
Q3TRC8	Arrestin_C domain-containing protein OS=Mus musculus OX=10090 GN=Arrb2 PE=2 SV=1 - [Q3TRC8_MOUSE]	0		0
Q9QUM0	Integrin alpha-IIb OS=Mus musculus OX=10090 GN=Itga2b PE=1 SV=2 - [ITA2B_MOUSE]	0		0
Q5SYD0	Unconventional myosin-Id OS=Mus musculus OX=10090 GN=Myo1d PE=1 SV=1 - [MYO1D_MOUSE]	2.77561e+07	6.87179	5.27	4	4
Q9EQI8	39S ribosomal protein L46, mitochondrial OS=Mus musculus OX=10090 GN=Mrpl46 PE=1 SV=1 - [RM46_MOUSE]	0		0
Q91WL8-3	Isoform 3 of WW domain-containing oxidoreductase OS=Mus musculus OX=10090 GN=Wwox - [WWOX_MOUSE]	0		0
Q9D7E4	UPF0449 protein C19orf25 homolog OS=Mus musculus OX=10090 PE=1 SV=1 - [CS025_MOUSE]	0
A0A0M3HEP3	Lipoyl synthase, mitochondrial OS=Mus musculus OX=10090 GN=Lias PE=1 SV=1 - [A0A0M3HEP3_MOUSE]	0		0
Q3U6Y0	Protein kinase domain-containing protein OS=Mus musculus OX=10090 GN=Stk25 PE=2 SV=1 - [Q3U6Y0_MOUSE]	0		0
Q61703	Inter-alpha-trypsin inhibitor heavy chain H2 OS=Mus musculus OX=10090 GN=Itih2 PE=1 SV=1 - [ITIH2_MOUSE]	2.96954e+07	9.77518	4.97	3	6
F6TUL9	V-set and immunoglobulin domain-containing 4 OS=Mus musculus OX=10090 GN=Vsig4 PE=1 SV=1 - [F6TUL9_MOUSE]	21885453	2.87509	6.79	1	1
A0A494BBD8	Annexin OS=Mus musculus OX=10090 GN=Anxa1 PE=1 SV=1 - [A0A494BBD8_MOUSE]	0
Q9CYS6	Uncharacterized protein C2orf72 homolog OS=Mus musculus OX=10090 PE=1 SV=2 - [CB072_MOUSE]	78182959	3.37027	4.2	1	1
S4R2K0	Peptide deformylase OS=Mus musculus OX=10090 GN=Pdf PE=1 SV=1 - [S4R2K0_MOUSE]	0		0
Q924P6	VH186.2-D-J-C mu protein (Fragment) OS=Mus musculus OX=10090 GN=VH186.2-D-J-C mu PE=2 SV=1 - [Q924P6_MOUSE]	4.94153e+08	1.64252	4.9	1	7
Q05AH4	Ttc4 protein OS=Mus musculus OX=10090 GN=Ttc4 PE=2 SV=1 - [Q05AH4_MOUSE]	2.73262e+06	0	18.18	1	1
B2RWV7	2310014H01Rik protein OS=Mus musculus OX=10090 GN=Ppp1r18 PE=2 SV=1 - [B2RWV7_MOUSE]	0		0
Q3U335	Mammalian sterile twenty 3 kinase OS=Mus musculus OX=10090 GN=Stk24 PE=1 SV=1 - [Q3U335_MOUSE]	0		0
Q3UWC2	Serum amyloid A protein OS=Mus musculus OX=10090 GN=Saa1 PE=2 SV=1 - [Q3UWC2_MOUSE]	0		0
A0A0U1RNX2	Distal membrane-arm assembly complex protein 2 (Fragment) OS=Mus musculus OX=10090 GN=Dmac2 PE=1 SV=1 - [A0A0U1RNX2_MOUSE]	0
B7ZNH8	F8 protein OS=Mus musculus OX=10090 GN=F8 PE=2 SV=1 - [B7ZNH8_MOUSE]	0	0	0.31	1	1
P28666	Murinoglobulin-2 OS=Mus musculus OX=10090 GN=Mug2 PE=1 SV=2 - [MUG2_MOUSE]	1.94589e+08	74.9789	11.72	13	28
Q548T0	Syntaxin binding protein Munc18-2 OS=Mus musculus OX=10090 GN=Stxbp2 PE=1 SV=1 - [Q548T0_MOUSE]	0		0
O08599	Syntaxin-binding protein 1 OS=Mus musculus OX=10090 GN=Stxbp1 PE=1 SV=2 - [STXB1_MOUSE]	0		0
Q545I9	Protein S100 OS=Mus musculus OX=10090 GN=S100a6 PE=1 SV=1 - [Q545I9_MOUSE]	0		0
Q3V383	RFX1_trans_act domain-containing protein OS=Mus musculus OX=10090 PE=2 SV=1 - [Q3V383_MOUSE]	0		0
Q8BFZ9	Erlin-2 OS=Mus musculus OX=10090 GN=Erlin2 PE=1 SV=1 - [ERLN2_MOUSE]	0		0
Q921Y2	U3 small nucleolar ribonucleoprotein protein IMP3 OS=Mus musculus OX=10090 GN=Imp3 PE=2 SV=1 - [IMP3_MOUSE]	0		0
E9PVA6	ARF GTPase-activating protein GIT2 OS=Mus musculus OX=10090 GN=Git2 PE=1 SV=1 - [E9PVA6_MOUSE]	0		0
Q9QUK9	TESP4 OS=Mus musculus OX=10090 GN=Try5 PE=1 SV=1 - [Q9QUK9_MOUSE]	76290635904	5.74306	8.13	1	5
F7CUQ1	Bcl-2 homologous antagonist/killer OS=Mus musculus OX=10090 GN=Bak1 PE=1 SV=2 - [F7CUQ1_MOUSE]	0
O89020	Afamin OS=Mus musculus OX=10090 GN=Afm PE=1 SV=2 - [AFAM_MOUSE]	9.09993e+07	2.73079	5.59	3	3
Q6F4J1	Tubulin gamma chain OS=Mus musculus OX=10090 GN=Tubg1 PE=1 SV=1 - [Q6F4J1_MOUSE]	0		0
Q60597	2-oxoglutarate dehydrogenase, mitochondrial OS=Mus musculus OX=10090 GN=Ogdh PE=1 SV=3 - [ODO1_MOUSE]	2.10869e+07	1.73365	1.37	1	1
Q8CFG8	Complement C1s-B subcomponent OS=Mus musculus OX=10090 GN=C1sb PE=2 SV=1 - [CS1B_MOUSE]	1.99951e+09	199.218	17.59	10	68
Q811L7	Heterogeneous nuclear ribonucleoprotein H1 OS=Mus musculus OX=10090 GN=Hnrnph1 PE=1 SV=2 - [Q811L7_MOUSE]	0		0
Q9DCY1	Peptidyl-prolyl cis-trans isomerase OS=Mus musculus OX=10090 GN=Ppib PE=1 SV=1 - [Q9DCY1_MOUSE]	0		0
E9PXS9	ESCRT-II complex subunit VPS25 OS=Mus musculus OX=10090 GN=Vps25 PE=1 SV=1 - [E9PXS9_MOUSE]	0		0
A0A2Z4SXH6	MHC class II antigen D (Fragment) OS=Mus musculus OX=10090 GN=H2-D1 PE=3 SV=1 - [A0A2Z4SXH6_MOUSE]	0		0
D3Z5I1	Zinc finger CCCH-type antiviral protein 1 OS=Mus musculus OX=10090 GN=Zc3hav1 PE=1 SV=1 - [D3Z5I1_MOUSE]	0		0
J7NUP1	Interferon-gamma-inducible GTPase Ifggd3 protein OS=Mus musculus OX=10090 GN=Irgm1 PE=1 SV=1 - [J7NUP1_MOUSE]	3.38157e+07	2.75029	5.34	1	1
E9Q7G1	Transmembrane p24-trafficking protein 7 OS=Mus musculus OX=10090 GN=Tmed7 PE=1 SV=1 - [E9Q7G1_MOUSE]	0
O55143-2	Isoform 2 of Sarcoplasmic/endoplasmic reticulum calcium ATPase 2 OS=Mus musculus OX=10090 GN=Atp2a2 - [AT2A2_MOUSE]	0		0
Q8C1Y6	Signal recognition particle 54 kDa protein OS=Mus musculus OX=10090 GN=Srp54c PE=2 SV=1 - [Q8C1Y6_MOUSE]	0		0
Q3TDG9	t-SNARE coiled-coil homology domain-containing protein OS=Mus musculus OX=10090 GN=Stx12 PE=2 SV=1 - [Q3TDG9_MOUSE]	0		0
Q3TUK6	mRNA-capping enzyme OS=Mus musculus OX=10090 GN=Rngtt PE=2 SV=1 - [Q3TUK6_MOUSE]	0		0
Q3TS44	Proteasome subunit alpha type OS=Mus musculus OX=10090 GN=Psma1 PE=1 SV=1 - [Q3TS44_MOUSE]	6.68726e+07	11.4339	17.49	4	5
Q3TIR1-3	Isoform 3 of Trafficking protein particle complex subunit 13 OS=Mus musculus OX=10090 GN=Trappc13 - [TPC13_MOUSE]	0		0
Q9CXR1	Dehydrogenase/reductase SDR family member 7 OS=Mus musculus OX=10090 GN=Dhrs7 PE=1 SV=2 - [DHRS7_MOUSE]	0		0
Q8R0N6-2	Isoform 2 of Hydroxyacid-oxoacid transhydrogenase, mitochondrial OS=Mus musculus OX=10090 GN=Adhfe1 - [HOT_MOUSE]	0
P48678-2	Isoform C of Prelamin-A/C OS=Mus musculus OX=10090 GN=Lmna - [LMNA_MOUSE]	4.47416e+07	4.78263	6.1	3	3
Q9CQS6	Gastrokine-2 OS=Mus musculus OX=10090 GN=Gkn2 PE=1 SV=1 - [GKN2_MOUSE]	0		0
Q4FJR9	G1p2 protein OS=Mus musculus OX=10090 GN=Isg15 PE=1 SV=1 - [Q4FJR9_MOUSE]	0
A0A5F8MPY2	60S acidic ribosomal protein P2 OS=Mus musculus OX=10090 GN=Rplp2-ps1 PE=3 SV=1 - [A0A5F8MPY2_MOUSE]	0		0
A0A0D4DAH6	Immunglobulin light chain variable region (Fragment) OS=Mus musculus OX=10090 PE=2 SV=1 - [A0A0D4DAH6_MOUSE]	0
X5J4V9	IgA heavy chain VDJ region (Fragment) OS=Mus musculus OX=10090 PE=2 SV=1 - [X5J4V9_MOUSE]	0
D3YY73	Histone deacetylase complex subunit SAP18 OS=Mus musculus OX=10090 GN=Sap18 PE=1 SV=1 - [D3YY73_MOUSE]	0		0
Q0PD62	Ras-related protein Rab-3 OS=Mus musculus OX=10090 GN=Rab3b PE=1 SV=1 - [Q0PD62_MOUSE]	4.53386e+08	11.8274	8.68	2	5
P61922-2	Isoform 2 of 4-aminobutyrate aminotransferase, mitochondrial OS=Mus musculus OX=10090 GN=Abat - [GABT_MOUSE]	0		0
Q3V1T4	Prolyl 3-hydroxylase 1 OS=Mus musculus OX=10090 GN=P3h1 PE=1 SV=2 - [P3H1_MOUSE]	0		0
Q80YG4	SEC63 OS=Mus musculus OX=10090 GN=Sec63 PE=2 SV=1 - [Q80YG4_MOUSE]	0		0
Q501J7-2	Isoform 2 of Phosphatase and actin regulator 4 OS=Mus musculus OX=10090 GN=Phactr4 - [PHAR4_MOUSE]	0	0	1.95	1	1
Q8BLM5	Uncharacterized protein OS=Mus musculus OX=10090 GN=Tmed9 PE=2 SV=1 - [Q8BLM5_MOUSE]	33112283	1.86742	5.96	1	1
Q3V3W7	TGc domain-containing protein OS=Mus musculus OX=10090 GN=F13a1 PE=2 SV=1 - [Q3V3W7_MOUSE]	0		0
Q60972	Histone-binding protein RBBP4 OS=Mus musculus OX=10090 GN=Rbbp4 PE=1 SV=5 - [RBBP4_MOUSE]	0		0
E9Q453	Tropomyosin alpha-1 chain OS=Mus musculus OX=10090 GN=Tpm1 PE=1 SV=1 - [E9Q453_MOUSE]	0		0
Q8VI47	ATP-binding cassette sub-family C member 2 OS=Mus musculus OX=10090 GN=Abcc2 PE=1 SV=2 - [MRP2_MOUSE]	4.56621e+07	4.78921	1.69	2	2
G3XA66	Metaxin-1 (Fragment) OS=Mus musculus OX=10090 GN=Mtx1 PE=1 SV=1 - [G3XA66_MOUSE]	0		0
P49722	Proteasome subunit alpha type-2 OS=Mus musculus OX=10090 GN=Psma2 PE=1 SV=3 - [PSA2_MOUSE]	0	2.89296	8.97	1	1
A0A2R8VHN2	Methyltransferase-like 7A1 (Fragment) OS=Mus musculus OX=10090 GN=Mettl7a1 PE=4 SV=1 - [A0A2R8VHN2_MOUSE]	41766038	3.02194	17.05	1	1
Q501J2	Adenine nucleotide translocase lysine N-methyltransferase OS=Mus musculus OX=10090 GN=Antkmt PE=1 SV=1 - [ANKMT_MOUSE]	0		0
Q64726	Zinc-alpha-2-glycoprotein OS=Mus musculus OX=10090 GN=Azgp1 PE=1 SV=2 - [ZA2G_MOUSE]	0		0
P34927	Asialoglycoprotein receptor 1 OS=Mus musculus OX=10090 GN=Asgr1 PE=1 SV=4 - [ASGR1_MOUSE]	0		0
F6SH61	C-Jun-amino-terminal kinase-interacting protein 4 (Fragment) OS=Mus musculus OX=10090 GN=Spag9 PE=1 SV=1 - [F6SH61_MOUSE]	0		0
A0A077S9N1	1,4-beta-N-acetylmuramidase C OS=Mus musculus OX=10090 GN=Lyz1 PE=3 SV=1 - [A0A077S9N1_MOUSE]	967812280	6.91936	8.11	1	2
Q9CYL5	Golgi-associated plant pathogenesis-related protein 1 OS=Mus musculus OX=10090 GN=Glipr2 PE=1 SV=3 - [GAPR1_MOUSE]	0		0
B7ZNU6	Keratinocyte differentiation-associated protein OS=Mus musculus OX=10090 GN=Krtdap PE=1 SV=1 - [B7ZNU6_MOUSE]	0
Q80T19	Hepcidin-2 OS=Mus musculus OX=10090 GN=Hamp2 PE=2 SV=1 - [HEPC2_MOUSE]	0		0
Q8BUT2	Dynamin GTPase OS=Mus musculus OX=10090 GN=Dnm3 PE=2 SV=1 - [Q8BUT2_MOUSE]	6.23434e+07	3.69453	2.32	1	1
Q6ZZ98	MHC class II antigen (Fragment) OS=Mus musculus OX=10090 GN=H2Aa PE=4 SV=1 - [Q6ZZ98_MOUSE]	0		0
P10605	Cathepsin B OS=Mus musculus OX=10090 GN=Ctsb PE=1 SV=2 - [CATB_MOUSE]	131093928	0	7.67	1	1
P34022	Ran-specific GTPase-activating protein OS=Mus musculus OX=10090 GN=Ranbp1 PE=1 SV=2 - [RANG_MOUSE]	0
B7U582	Heat shock protein 70-2 OS=Mus musculus OX=10090 PE=3 SV=1 - [B7U582_MOUSE]	5.99904e+07	7.29579	6.16	3	3
P27656	Hepatic triacylglycerol lipase OS=Mus musculus OX=10090 GN=Lipc PE=2 SV=2 - [LIPC_MOUSE]	0		0
D3YVJ6	Protein DEK (Fragment) OS=Mus musculus OX=10090 GN=Dek PE=1 SV=1 - [D3YVJ6_MOUSE]	0		0
A2ARA0	Tissue factor pathway inhibitor OS=Mus musculus OX=10090 GN=Tfpi PE=1 SV=1 - [A2ARA0_MOUSE]	0		0
A2ACZ1	Probable rRNA-processing protein EBP2 (Fragment) OS=Mus musculus OX=10090 GN=Ebna1bp2 PE=1 SV=8 - [A2ACZ1_MOUSE]	0		0
Q1HFZ0-2	Isoform 2 of RNA cytosine C(5)-methyltransferase NSUN2 OS=Mus musculus OX=10090 GN=Nsun2 - [NSUN2_MOUSE]	0		0
Q922Z3	Trap1 protein (Fragment) OS=Mus musculus OX=10090 GN=Trap1 PE=2 SV=1 - [Q922Z3_MOUSE]	0		0
D3YXF5	Complement component 7 OS=Mus musculus OX=10090 GN=C7 PE=1 SV=2 - [D3YXF5_MOUSE]	9.18378e+07	14.2586	11.36	6	8
D3Z369	Ribosome biogenesis protein WDR12 (Fragment) OS=Mus musculus OX=10090 GN=Wdr12 PE=1 SV=1 - [D3Z369_MOUSE]	0		0
Q9JME7	Trafficking protein particle complex subunit 2-like protein OS=Mus musculus OX=10090 GN=Trappc2l PE=1 SV=1 - [TPC2L_MOUSE]	0
Q2M4G8	Protein tyrosine phosphatase, non-receptor type 9 OS=Mus musculus OX=10090 GN=Ptpn9 PE=1 SV=1 - [Q2M4G8_MOUSE]	8.48843e+07	0	1.01	1	3
Q4VA93	Protein kinase C OS=Mus musculus OX=10090 GN=Prkca PE=1 SV=1 - [Q4VA93_MOUSE]	6.74165e+07	17.2213	7.89	4	6
P63024	Vesicle-associated membrane protein 3 OS=Mus musculus OX=10090 GN=Vamp3 PE=1 SV=1 - [VAMP3_MOUSE]	0		0
Q8CCX9	TGS domain-containing protein OS=Mus musculus OX=10090 GN=Mrpl39 PE=2 SV=1 - [Q8CCX9_MOUSE]	0		0
Q61656	Probable ATP-dependent RNA helicase DDX5 OS=Mus musculus OX=10090 GN=Ddx5 PE=1 SV=2 - [DDX5_MOUSE]	0		0
A0A0R4J293	Protein-glutamine gamma-glutamyltransferase K OS=Mus musculus OX=10090 GN=Tgm1 PE=1 SV=1 - [A0A0R4J293_MOUSE]	6.65503e+06	1.65289	1.35	1	2
O08807	Peroxiredoxin-4 OS=Mus musculus OX=10090 GN=Prdx4 PE=1 SV=1 - [PRDX4_MOUSE]	2.60093e+08	2.17794	2.92	1	1
Q80TT9	MKIAA0707 protein (Fragment) OS=Mus musculus OX=10090 GN=Acot11 PE=2 SV=1 - [Q80TT9_MOUSE]	0		0
Q3U0J8	TBC1 domain family member 2B OS=Mus musculus OX=10090 GN=Tbc1d2b PE=1 SV=2 - [TBD2B_MOUSE]	0		0
Q0PD53	Rab6B OS=Mus musculus OX=10090 GN=Rab6b PE=1 SV=1 - [Q0PD53_MOUSE]	863668858	10.0381	5.29	1	4
Q792Y9	Predicted gene 5771 OS=Mus musculus OX=10090 GN=Gm5771 PE=1 SV=1 - [Q792Y9_MOUSE]	1532212192	2.05746	8.16	1	4
Q8BPS5	Monocarboxylate transporter 1 OS=Mus musculus OX=10090 GN=Slc16a1 PE=2 SV=2 - [Q8BPS5_MOUSE]	0		0
A0A4E9FSP6	IgL2 (Fragment) OS=Mus musculus OX=10090 GN=IGLC2 PE=4 SV=1 - [A0A4E9FSP6_MOUSE]	0
Q3U3I6	Aspartyl aminopeptidase OS=Mus musculus OX=10090 PE=2 SV=1 - [Q3U3I6_MOUSE]	0		0
Q543N7	Uncharacterized protein OS=Mus musculus OX=10090 GN=Pacsin3 PE=1 SV=1 - [Q543N7_MOUSE]	0		0
Q9DBU8	MHD domain-containing protein OS=Mus musculus OX=10090 GN=Ap3m1 PE=2 SV=1 - [Q9DBU8_MOUSE]	0		0
Q792Y6	Pancreatic trypsin OS=Mus musculus OX=10090 GN=Prss2 PE=1 SV=1 - [Q792Y6_MOUSE]	0		0
Q7TT42	Trypsinogen 5 OS=Mus musculus OX=10090 GN=trypsinogen PE=4 SV=1 - [Q7TT42_MOUSE]	237159224	3.45374	11.79	1	2
F6SLP4	Endoplasmic reticulum-Golgi intermediate compartment protein 1 OS=Mus musculus OX=10090 GN=Ergic1 PE=1 SV=2 - [F6SLP4_MOUSE]	0		0
A0A0N4SUT8	Deoxyribose-phosphate aldolase (Fragment) OS=Mus musculus OX=10090 GN=Dera PE=1 SV=1 - [A0A0N4SUT8_MOUSE]	0
Q9DCC7	Isochorismatase domain-containing protein 2B OS=Mus musculus OX=10090 GN=Isoc2b PE=1 SV=1 - [ISC2B_MOUSE]	0		0
Q8BGV0	Probable asparagine--tRNA ligase, mitochondrial OS=Mus musculus OX=10090 GN=Nars2 PE=1 SV=1 - [SYNM_MOUSE]	0		0
A0A1W2P6L9	Peroxidasin homolog OS=Mus musculus OX=10090 GN=Pxdn PE=1 SV=1 - [A0A1W2P6L9_MOUSE]	0		0
P63054	Calmodulin regulator protein PCP4 OS=Mus musculus OX=10090 GN=Pcp4 PE=3 SV=2 - [PCP4_MOUSE]	0		0
Q3TWG5	Dynein light intermediate chain OS=Mus musculus OX=10090 GN=Dync1li1 PE=1 SV=1 - [Q3TWG5_MOUSE]	0		0
Q91YR7	Pre-mRNA-processing factor 6 OS=Mus musculus OX=10090 GN=Prpf6 PE=1 SV=1 - [PRP6_MOUSE]	0		0
Q9DCI9	39S ribosomal protein L32, mitochondrial OS=Mus musculus OX=10090 GN=Mrpl32 PE=1 SV=1 - [RM32_MOUSE]	0		0
Q6P8N9	Cytochrome P450, family 2, subfamily d, polypeptide 40 OS=Mus musculus OX=10090 GN=Cyp2d40 PE=2 SV=1 - [Q6P8N9_MOUSE]	116862854	3.19294	3.85	1	1
Q7TMJ8-2	Isoform 2 of Phosphoinositide-3-kinase-interacting protein 1 OS=Mus musculus OX=10090 GN=Pik3ip1 - [P3IP1_MOUSE]	0		0
Q3TC33-2	Isoform 2 of Coiled-coil domain-containing protein 127 OS=Mus musculus OX=10090 GN=Ccdc127 - [CC127_MOUSE]	0		0
G3UY34	Dystrobrevin OS=Mus musculus OX=10090 GN=Dtnb PE=1 SV=1 - [G3UY34_MOUSE]	0		0
P58710	L-gulonolactone oxidase OS=Mus musculus OX=10090 GN=Gulo PE=1 SV=3 - [GGLO_MOUSE]	0		0
Q9CY27	Very-long-chain enoyl-CoA reductase OS=Mus musculus OX=10090 GN=Tecr PE=1 SV=1 - [TECR_MOUSE]	1.9536e+07	3.54693	10.06	3	3
Q8BPQ1	Uncharacterized protein (Fragment) OS=Mus musculus OX=10090 GN=Ttf1 PE=2 SV=1 - [Q8BPQ1_MOUSE]	0
E3VX18	Xenotropic and polytropic retrovirus receptor 1 (Fragment) OS=Mus musculus OX=10090 GN=Xpr1 PE=2 SV=1 - [E3VX18_MOUSE]	0		0
Q61702	Inter-alpha-trypsin inhibitor heavy chain H1 OS=Mus musculus OX=10090 GN=Itih1 PE=1 SV=2 - [ITIH1_MOUSE]	0		0
Q6P3A0	Spo11 protein OS=Mus musculus OX=10090 GN=Spo11 PE=2 SV=1 - [Q6P3A0_MOUSE]	0
A0A0M3SU23	B2 18-5 monoclonal anti-human butyrylcholinesterase (BChE) heavy chain variable region (Fragment) OS=Mus musculus OX=10090 PE=2 SV=1 - [A0A0M3SU23_MOUSE]	0
Q810A3	Tetratricopeptide repeat protein 9C OS=Mus musculus OX=10090 GN=Ttc9c PE=1 SV=1 - [TTC9C_MOUSE]	0		0
A0A0R4J008	Histone deacetylase 2 OS=Mus musculus OX=10090 GN=Hdac2 PE=1 SV=1 - [A0A0R4J008_MOUSE]	0		0
Q14C26	ER membrane protein complex subunit 7 OS=Mus musculus OX=10090 GN=Emc7 PE=1 SV=1 - [Q14C26_MOUSE]	0		0
B9EIA2	RNA helicase OS=Mus musculus OX=10090 GN=D1Pas1 PE=1 SV=1 - [B9EIA2_MOUSE]	0		0
E0CZ90	Proteasome activator complex subunit 2 (Fragment) OS=Mus musculus OX=10090 GN=Psme2 PE=1 SV=1 - [E0CZ90_MOUSE]	0
Q8BRF7-3	Isoform 3 of Sec1 family domain-containing protein 1 OS=Mus musculus OX=10090 GN=Scfd1 - [SCFD1_MOUSE]	0		0
Q4VA32	Thioesterase superfamily member 2 OS=Mus musculus OX=10090 GN=Acot13 PE=1 SV=1 - [Q4VA32_MOUSE]	0
Q8BP60	Uncharacterized protein OS=Mus musculus OX=10090 GN=Nxf1 PE=2 SV=1 - [Q8BP60_MOUSE]	0		0
Q9DBE8	Alpha-1,3/1,6-mannosyltransferase ALG2 OS=Mus musculus OX=10090 GN=Alg2 PE=1 SV=2 - [ALG2_MOUSE]	0		0
Q9Z1T1	AP-3 complex subunit beta-1 OS=Mus musculus OX=10090 GN=Ap3b1 PE=1 SV=2 - [AP3B1_MOUSE]	0		0
E9Q6R3	Vesicle-trafficking protein SEC22b OS=Mus musculus OX=10090 GN=Sec22b PE=1 SV=1 - [E9Q6R3_MOUSE]	0		0
A0A0U1RP87	Vesicle-associated membrane protein 5 OS=Mus musculus OX=10090 GN=Vamp5 PE=1 SV=1 - [A0A0U1RP87_MOUSE]	0		0
A2A998	Complement component C8 alpha chain OS=Mus musculus OX=10090 GN=C8a PE=1 SV=1 - [A2A998_MOUSE]	6.79997e+07	18.844	13.81	5	8
G3UZA4	Casein kinase II subunit beta (Fragment) OS=Mus musculus OX=10090 GN=Csnk2b PE=1 SV=8 - [G3UZA4_MOUSE]	0		0
Q3B7Z2	Oxysterol-binding protein 1 OS=Mus musculus OX=10090 GN=Osbp PE=1 SV=3 - [OSBP1_MOUSE]	0		0
O88967	ATP-dependent zinc metalloprotease YME1L1 OS=Mus musculus OX=10090 GN=Yme1l1 PE=1 SV=1 - [YMEL1_MOUSE]	0		0
Q8BJQ7	Glycine cleavage system P protein OS=Mus musculus OX=10090 GN=Gldc PE=2 SV=1 - [Q8BJQ7_MOUSE]	0		0
Q6A0D1	ER membrane protein complex subunit 2 (Fragment) OS=Mus musculus OX=10090 GN=Emc2 PE=1 SV=1 - [Q6A0D1_MOUSE]	0		0
D6RCG2	Dolichyl-phosphate beta-glucosyltransferase OS=Mus musculus OX=10090 GN=Alg5 PE=1 SV=1 - [D6RCG2_MOUSE]	0
Q6PB66	Leucine-rich PPR motif-containing protein, mitochondrial OS=Mus musculus OX=10090 GN=Lrpprc PE=1 SV=2 - [LPPRC_MOUSE]	2.07032e+07	0	0.43	1	1
A0A0R4J0S2	Insulin-like growth factor-binding protein complex acid labile subunit OS=Mus musculus OX=10090 GN=Igfals PE=1 SV=1 - [A0A0R4J0S2_MOUSE]	0		0
A0A1B0GR78	Stromal interaction molecule 1 OS=Mus musculus OX=10090 GN=Stim1 PE=1 SV=1 - [A0A1B0GR78_MOUSE]	0		0
A0A1Y7VKP8	NADH dehydrogenase [ubiquinone] iron-sulfur protein 6, mitochondrial OS=Mus musculus OX=10090 GN=Ndufs6 PE=1 SV=1 - [A0A1Y7VKP8_MOUSE]	0		0
Q9D024-2	Isoform 2 of PAT complex subunit CCDC47 OS=Mus musculus OX=10090 GN=Ccdc47 - [CCD47_MOUSE]	0		0
Q9D1H8	39S ribosomal protein L53, mitochondrial OS=Mus musculus OX=10090 GN=Mrpl53 PE=1 SV=1 - [RM53_MOUSE]	0
Q99N91	39S ribosomal protein L34, mitochondrial OS=Mus musculus OX=10090 GN=Mrpl34 PE=1 SV=1 - [RM34_MOUSE]	0		0
Q3V1X4	Uncharacterized protein OS=Mus musculus OX=10090 GN=Surf6 PE=2 SV=1 - [Q3V1X4_MOUSE]	0		0
Q6GQS1	Calcium-binding mitochondrial carrier protein SCaMC-3 OS=Mus musculus OX=10090 GN=Slc25a23 PE=1 SV=1 - [SCMC3_MOUSE]	0		0
A0A0G2JEA9	RNA-binding protein 8A OS=Mus musculus OX=10090 GN=Rbm8a PE=1 SV=1 - [A0A0G2JEA9_MOUSE]	0
Q9DD20	Methyltransferase-like protein 7B OS=Mus musculus OX=10090 GN=Mettl7b PE=1 SV=2 - [MET7B_MOUSE]	24178265	2.51121	6.56	1	1
E9PXD6	LINE-1 type transposase domain-containing protein 1 (Fragment) OS=Mus musculus OX=10090 GN=L1td1 PE=1 SV=1 - [E9PXD6_MOUSE]	0		0
P20491	High affinity immunoglobulin epsilon receptor subunit gamma OS=Mus musculus OX=10090 GN=Fcer1g PE=1 SV=1 - [FCERG_MOUSE]	0		0
F6VF29	BCL2/adenovirus E1B 19 kDa protein-interacting protein 2 (Fragment) OS=Mus musculus OX=10090 GN=Bnip2 PE=1 SV=1 - [F6VF29_MOUSE]	0
Q91ZM2-5	Isoform 5 of SH2B adapter protein 1 OS=Mus musculus OX=10090 GN=Sh2b1 - [SH2B1_MOUSE]	0		0
Q9D915	Transcriptional and immune response regulator OS=Mus musculus OX=10090 GN=Tcim PE=1 SV=1 - [TCIM_MOUSE]	0		0
P62320	Small nuclear ribonucleoprotein Sm D3 OS=Mus musculus OX=10090 GN=Snrpd3 PE=1 SV=1 - [SMD3_MOUSE]	0		0
Q8C5B5	Perilipin OS=Mus musculus OX=10090 GN=Plin2 PE=2 SV=1 - [Q8C5B5_MOUSE]	0		0
A2A6U3	Septin-9 OS=Mus musculus OX=10090 GN=Septin9 PE=1 SV=1 - [A2A6U3_MOUSE]	0		0
Q5U458	DnaJ homolog subfamily C member 11 OS=Mus musculus OX=10090 GN=Dnajc11 PE=1 SV=2 - [DJC11_MOUSE]	0		0
Q9CZR4	CKLF-like MARVEL transmembrane domain-containing protein 8 OS=Mus musculus OX=10090 GN=Cmtm8 PE=2 SV=1 - [CKLF8_MOUSE]	0
A1L347	Heat shock protein 1-like OS=Mus musculus OX=10090 GN=Hspa1l PE=1 SV=1 - [A1L347_MOUSE]	89245987	1.71863	2.03	1	1
Q3U1N0	Coronin OS=Mus musculus OX=10090 GN=Coro1a PE=1 SV=1 - [Q3U1N0_MOUSE]	0		0
Q3TJN9	Prostaglandin-endoperoxide synthase OS=Mus musculus OX=10090 GN=Ptgs1 PE=2 SV=1 - [Q3TJN9_MOUSE]	0		0
Q99KI3	ER membrane protein complex subunit 3 OS=Mus musculus OX=10090 GN=Emc3 PE=1 SV=3 - [EMC3_MOUSE]	8.04567e+06	0	3.07	1	1
P21619	Lamin-B2 OS=Mus musculus OX=10090 GN=Lmnb2 PE=1 SV=2 - [LMNB2_MOUSE]	0		0
Q9CXD7	Uncharacterized protein OS=Mus musculus OX=10090 GN=6230400D17Rik PE=2 SV=1 - [Q9CXD7_MOUSE]	24624586850	4.63915	14.93	1	2
B2RXW1	Histidine ammonia-lyase OS=Mus musculus OX=10090 GN=Hal PE=1 SV=1 - [B2RXW1_MOUSE]	5.52762e+07	7.25271	8.52	4	4
A2A9Z1	Dystrophin OS=Mus musculus OX=10090 GN=Dmd PE=1 SV=1 - [A2A9Z1_MOUSE]	4.43738e+07	3.38692	2.15	1	1
P42703-2	Isoform 2 of Leukemia inhibitory factor receptor OS=Mus musculus OX=10090 GN=Lifr - [LIFR_MOUSE]	1.17127e+07	2.34092	3.62	1	1
Q3V3R1	Monofunctional C1-tetrahydrofolate synthase, mitochondrial OS=Mus musculus OX=10090 GN=Mthfd1l PE=1 SV=2 - [C1TM_MOUSE]	0		0
Q9CPY1	39S ribosomal protein L51, mitochondrial OS=Mus musculus OX=10090 GN=Mrpl51 PE=1 SV=1 - [RM51_MOUSE]	0		0
Q8BTZ9	28S ribosomal protein S18c, mitochondrial OS=Mus musculus OX=10090 GN=Mrps18c PE=1 SV=1 - [Q8BTZ9_MOUSE]	0		0
O88441	Metaxin-2 OS=Mus musculus OX=10090 GN=Mtx2 PE=1 SV=1 - [MTX2_MOUSE]	0
D3Z2H4	FAS-associated factor 2 (Fragment) OS=Mus musculus OX=10090 GN=Faf2 PE=1 SV=1 - [D3Z2H4_MOUSE]	0		0
P50637	Translocator protein OS=Mus musculus OX=10090 GN=Tspo PE=1 SV=1 - [TSPO_MOUSE]	0		0
A0A494BAQ4	Solute carrier family 25 member 45 OS=Mus musculus OX=10090 GN=Slc25a45 PE=1 SV=1 - [A0A494BAQ4_MOUSE]	0		0
Q6ZWR0	Ras-related protein Rap-2 OS=Mus musculus OX=10090 GN=Rap2b PE=1 SV=1 - [Q6ZWR0_MOUSE]	0
Q3TKB9	HATPase_c domain-containing protein (Fragment) OS=Mus musculus OX=10090 GN=Hsp90aa1 PE=2 SV=1 - [Q3TKB9_MOUSE]	0		0
A7YL62	Apolipoprotein A-II OS=Mus musculus OX=10090 GN=Apoa2 PE=3 SV=1 - [A7YL62_MOUSE]	602332672	5.76769	9.8	1	2
Q91VR8	Protein BRICK1 OS=Mus musculus OX=10090 GN=Brk1 PE=1 SV=1 - [BRK1_MOUSE]	0
S4R1E5	Glutathione peroxidase OS=Mus musculus OX=10090 GN=Gpx4 PE=1 SV=1 - [S4R1E5_MOUSE]	0		0
Q9CQW9	Interferon-induced transmembrane protein 3 OS=Mus musculus OX=10090 GN=Ifitm3 PE=1 SV=1 - [IFM3_MOUSE]	0		0
Q9D6J5	NADH dehydrogenase [ubiquinone] 1 beta subcomplex subunit 8, mitochondrial OS=Mus musculus OX=10090 GN=Ndufb8 PE=1 SV=1 - [NDUB8_MOUSE]	0		0
Q63880-2	Isoform 2 of Carboxylesterase 3A OS=Mus musculus OX=10090 GN=Ces3a - [EST3A_MOUSE]	0		0
Q91XE0-2	Isoform 2 of Glycine N-acyltransferase OS=Mus musculus OX=10090 GN=Glyat - [GLYAT_MOUSE]	0		0
Q8R121-2	Isoform 2 of Protein Z-dependent protease inhibitor OS=Mus musculus OX=10090 GN=Serpina10 - [ZPI_MOUSE]	0		0
Q05186	Reticulocalbin-1 OS=Mus musculus OX=10090 GN=Rcn1 PE=1 SV=1 - [RCN1_MOUSE]	0		0
Q3TI65	Mitochondrial 18 kDa protein OS=Mus musculus OX=10090 GN=Mtfp1 PE=2 SV=1 - [Q3TI65_MOUSE]	0		0
Q9DCA5	Ribosome biogenesis protein BRX1 homolog OS=Mus musculus OX=10090 GN=Brix1 PE=1 SV=3 - [BRX1_MOUSE]	0		0
P20444	Protein kinase C alpha type OS=Mus musculus OX=10090 GN=Prkca PE=1 SV=3 - [KPCA_MOUSE]	3.34913e+07	11.5765	5.8	3	4
Q9D2Q8	Protein S100-A14 OS=Mus musculus OX=10090 GN=S100a14 PE=1 SV=1 - [S10AE_MOUSE]	0
Q0VF92	Succinate dehydrogenase assembly factor 3, mitochondrial OS=Mus musculus OX=10090 GN=Sdhaf3 PE=2 SV=1 - [Q0VF92_MOUSE]	0		0
P52843	Sulfotransferase 2A1 OS=Mus musculus OX=10090 GN=Sult2a1 PE=1 SV=1 - [ST2A1_MOUSE]	0		0
A0A0G2JFF1	Serine/threonine-protein phosphatase (Fragment) OS=Mus musculus OX=10090 GN=Ppp1cc PE=1 SV=1 - [A0A0G2JFF1_MOUSE]	0
Q545D8	Proteoglycan 2, bone marrow OS=Mus musculus OX=10090 GN=Prg2 PE=1 SV=1 - [Q545D8_MOUSE]	0		0
P62274	40S ribosomal protein S29 OS=Mus musculus OX=10090 GN=Rps29 PE=1 SV=2 - [RS29_MOUSE]	0		0
P17665	Cytochrome c oxidase subunit 7C, mitochondrial OS=Mus musculus OX=10090 GN=Cox7c PE=1 SV=1 - [COX7C_MOUSE]	0
Q3TXN1	15-oxoprostaglandin 13-reductase OS=Mus musculus OX=10090 GN=Ptgr2 PE=1 SV=1 - [Q3TXN1_MOUSE]	0
Q3TLI6	Uncharacterized protein OS=Mus musculus OX=10090 GN=Ndufaf2 PE=2 SV=1 - [Q3TLI6_MOUSE]	0		0
Q8C5J2	Uncharacterized protein OS=Mus musculus OX=10090 GN=Gtpbp8 PE=2 SV=1 - [Q8C5J2_MOUSE]	0		0
Q545K0	Complex I-MWFE OS=Mus musculus OX=10090 GN=Ndufa1 PE=1 SV=1 - [Q545K0_MOUSE]	0		0
O08538	Angiopoietin-1 OS=Mus musculus OX=10090 GN=Angpt1 PE=1 SV=2 - [ANGP1_MOUSE]	0		0
Q3TFQ8	Alpha-1,4 glucan phosphorylase OS=Mus musculus OX=10090 GN=Pygb PE=2 SV=1 - [Q3TFQ8_MOUSE]	0		0
Q3UFK8	FERM domain-containing protein 8 OS=Mus musculus OX=10090 GN=Frmd8 PE=1 SV=2 - [FRMD8_MOUSE]	0		0
A0A075B5J9	Immunoglobulin kappa variable 17-127 OS=Mus musculus OX=10090 GN=Igkv17-127 PE=4 SV=7 - [A0A075B5J9_MOUSE]	2.6272e+07	0	14.16	1	1
A0A0J9YU93	OCIA domain-containing protein 2 OS=Mus musculus OX=10090 GN=Ociad2 PE=1 SV=1 - [A0A0J9YU93_MOUSE]	0		0
X5J4W7	IgA heavy chain VDJ region (Fragment) OS=Mus musculus OX=10090 PE=2 SV=1 - [X5J4W7_MOUSE]	0		0
Q07646-2	Isoform 2 of Mesoderm-specific transcript protein OS=Mus musculus OX=10090 GN=Mest - [MEST_MOUSE]	1.88243e+07	0	5.52	1	1
Q9D950	Triacylglycerol lipase OS=Mus musculus OX=10090 PE=2 SV=1 - [Q9D950_MOUSE]	0		0
Q3UEF5	Fibrinogen C-terminal domain-containing protein OS=Mus musculus OX=10090 GN=Angptl3 PE=2 SV=1 - [Q3UEF5_MOUSE]	0		0
A0A0R4J150	Oxysterol-binding protein OS=Mus musculus OX=10090 GN=Osbpl8 PE=1 SV=1 - [A0A0R4J150_MOUSE]	0		0
Q58E35	Ribosomal protein, large, P1 OS=Mus musculus OX=10090 GN=Rplp1 PE=1 SV=1 - [Q58E35_MOUSE]	0		0
A0A1Y7VLP0	ATP synthase subunit ATP5MPL, mitochondrial (Fragment) OS=Mus musculus OX=10090 GN=Atp5mpl PE=1 SV=1 - [A0A1Y7VLP0_MOUSE]	42283445	0	14.04	1	1
W0TYI4	T-complex protein 1 (Fragment) OS=Mus musculus OX=10090 GN=Tcp1 PE=3 SV=1 - [W0TYI4_MOUSE]	0		0
P97361	BPI fold-containing family A member 1 OS=Mus musculus OX=10090 GN=Bpifa1 PE=1 SV=3 - [BPIA1_MOUSE]	0		0
Q05DV1	NADPH--hemoprotein reductase OS=Mus musculus OX=10090 GN=Por PE=1 SV=1 - [Q05DV1_MOUSE]	0		0
Q9R233-2	Isoform Short of Tapasin OS=Mus musculus OX=10090 GN=Tapbp - [TPSN_MOUSE]	24476906	2.63913	2.3	1	1
A0A2R8VHP3	Predicted pseudogene 5478 OS=Mus musculus OX=10090 GN=Gm5478 PE=1 SV=1 - [A0A2R8VHP3_MOUSE]	1.04316e+11	696.855	10.28	7	283
Q8VDP4	Cell cycle and apoptosis regulator protein 2 OS=Mus musculus OX=10090 GN=Ccar2 PE=1 SV=2 - [CCAR2_MOUSE]	0		0
Q9CT23	PCI domain-containing protein (Fragment) OS=Mus musculus OX=10090 GN=Eif3e PE=2 SV=1 - [Q9CT23_MOUSE]	0		0
Q8BH44	Coronin-2B OS=Mus musculus OX=10090 GN=Coro2b PE=1 SV=2 - [COR2B_MOUSE]	0		0
A0A140LHL5	NAD-dependent protein deacetylase OS=Mus musculus OX=10090 GN=Sirt2 PE=1 SV=1 - [A0A140LHL5_MOUSE]	0		0
Q3UK68	NAC-A/B domain-containing protein OS=Mus musculus OX=10090 GN=Naca PE=2 SV=1 - [Q3UK68_MOUSE]	0		0
Q6NXH9	Keratin, type II cytoskeletal 73 OS=Mus musculus OX=10090 GN=Krt73 PE=1 SV=1 - [K2C73_MOUSE]	1.68673e+11	616.39	10.02	5	234
Q8C1Z1	Uncharacterized protein OS=Mus musculus OX=10090 PE=2 SV=1 - [Q8C1Z1_MOUSE]	0		0
Q9QYB8-2	Isoform 2 of Beta-adducin OS=Mus musculus OX=10090 GN=Add2 - [ADDB_MOUSE]	0		0
Q3U5L3	Sorting nexin-2 OS=Mus musculus OX=10090 GN=Snx2 PE=2 SV=1 - [Q3U5L3_MOUSE]	0		0
Q91VJ2	Caveolae-associated protein 3 OS=Mus musculus OX=10090 GN=Cavin3 PE=1 SV=1 - [CAVN3_MOUSE]	0		0
Q3UYC0	Protein phosphatase 1H OS=Mus musculus OX=10090 GN=Ppm1h PE=1 SV=1 - [PPM1H_MOUSE]	0		0
Q544E3	Uncharacterized protein OS=Mus musculus OX=10090 GN=Pip4k2a PE=1 SV=1 - [Q544E3_MOUSE]	0		0
F6RJV6	LanC-like protein 2 (Fragment) OS=Mus musculus OX=10090 GN=Lancl2 PE=1 SV=1 - [F6RJV6_MOUSE]	0
Q9JHW2	Omega-amidase NIT2 OS=Mus musculus OX=10090 GN=Nit2 PE=1 SV=1 - [NIT2_MOUSE]	0		0
Q8BTE5	Protein CEBPZOS OS=Mus musculus OX=10090 GN=Cebpzos PE=3 SV=2 - [CEBOS_MOUSE]	0		0
Q6RI64	Proteasome subunit beta OS=Mus musculus OX=10090 GN=Psmb1 PE=1 SV=1 - [Q6RI64_MOUSE]	0		0
Q8C1Q6	Small integral membrane protein 4 OS=Mus musculus OX=10090 GN=Smim4 PE=1 SV=2 - [SMIM4_MOUSE]	0		0
B9EKH9	Olfactory receptor OS=Mus musculus OX=10090 GN=Olfr1042 PE=2 SV=1 - [B9EKH9_MOUSE]	0
O98032	MHC class Ib antigen Qa-1c OS=Mus musculus OX=10090 GN=H2-T23 PE=2 SV=1 - [O98032_MOUSE]	0		0
Q8BUR7	MBD domain-containing protein (Fragment) OS=Mus musculus OX=10090 PE=2 SV=1 - [Q8BUR7_MOUSE]	0		0
B2RXY7	Carbonyl reductase 1 OS=Mus musculus OX=10090 GN=Cbr1 PE=1 SV=1 - [B2RXY7_MOUSE]	0		0
Q3USZ8	Divergent protein kinase domain 2A OS=Mus musculus OX=10090 GN=Dipk2a PE=1 SV=2 - [DIK2A_MOUSE]	49084304	1.79541	1.86	1	1
Q9D4F2	Phospholipid phosphatase 6 OS=Mus musculus OX=10090 GN=Plpp6 PE=1 SV=1 - [PLPP6_MOUSE]	0		0
Q9D1R9	60S ribosomal protein L34 OS=Mus musculus OX=10090 GN=Rpl34 PE=1 SV=2 - [RL34_MOUSE]	0		0
A0A075B5L3	Immunoglobulin kappa chain variable 4-90 (Fragment) OS=Mus musculus OX=10090 GN=Igkv4-90 PE=4 SV=5 - [A0A075B5L3_MOUSE]	0		0
Q80X41-2	Isoform 2 of Serine/threonine-protein kinase VRK1 OS=Mus musculus OX=10090 GN=Vrk1 - [VRK1_MOUSE]	0		0
Q9CRY0	Translocation protein SEC62 (Fragment) OS=Mus musculus OX=10090 GN=Sec62 PE=2 SV=1 - [Q9CRY0_MOUSE]	0		0
P51885	Lumican OS=Mus musculus OX=10090 GN=Lum PE=1 SV=2 - [LUM_MOUSE]	11326710	1.64785	5.33	1	1
Q02248	Catenin beta-1 OS=Mus musculus OX=10090 GN=Ctnnb1 PE=1 SV=1 - [CTNB1_MOUSE]	5.4982e+08	1.63242	1.79	2	4
F7AGB5	Methyltransferase-like protein 17, mitochondrial (Fragment) OS=Mus musculus OX=10090 GN=Mettl17 PE=1 SV=1 - [F7AGB5_MOUSE]	0		0
B7ZNS9	Adipsin OS=Mus musculus OX=10090 GN=Cfd PE=2 SV=1 - [B7ZNS9_MOUSE]	1.70233e+08	14.3559	3.49	1	5
B2RSV4	Splicing factor 3b, subunit 3 OS=Mus musculus OX=10090 GN=Sf3b3 PE=2 SV=1 - [B2RSV4_MOUSE]	0		0
J3QN51	Predicted gene 21992 OS=Mus musculus OX=10090 GN=Gm21992 PE=4 SV=1 - [J3QN51_MOUSE]	0
Q61586	Glycerol-3-phosphate acyltransferase 1, mitochondrial OS=Mus musculus OX=10090 GN=Gpam PE=1 SV=2 - [GPAT1_MOUSE]	3.18038e+07	4.36088	3.14	2	2
Q3TBR2	Uncharacterized protein OS=Mus musculus OX=10090 GN=F10 PE=1 SV=1 - [Q3TBR2_MOUSE]	1.16806e+08	8.8726	4.16	2	4
Q922A3	Threonyl-tRNA synthetase OS=Mus musculus OX=10090 GN=Tars2 PE=1 SV=1 - [Q922A3_MOUSE]	0		0
A0A0U1RPU7	Flavin reductase (NADPH) OS=Mus musculus OX=10090 GN=Blvrb PE=1 SV=1 - [A0A0U1RPU7_MOUSE]	0		0
Q9JHL8	Thioredoxin-dependent peroxiredoxin OS=Mus musculus OX=10090 GN=Prdx5 PE=2 SV=1 - [Q9JHL8_MOUSE]	0		0
Q3U9U5	B-cell receptor-associated protein OS=Mus musculus OX=10090 GN=Bcap31 PE=2 SV=1 - [Q3U9U5_MOUSE]	2.63793e+07	0	6.53	1	1
Q3TCE7	Actin-related protein 2/3 complex subunit OS=Mus musculus OX=10090 GN=Arpc1b PE=2 SV=1 - [Q3TCE7_MOUSE]	0
Q4FJK0	Decr1 protein OS=Mus musculus OX=10090 GN=Decr1 PE=1 SV=1 - [Q4FJK0_MOUSE]	0		0
A2AKG8-2	Isoform 2 of Focadhesin OS=Mus musculus OX=10090 GN=Focad - [FOCAD_MOUSE]	0		0
A0A0J9YUG1	Protein rogdi homolog (Fragment) OS=Mus musculus OX=10090 GN=Rogdi PE=1 SV=1 - [A0A0J9YUG1_MOUSE]	0		0
E9PUX0	Protein LYRIC OS=Mus musculus OX=10090 GN=Mtdh PE=1 SV=1 - [E9PUX0_MOUSE]	0		0
E9QLW7	Dermokine OS=Mus musculus OX=10090 GN=Dmkn PE=1 SV=1 - [E9QLW7_MOUSE]	0		0
Q61193	Ral guanine nucleotide dissociation stimulator-like 2 OS=Mus musculus OX=10090 GN=Rgl2 PE=1 SV=2 - [RGL2_MOUSE]	0		0
Q9D0L7-2	Isoform 2 of Armadillo repeat-containing protein 10 OS=Mus musculus OX=10090 GN=Armc10 - [ARM10_MOUSE]	0		0
A0A1B0GR07	Vitamin K-dependent protein Z OS=Mus musculus OX=10090 GN=Proz PE=4 SV=1 - [A0A1B0GR07_MOUSE]	0
E9Q6M5	Solute carrier family 22 (organic cation transporter), member 26 OS=Mus musculus OX=10090 GN=Slc22a26 PE=1 SV=1 - [E9Q6M5_MOUSE]	0		0
Q3UR97	Sorting nexin-21 OS=Mus musculus OX=10090 GN=Snx21 PE=1 SV=1 - [SNX21_MOUSE]	0		0
E5Q371	Integrin-associated protein OS=Mus musculus OX=10090 GN=Cd47 PE=2 SV=1 - [E5Q371_MOUSE]	1.41828e+08	16.0249	8.91	2	5
Q5SSK3	Transcription elongation factor, mitochondrial OS=Mus musculus OX=10090 GN=Tefm PE=1 SV=1 - [TEFM_MOUSE]	0		0
Q8R4V1-3	Isoform 3 of NFAT activation molecule 1 OS=Mus musculus OX=10090 GN=Nfam1 - [NFAM1_MOUSE]	0		0
Q3UN35	Beta-1,4 N-acetylgalactosaminyltransferase OS=Mus musculus OX=10090 GN=B4galnt1 PE=1 SV=1 - [Q3UN35_MOUSE]	0	2.1899	5.25	1	1
Q8BU31	Ras-related protein Rap-2c OS=Mus musculus OX=10090 GN=Rap2c PE=1 SV=1 - [RAP2C_MOUSE]	0
Q9CQR6	Serine/threonine-protein phosphatase 6 catalytic subunit OS=Mus musculus OX=10090 GN=Ppp6c PE=1 SV=1 - [PPP6_MOUSE]	0		0
A0A0G2JE92	Protein-tyrosine sulfotransferase (Fragment) OS=Mus musculus OX=10090 GN=Tpst2 PE=1 SV=1 - [A0A0G2JE92_MOUSE]	0
Q9CQ91	NADH dehydrogenase [ubiquinone] 1 alpha subcomplex subunit 3 OS=Mus musculus OX=10090 GN=Ndufa3 PE=1 SV=1 - [NDUA3_MOUSE]	0		0
Q9D1I6	39S ribosomal protein L14, mitochondrial OS=Mus musculus OX=10090 GN=Mrpl14 PE=1 SV=1 - [RM14_MOUSE]	0		0
O35892	Nuclear autoantigen Sp-100 OS=Mus musculus OX=10090 GN=Sp100 PE=1 SV=2 - [SP100_MOUSE]	0		0
B9EI00	Calm5 protein OS=Mus musculus OX=10090 GN=Calm5 PE=2 SV=1 - [B9EI00_MOUSE]	0		0
A0A075DCW1	NADH-ubiquinone oxidoreductase chain 3 OS=Mus musculus OX=10090 GN=ND3 PE=3 SV=1 - [A0A075DCW1_MOUSE]	0
Q91V80	Apolipoprotein F OS=Mus musculus OX=10090 GN=Apof PE=2 SV=2 - [APOF_MOUSE]	0		0
Q9D2G2	Dihydrolipoyllysine-residue succinyltransferase component of 2-oxoglutarate dehydrogenase complex, mitochondrial OS=Mus musculus OX=10090 GN=Dlst PE=1 SV=1 - [ODO2_MOUSE]	0		0
P27048	Small nuclear ribonucleoprotein-associated protein B OS=Mus musculus OX=10090 GN=Snrpb PE=1 SV=1 - [RSMB_MOUSE]	0		0
A8IP69	14-3-3 protein gamma subtype OS=Mus musculus OX=10090 GN=Ywhag PE=1 SV=1 - [A8IP69_MOUSE]	0		0
Q3THL2	Uncharacterized protein OS=Mus musculus OX=10090 GN=Psma7 PE=2 SV=1 - [Q3THL2_MOUSE]	0
E9Q221	Equilibrative nucleoside transporter 1 (Fragment) OS=Mus musculus OX=10090 GN=Slc29a1 PE=1 SV=1 - [E9Q221_MOUSE]	0
P04104	Keratin, type II cytoskeletal 1 OS=Mus musculus OX=10090 GN=Krt1 PE=1 SV=4 - [K2C1_MOUSE]	2.25465e+11	930.402	6.75	10	338
Q543N4	Uncharacterized protein OS=Mus musculus OX=10090 GN=Bysl PE=2 SV=1 - [Q543N4_MOUSE]	0		0
Q3UWT7	Phospholipase D (Fragment) OS=Mus musculus OX=10090 GN=Pld1 PE=2 SV=1 - [Q3UWT7_MOUSE]	0		0
Q3UMR5	Calcium uniporter protein, mitochondrial OS=Mus musculus OX=10090 GN=Mcu PE=1 SV=2 - [MCU_MOUSE]	0
Q6IFZ8	Predicted gene 5414 OS=Mus musculus OX=10090 GN=Gm5414 PE=1 SV=1 - [Q6IFZ8_MOUSE]	1.26924e+10	108.184	7.43	4	51
Q3TUI9	Proteasome subunit alpha type OS=Mus musculus OX=10090 GN=Psma5 PE=2 SV=1 - [Q3TUI9_MOUSE]	3.63084e+07	2.27771	4.98	1	1
Q9DCP6	Uncharacterized protein OS=Mus musculus OX=10090 GN=0610012G03Rik PE=2 SV=1 - [Q9DCP6_MOUSE]	0
P62342	Thioredoxin reductase-like selenoprotein T OS=Mus musculus OX=10090 GN=Selenot PE=1 SV=2 - [SELT_MOUSE]	0		0
D3YU17	Nicalin OS=Mus musculus OX=10090 GN=Ncln PE=1 SV=1 - [D3YU17_MOUSE]	0		0
Q3U417	Uncharacterized protein OS=Mus musculus OX=10090 GN=Ppfibp1 PE=2 SV=1 - [Q3U417_MOUSE]	0		0
Q3U9K9	Trafficking protein particle complex subunit OS=Mus musculus OX=10090 GN=Trappc3 PE=1 SV=1 - [Q3U9K9_MOUSE]	0		0
Q99J39-2	Isoform Cytoplasmic+peroxisomal of Malonyl-CoA decarboxylase, mitochondrial OS=Mus musculus OX=10090 GN=Mlycd - [DCMC_MOUSE]	0		0
Q8R411	Myc target protein 1 OS=Mus musculus OX=10090 GN=Myct1 PE=1 SV=1 - [MYCT1_MOUSE]	0		0
P35283	Ras-related protein Rab-12 OS=Mus musculus OX=10090 GN=Rab12 PE=1 SV=3 - [RAB12_MOUSE]	863668858	10.0381	4.53	1	4
Q9DBJ2	SMP_C2CD2L domain-containing protein OS=Mus musculus OX=10090 GN=C2cd2l PE=2 SV=1 - [Q9DBJ2_MOUSE]	9.59385e+06	0	2.97	1	1
Q9CQ48	NudC domain-containing protein 2 OS=Mus musculus OX=10090 GN=Nudcd2 PE=1 SV=1 - [NUDC2_MOUSE]	0		0
Q545M7	Uncharacterized protein OS=Mus musculus OX=10090 GN=Pvalb PE=1 SV=1 - [Q545M7_MOUSE]	0		0
P49429	4-hydroxyphenylpyruvate dioxygenase OS=Mus musculus OX=10090 GN=Hpd PE=1 SV=3 - [HPPD_MOUSE]	0		0
D3Z4C0	FERM, ARHGEF and pleckstrin domain-containing protein 2 OS=Mus musculus OX=10090 GN=Farp2 PE=1 SV=1 - [D3Z4C0_MOUSE]	2.1958e+07	6.70617	2.64	2	3
Q3UA79	Uncharacterized protein OS=Mus musculus OX=10090 GN=Tap2 PE=2 SV=1 - [Q3UA79_MOUSE]	0		0
A0A0J9YV38	Arachidonate 5-lipoxygenase-activating protein (Fragment) OS=Mus musculus OX=10090 GN=Alox5ap PE=1 SV=1 - [A0A0J9YV38_MOUSE]	0
Q8C648	Predicted gene 10309 OS=Mus musculus OX=10090 GN=Gm10309 PE=2 SV=1 - [Q8C648_MOUSE]	0		0
E9Q698	Coagulation factor XII OS=Mus musculus OX=10090 GN=F12 PE=1 SV=1 - [E9Q698_MOUSE]	0
B7ZCH9	FGGY carbohydrate kinase domain-containing protein (Fragment) OS=Mus musculus OX=10090 GN=Fggy PE=1 SV=1 - [B7ZCH9_MOUSE]	0
Q545Y5	CD74 antigen (Invariant polypeptide of major histocompatibility complex, class II antigen-associated) OS=Mus musculus OX=10090 GN=Cd74 PE=2 SV=1 - [Q545Y5_MOUSE]	0		0
P10852	4F2 cell-surface antigen heavy chain OS=Mus musculus OX=10090 GN=Slc3a2 PE=1 SV=1 - [4F2_MOUSE]	0		0
Q3UJU9	Regulator of microtubule dynamics protein 3 OS=Mus musculus OX=10090 GN=Rmdn3 PE=1 SV=2 - [RMD3_MOUSE]	0		0
O70456	14-3-3 protein sigma OS=Mus musculus OX=10090 GN=Sfn PE=1 SV=2 - [1433S_MOUSE]	0
Q61102	ATP-binding cassette sub-family B member 7, mitochondrial OS=Mus musculus OX=10090 GN=Abcb7 PE=1 SV=3 - [ABCB7_MOUSE]	0		0
Q99J93	Interferon-induced transmembrane protein 2 OS=Mus musculus OX=10090 GN=Ifitm2 PE=1 SV=1 - [IFM2_MOUSE]	0		0
A2AP31	Complex I-B17 OS=Mus musculus OX=10090 GN=Ndufb6 PE=1 SV=1 - [A2AP31_MOUSE]	0
Q3THL1	GOLD domain-containing protein OS=Mus musculus OX=10090 GN=Tmed2 PE=2 SV=1 - [Q3THL1_MOUSE]	5.33402e+07	2.7596	12.5	1	1
Q31148	H2-K protein OS=Mus musculus OX=10090 GN=H2-K1 PE=2 SV=1 - [Q31148_MOUSE]	0		0
Q8K2V4	LOC435565 protein OS=Mus musculus OX=10090 GN=Iigp1b PE=2 SV=1 - [Q8K2V4_MOUSE]	0
E9Q3V6	Septin-2 OS=Mus musculus OX=10090 GN=Septin2 PE=1 SV=1 - [E9Q3V6_MOUSE]	0		0
Q9JKX4-2	Isoform 2 of Protein AATF OS=Mus musculus OX=10090 GN=Aatf - [AATF_MOUSE]	0		0
Q3TJS0	Flotillin OS=Mus musculus OX=10090 GN=Flot1 PE=2 SV=1 - [Q3TJS0_MOUSE]	0		0
Q8C1L7	40S ribosomal protein S21 OS=Mus musculus OX=10090 PE=2 SV=1 - [Q8C1L7_MOUSE]	0		0
A1E2B8	Inducible heat shock protein 70 OS=Mus musculus OX=10090 PE=3 SV=1 - [A1E2B8_MOUSE]	2.42766e+08	13.8139	5.77	2	5
G3UXT7	RNA-binding protein FUS (Fragment) OS=Mus musculus OX=10090 GN=Fus PE=1 SV=1 - [G3UXT7_MOUSE]	0		0
Q19LI2	Alpha-1B-glycoprotein OS=Mus musculus OX=10090 GN=A1bg PE=1 SV=1 - [A1BG_MOUSE]	0		0
B2RS43	DNA segment, Chr 17, human D6S53E OS=Mus musculus OX=10090 GN=D17H6S53E PE=1 SV=1 - [B2RS43_MOUSE]	2.41103e+07	2.50667	4.1	1	1
D3Z3S1	Prolactin regulatory element-binding protein OS=Mus musculus OX=10090 GN=Preb PE=1 SV=1 - [D3Z3S1_MOUSE]	0		0
Q3TBK6	Uncharacterized protein OS=Mus musculus OX=10090 GN=Laptm5 PE=2 SV=1 - [Q3TBK6_MOUSE]	0
D3Z647	Ubiquitin-conjugating enzyme E2 Q2 OS=Mus musculus OX=10090 GN=Ube2q2 PE=1 SV=1 - [D3Z647_MOUSE]	2.49176e+06	0	12.24	1	2
Q5M8R0	Sirt5 protein OS=Mus musculus OX=10090 GN=Sirt5 PE=2 SV=1 - [Q5M8R0_MOUSE]	0		0
Q9DC61	Mitochondrial-processing peptidase subunit alpha OS=Mus musculus OX=10090 GN=Pmpca PE=1 SV=1 - [MPPA_MOUSE]	0		0
Q5FWH6-2	Isoform 2 of Rho guanine nucleotide exchange factor 15 OS=Mus musculus OX=10090 GN=Arhgef15 - [ARHGF_MOUSE]	0		0
A0A140LJG6	Microsomal signal peptidase 25 kDa subunit OS=Mus musculus OX=10090 GN=Spcs2 PE=1 SV=1 - [A0A140LJG6_MOUSE]	0		0
P97318-3	Isoform DAB271 of Disabled homolog 1 OS=Mus musculus OX=10090 GN=Dab1 - [DAB1_MOUSE]	0		0
Q9QUG9	RAS guanyl-releasing protein 2 OS=Mus musculus OX=10090 GN=Rasgrp2 PE=1 SV=2 - [GRP2_MOUSE]	0		0
D3YXN0	AP-1 complex subunit sigma-1A (Fragment) OS=Mus musculus OX=10090 GN=Ap1s1 PE=1 SV=1 - [D3YXN0_MOUSE]	0		0
A0A2R8VKP7	Coiled-coil domain-containing protein 134 OS=Mus musculus OX=10090 GN=Ccdc134 PE=1 SV=1 - [A0A2R8VKP7_MOUSE]	0		0
A0A0R4J0M6	Collectin-11 OS=Mus musculus OX=10090 GN=Colec11 PE=1 SV=1 - [A0A0R4J0M6_MOUSE]	0		0
B7ZP16	Agxt2 protein OS=Mus musculus OX=10090 GN=Agxt2 PE=2 SV=1 - [B7ZP16_MOUSE]	0		0
Q01279	Epidermal growth factor receptor OS=Mus musculus OX=10090 GN=Egfr PE=1 SV=1 - [EGFR_MOUSE]	3.26767e+07	2.34983	2.81	2	2
Q3TNK7	Coiled-coil domain containing 50 OS=Mus musculus OX=10090 GN=Ccdc50 PE=2 SV=1 - [Q3TNK7_MOUSE]	0		0
P48771	Cytochrome c oxidase subunit 7A2, mitochondrial OS=Mus musculus OX=10090 GN=Cox7a2 PE=1 SV=2 - [CX7A2_MOUSE]	0		0
Q8BHE8	m-AAA protease-interacting protein 1, mitochondrial OS=Mus musculus OX=10090 GN=Maip1 PE=1 SV=1 - [MAIP1_MOUSE]	0		0
Q3TEU8	Coronin OS=Mus musculus OX=10090 GN=Coro1c PE=2 SV=1 - [Q3TEU8_MOUSE]	0		0
Q8R216	NAD-dependent protein lipoamidase sirtuin-4, mitochondrial OS=Mus musculus OX=10090 GN=Sirt4 PE=1 SV=3 - [SIR4_MOUSE]	11323328	2.58192	3.6	1	1
Q91W86	Vacuolar protein sorting-associated protein 11 homolog OS=Mus musculus OX=10090 GN=Vps11 PE=1 SV=3 - [VPS11_MOUSE]	1.30241e+09	3.56464	0.64	1	3
E9Q9C5	V-type proton ATPase proteolipid subunit (Fragment) OS=Mus musculus OX=10090 GN=Atp6v0c PE=1 SV=1 - [E9Q9C5_MOUSE]	0		0
Q8CBY5	Uncharacterized protein OS=Mus musculus OX=10090 GN=9330175E14Rik PE=2 SV=1 - [Q8CBY5_MOUSE]	0		0
Q58A65-6	Isoform 6 of C-Jun-amino-terminal kinase-interacting protein 4 OS=Mus musculus OX=10090 GN=Spag9 - [JIP4_MOUSE]	0		0
Q9Z204-4	Isoform 4 of Heterogeneous nuclear ribonucleoproteins C1/C2 OS=Mus musculus OX=10090 GN=Hnrnpc - [HNRPC_MOUSE]	0		0
A0A4E9FT70	IgG3 (Fragment) OS=Mus musculus OX=10090 GN=IGHG3 PE=4 SV=1 - [A0A4E9FT70_MOUSE]	1.01917e+08	4.47826	7.71	3	8
Q8R4H7	N-acetylglutamate synthase, mitochondrial OS=Mus musculus OX=10090 GN=Nags PE=1 SV=2 - [NAGS_MOUSE]	0		0
A2ASU7	Olfactory receptor OS=Mus musculus OX=10090 GN=Olfr1024 PE=3 SV=1 - [A2ASU7_MOUSE]	0		0
D3YYN7	Sodium/potassium-transporting ATPase subunit alpha OS=Mus musculus OX=10090 GN=Atp1a2 PE=1 SV=1 - [D3YYN7_MOUSE]	3.90364e+07	7.44004	3.06	2	3
P47758	Signal recognition particle receptor subunit beta OS=Mus musculus OX=10090 GN=Srprb PE=1 SV=1 - [SRPRB_MOUSE]	0		0
Q3U643	Uncharacterized protein OS=Mus musculus OX=10090 GN=Pigs PE=2 SV=1 - [Q3U643_MOUSE]	1.18417e+07	0	3.78	1	1
Q9D7N6	39S ribosomal protein L30, mitochondrial OS=Mus musculus OX=10090 GN=Mrpl30 PE=1 SV=1 - [RM30_MOUSE]	0		0
Q8VD75	Huntingtin-interacting protein 1 OS=Mus musculus OX=10090 GN=Hip1 PE=1 SV=2 - [HIP1_MOUSE]	0		0
A0A1Y7VN70	Glutaredoxin-related protein 5, mitochondrial OS=Mus musculus OX=10090 GN=Glrx5 PE=1 SV=1 - [A0A1Y7VN70_MOUSE]	0		0
Q63ZW9	Copa protein (Fragment) OS=Mus musculus OX=10090 GN=Copa PE=2 SV=1 - [Q63ZW9_MOUSE]	0		0
Q05DU4	Msn protein (Fragment) OS=Mus musculus OX=10090 GN=Msn PE=2 SV=1 - [Q05DU4_MOUSE]	0		0
B7ZCI9	Integrin alpha-V (Fragment) OS=Mus musculus OX=10090 GN=Itgav PE=1 SV=1 - [B7ZCI9_MOUSE]	0
Q9JMH9-1	Isoform 1 of Unconventional myosin-XVIIIa OS=Mus musculus OX=10090 GN=Myo18a - [MY18A_MOUSE]	0		0
E9PZ17	Rho-related BTB domain-containing protein 1 (Fragment) OS=Mus musculus OX=10090 GN=Rhobtb1 PE=4 SV=8 - [E9PZ17_MOUSE]	0		0
Q5I2A0	Serine protease inhibitor A3G OS=Mus musculus OX=10090 GN=Serpina3g PE=1 SV=2 - [SPA3G_MOUSE]	7.2274e+08	86.8704	3.41	2	35
Q8BZJ7-2	Isoform 2 of DCN1-like protein 2 OS=Mus musculus OX=10090 GN=Dcun1d2 - [DCNL2_MOUSE]	0		0
O55106	Striatin OS=Mus musculus OX=10090 GN=Strn PE=1 SV=2 - [STRN_MOUSE]	0		0
Q3UGE1	TPR_REGION domain-containing protein OS=Mus musculus OX=10090 GN=Trappc12 PE=2 SV=1 - [Q3UGE1_MOUSE]	0		0
Q3TJ91	LLGL scribble cell polarity complex component 2 OS=Mus musculus OX=10090 GN=Llgl2 PE=1 SV=2 - [L2GL2_MOUSE]	0		0
E9Q7A8	Enoyl-CoA delta isomerase 2 (Fragment) OS=Mus musculus OX=10090 GN=Eci2 PE=1 SV=1 - [E9Q7A8_MOUSE]	0		0
Q5SVW9	Transmembrane emp24 domain-containing protein 4 (Fragment) OS=Mus musculus OX=10090 GN=Tmed4 PE=1 SV=1 - [Q5SVW9_MOUSE]	0		0
A0A2I3BR82	Guanine nucleotide-binding protein-like 3 OS=Mus musculus OX=10090 GN=Gnl3 PE=1 SV=1 - [A0A2I3BR82_MOUSE]	0		0
Q8VCY6	U3 small nucleolar RNA-associated protein 6 homolog OS=Mus musculus OX=10090 GN=Utp6 PE=2 SV=1 - [UTP6_MOUSE]	0		0
Q9EQ68	Junctin (Fragment) OS=Mus musculus OX=10090 GN=junctin PE=4 SV=1 - [Q9EQ68_MOUSE]	0		0
Q8BT54	Uncharacterized protein (Fragment) OS=Mus musculus OX=10090 GN=Tor2a PE=2 SV=1 - [Q8BT54_MOUSE]	0		0
K4DI63	Protein CREG1 OS=Mus musculus OX=10090 GN=Creg1 PE=1 SV=1 - [K4DI63_MOUSE]	0
Q9CQZ0-2	Isoform 2 of ORM1-like protein 2 OS=Mus musculus OX=10090 GN=Ormdl2 - [ORML2_MOUSE]	0		0
Q6IQZ1	ATP-dependent RNA helicase DDX54 (Fragment) OS=Mus musculus OX=10090 GN=Ddx54 PE=2 SV=1 - [Q6IQZ1_MOUSE]	0		0
E9PZK7	ADP-ribosylation factor-related protein 1 OS=Mus musculus OX=10090 GN=Arfrp1 PE=1 SV=1 - [E9PZK7_MOUSE]	0
Q8VHZ7	U3 small nucleolar ribonucleoprotein protein IMP4 OS=Mus musculus OX=10090 GN=Imp4 PE=2 SV=1 - [IMP4_MOUSE]	0		0
Q6ZWQ7	Signal peptidase complex subunit 3 OS=Mus musculus OX=10090 GN=Spcs3 PE=1 SV=1 - [SPCS3_MOUSE]	0		0
Q14AZ9	Zinc binding alcohol dehydrogenase, domain containing 2 OS=Mus musculus OX=10090 GN=Zadh2 PE=1 SV=1 - [Q14AZ9_MOUSE]	0		0
E9PVP3	Mannose-P-dolichol utilization defect 1 protein OS=Mus musculus OX=10090 GN=Mpdu1 PE=1 SV=1 - [E9PVP3_MOUSE]	0		0
Q99JX8	Psmd2 protein (Fragment) OS=Mus musculus OX=10090 GN=Psmd2 PE=2 SV=1 - [Q99JX8_MOUSE]	0		0
F6Q5J9	Tubulin delta chain (Fragment) OS=Mus musculus OX=10090 GN=Tubd1 PE=3 SV=1 - [F6Q5J9_MOUSE]	0		0
Q91X83	S-adenosylmethionine synthase isoform type-1 OS=Mus musculus OX=10090 GN=Mat1a PE=1 SV=1 - [METK1_MOUSE]	0		0
D3Z307	Tyrosine aminotransferase (Fragment) OS=Mus musculus OX=10090 GN=Tat PE=1 SV=1 - [D3Z307_MOUSE]	0		0
F7D3P0	Iron-sulfur protein NUBPL (Fragment) OS=Mus musculus OX=10090 GN=Nubpl PE=1 SV=1 - [F7D3P0_MOUSE]	0		0
Q9JHI8-2	Isoform 2 of NADPH oxidase 4 OS=Mus musculus OX=10090 GN=Nox4 - [NOX4_MOUSE]	0
Q8BU33-2	Isoform 2 of 2-hydroxyacyl-CoA lyase 2 OS=Mus musculus OX=10090 GN=Ilvbl - [HACL2_MOUSE]	0		0
A0A5F8MPW1	Angiotensin 1-10 OS=Mus musculus OX=10090 GN=Agt PE=1 SV=1 - [A0A5F8MPW1_MOUSE]	0		0
H3BKK1	All-trans-retinol 13,14-reductase OS=Mus musculus OX=10090 GN=Retsat PE=1 SV=1 - [H3BKK1_MOUSE]	0		0
P03976	Ig kappa chain V-II region 17S29.1 OS=Mus musculus OX=10090 PE=1 SV=1 - [KV2A5_MOUSE]	0		0
Q9CV89	Pinin (Fragment) OS=Mus musculus OX=10090 GN=Pnn PE=2 SV=1 - [Q9CV89_MOUSE]	0		0
Q0PD10	Rab41 OS=Mus musculus OX=10090 GN=Rab43 PE=1 SV=1 - [Q0PD10_MOUSE]	863668858	10.0381	5.24	1	4
Q3UPA1	Uncharacterized protein OS=Mus musculus OX=10090 GN=Gna11 PE=1 SV=1 - [Q3UPA1_MOUSE]	0		0
A0PK84	Palmitoyltransferase ZDHHC22 OS=Mus musculus OX=10090 GN=Zdhhc22 PE=1 SV=1 - [ZDH22_MOUSE]	0
P27046	Alpha-mannosidase 2 OS=Mus musculus OX=10090 GN=Man2a1 PE=1 SV=2 - [MA2A1_MOUSE]	0		0
A0A4E9G461	IgG2 (Fragment) OS=Mus musculus OX=10090 GN=IGHG2 PE=4 SV=1 - [A0A4E9G461_MOUSE]	7.43967e+07	7.05936	11.38	3	5
Q3UG16	Uncharacterized protein OS=Mus musculus OX=10090 GN=Ap1m1 PE=1 SV=1 - [Q3UG16_MOUSE]	0		0
O35558	Mitogen-activated protein kinase OS=Mus musculus OX=10090 GN=Erk2 PE=3 SV=1 - [O35558_MOUSE]	0		0
E9PV24-2	Isoform 2 of Fibrinogen alpha chain OS=Mus musculus OX=10090 GN=Fga - [FIBA_MOUSE]	0		0
B1ATJ5	Keratin, type I cuticular Ha2 OS=Mus musculus OX=10090 GN=Krt32 PE=1 SV=1 - [B1ATJ5_MOUSE]	118102562	1.87543	1.55	1	1
Q8C6Q7	Protein-tyrosine-phosphatase (Fragment) OS=Mus musculus OX=10090 GN=Ptprc PE=2 SV=2 - [Q8C6Q7_MOUSE]	0		0
Q5DTS3	Septin-7 (Fragment) OS=Mus musculus OX=10090 GN=Septin7 PE=2 SV=1 - [Q5DTS3_MOUSE]	0		0
Q9EPU0-2	Isoform 2 of Regulator of nonsense transcripts 1 OS=Mus musculus OX=10090 GN=Upf1 - [RENT1_MOUSE]	0		0
Q80TU6	MKIAA0670 protein (Fragment) OS=Mus musculus OX=10090 GN=Acin1 PE=2 SV=1 - [Q80TU6_MOUSE]	0		0
E2FHV9	Protease serine 34 OS=Mus musculus OX=10090 PE=4 SV=1 - [E2FHV9_MOUSE]	2.80558e+07	3.61969	5.73	1	1
Q9Z2X1-2	Isoform 2 of Heterogeneous nuclear ribonucleoprotein F OS=Mus musculus OX=10090 GN=Hnrnpf - [HNRPF_MOUSE]	0		0
O08614	Cytoskeletal protein OS=Mus musculus OX=10090 GN=Utrn PE=2 SV=1 - [O08614_MOUSE]	3.77753e+07	3.10204	0.85	2	2
Q9D7J4	Cytochrome c oxidase assembly protein COX20, mitochondrial OS=Mus musculus OX=10090 GN=Cox20 PE=1 SV=1 - [COX20_MOUSE]	0		0
Q9Z2I0	Mitochondrial proton/calcium exchanger protein OS=Mus musculus OX=10090 GN=Letm1 PE=1 SV=1 - [LETM1_MOUSE]	0		0
G5E8M9	Intercellular adhesion molecule 2 (Fragment) OS=Mus musculus OX=10090 GN=Icam2 PE=1 SV=1 - [G5E8M9_MOUSE]	0		0
Q6ZPM1	MKIAA1589 protein (Fragment) OS=Mus musculus OX=10090 GN=mKIAA1589 PE=4 SV=1 - [Q6ZPM1_MOUSE]	0		0
Q99LK5	Thop1 protein OS=Mus musculus OX=10090 GN=Thop1 PE=2 SV=1 - [Q99LK5_MOUSE]	0		0
Q8BMF4	Dihydrolipoyllysine-residue acetyltransferase component of pyruvate dehydrogenase complex, mitochondrial OS=Mus musculus OX=10090 GN=Dlat PE=1 SV=2 - [ODP2_MOUSE]	0		0
O08705	Sodium/bile acid cotransporter OS=Mus musculus OX=10090 GN=Slc10a1 PE=1 SV=1 - [NTCP_MOUSE]	0
Q3TGQ3	Uncharacterized protein OS=Mus musculus OX=10090 GN=Ctnna1 PE=2 SV=1 - [Q3TGQ3_MOUSE]	0		0
Q99KI0	Aconitate hydratase, mitochondrial OS=Mus musculus OX=10090 GN=Aco2 PE=1 SV=1 - [ACON_MOUSE]	0		0
Q8C0M2	(Lyso)-N-acylphosphatidylethanolamine lipase OS=Mus musculus OX=10090 GN=Abhd4 PE=1 SV=1 - [Q8C0M2_MOUSE]	0		0
Q9JIG7	Coiled-coil domain-containing protein 22 OS=Mus musculus OX=10090 GN=Ccdc22 PE=1 SV=1 - [CCD22_MOUSE]	0		0
A0A0A6YY28	cAMP-dependent protein kinase type II-alpha regulatory subunit (Fragment) OS=Mus musculus OX=10090 GN=Prkar2a PE=1 SV=1 - [A0A0A6YY28_MOUSE]	0		0
Q3TMW4	Protein kinase domain-containing protein OS=Mus musculus OX=10090 GN=Map2k1 PE=2 SV=1 - [Q3TMW4_MOUSE]	0		0
Q91YP0	L-2-hydroxyglutarate dehydrogenase, mitochondrial OS=Mus musculus OX=10090 GN=L2hgdh PE=1 SV=1 - [L2HDH_MOUSE]	0		0
Q9QUT0	Ammonium transporter Rh type A OS=Mus musculus OX=10090 GN=Rhag PE=1 SV=1 - [RHAG_MOUSE]	50049703	9.57004	5.25	2	9
Q4FJX1	Importin subunit alpha OS=Mus musculus OX=10090 GN=Kpna4 PE=1 SV=1 - [Q4FJX1_MOUSE]	0
Q3UM89	Forkhead box protein R2 OS=Mus musculus OX=10090 GN=Foxr2 PE=2 SV=1 - [FOXR2_MOUSE]	0		0
Q811E7	Myosin IF OS=Mus musculus OX=10090 GN=Myo1f PE=2 SV=1 - [Q811E7_MOUSE]	8.44465e+06	6.08954	3.73	3	4
Q9D173	Mitochondrial import receptor subunit TOM7 homolog OS=Mus musculus OX=10090 GN=Tomm7 PE=3 SV=1 - [TOM7_MOUSE]	0
D6RFN5	Ninjurin-1 OS=Mus musculus OX=10090 GN=Ninj1 PE=1 SV=1 - [D6RFN5_MOUSE]	0		0
Q9CQW0	ER membrane protein complex subunit 6 OS=Mus musculus OX=10090 GN=Emc6 PE=1 SV=1 - [EMC6_MOUSE]	0		0
Q9D964	Glycine amidinotransferase, mitochondrial OS=Mus musculus OX=10090 GN=Gatm PE=1 SV=1 - [GATM_MOUSE]	0		0
Q9D8Y7	Tumor necrosis factor alpha-induced protein 8-like protein 2 OS=Mus musculus OX=10090 GN=Tnfaip8l2 PE=1 SV=1 - [TP8L2_MOUSE]	0
A2AKD6	Peroxisomal membrane protein 4 OS=Mus musculus OX=10090 GN=Pxmp4 PE=1 SV=1 - [A2AKD6_MOUSE]	0		0
Q9D1Q4	Dolichol-phosphate mannosyltransferase subunit 3 OS=Mus musculus OX=10090 GN=Dpm3 PE=1 SV=1 - [DPM3_MOUSE]	0
P59016	Vacuolar protein sorting-associated protein 33B OS=Mus musculus OX=10090 GN=Vps33b PE=1 SV=1 - [VP33B_MOUSE]	0		0
Q5SZA3	Histone cluster 1, H1c OS=Mus musculus OX=10090 GN=H1f2 PE=1 SV=1 - [Q5SZA3_MOUSE]	0		0
Q9CQ54	NADH dehydrogenase [ubiquinone] 1 subunit C2 OS=Mus musculus OX=10090 GN=Ndufc2 PE=1 SV=1 - [NDUC2_MOUSE]	0
A0A0G2JGE1	Cysteine-S-conjugate beta-lyase 2 (Fragment) OS=Mus musculus OX=10090 GN=Kyat3 PE=1 SV=1 - [A0A0G2JGE1_MOUSE]	0		0
Q3TFI4	Uncharacterized protein OS=Mus musculus OX=10090 GN=Nicn1 PE=2 SV=1 - [Q3TFI4_MOUSE]	0		0
P32020	Sterol carrier protein 2 OS=Mus musculus OX=10090 GN=Scp2 PE=1 SV=3 - [SCP2_MOUSE]	0		0
E9Q7E7	Olfactory receptor OS=Mus musculus OX=10090 GN=Olfr427 PE=3 SV=1 - [E9Q7E7_MOUSE]	0		0
G3UZW7	Protein mago nashi homolog 2 OS=Mus musculus OX=10090 GN=Magohb PE=3 SV=1 - [G3UZW7_MOUSE]	0		0
A8Y5H7	SEC14-like protein 1 OS=Mus musculus OX=10090 GN=Sec14l1 PE=1 SV=1 - [S14L1_MOUSE]	0		0
A2ATJ7	Olfactory receptor OS=Mus musculus OX=10090 GN=Olfr1205 PE=3 SV=1 - [A2ATJ7_MOUSE]	0		0
A0A0A6YX18	V-type proton ATPase subunit H OS=Mus musculus OX=10090 GN=Atp6v1h PE=1 SV=1 - [A0A0A6YX18_MOUSE]	0		0
E9Q7S3	Cytochrome b-245 heavy chain (Fragment) OS=Mus musculus OX=10090 GN=Cybb PE=1 SV=1 - [E9Q7S3_MOUSE]	0
A0A2Z4SX33	MHC class II antigen E beta (Fragment) OS=Mus musculus OX=10090 GN=H2-Eb1 PE=4 SV=1 - [A0A2Z4SX33_MOUSE]	0
J3QJZ9	Insulin-like growth factor II (Fragment) OS=Mus musculus OX=10090 GN=Igf2 PE=3 SV=8 - [J3QJZ9_MOUSE]	0		0
O70439	Syntaxin-7 OS=Mus musculus OX=10090 GN=Stx7 PE=1 SV=3 - [STX7_MOUSE]	0		0
Q3UNF3	Acyl-coenzyme A oxidase OS=Mus musculus OX=10090 GN=Acox2 PE=2 SV=1 - [Q3UNF3_MOUSE]	0		0
O08529	Calpain-2 catalytic subunit OS=Mus musculus OX=10090 GN=Capn2 PE=1 SV=4 - [CAN2_MOUSE]	0		0
Q3U3J9	Aldedh domain-containing protein (Fragment) OS=Mus musculus OX=10090 GN=Aldh3b1 PE=2 SV=1 - [Q3U3J9_MOUSE]	0		0
Q8BIS9	Protein kinase domain-containing protein (Fragment) OS=Mus musculus OX=10090 GN=Csk PE=2 SV=2 - [Q8BIS9_MOUSE]	0		0
Q9DAY8	Prolactin-7D1 OS=Mus musculus OX=10090 GN=Prl7d1 PE=2 SV=1 - [Q9DAY8_MOUSE]	0		0
Q8BGG9-2	Isoform 2 of Acyl-coenzyme A amino acid N-acyltransferase 2 OS=Mus musculus OX=10090 GN=Acnat2 - [ACNT2_MOUSE]	0		0
A0A1D5RLG0	Inactive hydroxysteroid dehydrogenase-like protein 1 OS=Mus musculus OX=10090 GN=Hsdl1 PE=1 SV=1 - [A0A1D5RLG0_MOUSE]	0		0
H3BJB8	Epidermal growth factor receptor substrate 15 (Fragment) OS=Mus musculus OX=10090 GN=Eps15 PE=1 SV=1 - [H3BJB8_MOUSE]	0		0
Q8BWQ1	UDP-glucuronosyltransferase 2A3 OS=Mus musculus OX=10090 GN=Ugt2a3 PE=1 SV=1 - [UD2A3_MOUSE]	0		0
Q8VGF0	Olfactory receptor OS=Mus musculus OX=10090 GN=Olfr126 PE=3 SV=1 - [Q8VGF0_MOUSE]	0
Q6P4T2	U5 small nuclear ribonucleoprotein 200 kDa helicase OS=Mus musculus OX=10090 GN=Snrnp200 PE=1 SV=1 - [U520_MOUSE]	0		0
Q501J6	Probable ATP-dependent RNA helicase DDX17 OS=Mus musculus OX=10090 GN=Ddx17 PE=1 SV=1 - [DDX17_MOUSE]	0		0
Q542C3	Uncharacterized protein OS=Mus musculus OX=10090 GN=Pcif1 PE=1 SV=1 - [Q542C3_MOUSE]	0		0
B7ZNX9	Fgd5 protein OS=Mus musculus OX=10090 GN=Fgd5 PE=2 SV=1 - [B7ZNX9_MOUSE]	0		0
Q07076	Annexin A7 OS=Mus musculus OX=10090 GN=Anxa7 PE=1 SV=2 - [ANXA7_MOUSE]	1.46973e+07	1.9993	1.94	1	1
E9Q716	Olfactory receptor OS=Mus musculus OX=10090 GN=Olfr913 PE=3 SV=1 - [E9Q716_MOUSE]	0
A0A1B0GRZ8	ELMO domain-containing protein 2 (Fragment) OS=Mus musculus OX=10090 GN=Elmod2 PE=1 SV=1 - [A0A1B0GRZ8_MOUSE]	0		0
Q9JK42	[Pyruvate dehydrogenase (acetyl-transferring)] kinase isozyme 2, mitochondrial OS=Mus musculus OX=10090 GN=Pdk2 PE=1 SV=2 - [PDK2_MOUSE]	0		0
G3UW37	START domain-containing protein 10 (Fragment) OS=Mus musculus OX=10090 GN=Stard10 PE=1 SV=1 - [G3UW37_MOUSE]	0		0
P98203-4	Isoform 4 of Armadillo repeat protein deleted in velo-cardio-facial syndrome homolog OS=Mus musculus OX=10090 GN=Arvcf - [ARVC_MOUSE]	2540927	1.77913	1.46	1	1
Q3UZQ0	Aminotran_1_2 domain-containing protein (Fragment) OS=Mus musculus OX=10090 GN=Sptlc2 PE=2 SV=1 - [Q3UZQ0_MOUSE]	0		0
Q8CGF5	TLC domain-containing protein 4 OS=Mus musculus OX=10090 GN=Tlcd4 PE=2 SV=1 - [TLCD4_MOUSE]	0		0
Q8CHQ9	N-acetyltransferase family 8 member 2 OS=Mus musculus OX=10090 GN=Nat8f2 PE=1 SV=1 - [NT8F2_MOUSE]	0		0
Q8R1S0	Ubiquinone biosynthesis monooxygenase COQ6, mitochondrial OS=Mus musculus OX=10090 GN=Coq6 PE=1 SV=3 - [COQ6_MOUSE]	0		0
P43274	Histone H1.4 OS=Mus musculus OX=10090 GN=H1-4 PE=1 SV=2 - [H14_MOUSE]	0		0
Q059U9	A kinase (PRKA) anchor protein 8 OS=Mus musculus OX=10090 GN=Akap8 PE=1 SV=1 - [Q059U9_MOUSE]	0		0
Q56A15	Cytochrome c OS=Mus musculus OX=10090 GN=Cycs PE=1 SV=1 - [Q56A15_MOUSE]	25444034	2.7653	10.48	1	1
A0A0J9YVC7	Protein Mpv17 (Fragment) OS=Mus musculus OX=10090 GN=Mpv17 PE=1 SV=1 - [A0A0J9YVC7_MOUSE]	0		0
Q8CE30	Nucleolin OS=Mus musculus OX=10090 GN=Ncl PE=2 SV=1 - [Q8CE30_MOUSE]	0		0
Q9JKX3-3	Isoform 3 of Transferrin receptor protein 2 OS=Mus musculus OX=10090 GN=Tfr2 - [TFR2_MOUSE]	0		0
A0A2R8VHW0	Alanine aminotransferase 1 OS=Mus musculus OX=10090 GN=Gpt PE=1 SV=1 - [A0A2R8VHW0_MOUSE]	0		0
Q9CRB2	H/ACA ribonucleoprotein complex subunit 2 OS=Mus musculus OX=10090 GN=Nhp2 PE=1 SV=1 - [NHP2_MOUSE]	0		0
B9EHD0	Leucine rich repeat containing 25 OS=Mus musculus OX=10090 GN=Lrrc25 PE=1 SV=1 - [B9EHD0_MOUSE]	0		0
Q9CQS8	Protein transport protein Sec61 subunit beta OS=Mus musculus OX=10090 GN=Sec61b PE=1 SV=3 - [SC61B_MOUSE]	0
S4R2E1	ATP-binding cassette sub-family G member 2 OS=Mus musculus OX=10090 GN=Abcg2 PE=1 SV=1 - [S4R2E1_MOUSE]	2.26004e+07	2.55353	1.74	1	1
Q9Z1Q2	Phosphatidylserine lipase ABHD16A OS=Mus musculus OX=10090 GN=Abhd16a PE=1 SV=3 - [ABHGA_MOUSE]	0		0
Q8BHC4	Dephospho-CoA kinase domain-containing protein OS=Mus musculus OX=10090 GN=Dcakd PE=1 SV=1 - [DCAKD_MOUSE]	0		0
A0A338P6F2	Oxysterol-binding protein OS=Mus musculus OX=10090 GN=Osbpl11 PE=1 SV=1 - [A0A338P6F2_MOUSE]	0		0
H3BIY7	Metastasis-associated protein MTA3 (Fragment) OS=Mus musculus OX=10090 GN=Mta3 PE=1 SV=2 - [H3BIY7_MOUSE]	0		0
Q924L1-3	Isoform 3 of LETM1 domain-containing protein 1 OS=Mus musculus OX=10090 GN=Letmd1 - [LTMD1_MOUSE]	0		0
Q3TS08	Protein kinase domain-containing protein (Fragment) OS=Mus musculus OX=10090 GN=Pdik1l PE=2 SV=1 - [Q3TS08_MOUSE]	0		0
Q8BXZ1	Protein disulfide-isomerase TMX3 OS=Mus musculus OX=10090 GN=Tmx3 PE=1 SV=2 - [TMX3_MOUSE]	0		0
Q8BTC2	Uncharacterized protein (Fragment) OS=Mus musculus OX=10090 GN=Rpap1 PE=2 SV=1 - [Q8BTC2_MOUSE]	0		0
Q8C7H7	Uncharacterized protein (Fragment) OS=Mus musculus OX=10090 GN=Slco1a4 PE=2 SV=1 - [Q8C7H7_MOUSE]	0		0
F8WHP5	Phospholipase DDHD1 OS=Mus musculus OX=10090 GN=Ddhd1 PE=1 SV=1 - [F8WHP5_MOUSE]	0		0
Q3UW56	Carboxylic ester hydrolase OS=Mus musculus OX=10090 GN=Ces1g PE=1 SV=1 - [Q3UW56_MOUSE]	4.97398e+08	9.97536	2.83	2	6
Q8BN88	Uncharacterized protein OS=Mus musculus OX=10090 PE=2 SV=1 - [Q8BN88_MOUSE]	0
A2BHP1	Rhombotin-2 OS=Mus musculus OX=10090 GN=Lmo2 PE=1 SV=1 - [A2BHP1_MOUSE]	0
B0LAC9	Transmembrane protein 126A (Fragment) OS=Mus musculus OX=10090 GN=Tmem126a PE=2 SV=1 - [B0LAC9_MOUSE]	0		0
A2A6J4	Lymphocyte-specific protein 1 OS=Mus musculus OX=10090 GN=Lsp1 PE=1 SV=1 - [A2A6J4_MOUSE]	0		0
P12032	Metalloproteinase inhibitor 1 OS=Mus musculus OX=10090 GN=Timp1 PE=1 SV=2 - [TIMP1_MOUSE]	0		0
O35203	Putative pheromone receptor OS=Mus musculus OX=10090 GN=Vmn2r30 PE=2 SV=1 - [O35203_MOUSE]	9.4143e+08	0	10.24	1	5
O55234	Proteasome subunit beta type-5 OS=Mus musculus OX=10090 GN=Psmb5 PE=1 SV=3 - [PSB5_MOUSE]	1.18228e+08	2.09982	5.3	1	1
Q8VHP7	Leukocyte elastase inhibitor B OS=Mus musculus OX=10090 GN=Serpinb1b PE=1 SV=1 - [ILEUB_MOUSE]	0	0	7.59	1	1
Q61265	Angiotensin converting enzyme (Fragment) OS=Mus musculus OX=10090 PE=3 SV=1 - [Q61265_MOUSE]	0		0
Q8C6F5	Transmembrane 9 superfamily member OS=Mus musculus OX=10090 GN=Tm9sf3 PE=2 SV=1 - [Q8C6F5_MOUSE]	0		0
O35704	Serine palmitoyltransferase 1 OS=Mus musculus OX=10090 GN=Sptlc1 PE=1 SV=2 - [SPTC1_MOUSE]	0
O54752	Naglu OS=Mus musculus OX=10090 GN=Naglu PE=2 SV=1 - [O54752_MOUSE]	0		0
Q91Z92	Beta-1,3-galactosyltransferase 6 OS=Mus musculus OX=10090 GN=B3galt6 PE=2 SV=1 - [B3GT6_MOUSE]	0
Q8BPD3	1-cysPrx_C domain-containing protein OS=Mus musculus OX=10090 GN=Prdx6 PE=2 SV=1 - [Q8BPD3_MOUSE]	0
Q9EQF2	Kell blood group glycoprotein homolog OS=Mus musculus OX=10090 GN=Kel PE=1 SV=1 - [KELL_MOUSE]	0		0
Q99KK9	Histidine--tRNA ligase, mitochondrial OS=Mus musculus OX=10090 GN=Hars2 PE=1 SV=1 - [SYHM_MOUSE]	0		0
D3YX62	Heme oxygenase (biliverdin-producing) (Fragment) OS=Mus musculus OX=10090 GN=Hmox2 PE=1 SV=1 - [D3YX62_MOUSE]	0		0
P70274	Selenoprotein P OS=Mus musculus OX=10090 GN=Selenop PE=1 SV=3 - [SEPP1_MOUSE]	8.34647e+06	2.16688	2.63	1	2
Q99M01	Phenylalanine--tRNA ligase, mitochondrial OS=Mus musculus OX=10090 GN=Fars2 PE=1 SV=1 - [SYFM_MOUSE]	0		0
P42669	Transcriptional activator protein Pur-alpha OS=Mus musculus OX=10090 GN=Pura PE=1 SV=1 - [PURA_MOUSE]	0		0
Q9D3K0	Uncharacterized protein OS=Mus musculus OX=10090 GN=Lrrc15 PE=2 SV=1 - [Q9D3K0_MOUSE]	0		0
O09158	Cytochrome P450 3A25 OS=Mus musculus OX=10090 GN=Cyp3a25 PE=1 SV=1 - [CP3AP_MOUSE]	0		0
P70268	Serine/threonine-protein kinase N1 OS=Mus musculus OX=10090 GN=Pkn1 PE=1 SV=3 - [PKN1_MOUSE]	0		0
Q9D9C2	Uncharacterized protein OS=Mus musculus OX=10090 GN=Ripor2 PE=2 SV=1 - [Q9D9C2_MOUSE]	0		0
A0A0R4J0K1	Selenoprotein F OS=Mus musculus OX=10090 GN=Selenof PE=1 SV=1 - [A0A0R4J0K1_MOUSE]	0		0
Q3URS9-2	Isoform 2 of Mitochondrial potassium channel OS=Mus musculus OX=10090 GN=Ccdc51 - [MITOK_MOUSE]	0		0
Q8C4F9	E3 ubiquitin-protein ligase RNF13 OS=Mus musculus OX=10090 GN=Rnf13 PE=1 SV=1 - [Q8C4F9_MOUSE]	0
Q6PCM2-2	Isoform 2 of Integrator complex subunit 6 OS=Mus musculus OX=10090 GN=Ints6 - [INT6_MOUSE]	0		0
A0A087WPL5	DEAH box protein 9 OS=Mus musculus OX=10090 GN=Dhx9 PE=1 SV=1 - [A0A087WPL5_MOUSE]	0		0
A0A1L1SSA8	Transmembrane protein 205 (Fragment) OS=Mus musculus OX=10090 GN=Tmem205 PE=1 SV=1 - [A0A1L1SSA8_MOUSE]	60249226	2.60653	9.83	1	1
G5E839	T-complex protein 1 subunit delta OS=Mus musculus OX=10090 GN=Cct4 PE=1 SV=1 - [G5E839_MOUSE]	0		0
A0A0A0MQA9	LIM/homeobox protein Lhx1 (Fragment) OS=Mus musculus OX=10090 GN=Lhx1 PE=4 SV=1 - [A0A0A0MQA9_MOUSE]	0
X5J5F1	IgG1 heavy chain VDJ region (Fragment) OS=Mus musculus OX=10090 PE=2 SV=1 - [X5J5F1_MOUSE]	0		0
Q3U2H3	Mitogen-activated protein kinase (Fragment) OS=Mus musculus OX=10090 GN=Mapk3 PE=2 SV=1 - [Q3U2H3_MOUSE]	0		0
Q4KL76	10 kDa heat shock protein, mitochondrial OS=Mus musculus OX=10090 GN=Hspe1 PE=1 SV=1 - [Q4KL76_MOUSE]	0	0	9.8	1	1
Q3U740	Eukaryotic translation initiation factor 6 OS=Mus musculus OX=10090 GN=Eif6 PE=2 SV=1 - [Q3U740_MOUSE]	1.35751e+08	4.11749	9.8	1	2
P70224	GTPase IMAP family member 1 OS=Mus musculus OX=10090 GN=Gimap1 PE=1 SV=3 - [GIMA1_MOUSE]	0		0
G3UYJ3	Mitochondrial nicotinamide adenine dinucleotide transporter SLC25A51 (Fragment) OS=Mus musculus OX=10090 GN=Slc25a51 PE=1 SV=8 - [G3UYJ3_MOUSE]	6.02215e+06	0	9.74	1	1
A0A140LHT6	39S ribosomal protein L48, mitochondrial OS=Mus musculus OX=10090 GN=Mrpl48 PE=1 SV=1 - [A0A140LHT6_MOUSE]	0		0
Q6GQT9	Nodal modulator 1 OS=Mus musculus OX=10090 GN=Nomo1 PE=1 SV=1 - [NOMO1_MOUSE]	0		0
Q3TJT6	Thioredoxin domain-containing protein (Fragment) OS=Mus musculus OX=10090 GN=Sco1 PE=2 SV=1 - [Q3TJT6_MOUSE]	0		0
Q8BX22-3	Isoform 3 of Sal-like protein 4 OS=Mus musculus OX=10090 GN=Sall4 - [SALL4_MOUSE]	0		0
P56400	Platelet glycoprotein Ib beta chain OS=Mus musculus OX=10090 GN=Gp1bb PE=1 SV=1 - [GP1BB_MOUSE]	0		0
B2RUM8	RNA helicase OS=Mus musculus OX=10090 GN=Ddx18 PE=1 SV=1 - [B2RUM8_MOUSE]	0		0
Q5XLB0	Daxx (Fragment) OS=Mus musculus OX=10090 GN=Daxx PE=2 SV=1 - [Q5XLB0_MOUSE]	0		0
Q811M1-3	Isoform 3 of Rho GTPase-activating protein 15 OS=Mus musculus OX=10090 GN=Arhgap15 - [RHG15_MOUSE]	0		0
Q8C6U6	Uncharacterized protein OS=Mus musculus OX=10090 GN=Nfia PE=2 SV=1 - [Q8C6U6_MOUSE]	2.62743e+08	2.054	9.66	1	2
Q6ZPF4	Formin-like protein 3 OS=Mus musculus OX=10090 GN=Fmnl3 PE=1 SV=2 - [FMNL3_MOUSE]	37859892	3.95325	1.26	1	2
Q6S9I3	Bradykinin OS=Mus musculus OX=10090 GN=Kng2 PE=1 SV=1 - [Q6S9I3_MOUSE]	2.67486e+08	17.7705	2.95	2	8
Q8BY26	AAA domain-containing protein OS=Mus musculus OX=10090 GN=Rfc3 PE=2 SV=1 - [Q8BY26_MOUSE]	0		0
D3Z6Z7	RAS protein activator-like-3 OS=Mus musculus OX=10090 GN=Rasal3 PE=1 SV=1 - [D3Z6Z7_MOUSE]	0		0
Q8BHM9	Transmembrane protease serine 11F OS=Mus musculus OX=10090 GN=Tmprss11f PE=2 SV=1 - [TM11F_MOUSE]	0		0
Q66VB7	Lacrein OS=Mus musculus OX=10090 GN=Gm1553 PE=2 SV=1 - [Q66VB7_MOUSE]	0		0
A2ARF6	Nucleoside-diphosphate kinase (Fragment) OS=Mus musculus OX=10090 GN=Ak4 PE=1 SV=1 - [A2ARF6_MOUSE]	0		0
Q3U0S1	Uncharacterized protein OS=Mus musculus OX=10090 GN=Parp12 PE=2 SV=1 - [Q3U0S1_MOUSE]	0		0
B2RY56	RNA-binding protein 25 OS=Mus musculus OX=10090 GN=Rbm25 PE=1 SV=2 - [RBM25_MOUSE]	0		0
Q9CZM3	Transmembrane protein 33 OS=Mus musculus OX=10090 GN=Tmem33 PE=1 SV=1 - [Q9CZM3_MOUSE]	0
E9Q390	Myoferlin OS=Mus musculus OX=10090 GN=Myof PE=1 SV=2 - [E9Q390_MOUSE]	0		0
F7A1B4	Endoglin OS=Mus musculus OX=10090 GN=Eng PE=1 SV=1 - [F7A1B4_MOUSE]	0		0
Q3TXN3	Alpha-1,6-mannosyl-glycoprotein 2-beta-N-acetylglucosaminyltransferase OS=Mus musculus OX=10090 GN=Mgat2 PE=2 SV=1 - [Q3TXN3_MOUSE]	0		0
Q6IFZ9	Keratin, type II cytoskeletal 74 OS=Mus musculus OX=10090 GN=Krt74 PE=3 SV=1 - [K2C74_MOUSE]	1.52621e+11	477.135	7.27	4	182
Q9CR61	NADH dehydrogenase [ubiquinone] 1 beta subcomplex subunit 7 OS=Mus musculus OX=10090 GN=Ndufb7 PE=1 SV=3 - [NDUB7_MOUSE]	0		0
Q04447	Creatine kinase B-type OS=Mus musculus OX=10090 GN=Ckb PE=1 SV=1 - [KCRB_MOUSE]	0		0
D3YYR5	ATP receptor OS=Mus musculus OX=10090 GN=P2rx4 PE=1 SV=2 - [D3YYR5_MOUSE]	0		0
Q8VDJ7	Arhgap9 protein (Fragment) OS=Mus musculus OX=10090 GN=Arhgap9 PE=2 SV=1 - [Q8VDJ7_MOUSE]	0		0
P34914	Bifunctional epoxide hydrolase 2 OS=Mus musculus OX=10090 GN=Ephx2 PE=1 SV=2 - [HYES_MOUSE]	0		0
A0A1W2P6E6	Trafficking protein particle complex subunit 6B OS=Mus musculus OX=10090 GN=Trappc6b PE=1 SV=1 - [A0A1W2P6E6_MOUSE]	0		0
Q9D0T1	NHP2-like protein 1 OS=Mus musculus OX=10090 GN=Snu13 PE=1 SV=4 - [NH2L1_MOUSE]	0		0
A2AMQ5	Phosphatidate cytidylyltransferase OS=Mus musculus OX=10090 GN=Cds2 PE=1 SV=1 - [A2AMQ5_MOUSE]	0
Q3TFE8	Importin N-terminal domain-containing protein OS=Mus musculus OX=10090 GN=Kpnb1 PE=2 SV=1 - [Q3TFE8_MOUSE]	0		0
Q9DB10	Essential MCU regulator, mitochondrial OS=Mus musculus OX=10090 GN=Smdt1 PE=1 SV=1 - [EMRE_MOUSE]	2.1179e+07	2.06128	9.35	1	2
A0A0J9YVA6	Septin-11 (Fragment) OS=Mus musculus OX=10090 GN=Septin11 PE=1 SV=1 - [A0A0J9YVA6_MOUSE]	0		0
Q61176	Arginase-1 OS=Mus musculus OX=10090 GN=Arg1 PE=1 SV=1 - [ARGI1_MOUSE]	4.63166e+08	8.99172	6.81	2	6
Q80Y17	Lethal(2) giant larvae protein homolog 1 OS=Mus musculus OX=10090 GN=Llgl1 PE=1 SV=1 - [L2GL1_MOUSE]	0		0
B2RXC1	Trafficking protein particle complex subunit 11 OS=Mus musculus OX=10090 GN=Trappc11 PE=1 SV=1 - [TPC11_MOUSE]	0		0
Q8CD10	Calcium uptake protein 2, mitochondrial OS=Mus musculus OX=10090 GN=Micu2 PE=1 SV=2 - [MICU2_MOUSE]	0		0
D3Z568	Complex I-SGDH OS=Mus musculus OX=10090 GN=Ndufb5 PE=1 SV=1 - [D3Z568_MOUSE]	0
F6Z5N5	Enoyl-CoA hydratase domain-containing protein 2, mitochondrial (Fragment) OS=Mus musculus OX=10090 GN=Echdc2 PE=1 SV=1 - [F6Z5N5_MOUSE]	0		0
A0A0R4J1X1	Atypical kinase COQ8B, mitochondrial OS=Mus musculus OX=10090 GN=Coq8b PE=1 SV=1 - [A0A0R4J1X1_MOUSE]	0		0
A0A0A6YW80	N-alpha-acetyltransferase 15, NatA auxiliary subunit OS=Mus musculus OX=10090 GN=Naa15 PE=1 SV=1 - [A0A0A6YW80_MOUSE]	180009816	0	1.1	1	1
G5E870	E3 ubiquitin-protein ligase TRIP12 OS=Mus musculus OX=10090 GN=Trip12 PE=1 SV=1 - [TRIPC_MOUSE]	0		0
Q8C538	Uncharacterized protein OS=Mus musculus OX=10090 GN=Tmcc3 PE=2 SV=1 - [Q8C538_MOUSE]	0		0
E5RKB6	FELE-1 OS=Mus musculus OX=10090 GN=Stab1 PE=2 SV=1 - [E5RKB6_MOUSE]	0		0
Q9CPV3	39S ribosomal protein L42, mitochondrial OS=Mus musculus OX=10090 GN=Mrpl42 PE=1 SV=1 - [RM42_MOUSE]	0
Q9EQH2	Endoplasmic reticulum aminopeptidase 1 OS=Mus musculus OX=10090 GN=Erap1 PE=1 SV=2 - [ERAP1_MOUSE]	0		0
F6ZUJ8	WD repeat and SOCS box-containing protein 1 (Fragment) OS=Mus musculus OX=10090 GN=Wsb1 PE=1 SV=1 - [F6ZUJ8_MOUSE]	0		0
Q99JY3-2	Isoform 2 of GTPase IMAP family member 4 OS=Mus musculus OX=10090 GN=Gimap4 - [GIMA4_MOUSE]	0		0
A2CFB8	Glycoprotein 1b, alpha polypeptide OS=Mus musculus OX=10090 GN=Gp1ba PE=1 SV=1 - [A2CFB8_MOUSE]	4.47784e+06	0	3.54	1	1
Q6Q477-2	Isoform 2 of Plasma membrane calcium-transporting ATPase 4 OS=Mus musculus OX=10090 GN=Atp2b4 - [AT2B4_MOUSE]	2.9263e+07	10.7542	6.59	4	5
Q8BQ07	Uncharacterized protein (Fragment) OS=Mus musculus OX=10090 GN=R3hdm1 PE=2 SV=1 - [Q8BQ07_MOUSE]	0		0
E9Q933	Transmembrane protein 11, mitochondrial OS=Mus musculus OX=10090 GN=Tmem11 PE=1 SV=1 - [E9Q933_MOUSE]	0
F7BUP2	Mothers against decapentaplegic homolog 3 (Fragment) OS=Mus musculus OX=10090 GN=Smad3 PE=4 SV=1 - [F7BUP2_MOUSE]	0		0
Q99LC2	Cleavage stimulation factor subunit 1 OS=Mus musculus OX=10090 GN=Cstf1 PE=1 SV=1 - [CSTF1_MOUSE]	0		0
G3X9R9	G-protein-coupled receptor 182 OS=Mus musculus OX=10090 GN=Gpr182 PE=1 SV=1 - [G3X9R9_MOUSE]	2.64722e+07	0	1.76	1	1
Q711L0	Secreted phosphoprotein 2 OS=Mus musculus OX=10090 GN=Spp2 PE=2 SV=1 - [Q711L0_MOUSE]	0		0
Q80V42	Carboxypeptidase M OS=Mus musculus OX=10090 GN=Cpm PE=1 SV=2 - [CBPM_MOUSE]	0		0
A0A0U1RPY6	ADP-ribosylation factor-like protein 6-interacting protein 1 (Fragment) OS=Mus musculus OX=10090 GN=Arl6ip1 PE=1 SV=1 - [A0A0U1RPY6_MOUSE]	0
E0CXP3	T-cell surface glycoprotein CD3 gamma chain (Fragment) OS=Mus musculus OX=10090 GN=Cd3g PE=1 SV=1 - [E0CXP3_MOUSE]	0		0
A0A494B9S5	WD repeat-containing protein 7 (Fragment) OS=Mus musculus OX=10090 GN=Wdr7 PE=1 SV=1 - [A0A494B9S5_MOUSE]	0
H7BXC3	Triosephosphate isomerase OS=Mus musculus OX=10090 GN=Tpi1 PE=1 SV=1 - [H7BXC3_MOUSE]	6.40572e+07	3.09699	8.98	1	1
Q6GQW0-4	Isoform 4 of Ankyrin repeat and BTB/POZ domain-containing protein BTBD11 OS=Mus musculus OX=10090 GN=Btbd11 - [BTBDB_MOUSE]	720198017	0	8.97	1	1
Q69ZY0	Heparosan-N-sulfate-glucuronate 5-epimerase (Fragment) OS=Mus musculus OX=10090 GN=Glce PE=2 SV=1 - [Q69ZY0_MOUSE]	0		0
Q3TET5	Beta-MPP (Fragment) OS=Mus musculus OX=10090 GN=Pmpcb PE=2 SV=1 - [Q3TET5_MOUSE]	0		0
Q8C7X2-2	Isoform 2 of ER membrane protein complex subunit 1 OS=Mus musculus OX=10090 GN=Emc1 - [EMC1_MOUSE]	0	0	1.31	1	1
Q9JK39-2	Isoform 2 of Butyrophilin-like protein 10 OS=Mus musculus OX=10090 GN=Btnl10 - [BTNLA_MOUSE]	0		0
Q99MR6-3	Isoform C of Serrate RNA effector molecule homolog OS=Mus musculus OX=10090 GN=Srrt - [SRRT_MOUSE]	0		0
A0A3Q4EHJ7	Ankyrin repeat domain 29 (Fragment) OS=Mus musculus OX=10090 GN=Ankrd29 PE=1 SV=1 - [A0A3Q4EHJ7_MOUSE]	0		0
Q8VCT4	Carboxylesterase 1D OS=Mus musculus OX=10090 GN=Ces1d PE=1 SV=1 - [EST1D_MOUSE]	502377321	19.089	5.31	3	10
Q3TKG9	Dihydroxyacetone phosphate acyltransferase OS=Mus musculus OX=10090 GN=Gnpat PE=2 SV=1 - [Q3TKG9_MOUSE]	0		0
Q8BL99-3	Isoform 3 of Protein dopey-1 OS=Mus musculus OX=10090 GN=Dop1a - [DOP1_MOUSE]	0		0
A0A087WRU9	Flagellum-associated coiled-coil domain-containing protein 1 OS=Mus musculus OX=10090 GN=Flacc1 PE=4 SV=1 - [A0A087WRU9_MOUSE]	0		0
Q3U8I1	Uncharacterized protein (Fragment) OS=Mus musculus OX=10090 GN=Clic4 PE=2 SV=1 - [Q3U8I1_MOUSE]	0		0
A0A1D5RLE4	Casein kinase II subunit alpha' (Fragment) OS=Mus musculus OX=10090 GN=Csnk2a2 PE=1 SV=1 - [A0A1D5RLE4_MOUSE]	0		0
Q3UTF0	Uncharacterized protein OS=Mus musculus OX=10090 GN=Tbxas1 PE=2 SV=1 - [Q3UTF0_MOUSE]	0		0
A0A2X0SFN9	Rho guanine nucleotide exchange factor 3 (Fragment) OS=Mus musculus OX=10090 GN=Arhgef3 PE=4 SV=1 - [A0A2X0SFN9_MOUSE]	0		0
Q545G0	Proteasome subunit beta OS=Mus musculus OX=10090 GN=Psmb3 PE=1 SV=1 - [Q545G0_MOUSE]	0		0
Q8C187	ULP_PROTEASE domain-containing protein OS=Mus musculus OX=10090 GN=Senp1 PE=2 SV=1 - [Q8C187_MOUSE]	0		0
A0A0J9YUD8	High mobility group protein B1 OS=Mus musculus OX=10090 GN=Hmgb1 PE=1 SV=1 - [A0A0J9YUD8_MOUSE]	0		0
P39688	Tyrosine-protein kinase Fyn OS=Mus musculus OX=10090 GN=Fyn PE=1 SV=4 - [FYN_MOUSE]	34536726	2.50336	1.49	1	1
A0A087WS80	Phenylalanine--tRNA ligase beta subunit (Fragment) OS=Mus musculus OX=10090 GN=Farsb PE=1 SV=1 - [A0A087WS80_MOUSE]	0		0
A0A140LHY4	Aryl hydrocarbon receptor nuclear translocator 2 (Fragment) OS=Mus musculus OX=10090 GN=Arnt2 PE=1 SV=2 - [A0A140LHY4_MOUSE]	0		0
O35730-3	Isoform 3 of E3 ubiquitin-protein ligase RING1 OS=Mus musculus OX=10090 GN=Ring1 - [RING1_MOUSE]	0
F7C279	Vesicle transport protein SEC20 (Fragment) OS=Mus musculus OX=10090 GN=Bnip1 PE=1 SV=1 - [F7C279_MOUSE]	406834936	1.66764	8.73	1	2
Q60634-3	Isoform 3 of Flotillin-2 OS=Mus musculus OX=10090 GN=Flot2 - [FLOT2_MOUSE]	0		0
Q0VES3	DNA polymerase subunit gamma-2, mitochondrial OS=Mus musculus OX=10090 GN=Polg2 PE=2 SV=1 - [Q0VES3_MOUSE]	0		0
Q8JZM0	Dimethyladenosine transferase 1, mitochondrial OS=Mus musculus OX=10090 GN=Tfb1m PE=1 SV=1 - [TFB1M_MOUSE]	0		0
Q3T9T1	Transmembrane and coiled-coil domains protein 2 OS=Mus musculus OX=10090 GN=Tmcc2 PE=1 SV=1 - [Q3T9T1_MOUSE]	0		0
G3X8X7	Vacuolar protein sorting-associated protein 16 homolog OS=Mus musculus OX=10090 GN=Vps16 PE=1 SV=1 - [G3X8X7_MOUSE]	0		0
Q3TJ10	Uncharacterized protein OS=Mus musculus OX=10090 GN=Adpgk PE=2 SV=1 - [Q3TJ10_MOUSE]	0		0
Q9D6R2-2	Isoform 2 of Isocitrate dehydrogenase [NAD] subunit alpha, mitochondrial OS=Mus musculus OX=10090 GN=Idh3a - [IDH3A_MOUSE]	0
P11031	Activated RNA polymerase II transcriptional coactivator p15 OS=Mus musculus OX=10090 GN=Sub1 PE=1 SV=3 - [TCP4_MOUSE]	0		0
G3X9C2	F-box only protein 50 OS=Mus musculus OX=10090 GN=Nccrp1 PE=1 SV=2 - [FBX50_MOUSE]	0		0
Q5SWD9-3	Isoform 3 of Pre-rRNA-processing protein TSR1 homolog OS=Mus musculus OX=10090 GN=Tsr1 - [TSR1_MOUSE]	0		0
A0A2I3BS49	Mitochondrial import inner membrane translocase subunit Tim23 OS=Mus musculus OX=10090 GN=Timm23 PE=1 SV=1 - [A0A2I3BS49_MOUSE]	0		0
Q99M73	Keratin, type II cuticular Hb4 OS=Mus musculus OX=10090 GN=Krt84 PE=2 SV=2 - [KRT84_MOUSE]	1.4839e+10	167.361	2.32	4	75
Q3TTH9	PUM-HD domain-containing protein (Fragment) OS=Mus musculus OX=10090 GN=Pum2 PE=2 SV=1 - [Q3TTH9_MOUSE]	0		0
Q80Y48	Cyp20a1 protein OS=Mus musculus OX=10090 GN=Cyp20a1 PE=2 SV=1 - [Q80Y48_MOUSE]	0		0
Q9D0L4	AarF domain-containing protein kinase 1 OS=Mus musculus OX=10090 GN=Adck1 PE=1 SV=1 - [ADCK1_MOUSE]	0		0
Q8R016	Bleomycin hydrolase OS=Mus musculus OX=10090 GN=Blmh PE=1 SV=1 - [BLMH_MOUSE]	6.07001e+07	2.46847	5.71	2	2
Q8BZL4	G-protein coupled receptor 22 OS=Mus musculus OX=10090 GN=Gpr22 PE=2 SV=1 - [GPR22_MOUSE]	0		0
Q91VE0	Long-chain fatty acid transport protein 4 OS=Mus musculus OX=10090 GN=Slc27a4 PE=1 SV=1 - [S27A4_MOUSE]	0		0
O35326	Serine/arginine-rich splicing factor 5 OS=Mus musculus OX=10090 GN=Srsf5 PE=1 SV=2 - [SRSF5_MOUSE]	0		0
Q3UWU7	Uncharacterized protein OS=Mus musculus OX=10090 GN=Diras2 PE=1 SV=1 - [Q3UWU7_MOUSE]	0		0
Q8BWK1	Coiled-coil domain-containing protein 93 (Fragment) OS=Mus musculus OX=10090 GN=Ccdc93 PE=2 SV=1 - [Q8BWK1_MOUSE]	0		0
A0A338P7A9	Transmembrane protein 191C (Fragment) OS=Mus musculus OX=10090 GN=Tmem191c PE=4 SV=1 - [A0A338P7A9_MOUSE]	0		0
A0A140T8S4	Sperm acrosome membrane-associated protein 6 (Fragment) OS=Mus musculus OX=10090 GN=Spaca6 PE=4 SV=1 - [A0A140T8S4_MOUSE]	0
A0A0U1RNQ4	BRCA2-interacting transcriptional repressor EMSY (Fragment) OS=Mus musculus OX=10090 GN=Emsy PE=1 SV=2 - [A0A0U1RNQ4_MOUSE]	0		0
D3YZY3	Transcription cofactor vestigial-like protein 4 (Fragment) OS=Mus musculus OX=10090 GN=Vgll4 PE=1 SV=8 - [D3YZY3_MOUSE]	0		0
B9EKS7	CDP-diacylglycerol--glycerol-3-phosphate 3-phosphatidyltransferase OS=Mus musculus OX=10090 GN=Pgs1 PE=1 SV=1 - [B9EKS7_MOUSE]	0		0
Q8R3F8	alpha-1,2-Mannosidase (Fragment) OS=Mus musculus OX=10090 GN=Man1b1 PE=2 SV=1 - [Q8R3F8_MOUSE]	0		0
Q3TTV6	Tuftelin-interacting protein 11 OS=Mus musculus OX=10090 GN=Tfip11 PE=1 SV=1 - [Q3TTV6_MOUSE]	0		0
A0A338P7A0	NADH dehydrogenase [ubiquinone] iron-sulfur protein 4, mitochondrial (Fragment) OS=Mus musculus OX=10090 GN=Ndufs4 PE=1 SV=1 - [A0A338P7A0_MOUSE]	0		0
Q3TR90	PWWP domain-containing protein OS=Mus musculus OX=10090 GN=Hdgfl3 PE=2 SV=1 - [Q3TR90_MOUSE]	0		0
Q923L7	Ear6 protein OS=Mus musculus OX=10090 GN=Ear6 PE=1 SV=1 - [Q923L7_MOUSE]	0		0
A0A286YE28	Transketolase (Fragment) OS=Mus musculus OX=10090 GN=Tkt PE=1 SV=1 - [A0A286YE28_MOUSE]	0		0
Q543U1	Hist_deacetyl domain-containing protein OS=Mus musculus OX=10090 GN=Hdac11 PE=1 SV=1 - [Q543U1_MOUSE]	0		0
Q8C872	Transferrin receptor protein 1 OS=Mus musculus OX=10090 GN=Tfrc PE=1 SV=1 - [Q8C872_MOUSE]	9.91271e+06	2.38514	2.14	1	1
Q99KE1	NAD-dependent malic enzyme, mitochondrial OS=Mus musculus OX=10090 GN=Me2 PE=1 SV=1 - [MAOM_MOUSE]	0		0
O54743	Forkhead box protein F2 OS=Mus musculus OX=10090 GN=Foxf2 PE=2 SV=2 - [FOXF2_MOUSE]	0		0
E9QNQ4	Cyclic nucleotide ras GEF OS=Mus musculus OX=10090 GN=Rapgef2 PE=1 SV=1 - [E9QNQ4_MOUSE]	0		0
A0A4X7	Uncharacterized protein OS=Mus musculus OX=10090 GN=Ints3 PE=2 SV=1 - [A0A4X7_MOUSE]	0		0
Q8VCK2	Ctsd protein (Fragment) OS=Mus musculus OX=10090 GN=Ctsd PE=2 SV=1 - [Q8VCK2_MOUSE]	35038374	1.80551	8.29	1	1
A0A1L1SRW3	Suppressor of SWI4 1 homolog OS=Mus musculus OX=10090 GN=Ppan PE=1 SV=1 - [A0A1L1SRW3_MOUSE]	0
Q8K3A9	7SK snRNA methylphosphate capping enzyme OS=Mus musculus OX=10090 GN=Mepce PE=1 SV=2 - [MEPCE_MOUSE]	0		0
Q3UT50	HSR domain-containing protein OS=Mus musculus OX=10090 PE=2 SV=1 - [Q3UT50_MOUSE]	0		0
B2RU72	Keratin 27 OS=Mus musculus OX=10090 GN=Krt27 PE=2 SV=1 - [B2RU72_MOUSE]	0	0	4.24	1	1
P21440	Phosphatidylcholine translocator ABCB4 OS=Mus musculus OX=10090 GN=Abcb4 PE=1 SV=2 - [MDR3_MOUSE]	0		0
Q9CYH6	Ribosome biogenesis regulatory protein homolog OS=Mus musculus OX=10090 GN=Rrs1 PE=1 SV=1 - [RRS1_MOUSE]	0		0
A0A0A0MQN8	Neuroplastin OS=Mus musculus OX=10090 GN=Nptn PE=1 SV=1 - [A0A0A0MQN8_MOUSE]	0		0
Q3TEX7	Dynamin-type G domain-containing protein OS=Mus musculus OX=10090 GN=Mfn2 PE=2 SV=1 - [Q3TEX7_MOUSE]	0		0
O35114	Lysosome membrane protein 2 OS=Mus musculus OX=10090 GN=Scarb2 PE=1 SV=3 - [SCRB2_MOUSE]	0		0
D3YUF5	Serine/threonine-protein kinase Kist OS=Mus musculus OX=10090 GN=Uhmk1 PE=1 SV=1 - [D3YUF5_MOUSE]	0		0
Q3TN42	U3 small nucleolar RNA-associated protein 15 homolog OS=Mus musculus OX=10090 GN=Utp15 PE=2 SV=1 - [Q3TN42_MOUSE]	0		0
Q9DCJ9	N-acetylneuraminate lyase OS=Mus musculus OX=10090 GN=Npl PE=1 SV=1 - [NPL_MOUSE]	0		0
Q8R084	UDP-glucuronosyltransferase OS=Mus musculus OX=10090 GN=Ugt2b1 PE=1 SV=1 - [Q8R084_MOUSE]	9.41777e+07	2.33647	2.27	1	1
V9GX38	Predicted gene 17190 OS=Mus musculus OX=10090 GN=Gm17190 PE=1 SV=1 - [V9GX38_MOUSE]	0		0
A0A0G2JG93	DEAH (Asp-Glu-Ala-His) box polypeptide 37 (Fragment) OS=Mus musculus OX=10090 GN=Dhx37 PE=1 SV=1 - [A0A0G2JG93_MOUSE]	0		0
O08842-3	Isoform 3 of GDNF family receptor alpha-2 OS=Mus musculus OX=10090 GN=Gfra2 - [GFRA2_MOUSE]	0		0
Q3U1J4	DNA damage-binding protein 1 OS=Mus musculus OX=10090 GN=Ddb1 PE=1 SV=2 - [DDB1_MOUSE]	0		0
Q9D6J6	NADH dehydrogenase [ubiquinone] flavoprotein 2, mitochondrial OS=Mus musculus OX=10090 GN=Ndufv2 PE=1 SV=2 - [NDUV2_MOUSE]	0		0
Q78XF5	Oligosaccharyltransferase complex subunit OSTC OS=Mus musculus OX=10090 GN=Ostc PE=1 SV=1 - [OSTC_MOUSE]	0		0
Q3TSA8	Secretory carrier-associated membrane protein OS=Mus musculus OX=10090 GN=Scamp1 PE=1 SV=1 - [Q3TSA8_MOUSE]	0		0
A0A0R4IZZ8	Serine protease 28 OS=Mus musculus OX=10090 GN=Prss28 PE=4 SV=1 - [A0A0R4IZZ8_MOUSE]	0		0
A0A494BAM2	RNA 3'-terminal phosphate cyclase-like protein OS=Mus musculus OX=10090 GN=Rcl1 PE=1 SV=1 - [A0A494BAM2_MOUSE]	0
Q9QZW0-2	Isoform 2 of Phospholipid-transporting ATPase 11C OS=Mus musculus OX=10090 GN=Atp11c - [AT11C_MOUSE]	27485242	1.68848	0.9	1	1
P05063	Fructose-bisphosphate aldolase C OS=Mus musculus OX=10090 GN=Aldoc PE=1 SV=4 - [ALDOC_MOUSE]	0		0
B2RWI2	Lactamase, beta OS=Mus musculus OX=10090 GN=Lactb PE=1 SV=1 - [B2RWI2_MOUSE]	0		0
Q921L3	Calcium load-activated calcium channel OS=Mus musculus OX=10090 GN=Tmco1 PE=1 SV=1 - [TMCO1_MOUSE]	0		0
Q8K2L4	RNA helicase (Fragment) OS=Mus musculus OX=10090 GN=Ddx21 PE=1 SV=1 - [Q8K2L4_MOUSE]	0		0
Q3UFV9	Uncharacterized protein OS=Mus musculus OX=10090 GN=Dnajc3 PE=1 SV=1 - [Q3UFV9_MOUSE]	0		0
A0PK59	Olfactory receptor 679 OS=Mus musculus OX=10090 GN=Olfr679 PE=2 SV=1 - [A0PK59_MOUSE]	1264338746	2.10018	7.94	1	10
F7CEK4	Protein unc-13 homolog B (Fragment) OS=Mus musculus OX=10090 GN=Unc13b PE=4 SV=8 - [F7CEK4_MOUSE]	1.527e+06	0	7.94	1	1
Q61357	Galectin (Fragment) OS=Mus musculus OX=10090 GN=Lgals3 PE=2 SV=1 - [Q61357_MOUSE]	0		0
Q8CHU6	Uncharacterized protein OS=Mus musculus OX=10090 GN=Trim12c PE=2 SV=1 - [Q8CHU6_MOUSE]	0		0
Q3TB82	Pleckstrin homology domain-containing family F member 1 OS=Mus musculus OX=10090 GN=Plekhf1 PE=2 SV=1 - [PKHF1_MOUSE]	0		0
Q91XL1	Leucine-rich HEV glycoprotein OS=Mus musculus OX=10090 GN=Lrg1 PE=1 SV=1 - [Q91XL1_MOUSE]	0		0
Q8BK67	Protein RCC2 OS=Mus musculus OX=10090 GN=Rcc2 PE=1 SV=1 - [RCC2_MOUSE]	0		0
G3X9S2	Ectonucleotide pyrophosphatase/phosphodiesterase family member 1 OS=Mus musculus OX=10090 GN=Enpp1 PE=1 SV=1 - [G3X9S2_MOUSE]	0		0
Q3UKP5	Uncharacterized protein OS=Mus musculus OX=10090 GN=Xab2 PE=2 SV=1 - [Q3UKP5_MOUSE]	0		0
Q80UU9	Membrane-associated progesterone receptor component 2 OS=Mus musculus OX=10090 GN=Pgrmc2 PE=1 SV=2 - [PGRC2_MOUSE]	0		0
A0A140T8P1	Immunoglobulin kappa variable 6-14 (Fragment) OS=Mus musculus OX=10090 GN=Igkv6-14 PE=4 SV=2 - [A0A140T8P1_MOUSE]	0		0
Q3UEK3	PCI domain-containing protein (Fragment) OS=Mus musculus OX=10090 GN=Eif3a PE=2 SV=1 - [Q3UEK3_MOUSE]	0		0
Q9DCF9-2	Isoform 2 of Translocon-associated protein subunit gamma OS=Mus musculus OX=10090 GN=Ssr3 - [SSRG_MOUSE]	0		0
Q3U2S8	Voltage-gated hydrogen channel 1 OS=Mus musculus OX=10090 GN=Hvcn1 PE=1 SV=2 - [HVCN1_MOUSE]	0		0
Q3TV62	Torsin OS=Mus musculus OX=10090 GN=Tor1a PE=1 SV=1 - [Q3TV62_MOUSE]	0		0
Q8VHL0	Urea transporter 1 OS=Mus musculus OX=10090 GN=Slc14a1 PE=1 SV=2 - [UT1_MOUSE]	0		0
D3Z0M9	RNA helicase OS=Mus musculus OX=10090 GN=Ddx23 PE=1 SV=1 - [D3Z0M9_MOUSE]	0		0
Q8C660	Uncharacterized protein OS=Mus musculus OX=10090 GN=Fam207a PE=2 SV=1 - [Q8C660_MOUSE]	0		0
D3Z510	Fructose-bisphosphate aldolase (Fragment) OS=Mus musculus OX=10090 GN=Aldoa PE=1 SV=2 - [D3Z510_MOUSE]	0		0
P15105	Glutamine synthetase OS=Mus musculus OX=10090 GN=Glul PE=1 SV=6 - [GLNA_MOUSE]	0		0
Q3UC14	Sidoreflexin OS=Mus musculus OX=10090 GN=Sfxn2 PE=1 SV=1 - [Q3UC14_MOUSE]	0		0
Q3TT49	Thyroglobulin type-1 domain-containing protein (Fragment) OS=Mus musculus OX=10090 GN=Igfbp5 PE=2 SV=1 - [Q3TT49_MOUSE]	0
Q3UEM0	Uncharacterized protein OS=Mus musculus OX=10090 GN=Akr1c6 PE=1 SV=1 - [Q3UEM0_MOUSE]	0		0
D3Z0D4	DNA-binding protein Rfx5 (Fragment) OS=Mus musculus OX=10090 GN=Rfx5 PE=1 SV=8 - [D3Z0D4_MOUSE]	0
Q6A4J8-3	Isoform 3 of Ubiquitin carboxyl-terminal hydrolase 7 OS=Mus musculus OX=10090 GN=Usp7 - [UBP7_MOUSE]	0		0
Q9DCX8	Iodotyrosine deiodinase 1 OS=Mus musculus OX=10090 GN=Iyd PE=1 SV=1 - [IYD1_MOUSE]	0		0
Q9CRF4	Uncharacterized protein (Fragment) OS=Mus musculus OX=10090 GN=Oxct1 PE=2 SV=3 - [Q9CRF4_MOUSE]	0
V9GXQ2	Predicted gene 17087 OS=Mus musculus OX=10090 GN=Gm17087 PE=1 SV=1 - [V9GXQ2_MOUSE]	0		0
Q3TLH6	FABP domain-containing protein OS=Mus musculus OX=10090 GN=Fabp5 PE=2 SV=1 - [Q3TLH6_MOUSE]	0		0
Q8VDW0-2	Isoform 2 of ATP-dependent RNA helicase DDX39A OS=Mus musculus OX=10090 GN=Ddx39a - [DX39A_MOUSE]	0
B2M0R5	TU4 isoform B OS=Mus musculus OX=10090 GN=Triml2 PE=2 SV=1 - [B2M0R5_MOUSE]	0		0
F8WGT1	Putative adenosylhomocysteinase 3 OS=Mus musculus OX=10090 GN=Ahcyl2 PE=1 SV=1 - [F8WGT1_MOUSE]	0		0
Q2VPC9	5'-AMP-activated protein kinase subunit gamma-1 (Fragment) OS=Mus musculus OX=10090 GN=Prkag1 PE=2 SV=1 - [Q2VPC9_MOUSE]	0		0
Q8K3R3-4	Isoform 4 of 1-phosphatidylinositol 4,5-bisphosphate phosphodiesterase delta-4 OS=Mus musculus OX=10090 GN=Plcd4 - [PLCD4_MOUSE]	0	0	7.66	1	2
Q3U3E5	Uncharacterized protein OS=Mus musculus OX=10090 GN=Msr1 PE=2 SV=1 - [Q3U3E5_MOUSE]	0		0
Q8QZY1	Eukaryotic translation initiation factor 3 subunit L OS=Mus musculus OX=10090 GN=Eif3l PE=1 SV=1 - [EIF3L_MOUSE]	0		0
Q8VCW2	Keratin, type I cytoskeletal 25 OS=Mus musculus OX=10090 GN=Krt25 PE=1 SV=1 - [K1C25_MOUSE]	0		0
Q8C6M7	DAO domain-containing protein OS=Mus musculus OX=10090 GN=Foxred1 PE=2 SV=1 - [Q8C6M7_MOUSE]	0		0
D3YVS6	Megakaryocyte and platelet inhibitory receptor G6b OS=Mus musculus OX=10090 GN=Mpig6b PE=1 SV=1 - [D3YVS6_MOUSE]	0		0
Q8CF98	Collectin-10 OS=Mus musculus OX=10090 GN=Colec10 PE=2 SV=1 - [COL10_MOUSE]	0		0
Q9CV17	IF rod domain-containing protein (Fragment) OS=Mus musculus OX=10090 GN=Krt24 PE=2 SV=1 - [Q9CV17_MOUSE]	164246989	4.71366	7.57	2	2
F7BQ55	Glutamate receptor-interacting protein 2 (Fragment) OS=Mus musculus OX=10090 GN=Grip2 PE=1 SV=1 - [F7BQ55_MOUSE]	0		0
D3Z792	Reticulon-4-interacting protein 1, mitochondrial OS=Mus musculus OX=10090 GN=Rtn4ip1 PE=1 SV=1 - [D3Z792_MOUSE]	0		0
P01887	Beta-2-microglobulin OS=Mus musculus OX=10090 GN=B2m PE=1 SV=2 - [B2MG_MOUSE]	0		0
Q3UDQ7	AAA domain-containing protein OS=Mus musculus OX=10090 GN=Afg3l2 PE=2 SV=1 - [Q3UDQ7_MOUSE]	0		0
Q99KV1	DnaJ homolog subfamily B member 11 OS=Mus musculus OX=10090 GN=Dnajb11 PE=1 SV=1 - [DJB11_MOUSE]	0		0
O70138	Neutrophil collagenase OS=Mus musculus OX=10090 GN=Mmp8 PE=2 SV=2 - [MMP8_MOUSE]	0		0
Q922S4-2	Isoform PDE2A1 of cGMP-dependent 3',5'-cyclic phosphodiesterase OS=Mus musculus OX=10090 GN=Pde2a - [PDE2A_MOUSE]	0	1.66374	1.53	1	1
Q8K265	WD repeat-containing protein 18 (Fragment) OS=Mus musculus OX=10090 GN=Wdr18 PE=2 SV=1 - [Q8K265_MOUSE]	0
Q8BJX0	Proteasome subunit beta OS=Mus musculus OX=10090 GN=Psmb2 PE=2 SV=1 - [Q8BJX0_MOUSE]	0		0
Q9D7A8	Armadillo repeat-containing protein 1 OS=Mus musculus OX=10090 GN=Armc1 PE=1 SV=1 - [ARMC1_MOUSE]	0		0
Q8VGJ7	Olfactory receptor OS=Mus musculus OX=10090 GN=Olfr346 PE=3 SV=1 - [Q8VGJ7_MOUSE]	0		0
A1L314	Macrophage-expressed gene 1 protein OS=Mus musculus OX=10090 GN=Mpeg1 PE=1 SV=1 - [MPEG1_MOUSE]	0		0
[truncated: 952 more rows]

## Sheet: CPS8 raw data
Accession	Description	CPS8
		Q5: Area	Score Q2	Coverage Q2	# Peptides Q2	# PSM Q2
P01027-2	Isoform Short of Complement C3 OS=Mus musculus OX=10090 GN=C3 - [CO3_MOUSE]	4.36381e+09	1013.85	73.27	32	361
Q3UKH3	Uncharacterized protein OS=Mus musculus OX=10090 GN=Acaa2 PE=2 SV=1 - [Q3UKH3_MOUSE]	4.81817e+08	95.5005	52.39	17	38
P01027	Complement C3 OS=Mus musculus OX=10090 GN=C3 PE=1 SV=3 - [CO3_MOUSE]	1.70258e+10	4812.89	76.13	116	1826
P01632	Ig kappa chain V-I region S107A OS=Mus musculus OX=10090 GN=Igkv7-33 PE=2 SV=1 - [KV1A1_MOUSE]	8.38043e+07	8.47515	36.84	4	4
H3BL60	Complement C3 (Fragment) OS=Mus musculus OX=10090 GN=C3 PE=1 SV=1 - [H3BL60_MOUSE]	6.81209e+09	86.786	35.29	5	41
P14847	C-reactive protein OS=Mus musculus OX=10090 GN=Crp PE=1 SV=2 - [CRP_MOUSE]	0	2.42305	5.33	1	1
I6L966	Pentaxin OS=Mus musculus OX=10090 GN=Crp PE=2 SV=1 - [I6L966_MOUSE]	0	2.42305	5.33	1	1
B2RRX1	Actin, beta OS=Mus musculus OX=10090 GN=Actb PE=2 SV=1 - [B2RRX1_MOUSE]	2.64308e+09	256.174	59.73	18	99
Q546G4	Serum albumin OS=Mus musculus OX=10090 GN=Alb PE=1 SV=1 - [Q546G4_MOUSE]	98222041988	4078.52	82.4	62	1318
Q3UBP6	Uncharacterized protein OS=Mus musculus OX=10090 GN=Actb PE=2 SV=1 - [Q3UBP6_MOUSE]	1.67571e+09	200.256	56.27	17	82
Q9QXY6	EH domain-containing protein 3 OS=Mus musculus OX=10090 GN=Ehd3 PE=1 SV=2 - [EHD3_MOUSE]	1.28908e+08	86.4041	57.38	22	44
Q9R0Z4	L-specific multifunctional beta-oxdiation protein OS=Mus musculus OX=10090 GN=Ehhadh PE=2 SV=1 - [Q9R0Z4_MOUSE]	8.65921e+07	21.3584	43.66	7	13
A8DUK2	Beta-globin OS=Mus musculus OX=10090 GN=Hbbt1 PE=3 SV=1 - [A8DUK2_MOUSE]	2.69963e+09	126.592	69.54	9	41
Q9DB77	Cytochrome b-c1 complex subunit 2, mitochondrial OS=Mus musculus OX=10090 GN=Uqcrc2 PE=1 SV=1 - [QCR2_MOUSE]	1.14205e+08	26.2295	19.87	7	10
Q543J5	Antithrombin-III OS=Mus musculus OX=10090 GN=Serpinc1 PE=1 SV=1 - [Q543J5_MOUSE]	2.92281e+10	4470.57	72.04	40	1559
P05202	Aspartate aminotransferase, mitochondrial OS=Mus musculus OX=10090 GN=Got2 PE=1 SV=1 - [AATM_MOUSE]	4.69788e+09	475.122	70.47	25	152
Q80ZZ0	EH-domain containing 1 OS=Mus musculus OX=10090 GN=Ehd1 PE=1 SV=2 - [Q80ZZ0_MOUSE]	9.99929e+07	45.5886	29.96	14	23
Q9CWS5	GLOBIN domain-containing protein OS=Mus musculus OX=10090 PE=2 SV=1 - [Q9CWS5_MOUSE]	2.06747e+09	206.361	53.52	7	52
A8DUV1	Alpha-globin OS=Mus musculus OX=10090 GN=Hbat1 PE=3 SV=1 - [A8DUV1_MOUSE]	1.76127e+09	67.4871	32.39	5	27
Q7TMF3	NADH dehydrogenase [ubiquinone] 1 alpha subcomplex subunit 12 OS=Mus musculus OX=10090 GN=Ndufa12 PE=1 SV=2 - [NDUAC_MOUSE]	1.33697e+08	17.4462	33.79	4	6
A8DUP7	Beta-globin OS=Mus musculus OX=10090 GN=Hbbt1 PE=3 SV=1 - [A8DUP7_MOUSE]	1.52694e+09	84.2101	48.3	6	26
A0A0B4J1J7	Immunoglobulin heavy variable 1-82 OS=Mus musculus OX=10090 GN=Ighv1-82 PE=1 SV=1 - [A0A0B4J1J7_MOUSE]	5.55002e+08	35.7487	81.63	5	20
P62835	Ras-related protein Rap-1A OS=Mus musculus OX=10090 GN=Rap1a PE=1 SV=1 - [RAP1A_MOUSE]	1.93359e+09	118.41	55.98	9	56
Q52L50	RAS related protein 1b OS=Mus musculus OX=10090 GN=Rap1b PE=1 SV=1 - [Q52L50_MOUSE]	1.93359e+09	113.502	55.98	9	55
C5H0E8	Rap1A-retro1 OS=Mus musculus OX=10090 GN=Gm9392 PE=2 SV=1 - [C5H0E8_MOUSE]	1.93359e+09	118.41	55.98	9	56
Q8C196	Carbamoyl-phosphate synthase [ammonia], mitochondrial OS=Mus musculus OX=10090 GN=Cps1 PE=1 SV=2 - [CPSM_MOUSE]	3.47901e+08	257.816	43.47	43	90
A0A140LIU3	Cytochrome c oxidase subunit 6B1 OS=Mus musculus OX=10090 GN=Cox6b1 PE=1 SV=1 - [A0A140LIU3_MOUSE]	0
P51175	Protoporphyrinogen oxidase OS=Mus musculus OX=10090 GN=Ppox PE=1 SV=1 - [PPOX_MOUSE]	5.02572e+07	15.2746	18.45	4	4
Q545A2	ADP/ATP translocase OS=Mus musculus OX=10090 GN=Slc25a5 PE=1 SV=1 - [Q545A2_MOUSE]	5.87145e+08	87.906	32.55	10	43
A0A0B4J1N0	Immunoglobulin heavy variable 1-76 OS=Mus musculus OX=10090 GN=Ighv1-76 PE=1 SV=1 - [A0A0B4J1N0_MOUSE]	122722516	12.3974	38.78	2	5
A0A0N4SVQ1	Cytochrome c oxidase subunit NDUFA4 OS=Mus musculus OX=10090 GN=Ndufa4 PE=1 SV=1 - [A0A0N4SVQ1_MOUSE]	2.70898e+08	13.5558	79.59	4	6
B1Q450	Hemoglobin beta chain subunit OS=Mus musculus OX=10090 GN=HBB1 PE=2 SV=1 - [B1Q450_MOUSE]	1.8194e+09	60.6556	53.74	6	22
P60766	Cell division control protein 42 homolog OS=Mus musculus OX=10090 GN=Cdc42 PE=1 SV=2 - [CDC42_MOUSE]	3.81063e+08	25.2111	36.65	5	8
Q5SVF7	Uncharacterized protein OS=Mus musculus OX=10090 GN=Nipsnap1 PE=1 SV=1 - [Q5SVF7_MOUSE]	4.25046e+09	310.767	66.55	20	120
Q8C140	Uncharacterized protein OS=Mus musculus OX=10090 GN=Slc25a13 PE=2 SV=1 - [Q8C140_MOUSE]	1.27158e+08	69.8148	40.3	16	28
P67778	Prohibitin OS=Mus musculus OX=10090 GN=Phb PE=1 SV=1 - [PHB_MOUSE]	1.20312e+08	35.5215	41.54	7	11
Q9DCX2	ATP synthase subunit d, mitochondrial OS=Mus musculus OX=10090 GN=Atp5pd PE=1 SV=3 - [ATP5H_MOUSE]	8.22217e+07	12.3263	24.84	3	4
Q9D0M3-2	Isoform 2 of Cytochrome c1, heme protein, mitochondrial OS=Mus musculus OX=10090 GN=Cyc1 - [CY1_MOUSE]	2.56212e+09	268.2	61.28	12	97
P54071	Isocitrate dehydrogenase [NADP], mitochondrial OS=Mus musculus OX=10090 GN=Idh2 PE=1 SV=3 - [IDHP_MOUSE]	3.01399e+08	75.3302	38.05	16	35
Q9DBS2	Tumor protein p63-regulated gene 1-like protein OS=Mus musculus OX=10090 GN=Tprg1l PE=1 SV=1 - [TPRGL_MOUSE]	0		0
Q545F8	40S ribosomal protein S4 OS=Mus musculus OX=10090 GN=Rps4x PE=2 SV=1 - [Q545F8_MOUSE]	2.15206e+08	50.4535	46.12	13	22
Q00623	Apolipoprotein A-I OS=Mus musculus OX=10090 GN=Apoa1 PE=1 SV=2 - [APOA1_MOUSE]	2.52284e+10	781.885	73.48	26	442
Q8BMS1	Trifunctional enzyme subunit alpha, mitochondrial OS=Mus musculus OX=10090 GN=Hadha PE=1 SV=1 - [ECHA_MOUSE]	1.10937e+09	350.019	60.03	29	125
Q9CQ69	Cytochrome b-c1 complex subunit 8 OS=Mus musculus OX=10090 GN=Uqcrq PE=1 SV=3 - [QCR8_MOUSE]	9.25752e+08	31.7855	36.59	4	14
Q9DBM2	Peroxisomal bifunctional enzyme OS=Mus musculus OX=10090 GN=Ehhadh PE=1 SV=4 - [ECHP_MOUSE]	1.45831e+08	75.094	40.81	19	35
Q80XN0	D-beta-hydroxybutyrate dehydrogenase, mitochondrial OS=Mus musculus OX=10090 GN=Bdh1 PE=1 SV=2 - [BDH_MOUSE]	7.72293e+08	107.927	35.57	10	37
P56480	ATP synthase subunit beta, mitochondrial OS=Mus musculus OX=10090 GN=Atp5f1b PE=1 SV=2 - [ATPB_MOUSE]	8.90177e+07	40.9726	27.98	11	15
P50544	Very long-chain specific acyl-CoA dehydrogenase, mitochondrial OS=Mus musculus OX=10090 GN=Acadvl PE=1 SV=3 - [ACADV_MOUSE]	5.62275e+07	15.2945	13.26	6	7
X5J4H8	IgG1 heavy chain VDJ region (Fragment) OS=Mus musculus OX=10090 PE=2 SV=1 - [X5J4H8_MOUSE]	5.55002e+08	25.287	73.27	5	13
Q3UQ44	Ras GTPase-activating-like protein IQGAP2 OS=Mus musculus OX=10090 GN=Iqgap2 PE=1 SV=2 - [IQGA2_MOUSE]	0		0
Q99N15	17beta-hydroxysteroid dehydrogenase type 10/short chain L-3-hydroxyacyl-CoA dehydrogenase OS=Mus musculus OX=10090 GN=Hsd17b10 PE=1 SV=1 - [Q99N15_MOUSE]	3.23956e+07	15.7023	30.27	4	5
A8DUM2	Beta-globin OS=Mus musculus OX=10090 GN=Hbbt1 PE=3 SV=1 - [A8DUM2_MOUSE]	1.6594e+09	97.6548	56.46	7	30
Q9DB20	ATP synthase subunit O, mitochondrial OS=Mus musculus OX=10090 GN=Atp5po PE=1 SV=1 - [ATPO_MOUSE]	8.96917e+08	69.9837	54.46	9	20
Q4FJQ0	Rab7 OS=Mus musculus OX=10090 GN=Rab7 PE=1 SV=1 - [Q4FJQ0_MOUSE]	3.35512e+07	4.99762	19.32	3	3
Q3UEQ9	Lysine ketoglutarate reductase OS=Mus musculus OX=10090 GN=Aass PE=1 SV=1 - [Q3UEQ9_MOUSE]	2.30599e+07	2.16465	2.7	1	1
Q91WP0	Mannan-binding lectin serine protease 2 OS=Mus musculus OX=10090 GN=Masp2 PE=1 SV=1 - [MASP2_MOUSE]	5.82169e+07	27.8427	25.26	8	10
Q9CPQ1	Cytochrome c oxidase subunit 6C OS=Mus musculus OX=10090 GN=Cox6c PE=1 SV=3 - [COX6C_MOUSE]	9.36962e+08	21.9219	47.37	6	13
Q543R5	SERPIN domain-containing protein OS=Mus musculus OX=10090 GN=Serpine2 PE=1 SV=1 - [Q543R5_MOUSE]	8.77409e+09	886.163	66.75	24	269
Q2WFW2	Splicing variant form of ficolin A (Fragment) OS=Mus musculus OX=10090 GN=Fcna PE=2 SV=1 - [Q2WFW2_MOUSE]	0		0
Q3U6S1	Vimentin OS=Mus musculus OX=10090 GN=Vim PE=2 SV=1 - [Q3U6S1_MOUSE]	8.99598e+07	48.3506	39.91	15	20
Q50HX4	Ras-related protein Rab-14 OS=Mus musculus OX=10090 GN=Rab14 PE=1 SV=1 - [Q50HX4_MOUSE]	2.28624e+08	26.7018	33.49	5	9
Q50HX0	Ras-related protein Rab-14 OS=Mus musculus OX=10090 GN=Rab14 PE=2 SV=1 - [Q50HX0_MOUSE]	2.18965e+08	22.0308	19.53	4	8
Q99JY0	Trifunctional enzyme subunit beta, mitochondrial OS=Mus musculus OX=10090 GN=Hadhb PE=1 SV=1 - [ECHB_MOUSE]	5.9611e+08	116.333	50.95	17	44
Q8BH59	Calcium-binding mitochondrial carrier protein Aralar1 OS=Mus musculus OX=10090 GN=Slc25a12 PE=1 SV=1 - [CMC1_MOUSE]	1.20648e+08	32.0807	19.94	9	13
P49222	Protein 4.2 OS=Mus musculus OX=10090 GN=Epb42 PE=1 SV=3 - [EPB42_MOUSE]	6.17526e+08	202.357	64.11	31	78
Q99LC5	Electron transfer flavoprotein subunit alpha, mitochondrial OS=Mus musculus OX=10090 GN=Etfa PE=1 SV=2 - [ETFA_MOUSE]	2.62113e+07	10.233	23.12	5	5
Q5EBQ6	60S ribosomal protein L9 OS=Mus musculus OX=10090 GN=Rpl9 PE=1 SV=1 - [Q5EBQ6_MOUSE]	2.28155e+08	41.27	54.17	7	13
Q9CPP6	NADH dehydrogenase [ubiquinone] 1 alpha subcomplex subunit 5 OS=Mus musculus OX=10090 GN=Ndufa5 PE=1 SV=3 - [NDUA5_MOUSE]	0		0
Q61649	Alpha-globin mRNA (Fragment) OS=Mus musculus OX=10090 PE=2 SV=1 - [Q61649_MOUSE]	2.43698e+09	98.0211	70.69	4	36
O89054	Cytoskeletal beta-actin (Fragment) OS=Mus musculus OX=10090 GN=Actb PE=2 SV=1 - [O89054_MOUSE]	2.58693e+08	13.4418	24.26	2	5
Q5YLW3	40S ribosomal protein S3 OS=Mus musculus OX=10090 GN=Rps3 PE=1 SV=1 - [Q5YLW3_MOUSE]	5.92949e+07	9.51171	20.99	5	5
P11352	Glutathione peroxidase 1 OS=Mus musculus OX=10090 GN=Gpx1 PE=1 SV=2 - [GPX1_MOUSE]	9.60525e+07	14.711	41.79	7	7
E9Q5F6	Polyubiquitin-C (Fragment) OS=Mus musculus OX=10090 GN=Ubc PE=1 SV=1 - [E9Q5F6_MOUSE]	8.10543e+08	71.9109	70.15	5	27
Q3TXU4	Uncharacterized protein OS=Mus musculus OX=10090 GN=Apoe PE=1 SV=1 - [Q3TXU4_MOUSE]	1.06571e+11	2180.65	65.59	23	985
Q9CQF0	39S ribosomal protein L11, mitochondrial OS=Mus musculus OX=10090 GN=Mrpl11 PE=1 SV=1 - [RM11_MOUSE]	0		0
B7ZCL8	55 kDa erythrocyte membrane protein OS=Mus musculus OX=10090 GN=Mpp1 PE=1 SV=1 - [B7ZCL8_MOUSE]	6.63154e+07	27.3763	23.54	7	10
Q7TMH5	Mrpl13 protein (Fragment) OS=Mus musculus OX=10090 GN=Mrpl13 PE=2 SV=1 - [Q7TMH5_MOUSE]	0		0
Q64458	Cytochrome P450 2C29 OS=Mus musculus OX=10090 GN=Cyp2c29 PE=1 SV=2 - [CP2CT_MOUSE]	7.52957e+07	24.301	22.86	8	13
Q3UEE7	Uncharacterized protein OS=Mus musculus OX=10090 GN=Apoe PE=2 SV=1 - [Q3UEE7_MOUSE]	1.00174e+11	1850.64	65.59	23	881
Q9CZN7-2	Isoform 2 of Serine hydroxymethyltransferase, mitochondrial OS=Mus musculus OX=10090 GN=Shmt2 - [GLYM_MOUSE]	0		0
A2NU19	VH coding region (Fragment) OS=Mus musculus OX=10090 PE=4 SV=1 - [A2NU19_MOUSE]	1.65829e+09	96.6009	67.23	6	37
A0A0A6YXQ0	Immunoglobulin heavy variable 8-8 (Fragment) OS=Mus musculus OX=10090 GN=Ighv8-8 PE=4 SV=1 - [A0A0A6YXQ0_MOUSE]	0
Q60932-2	Isoform Mt-VDAC1 of Voltage-dependent anion-selective channel protein 1 OS=Mus musculus OX=10090 GN=Vdac1 - [VDAC1_MOUSE]	2.04596e+08	34.8451	32.86	8	13
P85094	Isochorismatase domain-containing protein 2A OS=Mus musculus OX=10090 GN=Isoc2a PE=1 SV=1 - [ISC2A_MOUSE]	0
Q5J7N1	Kras protein OS=Mus musculus OX=10090 GN=Kras PE=2 SV=1 - [Q5J7N1_MOUSE]	4.9634e+07	10.8767	18.62	3	4
Q0PD67	Rab1A OS=Mus musculus OX=10090 GN=Rab1a PE=1 SV=1 - [Q0PD67_MOUSE]	4.72544e+08	25.4075	47.32	8	11
Q8C3V7	Ferrochelatase OS=Mus musculus OX=10090 GN=Fech PE=2 SV=1 - [Q8C3V7_MOUSE]	4.05704e+07	7.96219	17.59	5	5
Q06185	ATP synthase subunit e, mitochondrial OS=Mus musculus OX=10090 GN=Atp5me PE=1 SV=2 - [ATP5I_MOUSE]	2.05496e+08	7.95226	28.17	3	3
A0A0R3P9C8	NADH dehydrogenase [ubiquinone] 1 alpha subcomplex subunit 9, mitochondrial OS=Mus musculus OX=10090 GN=Ndufa9 PE=1 SV=1 - [A0A0R3P9C8_MOUSE]	1.14657e+08	48.0771	40.48	10	17
Q9CQW2	ADP-ribosylation factor-like protein 8B OS=Mus musculus OX=10090 GN=Arl8b PE=1 SV=1 - [ARL8B_MOUSE]	6.12315e+07	6.98591	17.2	2	2
P56654	Cytochrome P450 2C37 OS=Mus musculus OX=10090 GN=Cyp2c37 PE=1 SV=2 - [CP237_MOUSE]	9.05747e+07	35.6935	25.31	8	16
Q64521	Glycerol-3-phosphate dehydrogenase, mitochondrial OS=Mus musculus OX=10090 GN=Gpd2 PE=1 SV=2 - [GPDM_MOUSE]	1.99449e+07	4.32277	5.09	3	3
Q61838	Pregnancy zone protein OS=Mus musculus OX=10090 GN=Pzp PE=1 SV=3 - [PZP_MOUSE]	1.79516e+09	568.268	56.32	55	184
Q0VDV7	Kras protein OS=Mus musculus OX=10090 GN=Kras PE=2 SV=1 - [Q0VDV7_MOUSE]	4.9634e+07	10.8767	18.52	3	4
P06728	Apolipoprotein A-IV OS=Mus musculus OX=10090 GN=Apoa4 PE=1 SV=3 - [APOA4_MOUSE]	2.18764e+09	254.072	63.04	21	97
Q62159	Rho-related GTP-binding protein RhoC OS=Mus musculus OX=10090 GN=Rhoc PE=1 SV=2 - [RHOC_MOUSE]	1.92684e+08	24.5887	43.52	6	9
Q4VAE6	Ras family member A OS=Mus musculus OX=10090 GN=Rhoa PE=1 SV=1 - [Q4VAE6_MOUSE]	1.92684e+08	34.7735	49.74	7	12
Q3TN61	Uncharacterized protein OS=Mus musculus OX=10090 GN=Rhoa PE=2 SV=1 - [Q3TN61_MOUSE]	1.92684e+08	23.9955	37.31	6	9
Q07417	Short-chain specific acyl-CoA dehydrogenase, mitochondrial OS=Mus musculus OX=10090 GN=Acads PE=1 SV=2 - [ACADS_MOUSE]	0		0
Q3UKC8	Guanine nucleotide-binding protein subunit gamma OS=Mus musculus OX=10090 GN=Gng5 PE=1 SV=1 - [Q3UKC8_MOUSE]	9.15062e+07	0	50	2	2
Q8C165	N-fatty-acyl-amino acid synthase/hydrolase PM20D1 OS=Mus musculus OX=10090 GN=Pm20d1 PE=1 SV=1 - [P20D1_MOUSE]	1.18936e+07	3.87606	5.17	2	2
Q3TQD9	Uncharacterized protein (Fragment) OS=Mus musculus OX=10090 GN=Sardh PE=2 SV=1 - [Q3TQD9_MOUSE]	2.11111e+07	6.17896	3.77	2	3
Q5NCJ9	Uncharacterized protein OS=Mus musculus OX=10090 GN=Uqcr10 PE=1 SV=1 - [Q5NCJ9_MOUSE]	936167208	17.8197	37.5	2	6
D3Z041	Long-chain-fatty-acid--CoA ligase 1 OS=Mus musculus OX=10090 GN=Acsl1 PE=1 SV=1 - [D3Z041_MOUSE]	3.12487e+08	171.051	50.21	27	66
Q3U621	Uncharacterized protein OS=Mus musculus OX=10090 GN=Rab10 PE=2 SV=1 - [Q3U621_MOUSE]	4.59161e+08	22.6576	29.5	7	11
Q91X77	Cytochrome P450 2C50 OS=Mus musculus OX=10090 GN=Cyp2c50 PE=1 SV=2 - [CY250_MOUSE]	9.05747e+07	42.2147	24.29	9	18
Q00897	Alpha-1-antitrypsin 1-4 OS=Mus musculus OX=10090 GN=Serpina1d PE=1 SV=1 - [A1AT4_MOUSE]	3.72973e+09	635.859	60.05	21	198
Q99L04	Dehydrogenase/reductase SDR family member 1 OS=Mus musculus OX=10090 GN=Dhrs1 PE=1 SV=1 - [DHRS1_MOUSE]	0		0
P31532	Serum amyloid A-4 protein OS=Mus musculus OX=10090 GN=Saa4 PE=1 SV=2 - [SAA4_MOUSE]	178051900	28.4906	49.23	7	9
Q921S7	39S ribosomal protein L37, mitochondrial OS=Mus musculus OX=10090 GN=Mrpl37 PE=1 SV=1 - [RM37_MOUSE]	17220245	3.16998	3.78	1	1
Q8CGM7	Retinoblastoma-binding protein 1 (Fragment) OS=Mus musculus OX=10090 GN=Rbbp1 PE=4 SV=1 - [Q8CGM7_MOUSE]	0
Q03265	ATP synthase subunit alpha, mitochondrial OS=Mus musculus OX=10090 GN=Atp5f1a PE=1 SV=1 - [ATPA_MOUSE]	2.81432e+08	139.719	41.95	18	49
P97872	Flavin-containing monooxygenase 5 OS=Mus musculus OX=10090 GN=Fmo5 PE=1 SV=4 - [FMO5_MOUSE]	1.15997e+08	38.4471	30.21	12	16
Q3U7R1	Extended synaptotagmin-1 OS=Mus musculus OX=10090 GN=Esyt1 PE=1 SV=2 - [ESYT1_MOUSE]	1.13136e+09	527.198	52.56	41	170
Q3TG92	Uncharacterized protein OS=Mus musculus OX=10090 GN=Actc1 PE=2 SV=1 - [Q3TG92_MOUSE]	1.75565e+09	118.196	24.67	10	57
P39054-2	Isoform 2 of Dynamin-2 OS=Mus musculus OX=10090 GN=Dnm2 - [DYN2_MOUSE]	0		0
Q91WS0	CDGSH iron-sulfur domain-containing protein 1 OS=Mus musculus OX=10090 GN=Cisd1 PE=1 SV=1 - [CISD1_MOUSE]	0		0
Q4FJM1	Fcna protein OS=Mus musculus OX=10090 GN=Fcna PE=2 SV=1 - [Q4FJM1_MOUSE]	0		0
O88986	2-amino-3-ketobutyrate coenzyme A ligase, mitochondrial OS=Mus musculus OX=10090 GN=Gcat PE=1 SV=2 - [KBL_MOUSE]	0		0
O35972	39S ribosomal protein L23, mitochondrial OS=Mus musculus OX=10090 GN=Mrpl23 PE=1 SV=1 - [RM23_MOUSE]	3.04805e+07	5.5476	19.18	2	2
Q03734	Serine protease inhibitor A3M OS=Mus musculus OX=10090 GN=Serpina3m PE=1 SV=2 - [SPA3M_MOUSE]	2.49843e+09	690.827	62.44	27	246
H3BK95	Complement factor B (Fragment) OS=Mus musculus OX=10090 GN=Cfb PE=4 SV=1 - [H3BK95_MOUSE]	1.9156e+08	64.6444	38.85	12	28
Q3U1N3	Harvey rat sarcoma oncogene, subgroup R OS=Mus musculus OX=10090 GN=Rras PE=1 SV=1 - [Q3U1N3_MOUSE]	0		0
Q1MWP9	EH-domain containing 4 (Fragment) OS=Mus musculus OX=10090 GN=Ehd4 PE=2 SV=1 - [Q1MWP9_MOUSE]	1.42855e+08	60.2705	38.97	19	30
Q99LC3	NADH dehydrogenase [ubiquinone] 1 alpha subcomplex subunit 10, mitochondrial OS=Mus musculus OX=10090 GN=Ndufa10 PE=1 SV=1 - [NDUAA_MOUSE]	1.46559e+07	4.68815	3.1	1	2
Q3U7U8	Uncharacterized protein OS=Mus musculus OX=10090 GN=Rap1a PE=2 SV=1 - [Q3U7U8_MOUSE]	1.93359e+09	92.1349	42.93	8	33
P42125	Enoyl-CoA delta isomerase 1, mitochondrial OS=Mus musculus OX=10090 GN=Eci1 PE=1 SV=2 - [ECI1_MOUSE]	2.21248e+07	5.11543	5.19	1	2
Q1MWP8	EH-domain containing 4-KJR (Fragment) OS=Mus musculus OX=10090 GN=Ehd4 PE=2 SV=1 - [Q1MWP8_MOUSE]	1.42855e+08	60.3999	41.91	19	30
G3X9G4	Dynamin GTPase OS=Mus musculus OX=10090 GN=Dnm2 PE=1 SV=1 - [G3X9G4_MOUSE]	0		0
Q5M9K1	Transthyretin OS=Mus musculus OX=10090 GN=Ttr PE=1 SV=1 - [Q5M9K1_MOUSE]	5.52506e+08	84.5145	62.59	6	24
Q8QZT1	Acetyl-CoA acetyltransferase, mitochondrial OS=Mus musculus OX=10090 GN=Acat1 PE=1 SV=1 - [THIL_MOUSE]	6.07316e+07	13.8735	14.62	4	6
Q8C0I1	Alkyldihydroxyacetonephosphate synthase, peroxisomal OS=Mus musculus OX=10090 GN=Agps PE=1 SV=1 - [ADAS_MOUSE]	0		0
G5E8R3	Pyruvate carboxylase OS=Mus musculus OX=10090 GN=Pcx PE=1 SV=1 - [G5E8R3_MOUSE]	1.90602e+07	5.47075	3.57	3	3
Q3TCQ3	Pyruvate carboxylase OS=Mus musculus OX=10090 GN=Pcx PE=2 SV=1 - [Q3TCQ3_MOUSE]	1.90602e+07	5.47075	3.56	3	3
Q9CW42	Mitochondrial amidoxime-reducing component 1 OS=Mus musculus OX=10090 GN=Mtarc1 PE=1 SV=2 - [MARC1_MOUSE]	1.37364e+08	48.5145	35.29	8	20
Q5M9M4	40S ribosomal protein S15a OS=Mus musculus OX=10090 GN=Rps15a PE=1 SV=1 - [Q5M9M4_MOUSE]	7.80183e+07	8.27198	22.31	3	3
Q9D1B9	39S ribosomal protein L28, mitochondrial OS=Mus musculus OX=10090 GN=Mrpl28 PE=1 SV=3 - [RM28_MOUSE]	7.55273e+06	0	13.62	2	2
Q9WTI7	Unconventional myosin-Ic OS=Mus musculus OX=10090 GN=Myo1c PE=1 SV=2 - [MYO1C_MOUSE]	7.94533e+08	375.862	49.11	45	134
P56593	Cytochrome P450 2A12 OS=Mus musculus OX=10090 GN=Cyp2a12 PE=1 SV=2 - [CP2AC_MOUSE]	5.15083e+07	21.1727	22.15	8	9
K7Q7T7	RAS-related C3 botulinum substrate 1 OS=Mus musculus OX=10090 GN=Rac1 PE=1 SV=1 - [K7Q7T7_MOUSE]	3.16042e+09	89.4873	45.83	11	44
Q3TD78	NIPSNAP domain-containing protein OS=Mus musculus OX=10090 GN=Nipsnap2 PE=2 SV=1 - [Q3TD78_MOUSE]	9.67328e+07	9.63405	11.03	3	5
Q0PD23	Ras-related protein Rab OS=Mus musculus OX=10090 GN=Rab32 PE=1 SV=1 - [Q0PD23_MOUSE]	0		0
Q4FZE6	40S ribosomal protein S7 OS=Mus musculus OX=10090 GN=Rps7 PE=2 SV=1 - [Q4FZE6_MOUSE]	1.74912e+08	15.9627	26.29	4	6
Q3KQQ4	Serpina1a protein OS=Mus musculus OX=10090 GN=Serpina1b PE=2 SV=1 - [Q3KQQ4_MOUSE]	3445071639	589.694	49.64	19	178
P99024	Tubulin beta-5 chain OS=Mus musculus OX=10090 GN=Tubb5 PE=1 SV=1 - [TBB5_MOUSE]	4.45447e+07	18.2526	19.14	5	5
Q8C2Q8	ATP synthase subunit gamma OS=Mus musculus OX=10090 GN=Atp5c1 PE=1 SV=1 - [Q8C2Q8_MOUSE]	6.00177e+09	277.439	50.73	14	103
E9Q8B5	Complement factor H-related 4 OS=Mus musculus OX=10090 GN=Cfhr4 PE=1 SV=1 - [E9Q8B5_MOUSE]	1.30316e+08	45.7979	13.88	7	16
Q9D8T7-2	Isoform 2 of SRA stem-loop-interacting RNA-binding protein, mitochondrial OS=Mus musculus OX=10090 GN=Slirp - [SLIRP_MOUSE]	1.82382e+07	2.22723	11.11	1	1
Q9DBG1	Sterol 26-hydroxylase, mitochondrial OS=Mus musculus OX=10090 GN=Cyp27a1 PE=1 SV=1 - [CP27A_MOUSE]	5.61812e+07	19.6031	16.7	6	8
Q922Q1	Mitochondrial amidoxime reducing component 2 OS=Mus musculus OX=10090 GN=Mtarc2 PE=1 SV=1 - [MARC2_MOUSE]	1.66318e+08	12.745	19.53	7	8
P07758	Alpha-1-antitrypsin 1-1 OS=Mus musculus OX=10090 GN=Serpina1a PE=1 SV=4 - [A1AT1_MOUSE]	3.72973e+09	730.621	43.34	17	218
A0A0R4J0X5	Alpha-1-antitrypsin 1-3 OS=Mus musculus OX=10090 GN=Serpina1c PE=1 SV=1 - [A0A0R4J0X5_MOUSE]	3.72973e+09	740.184	55.93	19	221
P26645	Myristoylated alanine-rich C-kinase substrate OS=Mus musculus OX=10090 GN=Marcks PE=1 SV=2 - [MARCS_MOUSE]	6.58288e+07	6.85291	6.15	1	2
Q05144	Ras-related C3 botulinum toxin substrate 2 OS=Mus musculus OX=10090 GN=Rac2 PE=1 SV=1 - [RAC2_MOUSE]	3.12082e+09	37.1374	41.15	8	22
Q3UJ34	Argininosuccinate synthase OS=Mus musculus OX=10090 GN=Ass1 PE=1 SV=1 - [Q3UJ34_MOUSE]	3.39382e+07	6.34639	6.31	3	3
Q542G9	Annexin OS=Mus musculus OX=10090 GN=Anxa2 PE=1 SV=1 - [Q542G9_MOUSE]	1.44128e+08	55.6682	42.77	10	19
P43024	Cytochrome c oxidase subunit 6A1, mitochondrial OS=Mus musculus OX=10090 GN=Cox6a1 PE=1 SV=2 - [CX6A1_MOUSE]	8.58436e+08	59.0884	61.26	4	18
Q921I1	Serotransferrin OS=Mus musculus OX=10090 GN=Tf PE=1 SV=1 - [TRFE_MOUSE]	2.96577e+09	643.131	59.25	44	242
P01872	Immunoglobulin heavy constant mu OS=Mus musculus OX=10090 GN=Ighm PE=1 SV=2 - [IGHM_MOUSE]	7.29951e+09	486.733	57.27	21	165
A0A1W2P7I2	Band 4.1-like protein 2 OS=Mus musculus OX=10090 GN=Epb41l2 PE=1 SV=1 - [A0A1W2P7I2_MOUSE]	0	3.51981	9.95	1	1
A0A075B5P6	Immunoglobulin heavy constant mu (Fragment) OS=Mus musculus OX=10090 GN=Ighm PE=1 SV=1 - [A0A075B5P6_MOUSE]	7.29951e+09	606.172	57.58	23	193
Q3U122	Uncharacterized protein OS=Mus musculus OX=10090 GN=Acta2 PE=2 SV=1 - [Q3U122_MOUSE]	1.75565e+09	108.097	21.75	9	50
A0A0R4J0I1	Serine protease inhibitor A3K OS=Mus musculus OX=10090 GN=Serpina3k PE=1 SV=1 - [A0A0R4J0I1_MOUSE]	2865397897	823.147	54.07	25	281
Q8VI78	Phospholipase A1 member A OS=Mus musculus OX=10090 GN=Pla1a PE=2 SV=3 - [PLA1A_MOUSE]	2.21797e+08	70.0097	38.16	11	24
Q5F2I0	Kappa light chain variable region (Fragment) OS=Mus musculus OX=10090 GN=IgG1 anti-TS1 VL PE=2 SV=1 - [Q5F2I0_MOUSE]	3.19151e+08	2.95971	17.39	2	2
Q8R0F8	Acylpyruvase FAHD1, mitochondrial OS=Mus musculus OX=10090 GN=Fahd1 PE=1 SV=2 - [FAHD1_MOUSE]	0		0
Q60759	Glutaryl-CoA dehydrogenase, mitochondrial OS=Mus musculus OX=10090 GN=Gcdh PE=1 SV=2 - [GCDH_MOUSE]	1.65258e+07	5.68432	9.13	2	2
Q8CCG5	Small monomeric GTPase OS=Mus musculus OX=10090 GN=Ralb PE=2 SV=1 - [Q8CCG5_MOUSE]	9.28816e+08	136.719	56.8	13	42
Q54AE5	Metalloproteinase inhibitor 3 OS=Mus musculus OX=10090 GN=Timp3 PE=1 SV=1 - [Q54AE5_MOUSE]	5991185836	152.141	49.29	10	70
Q9D023	Mitochondrial pyruvate carrier 2 OS=Mus musculus OX=10090 GN=Mpc2 PE=1 SV=1 - [MPC2_MOUSE]	6.35332e+07	11.7679	26.77	4	5
O08756	3-hydroxyacyl-CoA dehydrogenase type-2 OS=Mus musculus OX=10090 GN=Hsd17b10 PE=1 SV=4 - [HCD2_MOUSE]	3.81708e+07	12.0935	22.99	3	4
P08032	Spectrin alpha chain, erythrocytic 1 OS=Mus musculus OX=10090 GN=Spta1 PE=1 SV=3 - [SPTA1_MOUSE]	1.63013e+08	189.271	29.69	50	74
Q0PD49	RAB8B, member RAS oncogene family OS=Mus musculus OX=10090 GN=Rab8b PE=1 SV=1 - [Q0PD49_MOUSE]	5.52848e+08	39.2608	40.1	9	20
Q54AH9	Beta-2-globin (Fragment) OS=Mus musculus OX=10090 GN=Hbb-b2 PE=2 SV=1 - [Q54AH9_MOUSE]	1.29218e+09	34.4149	45.21	5	15
Q80UE5	Band 4.1-like protein 2 OS=Mus musculus OX=10090 GN=Epb41l2 PE=1 SV=1 - [Q80UE5_MOUSE]	4.96219e+08	164.153	38.24	27	67
Q0PD66	Rab1B OS=Mus musculus OX=10090 GN=Rab1b PE=1 SV=1 - [Q0PD66_MOUSE]	4.72544e+08	25.307	47.26	8	11
Q8BW75	Amine oxidase [flavin-containing] B OS=Mus musculus OX=10090 GN=Maob PE=1 SV=4 - [AOFB_MOUSE]	1.97335e+08	57.1328	36.35	15	23
B1ARA3	60S ribosomal protein L26 (Fragment) OS=Mus musculus OX=10090 GN=Rpl26 PE=1 SV=1 - [B1ARA3_MOUSE]	46973883	10.9175	30.1	3	4
B1AQ78	Keratin 19 OS=Mus musculus OX=10090 GN=Krt19 PE=1 SV=1 - [B1AQ78_MOUSE]	1.59305e+10	198.751	30.02	12	124
P01029	Complement C4-B OS=Mus musculus OX=10090 GN=C4b PE=1 SV=3 - [CO4B_MOUSE]	2.11104e+08	144.209	26.47	28	49
A0A1Y7VKY1	40S ribosomal protein S18 OS=Mus musculus OX=10090 GN=Rps18-ps5 PE=3 SV=1 - [A0A1Y7VKY1_MOUSE]	3.05063e+08	30.4654	42.76	9	12
P84078	ADP-ribosylation factor 1 OS=Mus musculus OX=10090 GN=Arf1 PE=1 SV=2 - [ARF1_MOUSE]	4.10155e+07	10.3419	20.99	3	4
Q8BSL7	ADP-ribosylation factor 2 OS=Mus musculus OX=10090 GN=Arf2 PE=1 SV=2 - [ARF2_MOUSE]	3.49749e+07	7.91996	15.47	2	3
Q5M8R8	60S acidic ribosomal protein P0 OS=Mus musculus OX=10090 GN=Rplp0 PE=2 SV=1 - [Q5M8R8_MOUSE]	4.07317e+07	9.21501	7.26	2	3
E9QNT8	Ankyrin-1 OS=Mus musculus OX=10090 GN=Ank1 PE=1 SV=1 - [E9QNT8_MOUSE]	500921951	365.345	46.03	57	119
Q8C7G5	Apolipoprotein A-V OS=Mus musculus OX=10090 GN=Apoa5 PE=1 SV=1 - [APOA5_MOUSE]	3.22219e+08	124.19	50.27	14	44
P33267	Cytochrome P450 2F2 OS=Mus musculus OX=10090 GN=Cyp2f2 PE=1 SV=1 - [CP2F2_MOUSE]	2.19585e+07	5.31034	9.16	3	3
Q9Z2I8-2	Isoform 2 of Succinate--CoA ligase [GDP-forming] subunit beta, mitochondrial OS=Mus musculus OX=10090 GN=Suclg2 - [SUCB2_MOUSE]	20744557	2.77778	3.65	1	1
Q0VGQ1	Hydroxysteroid (17-beta) dehydrogenase 12 OS=Mus musculus OX=10090 GN=Hsd17b12 PE=2 SV=1 - [Q0VGQ1_MOUSE]	6.98852e+07	15.5785	25	6	7
P63321	Ras-related protein Ral-A OS=Mus musculus OX=10090 GN=Rala PE=1 SV=1 - [RALA_MOUSE]	1198942989	111.265	55.34	11	34
P23953	Carboxylesterase 1C OS=Mus musculus OX=10090 GN=Ces1c PE=1 SV=4 - [EST1C_MOUSE]	1.47719e+09	307.644	59.03	25	126
Q9ESD7-3	Isoform 3 of Dysferlin OS=Mus musculus OX=10090 GN=Dysf - [DYSF_MOUSE]	6.79192e+07	37.3458	8.17	13	17
Q5FWI9	AP-2 complex subunit mu OS=Mus musculus OX=10090 GN=Ap2m1 PE=1 SV=1 - [Q5FWI9_MOUSE]	5.16413e+07	9.07211	17.24	5	6
B2RUK5	Methylcrotonoyl-Coenzyme A carboxylase 2 (Beta) OS=Mus musculus OX=10090 GN=Mccc2 PE=1 SV=1 - [B2RUK5_MOUSE]	1.44946e+07	5.92186	4.8	3	3
Q3UGS1	NIPSNAP domain-containing protein OS=Mus musculus OX=10090 GN=Nipsnap1 PE=2 SV=1 - [Q3UGS1_MOUSE]	2.3601e+09	216.963	42.01	15	90
Q8BT60	Copine-3 OS=Mus musculus OX=10090 GN=Cpne3 PE=1 SV=2 - [CPNE3_MOUSE]	3.30904e+08	48.956	27.02	13	23
A6X935-2	Isoform 2 of Inter alpha-trypsin inhibitor, heavy chain 4 OS=Mus musculus OX=10090 GN=Itih4 - [ITIH4_MOUSE]	4.52808e+08	144.689	33.89	18	51
Q3TWV4	AP-2 complex subunit mu OS=Mus musculus OX=10090 GN=Ap2m1 PE=1 SV=1 - [Q3TWV4_MOUSE]	5.16413e+07	9.07211	17.32	5	6
A0A2K6EDJ7	Inter alpha-trypsin inhibitor, heavy chain 4 OS=Mus musculus OX=10090 GN=Itih4 PE=1 SV=1 - [A0A2K6EDJ7_MOUSE]	4.52808e+08	144.689	33.92	18	51
Q497D7	60S ribosomal protein L30 OS=Mus musculus OX=10090 GN=Rpl30 PE=2 SV=1 - [Q497D7_MOUSE]	3.02239e+07	4.55761	17.54	2	2
Q61411	GTPase HRas OS=Mus musculus OX=10090 GN=Hras PE=1 SV=2 - [RASH_MOUSE]	5.30564e+07	5.99602	13.76	2	2
P35550	rRNA 2'-O-methyltransferase fibrillarin OS=Mus musculus OX=10090 GN=Fbl PE=1 SV=2 - [FBRL_MOUSE]	9.6845e+06	2.51389	5.81	1	1
P62843	40S ribosomal protein S15 OS=Mus musculus OX=10090 GN=Rps15 PE=1 SV=2 - [RS15_MOUSE]	6.75721e+07	7.15568	42.76	4	8
Q3UK70	40S ribosomal protein S15 OS=Mus musculus OX=10090 GN=Rps15 PE=2 SV=1 - [Q3UK70_MOUSE]	6.75721e+07	4.31348	27.59	3	6
Q8VEH3	ADP-ribosylation factor-like protein 8A OS=Mus musculus OX=10090 GN=Arl8a PE=1 SV=1 - [ARL8A_MOUSE]	4.29557e+07	5.02141	12.37	1	1
A0A0R4J1N3	Apolipoprotein C-III OS=Mus musculus OX=10090 GN=Apoc3 PE=1 SV=1 - [A0A0R4J1N3_MOUSE]	3.72881e+08	31.6954	50.51	3	9
Q8K2B3	Succinate dehydrogenase [ubiquinone] flavoprotein subunit, mitochondrial OS=Mus musculus OX=10090 GN=Sdha PE=1 SV=1 - [SDHA_MOUSE]	3.87954e+07	8.19682	3.61	2	3
Q9CQN7	39S ribosomal protein L41, mitochondrial OS=Mus musculus OX=10090 GN=Mrpl41 PE=1 SV=1 - [RM41_MOUSE]	0		0
O70152	Dolichol-phosphate mannosyltransferase subunit 1 OS=Mus musculus OX=10090 GN=Dpm1 PE=1 SV=1 - [DPM1_MOUSE]	1.42111e+07	3.15011	13.08	2	2
Q8R1A8	Ornithine carbamoyltransferase, mitochondrial OS=Mus musculus OX=10090 GN=Otc PE=1 SV=1 - [Q8R1A8_MOUSE]	2.57332e+07	0	2.85	1	1
Q91VA7	Isocitrate dehydrogenase [NAD] subunit, mitochondrial OS=Mus musculus OX=10090 GN=Idh3b PE=1 SV=1 - [Q91VA7_MOUSE]	2.08208e+08	45.5504	29.69	10	17
Q5RKP4	Dolichyl-diphosphooligosaccharide--protein glycosyltransferase subunit 1 (Fragment) OS=Mus musculus OX=10090 GN=Rpn1 PE=2 SV=1 - [Q5RKP4_MOUSE]	1.26519e+08	63.1312	33.28	13	21
Q0PD38	Ras-related protein Rab-18 OS=Mus musculus OX=10090 GN=Rab18 PE=1 SV=1 - [Q0PD38_MOUSE]	0		0
Q8K215	LYR motif-containing protein 4 OS=Mus musculus OX=10090 GN=Lyrm4 PE=1 SV=1 - [LYRM4_MOUSE]	7.57418e+07	9.78719	48.35	4	4
P39039	Mannose-binding protein A OS=Mus musculus OX=10090 GN=Mbl1 PE=1 SV=1 - [MBL1_MOUSE]	5.46063e+07	7.53663	20.08	4	5
Q149V4	Histone H2A OS=Mus musculus OX=10090 GN=H2ac20 PE=2 SV=1 - [Q149V4_MOUSE]	8.15083e+08	24.9882	35.66	4	13
E9PXU9	Dysferlin OS=Mus musculus OX=10090 GN=Dysf PE=1 SV=1 - [E9PXU9_MOUSE]	6.79192e+07	37.3458	8.11	13	17
Q5DQJ3	F-actin-capping protein subunit alpha OS=Mus musculus OX=10090 GN=Capza2 PE=1 SV=1 - [Q5DQJ3_MOUSE]	0		0
A0A1X9HIL1	IgG light chain variable domain (Fragment) OS=Mus musculus OX=10090 PE=2 SV=1 - [A0A1X9HIL1_MOUSE]	1.03814e+07	3.88017	21.43	2	2
Q5R3T5	G8(Anti-MRBC hybridoma) light chain (Fragment) OS=Mus musculus OX=10090 GN=G8(anti-MRBC) V-2/ J-L PE=2 SV=1 - [Q5R3T5_MOUSE]	3.12697e+07	2.30997	16.05	1	1
Q8VCG4	Complement component C8 gamma chain OS=Mus musculus OX=10090 GN=C8g PE=1 SV=1 - [CO8G_MOUSE]	0		0
Q14BR4	ADP-ribosylation factor 4 OS=Mus musculus OX=10090 GN=Arf4 PE=1 SV=1 - [Q14BR4_MOUSE]	3.05207e+07	6.11565	15.56	2	3
A0A1B0GR99	5-hydroxyisourate hydrolase (Fragment) OS=Mus musculus OX=10090 GN=Urah PE=1 SV=1 - [A0A1B0GR99_MOUSE]	0		0
Q8VCZ9	Hydroxyproline dehydrogenase OS=Mus musculus OX=10090 GN=Prodh2 PE=1 SV=1 - [HYPDH_MOUSE]	1.57554e+07	1.74312	1.32	1	1
Q9CQB4	Cytochrome b-c1 complex subunit 7 OS=Mus musculus OX=10090 GN=Uqcrb PE=1 SV=1 - [Q9CQB4_MOUSE]	2.23038e+07	4.20332	36.04	4	4
Q3UC02	40S ribosomal protein S11 OS=Mus musculus OX=10090 GN=Rps11 PE=1 SV=1 - [Q3UC02_MOUSE]	6.32373e+07	1.83085	9.49	2	2
D3YUM1	NADH dehydrogenase [ubiquinone] flavoprotein 1, mitochondrial OS=Mus musculus OX=10090 GN=Ndufv1 PE=1 SV=1 - [D3YUM1_MOUSE]	6.83176e+07	11.2854	13.19	4	4
Q9R112	Sulfide:quinone oxidoreductase, mitochondrial OS=Mus musculus OX=10090 GN=Sqor PE=1 SV=3 - [SQOR_MOUSE]	5.33616e+07	21.5864	17.56	6	8
F6TSI8	Corticosteroid 11-beta-dehydrogenase isozyme 1 (Fragment) OS=Mus musculus OX=10090 GN=Hsd11b1 PE=1 SV=1 - [F6TSI8_MOUSE]	0		0
E9PXC3	Cytochrome P450, family 2, subfamily c, polypeptide 69 OS=Mus musculus OX=10090 GN=Cyp2c69 PE=1 SV=1 - [E9PXC3_MOUSE]	1.3442e+08	29.7083	22.81	10	16
A0A0R4IZY2	Cytochrome P450 2D26 OS=Mus musculus OX=10090 GN=Cyp2d26 PE=1 SV=1 - [A0A0R4IZY2_MOUSE]	7.06236e+07	14.5874	9	4	5
Q9D1H6	NADH dehydrogenase [ubiquinone] 1 alpha subcomplex assembly factor 4 OS=Mus musculus OX=10090 GN=Ndufaf4 PE=1 SV=1 - [NDUF4_MOUSE]	3.08488e+07	3.44726	12.72	2	2
Q8VDT9	39S ribosomal protein L50, mitochondrial OS=Mus musculus OX=10090 GN=Mrpl50 PE=1 SV=2 - [RM50_MOUSE]	0		0
Q3U861	V-type proton ATPase subunit D OS=Mus musculus OX=10090 GN=Atp6v1d PE=1 SV=1 - [Q3U861_MOUSE]	7.66636e+07	22.5771	27.94	4	8
Q9ER88	28S ribosomal protein S29, mitochondrial OS=Mus musculus OX=10090 GN=Dap3 PE=1 SV=1 - [RT29_MOUSE]	0		0
Q9CPR5	39S ribosomal protein L15, mitochondrial OS=Mus musculus OX=10090 GN=Mrpl15 PE=1 SV=1 - [RM15_MOUSE]	0		0
E9Q397	Spectrin beta chain OS=Mus musculus OX=10090 GN=Sptb PE=1 SV=1 - [E9Q397_MOUSE]	9.87301e+07	105.714	20.54	31	44
A0A068WAZ7	Band 4.1 (Fragment) OS=Mus musculus OX=10090 GN=Epb41 PE=2 SV=1 - [A0A068WAZ7_MOUSE]	4.04076e+08	205.579	53.01	27	74
B7ZCG3	BPI fold-containing family A member 2 (Fragment) OS=Mus musculus OX=10090 GN=Bpifa2 PE=1 SV=1 - [B7ZCG3_MOUSE]	9.95478e+08	167.968	56.87	8	73
Q9CQX8	28S ribosomal protein S36, mitochondrial OS=Mus musculus OX=10090 GN=Mrps36 PE=1 SV=1 - [RT36_MOUSE]	30829604	6.98595	23.53	1	2
Q9D6Z1	Nucleolar protein 56 OS=Mus musculus OX=10090 GN=Nop56 PE=1 SV=2 - [NOP56_MOUSE]	17750374	5.29649	9.48	3	4
Q6PF96	Electron transfer flavoprotein-ubiquinone oxidoreductase OS=Mus musculus OX=10090 GN=Etfdh PE=1 SV=1 - [Q6PF96_MOUSE]	1.04773e+07	7.07358	10.79	4	4
Q91WD5	NADH dehydrogenase [ubiquinone] iron-sulfur protein 2, mitochondrial OS=Mus musculus OX=10090 GN=Ndufs2 PE=1 SV=1 - [NDUS2_MOUSE]	8.07471e+06	0	2.38	1	1
Q3V235	Prohibitin OS=Mus musculus OX=10090 GN=Phb2 PE=1 SV=1 - [Q3V235_MOUSE]	172640153	38.0379	38.46	10	17
Q8BP54	Uncharacterized protein (Fragment) OS=Mus musculus OX=10090 GN=Pcx PE=2 SV=1 - [Q8BP54_MOUSE]	6.94103e+06	0	1.33	1	1
P54869	Hydroxymethylglutaryl-CoA synthase, mitochondrial OS=Mus musculus OX=10090 GN=Hmgcs2 PE=1 SV=2 - [HMCS2_MOUSE]	3.62005e+07	5.38608	7.48	3	3
A0A0U1RQ09	Cardiotrophin-1 (Fragment) OS=Mus musculus OX=10090 GN=Ctf1 PE=1 SV=1 - [A0A0U1RQ09_MOUSE]	0		0
F8WIT2	Annexin OS=Mus musculus OX=10090 GN=Anxa6 PE=1 SV=1 - [F8WIT2_MOUSE]	3.11107e+08	133.249	43.93	24	54
Q0PD34	Rab22A OS=Mus musculus OX=10090 GN=Rab22a PE=1 SV=1 - [Q0PD34_MOUSE]	0		0
Q3TTN3	Voltage-dependent anion-selective channel protein 3 OS=Mus musculus OX=10090 GN=Vdac3 PE=2 SV=1 - [Q3TTN3_MOUSE]	1.17982e+08	30.6649	37.81	7	11
Q9WU79	Proline dehydrogenase 1, mitochondrial OS=Mus musculus OX=10090 GN=Prodh PE=1 SV=2 - [PROD_MOUSE]	1.12913e+08	26.2551	22.87	8	9
Q99MR8	Methylcrotonoyl-CoA carboxylase subunit alpha, mitochondrial OS=Mus musculus OX=10090 GN=Mccc1 PE=1 SV=2 - [MCCA_MOUSE]	0		0
O88844	Isocitrate dehydrogenase [NADP] cytoplasmic OS=Mus musculus OX=10090 GN=Idh1 PE=1 SV=2 - [IDHC_MOUSE]	1.93559e+07	0	4.83	2	2
Q3TJ39	Rab5C OS=Mus musculus OX=10090 GN=Rab5c PE=1 SV=1 - [Q3TJ39_MOUSE]	9.18159e+07	18.5128	31.02	5	6
J3QP70	Cytokine receptor-like factor 3 (Fragment) OS=Mus musculus OX=10090 GN=Crlf3 PE=1 SV=1 - [J3QP70_MOUSE]	0		0
Q9D0G0	28S ribosomal protein S30, mitochondrial OS=Mus musculus OX=10090 GN=Mrps30 PE=1 SV=1 - [RT30_MOUSE]	29378495	6.94064	10.41	3	3
P68372	Tubulin beta-4B chain OS=Mus musculus OX=10090 GN=Tubb4b PE=1 SV=1 - [TBB4B_MOUSE]	4.62385e+07	21.4739	22.92	6	6
P63038	60 kDa heat shock protein, mitochondrial OS=Mus musculus OX=10090 GN=Hspd1 PE=1 SV=1 - [CH60_MOUSE]	2.42593e+08	2.29257	5.06	2	2
Q9JKL4	NADH dehydrogenase [ubiquinone] 1 alpha subcomplex assembly factor 3 OS=Mus musculus OX=10090 GN=Ndufaf3 PE=1 SV=1 - [NDUF3_MOUSE]	16530924	1.92372	5.95	1	1
Q9CZS1	Aldehyde dehydrogenase X, mitochondrial OS=Mus musculus OX=10090 GN=Aldh1b1 PE=1 SV=1 - [AL1B1_MOUSE]	0	1.81184	1.54	1	1
O54734	Dolichyl-diphosphooligosaccharide--protein glycosyltransferase 48 kDa subunit OS=Mus musculus OX=10090 GN=Ddost PE=1 SV=2 - [OST48_MOUSE]	6.81862e+07	32.0748	41.04	10	11
Q9ERS2	NADH dehydrogenase [ubiquinone] 1 alpha subcomplex subunit 13 OS=Mus musculus OX=10090 GN=Ndufa13 PE=1 SV=3 - [NDUAD_MOUSE]	0		0
P35700	Peroxiredoxin-1 OS=Mus musculus OX=10090 GN=Prdx1 PE=1 SV=1 - [PRDX1_MOUSE]	89110579	13.7248	29.65	6	7
Q3UC67	AMP-binding domain-containing protein OS=Mus musculus OX=10090 GN=Acsl5 PE=1 SV=1 - [Q3UC67_MOUSE]	2.32826e+08	19.0319	13.47	7	12
Q8CHT0	Delta-1-pyrroline-5-carboxylate dehydrogenase, mitochondrial OS=Mus musculus OX=10090 GN=Aldh4a1 PE=1 SV=3 - [AL4A1_MOUSE]	1.21469e+07	2.22541	4.09	1	1
E0CZ27	Histone H3 (Fragment) OS=Mus musculus OX=10090 GN=H3f3a PE=3 SV=1 - [E0CZ27_MOUSE]	1.5602e+08	3.29191	10.92	2	3
Q3TJI8	Corticosteroid 11-beta-dehydrogenase isozyme 1 OS=Mus musculus OX=10090 GN=Hsd11b1 PE=1 SV=1 - [Q3TJI8_MOUSE]	1148520606	2.16956	4.96	1	1
Q3TIQ2	60S ribosomal protein L12 OS=Mus musculus OX=10090 GN=Rpl12 PE=2 SV=1 - [Q3TIQ2_MOUSE]	9.25115e+07	8.95464	15.15	2	3
Q3UDK4	Annexin OS=Mus musculus OX=10090 GN=Anxa6 PE=2 SV=1 - [Q3UDK4_MOUSE]	3.11107e+08	127.648	42.2	23	52
Q5SX53	Uncharacterized protein OS=Mus musculus OX=10090 GN=Slc25a11 PE=1 SV=1 - [Q5SX53_MOUSE]	7.90367e+07	21.0253	33.76	7	9
Q920X5	Cathelicidin (Fragment) OS=Mus musculus OX=10090 GN=Cramp PE=3 SV=1 - [Q920X5_MOUSE]	5.70452e+09	116.107	51.43	5	38
Q921R2	40S ribosomal protein S13 OS=Mus musculus OX=10090 GN=Rps13 PE=1 SV=1 - [Q921R2_MOUSE]	5.27154e+08	24.308	41.43	7	9
Q9CQC7	NADH dehydrogenase [ubiquinone] 1 beta subcomplex subunit 4 OS=Mus musculus OX=10090 GN=Ndufb4 PE=1 SV=3 - [NDUB4_MOUSE]	2.43329e+08	22.9086	46.51	5	8
Q9R0X4	Acyl-coenzyme A thioesterase 9, mitochondrial OS=Mus musculus OX=10090 GN=Acot9 PE=1 SV=1 - [ACOT9_MOUSE]	2.51445e+07	8.35549	10.48	4	5
B6VGH4	Hydroperoxy icosatetraenoate dehydratase OS=Mus musculus OX=10090 GN=Cyp1a2 PE=1 SV=1 - [B6VGH4_MOUSE]	4.76255e+07	15.0823	18.32	8	9
Q569X9	Cytochrome P450, family 2, subfamily c, polypeptide 67 OS=Mus musculus OX=10090 GN=Cyp2c67 PE=1 SV=1 - [Q569X9_MOUSE]	9.25697e+07	22.0554	13.24	6	10
Q3U9V4	WD_REPEATS_REGION domain-containing protein OS=Mus musculus OX=10090 GN=Gnb2 PE=1 SV=1 - [Q3U9V4_MOUSE]	1.07798e+08	2.68135	3.24	1	1
Q5M9L7	40S ribosomal protein S17 OS=Mus musculus OX=10090 GN=Rps17 PE=1 SV=1 - [Q5M9L7_MOUSE]	2.25655e+08	32.7107	52.59	8	12
P51437	Cathelicidin antimicrobial peptide OS=Mus musculus OX=10090 GN=Camp PE=1 SV=2 - [CAMP_MOUSE]	5.70452e+09	124.064	48.84	6	42
P56657	Cytochrome P450 2C40 OS=Mus musculus OX=10090 GN=Cyp2c40 PE=1 SV=2 - [CP240_MOUSE]	1.3442e+08	22.0554	14.87	7	11
B2RVP5	Histone H2A OS=Mus musculus OX=10090 GN=H2az2 PE=2 SV=1 - [B2RVP5_MOUSE]	7.11947e+08	9.75071	20.31	3	8
A2AKU9	ATP synthase subunit gamma OS=Mus musculus OX=10090 GN=Atp5c1 PE=1 SV=1 - [A2AKU9_MOUSE]	6.00177e+09	256.058	42.42	13	96
P01898	H-2 class I histocompatibility antigen, Q10 alpha chain OS=Mus musculus OX=10090 GN=H2-Q10 PE=1 SV=3 - [HA10_MOUSE]	7.00179e+07	22.9146	23.08	6	8
Q61782	Type I epidermal keratin mRNA, 3'end (Fragment) OS=Mus musculus OX=10090 PE=2 SV=1 - [Q61782_MOUSE]	6.9873e+08	66.4924	43.01	6	24
Q3TKR5	Ribosomal protein L5 OS=Mus musculus OX=10090 GN=Rpl5 PE=2 SV=1 - [Q3TKR5_MOUSE]	4.66153e+07	2.9937	10.81	2	2
Q3TFP8	Cytochrome b5 heme-binding domain-containing protein OS=Mus musculus OX=10090 GN=Pgrmc1 PE=2 SV=1 - [Q3TFP8_MOUSE]	0		0
Q3U0S6	Ras-interacting protein 1 OS=Mus musculus OX=10090 GN=Rasip1 PE=1 SV=3 - [RAIN_MOUSE]	227803225	66.2699	24.25	14	23
Q9CR68	Cytochrome b-c1 complex subunit Rieske, mitochondrial OS=Mus musculus OX=10090 GN=Uqcrfs1 PE=1 SV=1 - [UCRI_MOUSE]	3.50008e+07	3.78507	7.66	2	2
P06909	Complement factor H OS=Mus musculus OX=10090 GN=Cfh PE=1 SV=2 - [CFAH_MOUSE]	3.36865e+08	75.5133	19.45	16	26
Q3UQ30	Uncharacterized protein (Fragment) OS=Mus musculus OX=10090 GN=Spta1 PE=2 SV=1 - [Q3UQ30_MOUSE]	9.84857e+07	47.8208	25.99	15	22
A0A075B5N3	Immunoglobulin kappa variable 8-28 OS=Mus musculus OX=10090 GN=Igkv8-28 PE=1 SV=7 - [A0A075B5N3_MOUSE]	8.62858e+08	50.8203	53.47	4	17
A4FUS1	Rps16 protein OS=Mus musculus OX=10090 GN=Rps16 PE=1 SV=1 - [A4FUS1_MOUSE]	4.50177e+07	6.44822	20.55	3	3
A0A1D5RML7	Short coiled-coil protein OS=Mus musculus OX=10090 GN=Scoc PE=1 SV=1 - [A0A1D5RML7_MOUSE]	0
Q3U0D7	ADP-ribosylation factor 6 OS=Mus musculus OX=10090 GN=Arf6 PE=1 SV=1 - [Q3U0D7_MOUSE]	5.12487e+07	12.6351	33.14	4	4
Q5I0W0	ATP synthase F(0) complex subunit B1, mitochondrial OS=Mus musculus OX=10090 GN=Atp5pb PE=1 SV=1 - [Q5I0W0_MOUSE]	7.05446e+07	14.2868	20.7	5	8
Q8BWM0	Prostaglandin E synthase 2 OS=Mus musculus OX=10090 GN=Ptges2 PE=1 SV=3 - [PGES2_MOUSE]	2.29257e+07	3.70337	7.03	1	1
Q3UAC2	40S ribosomal protein S3a OS=Mus musculus OX=10090 GN=Rps3a1 PE=2 SV=1 - [Q3UAC2_MOUSE]	9955269	2.28476	4.92	1	1
Q9DCW4	Electron transfer flavoprotein subunit beta OS=Mus musculus OX=10090 GN=Etfb PE=1 SV=3 - [ETFB_MOUSE]	2.24815e+07	2.2296	3.92	1	1
P62830	60S ribosomal protein L23 OS=Mus musculus OX=10090 GN=Rpl23 PE=1 SV=1 - [RL23_MOUSE]	3.29293e+07	9.34473	38.57	4	4
Q0PD45	Rab11A OS=Mus musculus OX=10090 GN=Rab11a PE=1 SV=1 - [Q0PD45_MOUSE]	2.17191e+07	5.18464	9.72	2	2
A0A2P9DUN6	Serpina1 DOM-7 OS=Mus musculus OX=10090 GN=DOM-7 PE=2 SV=1 - [A0A2P9DUN6_MOUSE]	3445071639	525.028	50.36	18	162
Q5M8N4	Epimerase family protein SDR39U1 OS=Mus musculus OX=10090 GN=Sdr39u1 PE=1 SV=2 - [D39U1_MOUSE]	0		0
Q8BH64	EH domain-containing protein 2 OS=Mus musculus OX=10090 GN=Ehd2 PE=1 SV=1 - [EHD2_MOUSE]	1.63699e+08	6.87716	7.55	4	6
Q80X85	28S ribosomal protein S7, mitochondrial OS=Mus musculus OX=10090 GN=Mrps7 PE=1 SV=1 - [RT07_MOUSE]	1.0544e+08	28.1241	30.99	5	10
A0A0G2JGP4	GTPase NRas (Fragment) OS=Mus musculus OX=10090 GN=Nras PE=1 SV=1 - [A0A0G2JGP4_MOUSE]	5.30564e+07	5.99602	14.21	2	2
Q4KL41	Translocase of outer mitochondrial membrane 20 homolog (Yeast) OS=Mus musculus OX=10090 GN=Tomm20 PE=1 SV=1 - [Q4KL41_MOUSE]	0		0
A0A068BFR3	RAS oncogene family protein OS=Mus musculus OX=10090 GN=Rab11b PE=2 SV=1 - [A0A068BFR3_MOUSE]	2.17191e+07	5.18464	9.63	2	2
Q8BIG7	Catechol O-methyltransferase domain-containing protein 1 OS=Mus musculus OX=10090 GN=Comtd1 PE=1 SV=1 - [CMTD1_MOUSE]	5.15951e+06	4.54162	15.65	2	2
Q8BMK4	Cytoskeleton-associated protein 4 OS=Mus musculus OX=10090 GN=Ckap4 PE=1 SV=2 - [CKAP4_MOUSE]	3.80656e+07	6.37107	13.04	5	8
Q9QWL7	Keratin, type I cytoskeletal 17 OS=Mus musculus OX=10090 GN=Krt17 PE=1 SV=3 - [K1C17_MOUSE]	1.67805e+10	174.71	27.48	16	82
A2AMW0	F-actin-capping protein subunit beta OS=Mus musculus OX=10090 GN=Capzb PE=1 SV=1 - [A2AMW0_MOUSE]	3.52727e+07	10.661	24.23	5	5
Q4FJU3	Crip2 protein OS=Mus musculus OX=10090 GN=Crip2 PE=1 SV=1 - [Q4FJU3_MOUSE]	6.97101e+07	4.45759	15.38	1	2
Q58ET1	60S ribosomal protein L7a OS=Mus musculus OX=10090 GN=Rpl7a PE=1 SV=1 - [Q58ET1_MOUSE]	2.49977e+07	4.13118	8.27	2	2
Q3UDZ1	Uncharacterized protein OS=Mus musculus OX=10090 GN=Rhog PE=1 SV=1 - [Q3UDZ1_MOUSE]	2.73264e+08	22.8347	41.36	6	9
Q91VT4	Carbonyl reductase family member 4 OS=Mus musculus OX=10090 GN=Cbr4 PE=1 SV=2 - [CBR4_MOUSE]	3.91296e+08	32.4346	31.78	6	12
Q6XVG2	Cytochrome P450 2C54 OS=Mus musculus OX=10090 GN=Cyp2c54 PE=1 SV=1 - [CP254_MOUSE]	9.05747e+07	31.8592	15.31	6	14
Q9CQY6	Ubiquinol-cytochrome-c reductase complex assembly factor 2 OS=Mus musculus OX=10090 GN=Uqcc2 PE=1 SV=1 - [UQCC2_MOUSE]	31653016	7.95266	21.32	2	3
Q9D379	Epoxide hydrolase 1 OS=Mus musculus OX=10090 GN=Ephx1 PE=1 SV=2 - [HYEP_MOUSE]	25198626	2.14469	4.4	1	1
A2A513	Keratin, type I cytoskeletal 10 OS=Mus musculus OX=10090 GN=Krt10 PE=1 SV=1 - [A2A513_MOUSE]	2.74556e+10	422.699	22.82	14	175
Q3U9C4	DRBM domain-containing protein (Fragment) OS=Mus musculus OX=10090 GN=Mrpl44 PE=2 SV=1 - [Q3U9C4_MOUSE]	1.02517e+07	2.39781	17.12	3	4
Q60605	Myosin light polypeptide 6 OS=Mus musculus OX=10090 GN=Myl6 PE=1 SV=3 - [MYL6_MOUSE]	1.14312e+08	13.2707	34.44	4	5
Q0PD42	Rab13 OS=Mus musculus OX=10090 GN=Rab13 PE=2 SV=1 - [Q0PD42_MOUSE]	5.4595e+08	7.82262	9.41	2	4
P19324	Serpin H1 OS=Mus musculus OX=10090 GN=Serpinh1 PE=1 SV=3 - [SERPH_MOUSE]	1.34222e+07	2.9902	6.24	1	2
P08752	Guanine nucleotide-binding protein G(i) subunit alpha-2 OS=Mus musculus OX=10090 GN=Gnai2 PE=1 SV=5 - [GNAI2_MOUSE]	9.78606e+07	7.725	12.11	3	3
Q3TH64	Cytochrome b5 heme-binding domain-containing protein OS=Mus musculus OX=10090 GN=Cyb5b PE=2 SV=1 - [Q3TH64_MOUSE]	3.26954e+07	7.02044	31.51	2	2
P48962	ADP/ATP translocase 1 OS=Mus musculus OX=10090 GN=Slc25a4 PE=1 SV=4 - [ADT1_MOUSE]	5.87145e+08	45.2262	22.82	7	26
Q8CG16	Complement C1r-A subcomponent OS=Mus musculus OX=10090 GN=C1ra PE=1 SV=1 - [C1RA_MOUSE]	0		0
Q68FD5	Clathrin heavy chain 1 OS=Mus musculus OX=10090 GN=Cltc PE=1 SV=3 - [CLH1_MOUSE]	1.04651e+08	82.8866	22.27	25	34
P98064	Mannan-binding lectin serine protease 1 OS=Mus musculus OX=10090 GN=Masp1 PE=1 SV=2 - [MASP1_MOUSE]	8.92069e+07	39.0229	13.35	6	14
A0A0R4J174	Evolutionarily conserved signaling intermediate in Toll pathway, mitochondrial OS=Mus musculus OX=10090 GN=Ecsit PE=1 SV=1 - [A0A0R4J174_MOUSE]	0		0
Q3UWP8	Uncharacterized protein (Fragment) OS=Mus musculus OX=10090 GN=Calr PE=2 SV=1 - [Q3UWP8_MOUSE]	3.61431e+07	7.23262	15.49	4	5
Q8BMD8	Calcium-binding mitochondrial carrier protein SCaMC-1 OS=Mus musculus OX=10090 GN=Slc25a24 PE=1 SV=1 - [SCMC1_MOUSE]	1.1389e+08	16.6155	13.26	5	6
Q8R164	Valacyclovir hydrolase OS=Mus musculus OX=10090 GN=Bphl PE=1 SV=1 - [BPHL_MOUSE]	0		0
P52840	Sulfotransferase 1A1 OS=Mus musculus OX=10090 GN=Sult1a1 PE=1 SV=1 - [ST1A1_MOUSE]	5.14486e+07	5.12216	9.28	2	2
Q63918	Caveolae-associated protein 2 OS=Mus musculus OX=10090 GN=Cavin2 PE=1 SV=3 - [CAVN2_MOUSE]	0		0
P04919-2	Isoform 2 of Band 3 anion transport protein OS=Mus musculus OX=10090 GN=Slc4a1 - [B3AT_MOUSE]	3.47061e+09	594.265	42.82	30	207
J7NNX8	Interferon-gamma-inducible GTPase Ifgga1 protein OS=Mus musculus OX=10090 GN=Iigp1 PE=1 SV=1 - [J7NNX8_MOUSE]	0		0
Q9DAT5	Mitochondrial tRNA-specific 2-thiouridylase 1 OS=Mus musculus OX=10090 GN=Trmu PE=1 SV=1 - [MTU1_MOUSE]	0		0
K7N6C2	Cytochrome P450, family 2, subfamily c, polypeptide 68 OS=Mus musculus OX=10090 GN=Cyp2c68 PE=1 SV=1 - [K7N6C2_MOUSE]	1.3442e+08	19.842	12.63	6	10
Q3TZZ7	Extended synaptotagmin-2 OS=Mus musculus OX=10090 GN=Esyt2 PE=1 SV=1 - [ESYT2_MOUSE]	1.13385e+08	64.4595	26.15	14	25
Q9DBT9	Dimethylglycine dehydrogenase, mitochondrial OS=Mus musculus OX=10090 GN=Dmgdh PE=1 SV=1 - [M2GD_MOUSE]	0		0
Q8BFR5	Elongation factor Tu, mitochondrial OS=Mus musculus OX=10090 GN=Tufm PE=1 SV=1 - [EFTU_MOUSE]	3.70599e+07	10.2162	15.04	5	5
Q52KP0	60S ribosomal protein L38 OS=Mus musculus OX=10090 GN=Rpl38 PE=1 SV=1 - [Q52KP0_MOUSE]	2.30832e+07	3.52813	35.71	2	3
Q9JIK9	28S ribosomal protein S34, mitochondrial OS=Mus musculus OX=10090 GN=Mrps34 PE=1 SV=1 - [RT34_MOUSE]	72651658	1.6078	3.21	1	1
G3UYQ3	Phosphatidylserine synthase 2 OS=Mus musculus OX=10090 GN=Ptdss2 PE=1 SV=1 - [G3UYQ3_MOUSE]	0		0
E9PXB9	Mitochondrial import inner membrane translocase subunit Tim22 OS=Mus musculus OX=10090 GN=Timm22 PE=1 SV=1 - [E9PXB9_MOUSE]	0
A0A0D5ZY64	IgE L chain kappa OS=Mus musculus OX=10090 PE=2 SV=1 - [A0A0D5ZY64_MOUSE]	8.35362e+08	113.326	47.9	8	40
P68040	Receptor of activated protein C kinase 1 OS=Mus musculus OX=10090 GN=Rack1 PE=1 SV=3 - [RACK1_MOUSE]	3.43236e+07	2.14406	3.15	1	1
A4FU62	LOC207685 protein (Fragment) OS=Mus musculus OX=10090 GN=Iglv2 PE=2 SV=1 - [A4FU62_MOUSE]	6.61643e+07	1.88515	18.45	3	5
Q9CQD1	Ras-related protein Rab-5A OS=Mus musculus OX=10090 GN=Rab5a PE=1 SV=1 - [RAB5A_MOUSE]	5.63316e+07	8.38558	16.74	3	3
Q0PD50	Rab8A OS=Mus musculus OX=10090 GN=Rab8a PE=1 SV=1 - [Q0PD50_MOUSE]	5.49937e+08	33.7142	36.71	8	16
Q3TR93	Uncharacterized protein OS=Mus musculus OX=10090 GN=Decr2 PE=2 SV=1 - [Q3TR93_MOUSE]	11580937	2.27109	4.11	1	1
Q9CQZ5	NADH dehydrogenase [ubiquinone] 1 alpha subcomplex subunit 6 OS=Mus musculus OX=10090 GN=Ndufa6 PE=1 SV=1 - [NDUA6_MOUSE]	508333860	19.5047	47.33	6	9
Q5M9K9	60S ribosomal protein L31 OS=Mus musculus OX=10090 GN=Rpl31 PE=1 SV=1 - [Q5M9K9_MOUSE]	244219875	20.2151	37.6	5	8
Q925I1	ATPase family AAA domain-containing protein 3 OS=Mus musculus OX=10090 GN=Atad3 PE=1 SV=1 - [ATAD3_MOUSE]	5.14917e+07	15.8643	12.69	6	6
P49182	Heparin cofactor 2 OS=Mus musculus OX=10090 GN=Serpind1 PE=1 SV=1 - [HEP2_MOUSE]	3.1166e+08	97.9647	34.94	13	41
Q7TS98	Anti-colorectal carcinoma light chain OS=Mus musculus OX=10090 PE=1 SV=1 - [Q7TS98_MOUSE]	8.35362e+08	105.546	36.44	6	38
G0YP42	Anti-human Langerin 2G3 lambda chain OS=Mus musculus OX=10090 PE=1 SV=1 - [G0YP42_MOUSE]	6.61643e+07	4.54911	32.48	4	8
A0A0A0MQ76	Nucleolar protein 58 OS=Mus musculus OX=10090 GN=Nop58 PE=1 SV=1 - [A0A0A0MQ76_MOUSE]	7.70224e+06	0	2.93	1	1
Q9DCT2	NADH dehydrogenase [ubiquinone] iron-sulfur protein 3, mitochondrial OS=Mus musculus OX=10090 GN=Ndufs3 PE=1 SV=2 - [NDUS3_MOUSE]	14259181	2.34753	4.18	1	1
H7BX99	Prothrombin OS=Mus musculus OX=10090 GN=F2 PE=1 SV=1 - [H7BX99_MOUSE]	20601145686	1739.94	45.06	37	596
D6REH1	Peroxisomal membrane protein 2 OS=Mus musculus OX=10090 GN=Pxmp2 PE=1 SV=1 - [D6REH1_MOUSE]	6.98441e+06	2.53535	22.99	1	1
Q5BLJ9	60S ribosomal protein L27 OS=Mus musculus OX=10090 GN=Rpl27 PE=1 SV=1 - [Q5BLJ9_MOUSE]	8.13688e+07	12.1563	36.03	4	5
Q9DCU9	4-hydroxy-2-oxoglutarate aldolase, mitochondrial OS=Mus musculus OX=10090 GN=Hoga1 PE=1 SV=1 - [HOGA1_MOUSE]	0		0
Q8K2M0	39S ribosomal protein L38, mitochondrial OS=Mus musculus OX=10090 GN=Mrpl38 PE=1 SV=2 - [RM38_MOUSE]	0		0
Q3V384	AFG1-like ATPase OS=Mus musculus OX=10090 GN=Afg1l PE=1 SV=1 - [AFG1L_MOUSE]	1.65965e+07	1.62978	2.29	1	1
P54310	Hormone-sensitive lipase OS=Mus musculus OX=10090 GN=Lipe PE=1 SV=2 - [LIPS_MOUSE]	3.86702e+07	10.8868	10.67	6	6
O35488	Very long-chain acyl-CoA synthetase OS=Mus musculus OX=10090 GN=Slc27a2 PE=1 SV=2 - [S27A2_MOUSE]	1.49077e+08	65.7629	36.45	14	22
Q6ZWZ7	60S ribosomal protein L17 OS=Mus musculus OX=10090 GN=Rpl17 PE=1 SV=1 - [Q6ZWZ7_MOUSE]	3.93689e+07	7.96385	16.3	2	3
E9Q6C2	Complement component 1, s subcomponent 1 OS=Mus musculus OX=10090 GN=C1s1 PE=1 SV=1 - [E9Q6C2_MOUSE]	2.65988e+07	5.71702	4.9	2	2
Q8CFI5	Probable proline--tRNA ligase, mitochondrial OS=Mus musculus OX=10090 GN=Pars2 PE=1 SV=2 - [SYPM_MOUSE]	4.75011e+07	0	2.32	1	1
Q922D8	C-1-tetrahydrofolate synthase, cytoplasmic OS=Mus musculus OX=10090 GN=Mthfd1 PE=1 SV=4 - [C1TC_MOUSE]	0		0
O08601	Microsomal triglyceride transfer protein large subunit OS=Mus musculus OX=10090 GN=Mttp PE=1 SV=2 - [MTP_MOUSE]	0		0
Q3UDK5	Uncharacterized protein OS=Mus musculus OX=10090 GN=Cox7a2l PE=1 SV=1 - [Q3UDK5_MOUSE]	39905684	2.58549	11.71	1	1
P20029	Endoplasmic reticulum chaperone BiP OS=Mus musculus OX=10090 GN=Hspa5 PE=1 SV=3 - [BIP_MOUSE]	8.61034e+07	36.0275	23.21	13	17
Q99PG0	Arylacetamide deacetylase OS=Mus musculus OX=10090 GN=Aadac PE=1 SV=3 - [AAAD_MOUSE]	0		0
F6TVP2	Deoxynucleoside triphosphate triphosphohydrolase SAMHD1 (Fragment) OS=Mus musculus OX=10090 GN=Samhd1 PE=1 SV=1 - [F6TVP2_MOUSE]	1.98238e+07	2.98869	2.85	1	1
Q9CXW2	28S ribosomal protein S22, mitochondrial OS=Mus musculus OX=10090 GN=Mrps22 PE=1 SV=1 - [RT22_MOUSE]	0	0	3.06	1	1
D2KHZ9	Glyceraldehyde-3-phosphate dehydrogenase OS=Mus musculus OX=10090 GN=Gapdh PE=2 SV=1 - [D2KHZ9_MOUSE]	2.22378e+08	45.2748	27.03	6	20
Q61833	Dolichyl-diphosphooligosaccharide--protein glycosyltransferase subunit 2 OS=Mus musculus OX=10090 GN=Rpn2 PE=2 SV=1 - [Q61833_MOUSE]	1.02984e+08	37.8422	29.32	9	11
P63094	Guanine nucleotide-binding protein G(s) subunit alpha isoforms short OS=Mus musculus OX=10090 GN=Gnas PE=1 SV=1 - [GNAS2_MOUSE]	8.07807e+07	12.256	13.2	5	5
V9GXI7	39S ribosomal protein L20, mitochondrial OS=Mus musculus OX=10090 GN=Mrpl20 PE=1 SV=1 - [V9GXI7_MOUSE]	0		0
P63094-2	Isoform Gnas-2 of Guanine nucleotide-binding protein G(s) subunit alpha isoforms short OS=Mus musculus OX=10090 GN=Gnas - [GNAS2_MOUSE]	8.07807e+07	12.256	13.68	5	5
P61164	Alpha-centractin OS=Mus musculus OX=10090 GN=Actr1a PE=1 SV=1 - [ACTZ_MOUSE]	0		0
Q8CCF0	U4/U6 small nuclear ribonucleoprotein Prp31 OS=Mus musculus OX=10090 GN=Prpf31 PE=1 SV=3 - [PRP31_MOUSE]	3.45172e+07	8.52743	11.42	4	4
P13020	Gelsolin OS=Mus musculus OX=10090 GN=Gsn PE=1 SV=3 - [GELS_MOUSE]	2.5859e+08	79.1345	29.36	14	26
Q3TYL9	2',3'-cyclic-nucleotide 3'-phosphodiesterase OS=Mus musculus OX=10090 GN=Cnp PE=2 SV=1 - [Q3TYL9_MOUSE]	0		0
Q3TZP3	Uncharacterized protein OS=Mus musculus OX=10090 GN=Mta2 PE=2 SV=1 - [Q3TZP3_MOUSE]	6.57364e+07	26.9148	17.96	9	15
P28665	Murinoglobulin-1 OS=Mus musculus OX=10090 GN=Mug1 PE=1 SV=3 - [MUG1_MOUSE]	3.00925e+08	195.281	31.91	34	75
P16054	Protein kinase C epsilon type OS=Mus musculus OX=10090 GN=Prkce PE=1 SV=1 - [KPCE_MOUSE]	4.77861e+07	21.8623	11.67	7	9
Q3UEN4	Dimethylaniline monooxygenase [N-oxide-forming] OS=Mus musculus OX=10090 GN=Fmo3 PE=1 SV=1 - [Q3UEN4_MOUSE]	3.44001e+07	16.3306	13.11	7	7
Q9D8P4	39S ribosomal protein L17, mitochondrial OS=Mus musculus OX=10090 GN=Mrpl17 PE=1 SV=1 - [RM17_MOUSE]	0		0
Q8K124	Pleckstrin homology domain-containing family O member 2 OS=Mus musculus OX=10090 GN=Plekho2 PE=1 SV=1 - [PKHO2_MOUSE]	1.54738e+07	4.76618	8.48	2	2
A0A0R4J1H2	Glycerate kinase OS=Mus musculus OX=10090 GN=Glyctk PE=1 SV=1 - [A0A0R4J1H2_MOUSE]	0		0
Q059T9	PRP4 pre-mRNA processing factor 4 homolog (Yeast) OS=Mus musculus OX=10090 GN=Prpf4 PE=1 SV=1 - [Q059T9_MOUSE]	0		0
Q9CPQ8	ATP synthase subunit g, mitochondrial OS=Mus musculus OX=10090 GN=Atp5mg PE=1 SV=1 - [ATP5L_MOUSE]	5.70425e+08	29.6204	41.75	3	10
P01789	Ig heavy chain V region M603 OS=Mus musculus OX=10090 PE=1 SV=1 - [HVM20_MOUSE]	4.60221e+08	44.6648	36.89	3	16
P62918	60S ribosomal protein L8 OS=Mus musculus OX=10090 GN=Rpl8 PE=1 SV=2 - [RL8_MOUSE]	1.86469e+08	17.5041	13.62	4	7
Q8VCL2	Protein SCO2 homolog, mitochondrial OS=Mus musculus OX=10090 GN=Sco2 PE=1 SV=1 - [SCO2_MOUSE]	1.03074e+08	13.9176	10.2	2	4
A0A075B5R5	Immunoglobulin heavy variable 4-1 (Fragment) OS=Mus musculus OX=10090 GN=Ighv4-1 PE=1 SV=7 - [A0A075B5R5_MOUSE]	0
Q9D1N9	39S ribosomal protein L21, mitochondrial OS=Mus musculus OX=10090 GN=Mrpl21 PE=1 SV=1 - [RM21_MOUSE]	0		0
A0A075B5M7	Immunoglobulin kappa variable 5-39 OS=Mus musculus OX=10090 GN=Igkv5-39 PE=1 SV=7 - [A0A075B5M7_MOUSE]	4.03279e+07	5.46852	31.58	2	2
Q9R0H0	Peroxisomal acyl-coenzyme A oxidase 1 OS=Mus musculus OX=10090 GN=Acox1 PE=1 SV=5 - [ACOX1_MOUSE]	0		0
Q4L0E7	Type II cytokeratin Kb39 (Fragment) OS=Mus musculus OX=10090 GN=Krt77 PE=2 SV=1 - [Q4L0E7_MOUSE]	6.19207e+09	50.4582	43.24	6	19
I7HLV2	60S ribosomal protein L10 (Fragment) OS=Mus musculus OX=10090 GN=Rpl10 PE=1 SV=1 - [I7HLV2_MOUSE]	4.35963e+07	8.89612	13.93	3	4
P12787	Cytochrome c oxidase subunit 5A, mitochondrial OS=Mus musculus OX=10090 GN=Cox5a PE=1 SV=2 - [COX5A_MOUSE]	1.58017e+07	4.05633	10.96	2	2
P59108	Copine-2 OS=Mus musculus OX=10090 GN=Cpne2 PE=1 SV=1 - [CPNE2_MOUSE]	3.42792e+08	67.8894	32.48	14	24
P24456	Cytochrome P450 2D10 OS=Mus musculus OX=10090 GN=Cyp2d10 PE=1 SV=2 - [CP2DA_MOUSE]	7.038e+07	11.5028	8.33	4	5
P99028	Cytochrome b-c1 complex subunit 6, mitochondrial OS=Mus musculus OX=10090 GN=Uqcrh PE=1 SV=2 - [QCR6_MOUSE]	1.23036e+08	14.4248	47.19	4	5
P14106	Complement C1q subcomponent subunit B OS=Mus musculus OX=10090 GN=C1qb PE=1 SV=2 - [C1QB_MOUSE]	3.35282e+07	5.79374	7.91	2	3
Q91YK6	Rpl23a protein (Fragment) OS=Mus musculus OX=10090 GN=Rpl23a PE=2 SV=1 - [Q91YK6_MOUSE]	1.49743e+07	1.87446	7.38	1	1
Q62087	Serum paraoxonase/lactonase 3 OS=Mus musculus OX=10090 GN=Pon3 PE=1 SV=2 - [PON3_MOUSE]	8.51917e+07	0	1.69	1	1
P11928	2'-5'-oligoadenylate synthase 1A OS=Mus musculus OX=10090 GN=Oas1a PE=1 SV=2 - [OAS1A_MOUSE]	3.40377e+07	3.37898	6.27	1	1
Q91XB2	Mitochondrial ribosomal protein L3 OS=Mus musculus OX=10090 GN=Mrpl3 PE=2 SV=1 - [Q91XB2_MOUSE]	3.56379e+07	3.3982	4.6	2	3
B2RTP7	Krt2 protein OS=Mus musculus OX=10090 GN=Krt2 PE=2 SV=1 - [B2RTP7_MOUSE]	11885174446	181.975	11.03	12	76
Q9CQA1	Trafficking protein particle complex subunit 5 OS=Mus musculus OX=10090 GN=Trappc5 PE=1 SV=1 - [TPPC5_MOUSE]	0		0
Q9D051	Pyruvate dehydrogenase E1 component subunit beta, mitochondrial OS=Mus musculus OX=10090 GN=Pdhb PE=1 SV=1 - [ODPB_MOUSE]	0		0
Q3TUU3	Uncharacterized protein (Fragment) OS=Mus musculus OX=10090 GN=Acaa1b PE=2 SV=1 - [Q3TUU3_MOUSE]	0		0
Q9CQ06	39S ribosomal protein L24, mitochondrial OS=Mus musculus OX=10090 GN=Mrpl24 PE=1 SV=1 - [RM24_MOUSE]	2.43662e+07	2.23382	7.41	2	2
Q3U026	Uncharacterized protein OS=Mus musculus OX=10090 GN=Mogs PE=2 SV=1 - [Q3U026_MOUSE]	2.22502e+07	2.81462	2.16	1	1
A0A3B2WBL1	Ribosomal protein OS=Mus musculus OX=10090 GN=Rpl10a PE=1 SV=1 - [A0A3B2WBL1_MOUSE]	2.94948e+08	43.2899	35.19	7	19
Q8VCW8	Medium-chain acyl-CoA ligase ACSF2, mitochondrial OS=Mus musculus OX=10090 GN=Acsf2 PE=1 SV=1 - [ACSF2_MOUSE]	6017072	2.45025	4.72	1	1
Q5RKP0	Vat1 protein (Fragment) OS=Mus musculus OX=10090 GN=Vat1 PE=2 SV=1 - [Q5RKP0_MOUSE]	6.766e+06	0	4.49	1	1
B2RSN3	Tubulin beta chain OS=Mus musculus OX=10090 GN=Tubb2b PE=1 SV=1 - [B2RSN3_MOUSE]	4.16575e+07	16.2421	16.85	4	4
Q53ZD4	Glutathione transferase OS=Mus musculus OX=10090 GN=Mgst1 PE=1 SV=1 - [Q53ZD4_MOUSE]	1.76255e+08	23.9609	32.9	4	9
Q9CQV1	Mitochondrial import inner membrane translocase subunit TIM16 OS=Mus musculus OX=10090 GN=Pam16 PE=1 SV=1 - [TIM16_MOUSE]	1.42768e+07	2.51104	10.4	1	1
P45952	Medium-chain specific acyl-CoA dehydrogenase, mitochondrial OS=Mus musculus OX=10090 GN=Acadm PE=1 SV=1 - [ACADM_MOUSE]	2.70875e+07	4.48815	12.83	3	3
Q3U0T9	Rab35 OS=Mus musculus OX=10090 GN=Rab35 PE=1 SV=1 - [Q3U0T9_MOUSE]	6.43432e+08	11.1519	18.41	3	5
A0A141CM32	ATP synthase protein 8 OS=Mus musculus OX=10090 GN=ATP8 PE=3 SV=1 - [A0A141CM32_MOUSE]	9.22385e+07	2.21272	14.93	1	1
Q8BH04	Phosphoenolpyruvate carboxykinase [GTP], mitochondrial OS=Mus musculus OX=10090 GN=Pck2 PE=1 SV=1 - [PCKGM_MOUSE]	1.02173e+07	1.67328	3.91	2	2
P98064-2	Isoform 2 of Mannan-binding lectin serine protease 1 OS=Mus musculus OX=10090 GN=Masp1 - [MASP1_MOUSE]	8.85235e+07	30.8311	9.82	5	11
Q3TVM2	Aldedh domain-containing protein OS=Mus musculus OX=10090 GN=Aldh2 PE=2 SV=1 - [Q3TVM2_MOUSE]	0	1.81184	1.54	1	1
Q8R404	MICOS complex subunit MIC13 OS=Mus musculus OX=10090 GN=Micos13 PE=1 SV=1 - [MIC13_MOUSE]	5.49316e+06	2.45348	5.88	1	1
Q3TQ70	Beta1 subnuit of GTP-binding protein OS=Mus musculus OX=10090 GN=Gnb1 PE=1 SV=1 - [Q3TQ70_MOUSE]	1.07798e+08	2.68135	3.24	1	1
Q3TAJ4	Anion exchange protein OS=Mus musculus OX=10090 GN=Slc4a1 PE=2 SV=1 - [Q3TAJ4_MOUSE]	3.47061e+09	572.246	39.18	30	201
O35643	AP-1 complex subunit beta-1 OS=Mus musculus OX=10090 GN=Ap1b1 PE=1 SV=2 - [AP1B1_MOUSE]	1.9995e+07	3.83237	5.41	2	2
Q9EQK5	Major vault protein OS=Mus musculus OX=10090 GN=Mvp PE=1 SV=4 - [MVP_MOUSE]	1.88624e+07	7.27602	7.43	3	3
P97429	Annexin A4 OS=Mus musculus OX=10090 GN=Anxa4 PE=1 SV=4 - [ANXA4_MOUSE]	7.44332e+07	21.0111	26.96	7	9
U5JE80	Immmunoglobulin light chain variable region (Fragment) OS=Mus musculus OX=10090 PE=2 SV=1 - [U5JE80_MOUSE]	0
P62827	GTP-binding nuclear protein Ran OS=Mus musculus OX=10090 GN=Ran PE=1 SV=3 - [RAN_MOUSE]	2.56849e+07	5.00738	10.19	2	2
Q3TGJ9	Actin-depolymerizing factor OS=Mus musculus OX=10090 GN=Gsn PE=2 SV=1 - [Q3TGJ9_MOUSE]	2.36042e+08	73.8782	29.27	13	25
Q3UAS2	F-actin-capping protein subunit alpha OS=Mus musculus OX=10090 GN=Capza1 PE=2 SV=1 - [Q3UAS2_MOUSE]	0		0
I6L958	Igk protein OS=Mus musculus OX=10090 GN=Igk PE=1 SV=1 - [I6L958_MOUSE]	8.35362e+08	105.546	29.06	5	37
P27659	60S ribosomal protein L3 OS=Mus musculus OX=10090 GN=Rpl3 PE=1 SV=3 - [RL3_MOUSE]	3.322e+07	7.92787	14.39	4	4
Q4FJX4	Csrp1 protein OS=Mus musculus OX=10090 GN=Csrp1 PE=1 SV=1 - [Q4FJX4_MOUSE]	40355155	2.65407	11.4	1	1
Q9ERI6	Retinol dehydrogenase 14 OS=Mus musculus OX=10090 GN=Rdh14 PE=1 SV=1 - [RDH14_MOUSE]	2.89231e+07	8.65228	8.98	2	3
P47963	60S ribosomal protein L13 OS=Mus musculus OX=10090 GN=Rpl13 PE=1 SV=3 - [RL13_MOUSE]	9.8412e+07	6.47216	16.59	4	6
Q8BGX2	Mitochondrial import inner membrane translocase subunit Tim29 OS=Mus musculus OX=10090 GN=Timm29 PE=1 SV=1 - [TIM29_MOUSE]	1.1996e+07	2.99945	7.89	2	2
Q8VCU2	Glycosyl-phosphatidylinositol-specific phospholipase D OS=Mus musculus OX=10090 GN=Gpld1 PE=1 SV=1 - [Q8VCU2_MOUSE]	1.87617e+08	39.7038	14.01	10	13
P34928	Apolipoprotein C-I OS=Mus musculus OX=10090 GN=Apoc1 PE=1 SV=1 - [APOC1_MOUSE]	4.68456e+10	222.156	43.18	9	115
Q3U9P0	S10_plectin domain-containing protein OS=Mus musculus OX=10090 GN=Rps10 PE=2 SV=1 - [Q3U9P0_MOUSE]	7.68953e+07	2.61208	5.45	1	1
Q6ZWN5	40S ribosomal protein S9 OS=Mus musculus OX=10090 GN=Rps9 PE=1 SV=3 - [RS9_MOUSE]	7.92663e+07	3.96395	18.56	4	4
Q2KHP2	Matrix metallopeptidase 19 OS=Mus musculus OX=10090 GN=Mmp19 PE=2 SV=1 - [Q2KHP2_MOUSE]	1.07962e+08	40.5956	40.99	12	17
P52430	Serum paraoxonase/arylesterase 1 OS=Mus musculus OX=10090 GN=Pon1 PE=1 SV=2 - [PON1_MOUSE]	1.44727e+08	31.9109	28.45	6	14
P47740	Aldehyde dehydrogenase family 3 member A2 OS=Mus musculus OX=10090 GN=Aldh3a2 PE=1 SV=2 - [AL3A2_MOUSE]	5.78455e+07	13.8611	12.6	5	6
Q7TPW6	Solute carrier family 25 (Mitochondrial carnitine/acylcarnitine translocase), member 20 OS=Mus musculus OX=10090 GN=Slc25a20 PE=2 SV=1 - [Q7TPW6_MOUSE]	2.97318e+07	4.50643	6.98	2	2
Q810B1	Mitochondrial ribosomal protein L43 (Fragment) OS=Mus musculus OX=10090 GN=Mrpl43 PE=2 SV=1 - [Q810B1_MOUSE]	1.43921e+07	2.97725	11.61	2	2
Q80UW7	IQ motif containing GTPase activating protein 1 OS=Mus musculus OX=10090 GN=Iqgap1 PE=2 SV=1 - [Q80UW7_MOUSE]	1.69776e+07	2.43709	1.51	2	2
A2NVX0	Light chain variable region (Fragment) OS=Mus musculus OX=10090 PE=2 SV=1 - [A2NVX0_MOUSE]	3.19151e+08	2.95971	19.61	2	2
P38647	Stress-70 protein, mitochondrial OS=Mus musculus OX=10090 GN=Hspa9 PE=1 SV=3 - [GRP75_MOUSE]	1.65163e+07	6.45664	6.63	3	3
P14733	Lamin-B1 OS=Mus musculus OX=10090 GN=Lmnb1 PE=1 SV=3 - [LMNB1_MOUSE]	8.33596e+07	30.3225	22.45	10	16
P28667	MARCKS-related protein OS=Mus musculus OX=10090 GN=Marcksl1 PE=1 SV=2 - [MRP_MOUSE]	3.8899e+07	5.37755	11	2	2
A0A075B5N4	Immunoglobulin kappa chain variable 8-27 OS=Mus musculus OX=10090 GN=Igkv8-27 PE=4 SV=1 - [A0A075B5N4_MOUSE]	1.95516e+07	6.55927	45	3	3
A0A2R8VHM4	Mitochondrial import receptor subunit TOM22 homolog OS=Mus musculus OX=10090 GN=Tomm22 PE=1 SV=1 - [A0A2R8VHM4_MOUSE]	0		0
E5RKF9	Scavenger receptor FEEL-2a OS=Mus musculus OX=10090 GN=Stab2 PE=1 SV=1 - [E5RKF9_MOUSE]	6.03049e+07	19.6341	7.07	9	11
Q9QX60-2	Isoform 2 of Deoxyguanosine kinase, mitochondrial OS=Mus musculus OX=10090 GN=Dguok - [DGUOK_MOUSE]	0		0
B2RTM0	Histone H4 OS=Mus musculus OX=10090 GN=Hist2h4 PE=1 SV=1 - [B2RTM0_MOUSE]	4.09914e+08	26.4857	41.75	5	10
Q3UEN9	Serine--pyruvate aminotransferase OS=Mus musculus OX=10090 GN=Agxt PE=2 SV=1 - [Q3UEN9_MOUSE]	0		0
Q9D6M3	Mitochondrial glutamate carrier 1 OS=Mus musculus OX=10090 GN=Slc25a22 PE=1 SV=1 - [GHC1_MOUSE]	3.05143e+07	2.72859	4.02	1	1
P17427	AP-2 complex subunit alpha-2 OS=Mus musculus OX=10090 GN=Ap2a2 PE=1 SV=2 - [AP2A2_MOUSE]	0		0
P97450	ATP synthase-coupling factor 6, mitochondrial OS=Mus musculus OX=10090 GN=Atp5pf PE=1 SV=1 - [ATP5J_MOUSE]	0		0
Q497N1	40S ribosomal protein S26 OS=Mus musculus OX=10090 GN=Rps26 PE=1 SV=1 - [Q497N1_MOUSE]	0		0
Q921H8	3-ketoacyl-CoA thiolase A, peroxisomal OS=Mus musculus OX=10090 GN=Acaa1a PE=1 SV=1 - [THIKA_MOUSE]	0		0
P26443	Glutamate dehydrogenase 1, mitochondrial OS=Mus musculus OX=10090 GN=Glud1 PE=1 SV=1 - [DHE3_MOUSE]	3.17481e+07	1.73179	5.56	2	2
A0A0R4J0S1	Cdc42 effector protein 1 OS=Mus musculus OX=10090 GN=Cdc42ep1 PE=1 SV=1 - [A0A0R4J0S1_MOUSE]	0		0
A0A068BGR9	Complex I-B14.5a OS=Mus musculus OX=10090 GN=Ndufa7 PE=2 SV=1 - [A0A068BGR9_MOUSE]	5.57108e+07	4.41991	41.59	4	4
Q9CQE3	28S ribosomal protein S17, mitochondrial OS=Mus musculus OX=10090 GN=Mrps17 PE=1 SV=1 - [RT17_MOUSE]	0		0
A0A075B5S5	Immunoglobulin heavy variable 7-4 OS=Mus musculus OX=10090 GN=Ighv7-4 PE=4 SV=1 - [A0A075B5S5_MOUSE]	1.06276e+08	17.9057	44.17	4	8
Q14B21	39S ribosomal protein L9, mitochondrial OS=Mus musculus OX=10090 GN=Mrpl9 PE=1 SV=1 - [Q14B21_MOUSE]	14701399	3.30404	6.42	1	1
P29788	Vitronectin OS=Mus musculus OX=10090 GN=Vtn PE=1 SV=2 - [VTNC_MOUSE]	1.60689e+09	193.861	29.29	11	66
Q8CAQ8-2	Isoform 2 of MICOS complex subunit Mic60 OS=Mus musculus OX=10090 GN=Immt - [MIC60_MOUSE]	9.38615e+07	37.6841	23.46	12	14
Q9CYH2	Peroxiredoxin-like 2A OS=Mus musculus OX=10090 GN=Prxl2a PE=1 SV=2 - [PXL2A_MOUSE]	6.36851e+07	10.6433	22.02	5	5
Q544Y7	Cofilin, non-muscle isoform OS=Mus musculus OX=10090 GN=Cfl1 PE=2 SV=1 - [Q544Y7_MOUSE]	0		0
P84084	ADP-ribosylation factor 5 OS=Mus musculus OX=10090 GN=Arf5 PE=1 SV=2 - [ARF5_MOUSE]	4.78884e+07	8.53756	17.22	2	3
A0A075B5V6	Immunoglobulin heavy variable V1-42 OS=Mus musculus OX=10090 GN=Ighv1-42 PE=1 SV=1 - [A0A075B5V6_MOUSE]	1.02479e+08	16.6456	33.67	2	6
Q6IFX2	Keratin, type I cytoskeletal 42 OS=Mus musculus OX=10090 GN=Krt42 PE=1 SV=1 - [K1C42_MOUSE]	9288710081	134.57	26.55	14	57
Q922U1	U4/U6 small nuclear ribonucleoprotein Prp3 OS=Mus musculus OX=10090 GN=Prpf3 PE=1 SV=1 - [PRPF3_MOUSE]	0		0
Q3U4F0	Sideroflexin-3 OS=Mus musculus OX=10090 GN=Sfxn3 PE=1 SV=1 - [Q3U4F0_MOUSE]	0		0
Q91X72	Hemopexin OS=Mus musculus OX=10090 GN=Hpx PE=1 SV=2 - [HEMO_MOUSE]	1.09148e+09	227.398	43.7	24	93
Q3UBI6	Uncharacterized protein OS=Mus musculus OX=10090 GN=Rpl7 PE=2 SV=1 - [Q3UBI6_MOUSE]	5.62961e+07	19.6969	22.96	5	10
Q9WVM8	Kynurenine/alpha-aminoadipate aminotransferase, mitochondrial OS=Mus musculus OX=10090 GN=Aadat PE=1 SV=1 - [AADAT_MOUSE]	0		0
Q9CYW4	Haloacid dehalogenase-like hydrolase domain-containing protein 3 OS=Mus musculus OX=10090 GN=Hdhd3 PE=1 SV=1 - [HDHD3_MOUSE]	0		0
F8WHP8	ATP synthase membrane subunit f OS=Mus musculus OX=10090 GN=Atp5j2 PE=1 SV=1 - [F8WHP8_MOUSE]	1.08505e+09	11.2984	30.26	2	8
Q8K469	2'-5' oligoadenylate synthase OS=Mus musculus OX=10090 GN=Oas1g PE=2 SV=1 - [Q8K469_MOUSE]	0		0
Q9DCU6	39S ribosomal protein L4, mitochondrial OS=Mus musculus OX=10090 GN=Mrpl4 PE=1 SV=1 - [RM04_MOUSE]	0		0
Q99JR1	Sideroflexin-1 OS=Mus musculus OX=10090 GN=Sfxn1 PE=1 SV=3 - [SFXN1_MOUSE]	2.16186e+07	12.2603	25.78	5	5
O09167	60S ribosomal protein L21 OS=Mus musculus OX=10090 GN=Rpl21 PE=1 SV=3 - [RL21_MOUSE]	4.29546e+07	2.22055	5	1	1
Q61781	Keratin, type I cytoskeletal 14 OS=Mus musculus OX=10090 GN=Krt14 PE=1 SV=2 - [K1C14_MOUSE]	9.14793e+09	193.171	31.82	17	81
Q8BUE4	Ferroptosis suppressor protein 1 OS=Mus musculus OX=10090 GN=Aifm2 PE=1 SV=1 - [FSP1_MOUSE]	0		0
Q9QZD8	Mitochondrial dicarboxylate carrier OS=Mus musculus OX=10090 GN=Slc25a10 PE=1 SV=2 - [DIC_MOUSE]	3.74748e+07	3.53193	11.15	2	2
E9Q986	Catenin delta-1 OS=Mus musculus OX=10090 GN=Ctnnd1 PE=1 SV=1 - [E9Q986_MOUSE]	7.95196e+07	16.729	11.57	9	9
E9QNH6	Unconventional myosin-Ib OS=Mus musculus OX=10090 GN=Myo1b PE=1 SV=1 - [E9QNH6_MOUSE]	4.24846e+07	30.8049	13.45	10	14
Q8BU88	39S ribosomal protein L22, mitochondrial OS=Mus musculus OX=10090 GN=Mrpl22 PE=1 SV=1 - [RM22_MOUSE]	73892145	8.27667	21.36	4	5
Q8BPA6	Ras-GAP domain-containing protein (Fragment) OS=Mus musculus OX=10090 GN=Iqgap1 PE=2 SV=1 - [Q8BPA6_MOUSE]	0		0
Q3UDS0	Uncharacterized protein (Fragment) OS=Mus musculus OX=10090 GN=Hspa8 PE=2 SV=1 - [Q3UDS0_MOUSE]	1.15198e+08	54.0995	36.17	15	25
Q3UEK1	Mannan-binding protein OS=Mus musculus OX=10090 GN=Mbl2 PE=1 SV=1 - [Q3UEK1_MOUSE]	9.35295e+08	102.64	30.33	8	38
Q5EBP9	Tripartite motif-containing 28 OS=Mus musculus OX=10090 GN=Trim28 PE=2 SV=1 - [Q5EBP9_MOUSE]	0		0
Q5VI45	Complex III subunit 3 (Fragment) OS=Mus musculus OX=10090 GN=cytb PE=4 SV=1 - [Q5VI45_MOUSE]	0
Q3UGW4	ATP-dependent Clp protease proteolytic subunit (Fragment) OS=Mus musculus OX=10090 GN=Clpp PE=2 SV=1 - [Q3UGW4_MOUSE]	0		0
A0A338P6I9	Uncharacterized protein OS=Mus musculus OX=10090 PE=1 SV=1 - [A0A338P6I9_MOUSE]	0		0
A0A3Q4EH04	Serine/arginine-rich-splicing factor 7 OS=Mus musculus OX=10090 GN=Srsf7 PE=1 SV=1 - [A0A3Q4EH04_MOUSE]	0		0
P23298	Protein kinase C eta type OS=Mus musculus OX=10090 GN=Prkch PE=1 SV=2 - [KPCL_MOUSE]	2.78517e+08	67.8632	23.28	13	23
Q8R5C5	Beta-centractin OS=Mus musculus OX=10090 GN=Actr1b PE=1 SV=1 - [ACTY_MOUSE]	0		0
Q8C458	Uncharacterized protein OS=Mus musculus OX=10090 GN=Rab5b PE=2 SV=1 - [Q8C458_MOUSE]	6.65153e+07	5.25589	13.1	2	2
Q3UCH0	60S ribosomal protein L6 OS=Mus musculus OX=10090 GN=Rpl6 PE=1 SV=1 - [Q3UCH0_MOUSE]	8.00612e+07	11.0479	23.65	6	6
Q3TAI4	Tumor protein D54 OS=Mus musculus OX=10090 GN=Tpd52l2 PE=1 SV=1 - [Q3TAI4_MOUSE]	0		0
Q3UEN8	Unspecific monooxygenase OS=Mus musculus OX=10090 GN=Cyp3a11 PE=1 SV=1 - [Q3UEN8_MOUSE]	2.2728e+07	2.06359	3.97	1	1
P62717	60S ribosomal protein L18a OS=Mus musculus OX=10090 GN=Rpl18a PE=1 SV=1 - [RL18A_MOUSE]	47871024	0	5.68	1	1
Q9ESW4	Acylglycerol kinase, mitochondrial OS=Mus musculus OX=10090 GN=Agk PE=1 SV=1 - [AGK_MOUSE]	6.57627e+07	18.7099	28.74	7	7
Q8R0I8	BC026782 protein OS=Mus musculus OX=10090 GN=Cfhr2 PE=2 SV=1 - [Q8R0I8_MOUSE]	2.85845e+08	30.9089	17.88	7	11
Q8R3X4	Timm44 protein (Fragment) OS=Mus musculus OX=10090 GN=Timm44 PE=2 SV=1 - [Q8R3X4_MOUSE]	4.14337e+07	2.89354	3.11	1	1
A0A1L1SQA8	40S ribosomal protein S25 OS=Mus musculus OX=10090 GN=Rps25 PE=1 SV=1 - [A0A1L1SQA8_MOUSE]	2.14438e+08	3.95147	20.43	2	2
P05213	Tubulin alpha-1B chain OS=Mus musculus OX=10090 GN=Tuba1b PE=1 SV=2 - [TBA1B_MOUSE]	7.30866e+07	18.6281	16.19	6	7
I6L978	Igk protein OS=Mus musculus OX=10090 GN=Igk PE=1 SV=1 - [I6L978_MOUSE]	8.35362e+08	109.322	33.33	6	39
Q8C163	Nuclease EXOG, mitochondrial OS=Mus musculus OX=10090 GN=Exog PE=1 SV=1 - [EXOG_MOUSE]	1.6715e+07	2.80519	4.62	1	1
Q2TPA8	Hydroxysteroid dehydrogenase-like protein 2 OS=Mus musculus OX=10090 GN=Hsdl2 PE=1 SV=1 - [HSDL2_MOUSE]	0		0
P24270	Catalase OS=Mus musculus OX=10090 GN=Cat PE=1 SV=4 - [CATA_MOUSE]	5.01679e+07	11.8128	10.25	5	7
Q8BGS1-2	Isoform 2 of Band 4.1-like protein 5 OS=Mus musculus OX=10090 GN=Epb41l5 - [E41L5_MOUSE]	2.08879e+07	7.40568	7.94	3	4
Q99L69	2-oxoisovalerate dehydrogenase subunit alpha OS=Mus musculus OX=10090 GN=Bckdha PE=2 SV=1 - [Q99L69_MOUSE]	0		0
P21614	Vitamin D-binding protein OS=Mus musculus OX=10090 GN=Gc PE=1 SV=2 - [VTDB_MOUSE]	1.86539e+08	86.6942	30.46	12	31
A0A0F7R1B7	MAb 106 light chain OS=Mus musculus OX=10090 GN=LC PE=2 SV=1 - [A0A0F7R1B7_MOUSE]	8.35362e+08	105.546	28.57	5	37
Q9CXI0	2-methoxy-6-polyprenyl-1,4-benzoquinol methylase, mitochondrial OS=Mus musculus OX=10090 GN=Coq5 PE=1 SV=2 - [COQ5_MOUSE]	0		0
Q60963	Platelet-activating factor acetylhydrolase OS=Mus musculus OX=10090 GN=Pla2g7 PE=1 SV=2 - [PAFA_MOUSE]	2.37246e+07	4.21309	5.91	2	2
Q4VAG4	Ribosomal protein L22 OS=Mus musculus OX=10090 GN=Rpl22 PE=1 SV=1 - [Q4VAG4_MOUSE]	42780781	3.46257	10.16	1	1
P06684	Complement C5 OS=Mus musculus OX=10090 GN=C5 PE=1 SV=2 - [CO5_MOUSE]	8.86711e+07	47.2524	14.94	17	24
Q3TIU3	Alpha-2-HS-glycoprotein OS=Mus musculus OX=10090 GN=Ahsg PE=2 SV=1 - [Q3TIU3_MOUSE]	1.05752e+09	136.296	41.16	9	46
A0A2S0DFH2	Anti-HIV fusion peptide monocolonal anitbody light chain vFP7.03 (Fragment) OS=Mus musculus OX=10090 PE=4 SV=1 - [A0A2S0DFH2_MOUSE]	3.19151e+08	2.95971	17.86	2	2
P27773	Protein disulfide-isomerase A3 OS=Mus musculus OX=10090 GN=Pdia3 PE=1 SV=2 - [PDIA3_MOUSE]	2.83064e+07	1.98727	5.35	2	2
Q8BNF3	Uncharacterized protein OS=Mus musculus OX=10090 PE=2 SV=1 - [Q8BNF3_MOUSE]	0
Z4YKM2	CDGSH iron-sulfur domain-containing protein 3, mitochondrial OS=Mus musculus OX=10090 GN=Cisd3 PE=1 SV=1 - [Z4YKM2_MOUSE]	3.99522e+07	2.48137	9.57	1	1
Q543E2	Uncharacterized protein OS=Mus musculus OX=10090 GN=Slc25a15 PE=1 SV=1 - [Q543E2_MOUSE]	1.71535e+07	1.95838	5.32	2	2
Q4FJM5	Ras homolog gene family, member B OS=Mus musculus OX=10090 GN=Rhob PE=1 SV=1 - [Q4FJM5_MOUSE]	126895829	11.6451	13.27	2	4
Q9CQJ8	NADH dehydrogenase [ubiquinone] 1 beta subcomplex subunit 9 OS=Mus musculus OX=10090 GN=Ndufb9 PE=1 SV=3 - [NDUB9_MOUSE]	0		0
Q05421	Cytochrome P450 2E1 OS=Mus musculus OX=10090 GN=Cyp2e1 PE=1 SV=1 - [CP2E1_MOUSE]	5.23909e+07	18.5748	14.4	7	9
P62911	60S ribosomal protein L32 OS=Mus musculus OX=10090 GN=Rpl32 PE=1 SV=2 - [RL32_MOUSE]	0		0
A0A2I3BPV5	ORC ubiquitin ligase 1 OS=Mus musculus OX=10090 GN=Obi1 PE=4 SV=1 - [A0A2I3BPV5_MOUSE]	0
O70161-3	Isoform 3 of Phosphatidylinositol 4-phosphate 5-kinase type-1 gamma OS=Mus musculus OX=10090 GN=Pip5k1c - [PI51C_MOUSE]	0		0
P21956-2	Isoform 2 of Lactadherin OS=Mus musculus OX=10090 GN=Mfge8 - [MFGM_MOUSE]	3.36384e+07	8.65121	18.54	5	5
Q9D0Y8	39S ribosomal protein L52, mitochondrial OS=Mus musculus OX=10090 GN=Mrpl52 PE=1 SV=1 - [RM52_MOUSE]	0		0
P97290	Plasma protease C1 inhibitor OS=Mus musculus OX=10090 GN=Serping1 PE=1 SV=3 - [IC1_MOUSE]	9.10645e+07	21.0231	14.68	5	8
Q9ER41	Torsin-1B OS=Mus musculus OX=10090 GN=Tor1b PE=1 SV=2 - [TOR1B_MOUSE]	0
Q66GT5	Phosphatidylglycerophosphatase and protein-tyrosine phosphatase 1 OS=Mus musculus OX=10090 GN=Ptpmt1 PE=1 SV=1 - [PTPM1_MOUSE]	0		0
X5J5I2	IgM heavy chain VDJ region (Fragment) OS=Mus musculus OX=10090 PE=2 SV=1 - [X5J5I2_MOUSE]	2.16244e+07	3.02955	15.15	1	1
Q61765	Keratin, type I cuticular Ha1 OS=Mus musculus OX=10090 GN=Krt31 PE=1 SV=2 - [K1H1_MOUSE]	1.17716e+10	29.8252	6.97	3	16
Q9Z0X1	Apoptosis-inducing factor 1, mitochondrial OS=Mus musculus OX=10090 GN=Aifm1 PE=1 SV=1 - [AIFM1_MOUSE]	1.48874e+07	5.60721	5.56	2	2
Q3U6Q5	Tyrosine-protein kinase OS=Mus musculus OX=10090 GN=Lyn PE=2 SV=1 - [Q3U6Q5_MOUSE]	1.84615e+07	2.08907	1.63	1	1
O88783	Coagulation factor V OS=Mus musculus OX=10090 GN=F5 PE=1 SV=1 - [FA5_MOUSE]	4.74117e+09	1159.21	35.18	65	427
Q3V340	Uncharacterized protein OS=Mus musculus OX=10090 GN=Adap2 PE=2 SV=1 - [Q3V340_MOUSE]	2.1597e+07	7.54252	9.69	3	3
P48036	Annexin A5 OS=Mus musculus OX=10090 GN=Anxa5 PE=1 SV=1 - [ANXA5_MOUSE]	2.99861e+08	47.8697	37.62	12	17
Q3TSX8	TPR_REGION domain-containing protein OS=Mus musculus OX=10090 GN=Tomm70a PE=2 SV=1 - [Q3TSX8_MOUSE]	4.90598e+07	14.292	9.82	5	5
F8VQC1	Signal recognition particle subunit SRP72 OS=Mus musculus OX=10090 GN=Srp72 PE=1 SV=1 - [F8VQC1_MOUSE]	0		0
Q8VCB3	Glycogen [starch] synthase, liver OS=Mus musculus OX=10090 GN=Gys2 PE=1 SV=2 - [GYS2_MOUSE]	0		0
Q3UKA4	Uncharacterized protein OS=Mus musculus OX=10090 GN=Adh1 PE=1 SV=1 - [Q3UKA4_MOUSE]	0		0
Q78IK4	MICOS complex subunit Mic27 OS=Mus musculus OX=10090 GN=Apool PE=1 SV=1 - [MIC27_MOUSE]	2.22718e+07	4.45004	9.81	2	2
Q5RKZ7-2	Isoform Mocs1a of Molybdenum cofactor biosynthesis protein 1 OS=Mus musculus OX=10090 GN=Mocs1 - [MOCS1_MOUSE]	0		0
Q9DC71	28S ribosomal protein S15, mitochondrial OS=Mus musculus OX=10090 GN=Mrps15 PE=1 SV=2 - [RT15_MOUSE]	7.46762e+07	15.2552	29.46	6	6
A0A087WQ46	Nucleolar protein 58 (Fragment) OS=Mus musculus OX=10090 GN=Nop58 PE=1 SV=1 - [A0A087WQ46_MOUSE]	7.70224e+06	0	6.1	1	1
B5TE76	Major urinary protein 14 OS=Mus musculus OX=10090 GN=Mup17 PE=2 SV=1 - [B5TE76_MOUSE]	6.09757e+07	8.52121	33.71	4	5
Q5M9J2	Histidine triad nucleotide binding protein 2 OS=Mus musculus OX=10090 GN=Hint2 PE=1 SV=1 - [Q5M9J2_MOUSE]	0		0
O88451	Retinol dehydrogenase 7 OS=Mus musculus OX=10090 GN=Rdh7 PE=1 SV=1 - [RDH7_MOUSE]	3.11777e+07	6.44517	11.39	3	4
D3YUT3	40S ribosomal protein S19 (Fragment) OS=Mus musculus OX=10090 GN=Rps19 PE=1 SV=2 - [D3YUT3_MOUSE]	1.80709e+08	22.9262	39.1	8	10
Q71V06	Y box transcription factor (Fragment) OS=Mus musculus OX=10090 GN=Ybx1 PE=2 SV=1 - [Q71V06_MOUSE]	1.3434e+08	46.3087	27.42	5	15
P54116	Stomatin OS=Mus musculus OX=10090 GN=Stom PE=1 SV=3 - [STOM_MOUSE]	1.69829e+08	34.5756	21.83	5	10
Q02013	Aquaporin-1 OS=Mus musculus OX=10090 GN=Aqp1 PE=1 SV=3 - [AQP1_MOUSE]	5.24396e+08	35.4968	27.51	5	13
A0A0R4J083	Long-chain specific acyl-CoA dehydrogenase, mitochondrial OS=Mus musculus OX=10090 GN=Acadl PE=1 SV=1 - [A0A0R4J083_MOUSE]	0		0
A0A4V6JA63	IgG2b (Fragment) OS=Mus musculus OX=10090 GN=Ighg2b PE=4 SV=1 - [A0A4V6JA63_MOUSE]	2.08313e+08	62.95	30.75	7	20
Q4LDG0	Bile acyl-CoA synthetase OS=Mus musculus OX=10090 GN=Slc27a5 PE=1 SV=2 - [S27A5_MOUSE]	9.51305e+07	39.7218	26.27	12	18
O35678	Monoglyceride lipase OS=Mus musculus OX=10090 GN=Mgll PE=1 SV=1 - [MGLL_MOUSE]	0		0
Q9DC53	Copine-8 OS=Mus musculus OX=10090 GN=Cpne8 PE=2 SV=3 - [CPNE8_MOUSE]	2.78057e+08	20.0697	6.41	3	9
Q9D1K2	V-type proton ATPase subunit F OS=Mus musculus OX=10090 GN=Atp6v1f PE=1 SV=2 - [VATF_MOUSE]	0
Q8K1N1	Calcium-independent phospholipase A2-gamma OS=Mus musculus OX=10090 GN=Pnpla8 PE=1 SV=1 - [PLPL8_MOUSE]	1.81342e+07	6.45866	5.15	3	3
D3YUP5	Exocyst complex component 3-like 2 OS=Mus musculus OX=10090 GN=Exoc3l2 PE=1 SV=2 - [D3YUP5_MOUSE]	5.80388e+07	21.0903	11.79	7	8
E9QJS0	28S ribosomal protein S10, mitochondrial OS=Mus musculus OX=10090 GN=Mrps10 PE=1 SV=1 - [E9QJS0_MOUSE]	0		0
Q6QMT3	CSRP2 (Fragment) OS=Mus musculus OX=10090 PE=4 SV=1 - [Q6QMT3_MOUSE]	0		0
A2AIL4	NADH dehydrogenase (ubiquinone) complex I, assembly factor 6 OS=Mus musculus OX=10090 GN=Ndufaf6 PE=1 SV=1 - [NDUF6_MOUSE]	2.56609e+07	2.53724	9.31	2	2
Q8K1F2	Anti-VIPase light chain variable region (Fragment) OS=Mus musculus OX=10090 PE=1 SV=1 - [Q8K1F2_MOUSE]	8.34762e+07	6.2838	28.57	2	3
Q9CZK0	PX domain-containing protein (Fragment) OS=Mus musculus OX=10090 GN=Snx9 PE=2 SV=2 - [Q9CZK0_MOUSE]	0		0
P17426-2	Isoform B of AP-2 complex subunit alpha-1 OS=Mus musculus OX=10090 GN=Ap2a1 - [AP2A1_MOUSE]	0		0
A0A2S0DFH5	Anti-HIV fusion peptide monocolonal anitbody light chain vFP5.01 (Fragment) OS=Mus musculus OX=10090 PE=4 SV=1 - [A0A2S0DFH5_MOUSE]	0		0
Q564E8	60S ribosomal protein L4 OS=Mus musculus OX=10090 GN=Rpl4 PE=1 SV=1 - [Q564E8_MOUSE]	2.91066e+07	6.72572	8.11	2	2
Q059G7	Mitochondrial ribosomal protein S21 OS=Mus musculus OX=10090 GN=Mrps21 PE=1 SV=1 - [Q059G7_MOUSE]	0		0
Q3TKM5	Isocitrate dehydrogenase [NAD] subunit, mitochondrial OS=Mus musculus OX=10090 GN=Idh3g PE=2 SV=1 - [Q3TKM5_MOUSE]	0		0
A0A3B2WBE1	Band 4.1-like protein 3 (Fragment) OS=Mus musculus OX=10090 GN=Epb41l3 PE=1 SV=1 - [A0A3B2WBE1_MOUSE]	9.1661e+07	26.3226	10.26	7	14
P27601	Guanine nucleotide-binding protein subunit alpha-13 OS=Mus musculus OX=10090 GN=Gna13 PE=1 SV=1 - [GNA13_MOUSE]	1.75107e+08	2.60849	2.92	1	1
Q71VC6	Na K-ATPase beta-3 subunit (Fragment) OS=Mus musculus OX=10090 GN=atp1b3 PE=4 SV=1 - [Q71VC6_MOUSE]	0
Q8BMA6	Signal recognition particle subunit SRP68 OS=Mus musculus OX=10090 GN=Srp68 PE=1 SV=2 - [SRP68_MOUSE]	1.15959e+08	50.8052	24.96	13	20
Q3TCS3	Tyrosine-protein kinase OS=Mus musculus OX=10090 GN=Lyn PE=2 SV=1 - [Q3TCS3_MOUSE]	1.84615e+07	2.08907	1.56	1	1
Q8BVW3-2	Isoform 2 of Tripartite motif-containing protein 14 OS=Mus musculus OX=10090 GN=Trim14 - [TRI14_MOUSE]	1.75665e+07	3.15974	10.95	2	2
Q3U3F6	RRM domain-containing protein OS=Mus musculus OX=10090 GN=Raly PE=2 SV=1 - [Q3U3F6_MOUSE]	0		0
Q58EW0	Rpl18 protein OS=Mus musculus OX=10090 GN=Rpl18 PE=1 SV=1 - [Q58EW0_MOUSE]	1.2791e+08	21.5456	27.13	6	9
A0A087WQH8	Probable UDP-sugar transporter protein SLC35A4 OS=Mus musculus OX=10090 GN=Slc35a4 PE=1 SV=1 - [A0A087WQH8_MOUSE]	0		0
Q8C7H1	Methylmalonic aciduria type A homolog, mitochondrial OS=Mus musculus OX=10090 GN=Mmaa PE=1 SV=1 - [MMAA_MOUSE]	0		0
Q8CGK3	Lon protease homolog, mitochondrial OS=Mus musculus OX=10090 GN=Lonp1 PE=1 SV=2 - [LONM_MOUSE]	0		0
Q5U5I3	28S ribosomal protein S18a, mitochondrial OS=Mus musculus OX=10090 GN=Mrps18a PE=1 SV=1 - [Q5U5I3_MOUSE]	0		0
Q00898	Alpha-1-antitrypsin 1-5 OS=Mus musculus OX=10090 GN=Serpina1e PE=1 SV=1 - [A1AT5_MOUSE]	3.22723e+09	263.368	34.62	14	74
Q3UEE8	Hydroxyacid oxidase 1, liver OS=Mus musculus OX=10090 GN=Hao1 PE=1 SV=1 - [Q3UEE8_MOUSE]	0		0
A0A4U9FKB1	IgG3 (Fragment) OS=Mus musculus OX=10090 GN=Ighg3 PE=4 SV=1 - [A0A4U9FKB1_MOUSE]	1.35617e+08	16.8539	12.16	3	8
A2AS89	Agmatinase, mitochondrial OS=Mus musculus OX=10090 GN=Agmat PE=1 SV=1 - [SPEB_MOUSE]	5.95397e+06	0	5.87	1	1
Q497E9	40S ribosomal protein S8 OS=Mus musculus OX=10090 GN=Rps8 PE=1 SV=1 - [Q497E9_MOUSE]	47071939	1.98773	5.29	1	1
O70569	Ribosomal protein S14 OS=Mus musculus OX=10090 GN=rps14 PE=3 SV=1 - [O70569_MOUSE]	8.62553e+07	3.02673	8.61	1	1
A0A1B0GSQ6	60S ribosomal protein L13a (Fragment) OS=Mus musculus OX=10090 GN=Rpl13a PE=3 SV=1 - [A0A1B0GSQ6_MOUSE]	2.21094e+07	2.28958	8.38	2	2
Q9DCY0	Glycine N-acyltransferase-like protein Keg1 OS=Mus musculus OX=10090 GN=Keg1 PE=1 SV=1 - [KEG1_MOUSE]	0		0
Q9JKR6	Hypoxia up-regulated protein 1 OS=Mus musculus OX=10090 GN=Hyou1 PE=1 SV=1 - [HYOU1_MOUSE]	0		0
Q80XK1	Cyp2a5 protein (Fragment) OS=Mus musculus OX=10090 GN=Cyp2a5 PE=2 SV=1 - [Q80XK1_MOUSE]	4.36806e+07	3.96994	3.04	2	2
A0A0R4J038	Bradykinin OS=Mus musculus OX=10090 GN=Kng1 PE=1 SV=1 - [A0A0R4J038_MOUSE]	1336978122	197.013	33.89	18	71
Q3TS64	Uncharacterized protein OS=Mus musculus OX=10090 GN=Rsl1d1 PE=2 SV=1 - [Q3TS64_MOUSE]	4.94733e+06	2.65924	4.65	2	2
A0A338P711	Ribonuclease T2-B (Fragment) OS=Mus musculus OX=10090 GN=Rnaset2b PE=1 SV=1 - [A0A338P711_MOUSE]	0		0
Q61268	Apolipoprotein C-IV OS=Mus musculus OX=10090 GN=Apoc4 PE=1 SV=1 - [APOC4_MOUSE]	1.22328e+10	65.5966	16.13	2	24
Q9CQI7	U2 small nuclear ribonucleoprotein B'' OS=Mus musculus OX=10090 GN=Snrpb2 PE=1 SV=1 - [RU2B_MOUSE]	1.56996e+08	24.5339	26.67	5	8
P46460	Vesicle-fusing ATPase OS=Mus musculus OX=10090 GN=Nsf PE=1 SV=2 - [NSF_MOUSE]	0		0
Q8C297	Uncharacterized protein OS=Mus musculus OX=10090 GN=Tmem14c PE=2 SV=1 - [Q8C297_MOUSE]	0
Q549A5	Clusterin OS=Mus musculus OX=10090 GN=Clu PE=1 SV=1 - [Q549A5_MOUSE]	1.68544e+09	237.325	36.83	19	78
Q8K1F1	Anti-VIPase light chain variable region (Fragment) OS=Mus musculus OX=10090 PE=4 SV=1 - [Q8K1F1_MOUSE]	1.13754e+07	0	14.04	1	1
Q9DCM2	Glutathione S-transferase kappa 1 OS=Mus musculus OX=10090 GN=Gstk1 PE=1 SV=3 - [GSTK1_MOUSE]	0		0
Q8BJ64	Choline dehydrogenase, mitochondrial OS=Mus musculus OX=10090 GN=Chdh PE=1 SV=1 - [CHDH_MOUSE]	1.75468e+07	4.08976	2.68	2	3
P07759	Serine protease inhibitor A3K OS=Mus musculus OX=10090 GN=Serpina3k PE=1 SV=2 - [SPA3K_MOUSE]	2865397897	525.553	37.56	18	165
Q4FK74	ATP synthase F1 subunit delta OS=Mus musculus OX=10090 GN=Atp5d PE=1 SV=1 - [Q4FK74_MOUSE]	5.7095e+07	2.27119	5.36	1	1
F7D1I5	Glycophorin-C OS=Mus musculus OX=10090 GN=Gypc PE=1 SV=2 - [F7D1I5_MOUSE]	78387464	7.82464	37.5	2	2
A0A0R4J0I6	Acyl-CoA dehydrogenase family member 11 OS=Mus musculus OX=10090 GN=Acad11 PE=1 SV=1 - [A0A0R4J0I6_MOUSE]	0		0
Q3TT02	PX domain-containing protein OS=Mus musculus OX=10090 GN=Snx8 PE=2 SV=1 - [Q3TT02_MOUSE]	0		0
O78207	H-2D cell surface glycoprotein (Fragment) OS=Mus musculus OX=10090 GN=H2-D1 PE=2 SV=1 - [O78207_MOUSE]	3.87146e+07	7.82104	9.79	3	3
A2RSV8	Cytochrome c oxidase subunit 4 OS=Mus musculus OX=10090 GN=Cox4i1 PE=1 SV=1 - [A2RSV8_MOUSE]	0		0
Q8R5L1	Complement component 1 Q subcomponent-binding protein, mitochondrial OS=Mus musculus OX=10090 GN=C1qbp PE=1 SV=1 - [Q8R5L1_MOUSE]	0		0
P28843	Dipeptidyl peptidase 4 OS=Mus musculus OX=10090 GN=Dpp4 PE=1 SV=3 - [DPP4_MOUSE]	8.91127e+07	17.7475	8.16	5	7
Q8BFZ3	Beta-actin-like protein 2 OS=Mus musculus OX=10090 GN=Actbl2 PE=1 SV=1 - [ACTBL_MOUSE]	1.40529e+09	97.6245	17.02	6	37
Q9R092	17-beta-hydroxysteroid dehydrogenase type 6 OS=Mus musculus OX=10090 GN=Hsd17b6 PE=1 SV=1 - [H17B6_MOUSE]	1.85109e+07	4.16969	7.57	2	2
Q497V8	2310061I04Rik protein OS=Mus musculus OX=10090 GN=2310061I04Rik PE=2 SV=1 - [Q497V8_MOUSE]	0		0
P46412	Glutathione peroxidase 3 OS=Mus musculus OX=10090 GN=Gpx3 PE=1 SV=2 - [GPX3_MOUSE]	3.57933e+08	17.5058	28.32	5	8
Q9D9P1	MICOS complex subunit Mic19 OS=Mus musculus OX=10090 GN=Chchd3 PE=1 SV=1 - [Q9D9P1_MOUSE]	4.20036e+06	0	6.86	1	1
B2RS41	Succinate-semialdehyde dehydrogenase OS=Mus musculus OX=10090 GN=Aldh5a1 PE=1 SV=1 - [B2RS41_MOUSE]	0		0
Q9WUM5	Succinate--CoA ligase [ADP/GDP-forming] subunit alpha, mitochondrial OS=Mus musculus OX=10090 GN=Suclg1 PE=1 SV=4 - [SUCA_MOUSE]	6.92856e+06	2.21879	3.47	1	1
Q61733	28S ribosomal protein S31, mitochondrial OS=Mus musculus OX=10090 GN=Mrps31 PE=1 SV=1 - [RT31_MOUSE]	0		0
Q9WV92-5	Isoform 5 of Band 4.1-like protein 3 OS=Mus musculus OX=10090 GN=Epb41l3 - [E41L3_MOUSE]	9.1661e+07	26.3226	9.29	7	14
Q01339	Beta-2-glycoprotein 1 OS=Mus musculus OX=10090 GN=Apoh PE=1 SV=1 - [APOH_MOUSE]	1.08864e+08	17.9625	34.49	10	10
P14685	26S proteasome non-ATPase regulatory subunit 3 OS=Mus musculus OX=10090 GN=Psmd3 PE=1 SV=3 - [PSMD3_MOUSE]	8.038e+06	2.19445	2.45	1	1
Q505Q1	U2 snRNP auxiliary factor large subunit (Fragment) OS=Mus musculus OX=10090 GN=U2af2 PE=2 SV=1 - [Q505Q1_MOUSE]	0		0
Q14C51	Pentatricopeptide repeat domain-containing protein 3, mitochondrial OS=Mus musculus OX=10090 GN=Ptcd3 PE=1 SV=2 - [PTCD3_MOUSE]	0		0
Q9DC70	NADH dehydrogenase [ubiquinone] iron-sulfur protein 7, mitochondrial OS=Mus musculus OX=10090 GN=Ndufs7 PE=1 SV=1 - [NDUS7_MOUSE]	0		0
Q5M9N6	Rpl37a protein OS=Mus musculus OX=10090 GN=Rpl37a PE=2 SV=1 - [Q5M9N6_MOUSE]	1.77723e+07	2.93458	21.95	1	1
Q9D6K5	Synaptojanin-2-binding protein OS=Mus musculus OX=10090 GN=Synj2bp PE=1 SV=1 - [SYJ2B_MOUSE]	1.36605e+07	3.11155	7.59	1	1
A0A0N4SV66	Histone H2A OS=Mus musculus OX=10090 GN=H2aj PE=1 SV=1 - [A0A0N4SV66_MOUSE]	8.15083e+08	24.9882	27.78	3	12
Q3UGT1	Carnitine O-palmitoyltransferase OS=Mus musculus OX=10090 GN=Cpt1a PE=2 SV=1 - [Q3UGT1_MOUSE]	8.16888e+07	31.848	22.38	14	20
D3YWT0	Signal peptidase complex catalytic subunit SEC11 OS=Mus musculus OX=10090 GN=Sec11a PE=1 SV=1 - [D3YWT0_MOUSE]	0		0
B8JKK2	Ribosomal protein L15 (Fragment) OS=Mus musculus OX=10090 GN=Rpl15 PE=1 SV=1 - [B8JKK2_MOUSE]	1.57391e+07	1.97579	23.36	2	2
Q0QEZ4	Succinate dehydrogenase [ubiquinone] iron-sulfur subunit, mitochondrial (Fragment) OS=Mus musculus OX=10090 GN=Sdhb PE=2 SV=1 - [Q0QEZ4_MOUSE]	25328015	2.3498	5.02	1	2
E9Q0W3	Polypyrimidine tract-binding protein 1 (Fragment) OS=Mus musculus OX=10090 GN=Ptbp1 PE=1 SV=1 - [E9Q0W3_MOUSE]	0		0
X5J574	IgM heavy chain VDJ region (Fragment) OS=Mus musculus OX=10090 PE=2 SV=1 - [X5J574_MOUSE]	4.56067e+07	7.64114	36.36	2	2
P38060	Hydroxymethylglutaryl-CoA lyase, mitochondrial OS=Mus musculus OX=10090 GN=Hmgcl PE=1 SV=2 - [HMGCL_MOUSE]	0		0
P01630	Ig kappa chain V-II region 7S34.1 OS=Mus musculus OX=10090 PE=1 SV=1 - [KV2A6_MOUSE]	0		0
Q3TBW2	39S ribosomal protein L10, mitochondrial OS=Mus musculus OX=10090 GN=Mrpl10 PE=1 SV=2 - [RM10_MOUSE]	0		0
Q5NC80	Nucleoside diphosphate kinase (Fragment) OS=Mus musculus OX=10090 GN=Nme1 PE=1 SV=1 - [Q5NC80_MOUSE]	6.98302e+07	8.76651	29.92	3	4
Q3THH3	MRP-S23 domain-containing protein OS=Mus musculus OX=10090 GN=Mrps23 PE=2 SV=1 - [Q3THH3_MOUSE]	0		0
A0A2R8VHW2	Ribosomal L1 domain-containing protein 1 (Fragment) OS=Mus musculus OX=10090 GN=Rsl1d1 PE=1 SV=1 - [A0A2R8VHW2_MOUSE]	0		0
Q9DAS9	Guanine nucleotide-binding protein G(I)/G(S)/G(O) subunit gamma-12 OS=Mus musculus OX=10090 GN=Gng12 PE=1 SV=3 - [GBG12_MOUSE]	1.67344e+08	1.86094	9.72	1	1
A0A494BAT5	Serine/threonine-protein kinase 32A (Fragment) OS=Mus musculus OX=10090 GN=Stk32a PE=4 SV=1 - [A0A494BAT5_MOUSE]	0		0
Q542P5	Uncharacterized protein OS=Mus musculus OX=10090 GN=Cbr2 PE=1 SV=1 - [Q542P5_MOUSE]	0		0
Q91V16	Electron transfer flavoprotein regulatory factor 1 OS=Mus musculus OX=10090 GN=Etfrf1 PE=1 SV=1 - [ETFR1_MOUSE]	148281564	0	9.3	1	1
Q9CR59	Growth arrest and DNA damage-inducible proteins-interacting protein 1 OS=Mus musculus OX=10090 GN=Gadd45gip1 PE=1 SV=1 - [G45IP_MOUSE]	0		0
G3X9T8	Ceruloplasmin OS=Mus musculus OX=10090 GN=Cp PE=1 SV=1 - [G3X9T8_MOUSE]	1.62364e+08	69.6356	24.81	18	24
A0A494BBE3	Receptor expression-enhancing protein 5 (Fragment) OS=Mus musculus OX=10090 GN=Reep5 PE=1 SV=1 - [A0A494BBE3_MOUSE]	0		0
Q99N92	39S ribosomal protein L27, mitochondrial OS=Mus musculus OX=10090 GN=Mrpl27 PE=1 SV=1 - [RM27_MOUSE]	0		0
Q3THB3	Uncharacterized protein OS=Mus musculus OX=10090 GN=Hnrnpm PE=1 SV=1 - [Q3THB3_MOUSE]	2.29539e+07	7.45496	6.38	3	3
P68368	Tubulin alpha-4A chain OS=Mus musculus OX=10090 GN=Tuba4a PE=1 SV=1 - [TBA4A_MOUSE]	6.5535e+07	10.9504	8.71	3	4
Q9Z2G9	Oxidoreductase HTATIP2 OS=Mus musculus OX=10090 GN=Htatip2 PE=1 SV=3 - [HTAI2_MOUSE]	0		0
Q06770	Corticosteroid-binding globulin OS=Mus musculus OX=10090 GN=Serpina6 PE=1 SV=1 - [CBG_MOUSE]	9.126e+07	34.5784	26.45	6	14
P58281	Dynamin-like 120 kDa protein, mitochondrial OS=Mus musculus OX=10090 GN=Opa1 PE=1 SV=1 - [OPA1_MOUSE]	0		0
Q3UIQ2	NADH-ubiquinone oxidoreductase 75 kDa subunit, mitochondrial OS=Mus musculus OX=10090 GN=Ndufs1 PE=2 SV=1 - [Q3UIQ2_MOUSE]	2.08631e+07	2.86589	2.2	1	1
Q99JB2	Stomatin-like protein 2, mitochondrial OS=Mus musculus OX=10090 GN=Stoml2 PE=1 SV=1 - [STML2_MOUSE]	0		0
Q3UW87	Unspecific monooxygenase OS=Mus musculus OX=10090 GN=Cyp3a13 PE=1 SV=1 - [Q3UW87_MOUSE]	8720564	0	2.39	1	1
Q8VC94	60S ribosomal protein L11 OS=Mus musculus OX=10090 GN=Rpl11 PE=2 SV=1 - [Q8VC94_MOUSE]	0		0
Q9JJF3	Ribosomal oxygenase 1 OS=Mus musculus OX=10090 GN=Riox1 PE=1 SV=2 - [RIOX1_MOUSE]	3.04376e+06	0	1.82	1	1
Q8K2Y7	39S ribosomal protein L47, mitochondrial OS=Mus musculus OX=10090 GN=Mrpl47 PE=1 SV=2 - [RM47_MOUSE]	0		0
Q02257	Junction plakoglobin OS=Mus musculus OX=10090 GN=Jup PE=1 SV=3 - [PLAK_MOUSE]	3.01665e+08	101.44	26.98	17	37
Q3UJV6	Uncharacterized protein OS=Mus musculus OX=10090 GN=Uqcr11 PE=2 SV=1 - [Q3UJV6_MOUSE]	78073764	5.11495	35.29	1	2
Q8BH95	Enoyl-CoA hydratase, mitochondrial OS=Mus musculus OX=10090 GN=Echs1 PE=1 SV=1 - [ECHM_MOUSE]	1.39676e+07	0	4.48	1	1
Q3U8Y1	28S ribosomal protein S11, mitochondrial OS=Mus musculus OX=10090 GN=Mrps11 PE=1 SV=1 - [Q3U8Y1_MOUSE]	0
Q7TMY2	Acyl-Coenzyme A dehydrogenase, short/branched chain OS=Mus musculus OX=10090 GN=Acadsb PE=2 SV=1 - [Q7TMY2_MOUSE]	0		0
A0A1L1SR69	HIG1 domain family member 1A, mitochondrial (Fragment) OS=Mus musculus OX=10090 GN=Higd1a PE=1 SV=1 - [A0A1L1SR69_MOUSE]	0
X5J4F3	IgM heavy chain VDJ region (Fragment) OS=Mus musculus OX=10090 PE=2 SV=1 - [X5J4F3_MOUSE]	219596701	9.89807	22.64	1	4
Q3THE2	Myosin regulatory light chain 12B OS=Mus musculus OX=10090 GN=Myl12b PE=1 SV=2 - [ML12B_MOUSE]	4.43683e+07	5.52091	12.21	2	2
J3QNY6	Bile salt export pump OS=Mus musculus OX=10090 GN=Abcb11 PE=1 SV=1 - [J3QNY6_MOUSE]	2.26537e+07	12.6232	5.37	6	8
A0A0N4SVP8	RNA helicase OS=Mus musculus OX=10090 GN=Eif4a3l2 PE=3 SV=1 - [A0A0N4SVP8_MOUSE]	8.21365e+06	1.83992	2.68	1	1
Q9CQ22	Ragulator complex protein LAMTOR1 OS=Mus musculus OX=10090 GN=Lamtor1 PE=1 SV=1 - [LTOR1_MOUSE]	0		0
P01801	Ig heavy chain V-III region J606 OS=Mus musculus OX=10090 PE=1 SV=1 - [HVM32_MOUSE]	1.15912e+08	18.6309	34.78	4	12
Q6KAU3	MFLJ00023 protein (Fragment) OS=Mus musculus OX=10090 GN=Mrps25 PE=2 SV=1 - [Q6KAU3_MOUSE]	0		0
A0A068BEQ2	H2-K region protein 6 OS=Mus musculus OX=10090 GN=H2-Ke6 PE=2 SV=1 - [A0A068BEQ2_MOUSE]	0		0
Q99JG3	Annexin A13 OS=Mus musculus OX=10090 GN=Anxa13 PE=1 SV=3 - [ANX13_MOUSE]	6.68094e+07	8.28499	17.98	5	5
E9PYT3	Atlastin-3 OS=Mus musculus OX=10090 GN=Atl3 PE=1 SV=1 - [E9PYT3_MOUSE]	3.55472e+06	0	2.8	1	1
Q8K297	Procollagen galactosyltransferase 1 OS=Mus musculus OX=10090 GN=Colgalt1 PE=1 SV=2 - [GT251_MOUSE]	0	0	2.76	1	1
C3VDI5	Sodium channel voltage-gated type III beta (Fragment) OS=Mus musculus OX=10090 GN=Scn3b PE=4 SV=1 - [C3VDI5_MOUSE]	0
Q00PI9	Heterogeneous nuclear ribonucleoprotein U-like protein 2 OS=Mus musculus OX=10090 GN=Hnrnpul2 PE=1 SV=2 - [HNRL2_MOUSE]	4.84802e+07	15.0366	9.26	5	6
A0A087WQU2	Retinoblastoma-binding protein 5 (Fragment) OS=Mus musculus OX=10090 GN=Rbbp5 PE=1 SV=1 - [A0A087WQU2_MOUSE]	0
B1B1D8	39S ribosomal protein L2, mitochondrial OS=Mus musculus OX=10090 GN=Mrpl2 PE=1 SV=1 - [B1B1D8_MOUSE]	0		0
Q9DBG3	AP-2 complex subunit beta OS=Mus musculus OX=10090 GN=Ap2b1 PE=1 SV=1 - [AP2B1_MOUSE]	1.18789e+07	0	2.24	1	1
G3UWV3	Calumenin OS=Mus musculus OX=10090 GN=Calu PE=1 SV=1 - [G3UWV3_MOUSE]	0		0
Q8JZU2	Tricarboxylate transport protein, mitochondrial OS=Mus musculus OX=10090 GN=Slc25a1 PE=1 SV=1 - [TXTP_MOUSE]	3.84283e+07	7.89991	21.86	4	6
Q9D8W6	GTP:AMP phosphotransferase AK3, mitochondrial OS=Mus musculus OX=10090 GN=Ak3 PE=2 SV=1 - [Q9D8W6_MOUSE]	0		0
Q3TVV6	Uncharacterized protein OS=Mus musculus OX=10090 GN=Hnrnpu PE=2 SV=1 - [Q3TVV6_MOUSE]	1.31634e+07	0	0.88	1	1
P50446	Keratin, type II cytoskeletal 6A OS=Mus musculus OX=10090 GN=Krt6a PE=1 SV=3 - [K2C6A_MOUSE]	1.3151e+10	702.231	25.14	20	277
Q3TVN6	C-X-C motif chemokine OS=Mus musculus OX=10090 GN=Pf4 PE=1 SV=1 - [Q3TVN6_MOUSE]	4.92287e+08	33.0033	34.29	4	12
P01644	Ig kappa chain V-V region HP R16.7 OS=Mus musculus OX=10090 PE=1 SV=1 - [KV5AB_MOUSE]	0
Q9CXJ1	Probable glutamate--tRNA ligase, mitochondrial OS=Mus musculus OX=10090 GN=Ears2 PE=1 SV=1 - [SYEM_MOUSE]	0		0
E9Q5K4	Cytochrome P450 2C44 OS=Mus musculus OX=10090 GN=Cyp2c23 PE=1 SV=1 - [CP2CN_MOUSE]	0		0
O54724	Caveolae-associated protein 1 OS=Mus musculus OX=10090 GN=Cavin1 PE=1 SV=1 - [CAVN1_MOUSE]	0		0
Q9Z110-2	Isoform Short of Delta-1-pyrroline-5-carboxylate synthase OS=Mus musculus OX=10090 GN=Aldh18a1 - [P5CS_MOUSE]	0		0
A2AQ17	Complex I intermediate-associated protein 30, mitochondrial OS=Mus musculus OX=10090 GN=Ndufaf1 PE=1 SV=1 - [A2AQ17_MOUSE]	0		0
Z4YKT6	Dehydrogenase/reductase SDR family member 7B OS=Mus musculus OX=10090 GN=Dhrs7b PE=1 SV=1 - [Z4YKT6_MOUSE]	1.64242e+07	2.55651	4.87	1	1
Q9CPX7	28S ribosomal protein S16, mitochondrial OS=Mus musculus OX=10090 GN=Mrps16 PE=1 SV=1 - [RT16_MOUSE]	0		0
Q6PGH1	Protein BUD31 homolog OS=Mus musculus OX=10090 GN=Bud31 PE=1 SV=2 - [BUD31_MOUSE]	0		0
J7PDL1	Interferon-gamma-inducible GTPase Ifggd1 protein OS=Mus musculus OX=10090 GN=Ifggd1 PE=3 SV=1 - [J7PDL1_MOUSE]	0		0
A0A0G2JGY4	Malate dehydrogenase (Fragment) OS=Mus musculus OX=10090 GN=Mdh2 PE=1 SV=1 - [A0A0G2JGY4_MOUSE]	2.61097e+07	2.19165	7.19	1	1
Q58DZ5	Mitochondrial ribosomal protein S33 OS=Mus musculus OX=10090 GN=Mrps33 PE=1 SV=1 - [Q58DZ5_MOUSE]	0		0
Q8R0Y8	Mitochondrial coenzyme A transporter SLC25A42 OS=Mus musculus OX=10090 GN=Slc25a42 PE=1 SV=1 - [S2542_MOUSE]	1.90641e+07	2.56946	6.92	1	1
Q542W5	28S ribosomal protein S18-2, mitochondrial OS=Mus musculus OX=10090 GN=Mrps18b PE=2 SV=1 - [Q542W5_MOUSE]	0
B2RXZ2	Cyp2a22 protein OS=Mus musculus OX=10090 GN=Cyp2a22 PE=1 SV=1 - [B2RXZ2_MOUSE]	4.49474e+07	15.2359	15.85	5	6
A0A075B5T2	Immunoglobulin heavy variable 6-3 (Fragment) OS=Mus musculus OX=10090 GN=Ighv6-3 PE=4 SV=7 - [A0A075B5T2_MOUSE]	1.15912e+08	20.3413	33.9	4	9
Q3U781	RRM domain-containing protein OS=Mus musculus OX=10090 GN=Srsf3 PE=2 SV=1 - [Q3U781_MOUSE]	0		0
Q99M87-3	Isoform 3 of DnaJ homolog subfamily A member 3, mitochondrial OS=Mus musculus OX=10090 GN=Dnaja3 - [DNJA3_MOUSE]	0		0
Q3TII3	Elongation factor 1-alpha OS=Mus musculus OX=10090 GN=Eef1a1 PE=2 SV=1 - [Q3TII3_MOUSE]	2.23328e+08	38.4708	14.72	6	13
Q810B6	Rabankyrin-5 OS=Mus musculus OX=10090 GN=Ankfy1 PE=1 SV=2 - [ANFY1_MOUSE]	0		0
A0A4U9FFM1	IgL2 (Fragment) OS=Mus musculus OX=10090 GN=Iglc2 PE=4 SV=1 - [A0A4U9FFM1_MOUSE]	16935259	2.02519	17.31	1	1
Q9CR13	Protein FMC1 homolog OS=Mus musculus OX=10090 GN=Fmc1 PE=1 SV=1 - [FMC1_MOUSE]	3.21329e+07	5.56149	23.89	2	3
Q8C7S2	LIM zinc-binding domain-containing protein OS=Mus musculus OX=10090 GN=Lima1 PE=2 SV=1 - [Q8C7S2_MOUSE]	0		0
P05784	Keratin, type I cytoskeletal 18 OS=Mus musculus OX=10090 GN=Krt18 PE=1 SV=5 - [K1C18_MOUSE]	1.47635e+10	37.5592	4.73	3	23
Q9CQV5	28S ribosomal protein S24, mitochondrial OS=Mus musculus OX=10090 GN=Mrps24 PE=1 SV=1 - [RT24_MOUSE]	0
O35490	Betaine--homocysteine S-methyltransferase 1 OS=Mus musculus OX=10090 GN=Bhmt PE=1 SV=1 - [BHMT1_MOUSE]	33224992	4.78514	7.13	2	3
E9Q634	Unconventional myosin-Ie OS=Mus musculus OX=10090 GN=Myo1e PE=1 SV=1 - [MYO1E_MOUSE]	1.57169e+07	4.41972	0.99	1	2
A0A0R4J0P1	Isobutyryl-CoA dehydrogenase, mitochondrial OS=Mus musculus OX=10090 GN=Acad8 PE=1 SV=1 - [A0A0R4J0P1_MOUSE]	0		0
F8WIB1	ADP-ribosylation factor-like protein 1 (Fragment) OS=Mus musculus OX=10090 GN=Arl1 PE=1 SV=1 - [F8WIB1_MOUSE]	6605722	1.62873	6.52	1	1
Q3TXJ4	Uncharacterized protein OS=Mus musculus OX=10090 GN=Sar1a PE=2 SV=1 - [Q3TXJ4_MOUSE]	0		0
C9K0Z7	Peptidylprolyl isomerase OS=Mus musculus OX=10090 GN=Fkbp8 PE=2 SV=1 - [C9K0Z7_MOUSE]	0		0
A0A0A6YWS3	Delta(14)-sterol reductase LBR (Fragment) OS=Mus musculus OX=10090 GN=Lbr PE=1 SV=1 - [A0A0A6YWS3_MOUSE]	0
Q8VEH7	2'-5' oligoadenylate synthase OS=Mus musculus OX=10090 GN=Oas1g PE=2 SV=1 - [Q8VEH7_MOUSE]	3.40377e+07	3.37898	6.27	1	1
A0A068EW80	Promyelocytic leukemia OS=Mus musculus OX=10090 GN=Pml PE=2 SV=1 - [A0A068EW80_MOUSE]	0		0
Q3TTT1	Carbonate dehydratase VI (Fragment) OS=Mus musculus OX=10090 GN=Car6 PE=2 SV=1 - [Q3TTT1_MOUSE]	4.954e+07	11.0318	20.27	4	5
Q3TXE5	Uncharacterized protein OS=Mus musculus OX=10090 GN=Canx PE=2 SV=1 - [Q3TXE5_MOUSE]	1.531e+07	2.148	3.21	1	1
G3UZ34	116 kDa U5 small nuclear ribonucleoprotein component OS=Mus musculus OX=10090 GN=Eftud2 PE=1 SV=1 - [G3UZ34_MOUSE]	170903189	2.19995	1.04	1	1
Q3THU8	Uncharacterized protein OS=Mus musculus OX=10090 GN=Slc25a3 PE=2 SV=1 - [Q3THU8_MOUSE]	9.15965e+07	11.3729	20.73	7	8
A0A286YEB7	40S ribosomal protein S24 OS=Mus musculus OX=10090 GN=Rps24 PE=1 SV=1 - [A0A286YEB7_MOUSE]	0
Q91W87	Cytochrome P450, family 2, subfamily d, polypeptide 22 OS=Mus musculus OX=10090 GN=Cyp2d22 PE=2 SV=1 - [Q91W87_MOUSE]	7.55558e+07	11.5435	7.2	3	4
Q3UJG0	Apolipoprotein C-II OS=Mus musculus OX=10090 GN=Apoc2 PE=2 SV=1 - [Q3UJG0_MOUSE]	0
A2MXS5	A6 anti-[4-hydroxy-3-nitrophenyl(Phenolate form)] acetyl mAb V-L region (Fragment) OS=Mus musculus OX=10090 GN=Iglv1 PE=2 SV=1 - [A2MXS5_MOUSE]	1.25448e+08	0	9.28	1	2
G3X926	Ribosome production factor 2 homolog OS=Mus musculus OX=10090 GN=Rpf2 PE=1 SV=1 - [G3X926_MOUSE]	0		0
Q8K0Y2	Keratin, type I cuticular Ha3-I OS=Mus musculus OX=10090 GN=Krt33a PE=1 SV=1 - [KT33A_MOUSE]	7.70338e+06	3.59539	5.45	2	2
Q8C166	Copine-1 OS=Mus musculus OX=10090 GN=Cpne1 PE=1 SV=1 - [CPNE1_MOUSE]	2.45076e+08	27.6725	19.59	8	12
Q3UFJ3	Pyruvate dehydrogenase E1 component subunit alpha OS=Mus musculus OX=10090 GN=Pdha1 PE=1 SV=1 - [Q3UFJ3_MOUSE]	0
Q3UQD0	Uncharacterized protein (Fragment) OS=Mus musculus OX=10090 GN=Tomm40 PE=2 SV=1 - [Q3UQD0_MOUSE]	0		0
Q1ERP8-5	Isoform 5 of CMRF35-like molecule 9 OS=Mus musculus OX=10090 GN=Cd300lg - [CLM9_MOUSE]	5.95776e+07	18.1508	23	4	7
Q60737	Casein kinase II subunit alpha OS=Mus musculus OX=10090 GN=Csnk2a1 PE=1 SV=2 - [CSK21_MOUSE]	3.44766e+07	3.7856	6.14	2	2
Q3TGR2	Fibrinogen beta chain OS=Mus musculus OX=10090 GN=Fgb PE=1 SV=1 - [Q3TGR2_MOUSE]	0		0
Q7M084	Kininogen, LMW (Fragment) OS=Mus musculus OX=10090 PE=1 SV=1 - [Q7M084_MOUSE]	7.23478e+08	33.1632	32.63	2	11
Q9DCJ5	NADH dehydrogenase [ubiquinone] 1 alpha subcomplex subunit 8 OS=Mus musculus OX=10090 GN=Ndufa8 PE=1 SV=3 - [NDUA8_MOUSE]	0		0
Q9EQ06	Estradiol 17-beta-dehydrogenase 11 OS=Mus musculus OX=10090 GN=Hsd17b11 PE=1 SV=1 - [DHB11_MOUSE]	2.55046e+07	2.23881	8.39	2	2
Q0PD65	Rab2A OS=Mus musculus OX=10090 GN=Rab2a PE=1 SV=1 - [Q0PD65_MOUSE]	0		0
Q5SUA5	Unconventional myosin-Ig OS=Mus musculus OX=10090 GN=Myo1g PE=1 SV=1 - [MYO1G_MOUSE]	1.75956e+07	5.76992	2.83	3	4
Q9DBC9	Threonine aldolase 1 OS=Mus musculus OX=10090 GN=Tha1 PE=2 SV=1 - [Q9DBC9_MOUSE]	0		0
P14115	60S ribosomal protein L27a OS=Mus musculus OX=10090 GN=Rpl27a PE=1 SV=5 - [RL27A_MOUSE]	4.51306e+07	5.27191	14.19	2	2
D3YYM6	40S ribosomal protein S5 (Fragment) OS=Mus musculus OX=10090 GN=Rps5 PE=1 SV=1 - [D3YYM6_MOUSE]	5.19094e+07	7.96681	16.48	3	3
Q3TXS9	40S ribosomal protein S2 OS=Mus musculus OX=10090 GN=Rps2 PE=2 SV=1 - [Q3TXS9_MOUSE]	61627918	2.01923	3.75	1	1
Q3UDX4	Uncharacterized protein (Fragment) OS=Mus musculus OX=10090 GN=Dhx15 PE=2 SV=1 - [Q3UDX4_MOUSE]	0		0
Q3UGJ5	Uncharacterized protein OS=Mus musculus OX=10090 GN=Rasa3 PE=2 SV=1 - [Q3UGJ5_MOUSE]	0		0
Q9DCN2-2	Isoform 2 of NADH-cytochrome b5 reductase 3 OS=Mus musculus OX=10090 GN=Cyb5r3 - [NB5R3_MOUSE]	0		0
Q9JL74	Anti-myosin immunoglobulin light chain variable region (Fragment) OS=Mus musculus OX=10090 PE=2 SV=1 - [Q9JL74_MOUSE]	0
P49813	Tropomodulin-1 OS=Mus musculus OX=10090 GN=Tmod1 PE=1 SV=2 - [TMOD1_MOUSE]	2.6041e+07	4.23157	14.48	3	3
Q8BX02	KN motif and ankyrin repeat domain-containing protein 2 OS=Mus musculus OX=10090 GN=Kank2 PE=1 SV=1 - [KANK2_MOUSE]	0		0
Q3TT76	Protein disulfide-isomerase (Fragment) OS=Mus musculus OX=10090 GN=P4hb PE=2 SV=1 - [Q3TT76_MOUSE]	1.63736e+07	3.80383	12.47	3	3
Q14AF6	Small nuclear ribonucleoprotein Sm D2 OS=Mus musculus OX=10090 GN=Snrpd2 PE=1 SV=1 - [Q14AF6_MOUSE]	0		0
Q62086	Serum paraoxonase/arylesterase 2 OS=Mus musculus OX=10090 GN=Pon2 PE=1 SV=2 - [PON2_MOUSE]	0		0
A0A0R4J0L6	28S ribosomal protein S35, mitochondrial OS=Mus musculus OX=10090 GN=Mrps35 PE=1 SV=1 - [A0A0R4J0L6_MOUSE]	0		0
Q8R2U8	Protein-serine/threonine kinase OS=Mus musculus OX=10090 GN=Pdk1 PE=2 SV=1 - [Q8R2U8_MOUSE]	0		0
P27661	Histone H2AX OS=Mus musculus OX=10090 GN=H2ax PE=1 SV=2 - [H2AX_MOUSE]	1.01654e+09	7.5466	11.19	2	7
A0A0R4IZW8	Calcium-activated neutral proteinase small subunit OS=Mus musculus OX=10090 GN=Capns1 PE=1 SV=1 - [A0A0R4IZW8_MOUSE]	0		0
B1AZ42	Charged multivesicular body protein 6 (Fragment) OS=Mus musculus OX=10090 GN=Chmp6 PE=1 SV=1 - [B1AZ42_MOUSE]	0		0
Q3TLQ4	Uncharacterized protein OS=Mus musculus OX=10090 GN=Mrps6 PE=1 SV=1 - [Q3TLQ4_MOUSE]	0
Q9D1D4	Transmembrane emp24 domain-containing protein 10 OS=Mus musculus OX=10090 GN=Tmed10 PE=1 SV=1 - [TMEDA_MOUSE]	8.52884e+07	4.96791	9.13	2	3
Q24JP3-2	Isoform 2 of Protein FAM178B OS=Mus musculus OX=10090 GN=Fam178b - [F178B_MOUSE]	0		0
Q9DCS9	NADH dehydrogenase [ubiquinone] 1 beta subcomplex subunit 10 OS=Mus musculus OX=10090 GN=Ndufb10 PE=1 SV=3 - [NDUBA_MOUSE]	0		0
Q8BK72	28S ribosomal protein S27, mitochondrial OS=Mus musculus OX=10090 GN=Mrps27 PE=1 SV=2 - [RT27_MOUSE]	0		0
Q6PDM2-3	Isoform 3 of Serine/arginine-rich splicing factor 1 OS=Mus musculus OX=10090 GN=Srsf1 - [SRSF1_MOUSE]	0		0
Q9ESB3	Histidine-rich glycoprotein OS=Mus musculus OX=10090 GN=Hrg PE=1 SV=2 - [HRG_MOUSE]	1.47834e+08	38.2106	25.33	10	25
A0A140T8N0	Immunoglobulin kappa chain variable 9-120 (Fragment) OS=Mus musculus OX=10090 GN=Igkv9-120 PE=1 SV=2 - [A0A140T8N0_MOUSE]	40919465	3.01266	11.97	1	1
G3X8T9	Serine protease inhibitor A3N OS=Mus musculus OX=10090 GN=Serpina3n PE=1 SV=1 - [G3X8T9_MOUSE]	9.32127e+08	117.503	9.33	4	45
Q3V1K9	IF rod domain-containing protein OS=Mus musculus OX=10090 GN=Des PE=1 SV=1 - [Q3V1K9_MOUSE]	5.02033e+07	10.4064	4.69	3	5
Q3UAD6	HATPase_c domain-containing protein OS=Mus musculus OX=10090 GN=Hsp90b1 PE=1 SV=1 - [Q3UAD6_MOUSE]	4.11913e+06	0	1.5	1	1
Q0PD48	Rab9A OS=Mus musculus OX=10090 GN=Rab9 PE=1 SV=1 - [Q0PD48_MOUSE]	0		0
Q9CVB6	Actin-related protein 2/3 complex subunit 2 OS=Mus musculus OX=10090 GN=Arpc2 PE=1 SV=3 - [ARPC2_MOUSE]	0		0
Q9QYC0-2	Isoform 2 of Alpha-adducin OS=Mus musculus OX=10090 GN=Add1 - [ADDA_MOUSE]	7.09211e+07	15.4577	12.5	5	7
Q9D172	Glutamine amidotransferase-like class 1 domain-containing protein 3A, mitochondrial OS=Mus musculus OX=10090 GN=Gatd3a PE=1 SV=1 - [GAL3A_MOUSE]	0		0
Q80XK9	Serine hydrolase-like OS=Mus musculus OX=10090 GN=Serhl PE=2 SV=2 - [Q80XK9_MOUSE]	0		0
D6RH49	40S ribosomal protein S27 OS=Mus musculus OX=10090 GN=Rps27l PE=1 SV=1 - [D6RH49_MOUSE]	0
Q9WUZ9	Ectonucleoside triphosphate diphosphohydrolase 5 OS=Mus musculus OX=10090 GN=Entpd5 PE=1 SV=1 - [ENTP5_MOUSE]	0		0
F2Z3Z0	Mediator of RNA polymerase II transcription subunit 7 (Fragment) OS=Mus musculus OX=10090 GN=Med7 PE=1 SV=1 - [F2Z3Z0_MOUSE]	0
O88587-2	Isoform Soluble of Catechol O-methyltransferase OS=Mus musculus OX=10090 GN=Comt - [COMT_MOUSE]	0		0
Q571F8	Glutaminase liver isoform, mitochondrial OS=Mus musculus OX=10090 GN=Gls2 PE=1 SV=2 - [GLSL_MOUSE]	0		0
Q0VGU9	Rbm39 protein OS=Mus musculus OX=10090 GN=Rbm39 PE=2 SV=1 - [Q0VGU9_MOUSE]	0		0
Q6P3A8	2-oxoisovalerate dehydrogenase subunit beta, mitochondrial OS=Mus musculus OX=10090 GN=Bckdhb PE=1 SV=2 - [ODBB_MOUSE]	0		0
Q9QZS3-4	Isoform 4 of Protein numb homolog OS=Mus musculus OX=10090 GN=Numb - [NUMB_MOUSE]	4.2205e+07	10.1291	11.64	6	7
Q3TJ21	Pyrroline-5-carboxylate reductase OS=Mus musculus OX=10090 GN=Pycr2 PE=2 SV=1 - [Q3TJ21_MOUSE]	0
A2A547	Ribosomal protein L19 OS=Mus musculus OX=10090 GN=Rpl19 PE=1 SV=1 - [A2A547_MOUSE]	4.48002e+07	5.84091	12.37	3	3
Q8BG51	Mitochondrial Rho GTPase 1 OS=Mus musculus OX=10090 GN=Rhot1 PE=1 SV=1 - [MIRO1_MOUSE]	0		0
Q6ZWV7	60S ribosomal protein L35 OS=Mus musculus OX=10090 GN=Rpl35 PE=1 SV=1 - [RL35_MOUSE]	1.39835e+08	4.60662	15.45	2	4
A0A075B5M2	Immunoglobulin kappa chain variable 4-61 OS=Mus musculus OX=10090 GN=Igkv4-61 PE=4 SV=7 - [A0A075B5M2_MOUSE]	29578477	2.19732	11.7	1	1
P01592	Immunoglobulin J chain OS=Mus musculus OX=10090 GN=Jchain PE=1 SV=4 - [IGJ_MOUSE]	3.09287e+08	10.4188	16.35	2	5
Q3TVJ8	Signal sequence receptor subunit delta OS=Mus musculus OX=10090 GN=Ssr4 PE=1 SV=1 - [Q3TVJ8_MOUSE]	4.14466e+07	3.08475	16.86	2	2
Q3U2W2	Uncharacterized protein OS=Mus musculus OX=10090 GN=Mybbp1a PE=1 SV=1 - [Q3U2W2_MOUSE]	0		0
P20918	Plasminogen OS=Mus musculus OX=10090 GN=Plg PE=1 SV=3 - [PLMN_MOUSE]	1.19166e+08	37.6975	12.44	8	16
Q545F5	Uncharacterized protein OS=Mus musculus OX=10090 GN=Atp5e PE=1 SV=1 - [Q545F5_MOUSE]	72408804	4.33081	15.38	1	2
E9PVN6	Cytochrome c oxidase assembly protein COX16 homolog, mitochondrial OS=Mus musculus OX=10090 GN=Gm20498 PE=1 SV=1 - [E9PVN6_MOUSE]	0
Q8C6B9	Active regulator of SIRT1 OS=Mus musculus OX=10090 GN=Rps19bp1 PE=1 SV=1 - [AROS_MOUSE]	0		0
Q924Q0	V165-D-J-C mu protein (Fragment) OS=Mus musculus OX=10090 GN=V165-D-J-C mu PE=1 SV=1 - [Q924Q0_MOUSE]	0		0
P01662	Ig kappa chain V-III region ABPC 22/PC 9245 OS=Mus musculus OX=10090 PE=1 SV=1 - [KV3AA_MOUSE]	220036448	14.3233	16.22	1	6
G5E850	Cytochrome b5 OS=Mus musculus OX=10090 GN=Cyb5a PE=1 SV=1 - [G5E850_MOUSE]	0
Q3KNM9	MICOS complex subunit OS=Mus musculus OX=10090 GN=Apoo PE=2 SV=1 - [Q3KNM9_MOUSE]	0		0
Q3TYS2	Cytochrome b-245 chaperone 1 OS=Mus musculus OX=10090 GN=Cybc1 PE=1 SV=2 - [CYBC1_MOUSE]	0		0
Q5M9L1	60S ribosomal protein L36 OS=Mus musculus OX=10090 GN=Rpl36 PE=2 SV=1 - [Q5M9L1_MOUSE]	0		0
Q9JL26	Formin-like protein 1 OS=Mus musculus OX=10090 GN=Fmnl1 PE=1 SV=1 - [FMNL1_MOUSE]	0		0
A0A494B9G1	39S ribosomal protein L49, mitochondrial (Fragment) OS=Mus musculus OX=10090 GN=Mrpl49 PE=1 SV=1 - [A0A494B9G1_MOUSE]	0
Q8BMW4	Uncharacterized protein OS=Mus musculus OX=10090 GN=Ednra PE=2 SV=1 - [Q8BMW4_MOUSE]	0		0
A0A140LHJ0	DNA polymerase delta subunit 3 OS=Mus musculus OX=10090 GN=Pold3 PE=4 SV=1 - [A0A140LHJ0_MOUSE]	0		0
P08730	Keratin, type I cytoskeletal 13 OS=Mus musculus OX=10090 GN=Krt13 PE=1 SV=2 - [K1C13_MOUSE]	1.8962e+10	237.921	17.62	11	110
P58252	Elongation factor 2 OS=Mus musculus OX=10090 GN=Eef2 PE=1 SV=2 - [EF2_MOUSE]	1.23151e+08	27.1283	23.66	13	18
Q9U410	Monoclonal anti-idiotypic Schistosoma japonicum antibody NP30 immunoglobulin light chain variable region (Fragment) OS=Mus musculus OX=10090 PE=4 SV=1 - [Q9U410_MOUSE]	1.15697e+08	13.2293	30.19	2	4
A0A2R8VHJ1	PDGF-2 (Fragment) OS=Mus musculus OX=10090 GN=Pdgfb PE=1 SV=1 - [A0A2R8VHJ1_MOUSE]	2.7633e+07	2.32348	7.1	1	1
Q5BLK1	40S ribosomal protein S6 OS=Mus musculus OX=10090 GN=Rps6 PE=1 SV=1 - [Q5BLK1_MOUSE]	29398061	1.93243	3.21	1	1
F8VPR2	Formin-like protein 2 OS=Mus musculus OX=10090 GN=Fmnl2 PE=1 SV=1 - [F8VPR2_MOUSE]	7.5931e+06	0	1.29	1	1
Q4V9W8	Ras-related protein Rab-4 OS=Mus musculus OX=10090 GN=Rab4b PE=1 SV=1 - [Q4V9W8_MOUSE]	538298047	4.85168	5.16	1	2
G3UX26	Outer mitochondrial membrane protein porin 2 OS=Mus musculus OX=10090 GN=Vdac2 PE=1 SV=1 - [G3UX26_MOUSE]	1.18629e+08	10.6659	18.73	4	5
P00920	Carbonic anhydrase 2 OS=Mus musculus OX=10090 GN=Ca2 PE=1 SV=4 - [CAH2_MOUSE]	2.45615e+07	5.47494	15	2	2
P49586	Choline-phosphate cytidylyltransferase A OS=Mus musculus OX=10090 GN=Pcyt1a PE=1 SV=1 - [PCY1A_MOUSE]	0		0
P01675	Ig kappa chain V-VI region XRPC 44 OS=Mus musculus OX=10090 PE=1 SV=1 - [KV6A1_MOUSE]	0		0
Q3SYP5	Keratin 16 OS=Mus musculus OX=10090 GN=Krt16 PE=1 SV=1 - [Q3SYP5_MOUSE]	8.6858e+09	73.1074	18.98	9	40
Q9QWK4	CD5 antigen-like OS=Mus musculus OX=10090 GN=Cd5l PE=1 SV=3 - [CD5L_MOUSE]	128309596	15.5476	15.91	5	6
K3W4Q8	Basigin OS=Mus musculus OX=10090 GN=Bsg PE=1 SV=1 - [K3W4Q8_MOUSE]	1.34994e+08	13.3631	14.22	2	5
A2A6G4	LIM and SH3 domain protein 1 (Fragment) OS=Mus musculus OX=10090 GN=Lasp1 PE=1 SV=1 - [A2A6G4_MOUSE]	0		0
Q9ERD7	Tubulin beta-3 chain OS=Mus musculus OX=10090 GN=Tubb3 PE=1 SV=1 - [TBB3_MOUSE]	3.5682e+07	7.26173	6.67	2	2
Q5ND36	Serine or cysteine peptidase inhibitor clade F member 2 OS=Mus musculus OX=10090 GN=Serpinf2 PE=1 SV=1 - [Q5ND36_MOUSE]	1.42479e+08	37.3257	25.66	10	19
Q3UUY4	Uncharacterized protein OS=Mus musculus OX=10090 GN=Arl4a PE=2 SV=1 - [Q3UUY4_MOUSE]	0		0
Q9D6U8	Protein FAM162A OS=Mus musculus OX=10090 GN=Fam162a PE=1 SV=1 - [F162A_MOUSE]	0		0
Q921V3	Cysteine desulfurase, mitochondrial OS=Mus musculus OX=10090 GN=Nfs1 PE=2 SV=1 - [Q921V3_MOUSE]	0		0
Q61425	Hydroxyacyl-coenzyme A dehydrogenase, mitochondrial OS=Mus musculus OX=10090 GN=Hadh PE=1 SV=2 - [HCDH_MOUSE]	3.12851e+06	1.74915	3.5	1	1
Q3TQY2	Uncharacterized protein OS=Mus musculus OX=10090 GN=Dctn4 PE=2 SV=1 - [Q3TQY2_MOUSE]	7.3031e+06	2.87813	13.04	3	3
A0A286YDB7	Signal sequence receptor subunit alpha (Fragment) OS=Mus musculus OX=10090 GN=Ssr1 PE=1 SV=1 - [A0A286YDB7_MOUSE]	33617315	8.34172	20	2	3
P27600	Guanine nucleotide-binding protein subunit alpha-12 OS=Mus musculus OX=10090 GN=Gna12 PE=1 SV=3 - [GNA12_MOUSE]	7.8079e+07	10.205	18.73	5	5
Q9CWU6	Ubiquinol-cytochrome-c reductase complex assembly factor 1 OS=Mus musculus OX=10090 GN=Uqcc1 PE=1 SV=1 - [UQCC1_MOUSE]	1.24187e+07	1.65905	4.07	1	1
Q3UNZ8	Quinone oxidoreductase-like protein 2 OS=Mus musculus OX=10090 GN=Cryzl2 PE=1 SV=1 - [QORL2_MOUSE]	0		0
Q921E2	Ras-related protein Rab-31 OS=Mus musculus OX=10090 GN=Rab31 PE=1 SV=1 - [RAB31_MOUSE]	0		0
Q3UA17	Uncharacterized protein OS=Mus musculus OX=10090 GN=Mtch2 PE=2 SV=1 - [Q3UA17_MOUSE]	4.8012e+07	6.36118	9.9	2	2
O35399	Alpha-2-HS-glycoprotein (Fragment) OS=Mus musculus OX=10090 GN=Ahsg PE=4 SV=1 - [O35399_MOUSE]	4.29385e+08	28.1088	29.32	4	9
Q8BP67	60S ribosomal protein L24 OS=Mus musculus OX=10090 GN=Rpl24 PE=1 SV=2 - [RL24_MOUSE]	57598856	2.29391	5.1	1	1
O08749	Dihydrolipoyl dehydrogenase, mitochondrial OS=Mus musculus OX=10090 GN=Dld PE=1 SV=2 - [DLDH_MOUSE]	0		0
Q3UV11	Keratin, type II cytoskeletal 6B OS=Mus musculus OX=10090 GN=Krt6b PE=1 SV=1 - [Q3UV11_MOUSE]	1.3151e+10	674.043	25.09	18	267
A0A668KLU9	Complement factor H-related 2 OS=Mus musculus OX=10090 GN=Cfhr2 PE=1 SV=1 - [A0A668KLU9_MOUSE]	317707370	15.249	9.64	2	5
Q8BKS9	Pumilio homolog 3 OS=Mus musculus OX=10090 GN=Pum3 PE=1 SV=2 - [PUM3_MOUSE]	7.07244e+06	4.41489	5.1	2	2
P50518	V-type proton ATPase subunit E 1 OS=Mus musculus OX=10090 GN=Atp6v1e1 PE=1 SV=2 - [VATE1_MOUSE]	0		0
Q3UAI4	SAP domain-containing protein OS=Mus musculus OX=10090 GN=Sf3b2 PE=2 SV=1 - [Q3UAI4_MOUSE]	0		0
Q6ZWX1	60S ribosomal protein L35a OS=Mus musculus OX=10090 GN=Rpl35a PE=1 SV=1 - [Q6ZWX1_MOUSE]	67097366	1.7164	6.36	1	1
B9EIU2	C4a anaphylatoxin OS=Mus musculus OX=10090 GN=C4a PE=2 SV=1 - [B9EIU2_MOUSE]	1.50606e+08	60.5656	12.39	14	20
Q6PFA7	Hnrpa3 protein (Fragment) OS=Mus musculus OX=10090 GN=Hnrnpa3 PE=2 SV=1 - [Q6PFA7_MOUSE]	0		0
Q8C4E3	Glycine N-methyltransferase OS=Mus musculus OX=10090 PE=2 SV=1 - [Q8C4E3_MOUSE]	0
Q3THM1	Uncharacterized protein OS=Mus musculus OX=10090 GN=Uqcrc1 PE=2 SV=1 - [Q3THM1_MOUSE]	1.80798e+07	2.94911	3.13	1	1
A0A097PUD0	Anti-dectin-1 15E2 light chain OS=Mus musculus OX=10090 PE=2 SV=1 - [A0A097PUD0_MOUSE]	8.72707e+07	8.46984	15.32	2	3
O55042-2	Isoform 2 of Alpha-synuclein OS=Mus musculus OX=10090 GN=Snca - [SYUA_MOUSE]	0		0
Q9CQ40	39S ribosomal protein L49, mitochondrial OS=Mus musculus OX=10090 GN=Mrpl49 PE=1 SV=1 - [RM49_MOUSE]	1.44458e+07	1.96586	8.43	1	1
F7DBQ0	Protein disulfide-isomerase A6 OS=Mus musculus OX=10090 GN=Pdia6 PE=1 SV=1 - [F7DBQ0_MOUSE]	1.08788e+08	0	8.64	2	2
Q91W64	Cytochrome P450 2C70 OS=Mus musculus OX=10090 GN=Cyp2c70 PE=1 SV=2 - [CP270_MOUSE]	0		0
P11679	Keratin, type II cytoskeletal 8 OS=Mus musculus OX=10090 GN=Krt8 PE=1 SV=4 - [K2C8_MOUSE]	2.94641e+09	85.5665	12.86	9	44
Q5FWK3	Rho GTPase-activating protein 1 OS=Mus musculus OX=10090 GN=Arhgap1 PE=1 SV=1 - [RHG01_MOUSE]	0		0
G5E889	Protein MTO1 homolog, mitochondrial OS=Mus musculus OX=10090 GN=Mto1 PE=1 SV=1 - [G5E889_MOUSE]	0		0
B5UB61	CP1-5 light chain variable region (Fragment) OS=Mus musculus OX=10090 GN=CP1-5VL PE=2 SV=1 - [B5UB61_MOUSE]	1.67311e+07	2.11097	13.04	1	1
Q91WM2	Haloacid dehalogenase-like hydrolase domain-containing 5 OS=Mus musculus OX=10090 GN=Hdhd5 PE=1 SV=1 - [HDHD5_MOUSE]	0		0
A0A0F6AIX6	Lipid droplet-associated hydrolase OS=Mus musculus OX=10090 GN=Ldah PE=1 SV=1 - [A0A0F6AIX6_MOUSE]	0		0
E9Q1Y9	Keratin 83 OS=Mus musculus OX=10090 GN=Krt83 PE=1 SV=1 - [E9Q1Y9_MOUSE]	13651100	0	1.46	1	1
Q76LB8	Cis-retinol/androgen dehydrogenase type 3 OS=Mus musculus OX=10090 GN=Rdh9 PE=2 SV=1 - [Q76LB8_MOUSE]	1.96526e+07	2.01432	8.2	2	2
O55222	Integrin-linked protein kinase OS=Mus musculus OX=10090 GN=Ilk PE=1 SV=2 - [ILK_MOUSE]	0	1.73526	1.77	1	1
P68404	Protein kinase C beta type OS=Mus musculus OX=10090 GN=Prkcb PE=1 SV=4 - [KPCB_MOUSE]	1.01757e+07	2.16485	1.34	1	1
Q924T2	28S ribosomal protein S2, mitochondrial OS=Mus musculus OX=10090 GN=Mrps2 PE=1 SV=1 - [RT02_MOUSE]	0		0
A0A1B0GR60	Ferritin OS=Mus musculus OX=10090 GN=Ftl1 PE=1 SV=1 - [A0A1B0GR60_MOUSE]	0		0
P55096	ATP-binding cassette sub-family D member 3 OS=Mus musculus OX=10090 GN=Abcd3 PE=1 SV=2 - [ABCD3_MOUSE]	8.83845e+07	33.7499	20.03	8	13
Q5SQB0	Nucleophosmin OS=Mus musculus OX=10090 GN=Npm1 PE=1 SV=1 - [Q5SQB0_MOUSE]	2.20811e+07	1.95052	7.58	2	3
Q99N87	28S ribosomal protein S5, mitochondrial OS=Mus musculus OX=10090 GN=Mrps5 PE=1 SV=1 - [RT05_MOUSE]	0		0
Q3TGE1	Actin-like protein 3 OS=Mus musculus OX=10090 GN=Actr3 PE=2 SV=1 - [Q3TGE1_MOUSE]	0		0
Q60950	MYB-1a OS=Mus musculus OX=10090 GN=Ybx1 PE=2 SV=1 - [Q60950_MOUSE]	8.58852e+07	29.8162	16.15	4	11
D3Z6I8	Tropomyosin alpha-3 chain OS=Mus musculus OX=10090 GN=Tpm3 PE=1 SV=1 - [D3Z6I8_MOUSE]	1.32998e+07	5.15214	19.43	5	5
Q9WV69-2	Isoform 2 of Dematin OS=Mus musculus OX=10090 GN=Dmtn - [DEMA_MOUSE]	5.39446e+07	6.36522	9.66	3	3
A0A1W2P8C0	Band 4.1-like protein 2 (Fragment) OS=Mus musculus OX=10090 GN=Epb41l2 PE=1 SV=1 - [A0A1W2P8C0_MOUSE]	0		0
Q8BPT9	Uncharacterized protein OS=Mus musculus OX=10090 GN=Col4a4 PE=2 SV=1 - [Q8BPT9_MOUSE]	0		0
Q9D4I9	Ras-related protein Rab-23 OS=Mus musculus OX=10090 GN=Rab23 PE=1 SV=1 - [Q9D4I9_MOUSE]	0		0
O08583	THO complex subunit 4 OS=Mus musculus OX=10090 GN=Alyref PE=1 SV=3 - [THOC4_MOUSE]	0		0
Q61210-2	Isoform 2 of Rho guanine nucleotide exchange factor 1 OS=Mus musculus OX=10090 GN=Arhgef1 - [ARHG1_MOUSE]	0		0
P62315	Small nuclear ribonucleoprotein Sm D1 OS=Mus musculus OX=10090 GN=Snrpd1 PE=1 SV=1 - [SMD1_MOUSE]	0		0
Q9D7N3	28S ribosomal protein S9, mitochondrial OS=Mus musculus OX=10090 GN=Mrps9 PE=1 SV=3 - [RT09_MOUSE]	0		0
A0A2S0DFH6	Anti-HIV fusion peptide monocolonal anitbody light chain vFP1.01 (Fragment) OS=Mus musculus OX=10090 PE=4 SV=1 - [A0A2S0DFH6_MOUSE]	1.92103e+08	0	6.25	1	1
A0JLV3	Histone H2B (Fragment) OS=Mus musculus OX=10090 GN=Hist1h2bj PE=2 SV=1 - [A0JLV3_MOUSE]	1.03271e+08	11.2422	27.64	4	5
J3QK47	Phospholipase D2 (Fragment) OS=Mus musculus OX=10090 GN=Pld2 PE=1 SV=1 - [J3QK47_MOUSE]	0
Q32P04	Keratin 5 OS=Mus musculus OX=10090 GN=Krt5 PE=1 SV=2 - [Q32P04_MOUSE]	1.3151e+10	726.07	20.86	19	285
O35435	Dihydroorotate dehydrogenase (quinone), mitochondrial OS=Mus musculus OX=10090 GN=Dhodh PE=1 SV=2 - [PYRD_MOUSE]	0		0
A0A338P7E6	C2 domain-containing protein 2 (Fragment) OS=Mus musculus OX=10090 GN=C2cd2 PE=1 SV=1 - [A0A338P7E6_MOUSE]	0
Q91WP9	Alpha-1,4 glucan phosphorylase OS=Mus musculus OX=10090 GN=Pygl PE=2 SV=1 - [Q91WP9_MOUSE]	0		0
Q9CRD0-3	Isoform 3 of OCIA domain-containing protein 1 OS=Mus musculus OX=10090 GN=Ociad1 - [OCAD1_MOUSE]	0		0
Q69ZP3-4	Isoform 4 of Probable hydrolase PNKD OS=Mus musculus OX=10090 GN=Pnkd - [PNKD_MOUSE]	0		0
Q4FJR4	Protein-serine/threonine kinase OS=Mus musculus OX=10090 GN=Pdk3 PE=1 SV=1 - [Q4FJR4_MOUSE]	0		0
X5J5C8	IgM heavy chain VDJ region (Fragment) OS=Mus musculus OX=10090 PE=2 SV=1 - [X5J5C8_MOUSE]	5.1974e+07	12.2958	27.45	2	4
P08103-2	Isoform 2 of Tyrosine-protein kinase HCK OS=Mus musculus OX=10090 GN=Hck - [HCK_MOUSE]	1.84615e+07	2.08907	1.59	1	1
F8WGB3	Succinate dehydrogenase cytochrome b560 subunit, mitochondrial OS=Mus musculus OX=10090 GN=Sdhc PE=1 SV=1 - [F8WGB3_MOUSE]	0		0
Q9CRF7	Uncharacterized protein (Fragment) OS=Mus musculus OX=10090 GN=Srp19 PE=2 SV=1 - [Q9CRF7_MOUSE]	0		0
P26150	3 beta-hydroxysteroid dehydrogenase/Delta 5-->4-isomerase type 3 OS=Mus musculus OX=10090 GN=Hsd3b3 PE=1 SV=3 - [3BHS3_MOUSE]	0		0
Q8CC88	von Willebrand factor A domain-containing protein 8 OS=Mus musculus OX=10090 GN=Vwa8 PE=1 SV=2 - [VWA8_MOUSE]	0		0
P68181-2	Isoform 2 of cAMP-dependent protein kinase catalytic subunit beta OS=Mus musculus OX=10090 GN=Prkacb - [KAPCB_MOUSE]	0		0
Q3UGC8	Propanoyl-CoA:carbon dioxide ligase subunit alpha OS=Mus musculus OX=10090 GN=Pcca PE=1 SV=1 - [Q3UGC8_MOUSE]	0		0
Q9DCV7	Keratin, type II cytoskeletal 7 OS=Mus musculus OX=10090 GN=Krt7 PE=1 SV=1 - [K2C7_MOUSE]	4.70104e+09	206.332	5.47	5	83
Q3U4I7	Pyridine nucleotide-disulfide oxidoreductase domain-containing protein 2 OS=Mus musculus OX=10090 GN=Pyroxd2 PE=1 SV=3 - [PYRD2_MOUSE]	0		0
Q61414	Keratin, type I cytoskeletal 15 OS=Mus musculus OX=10090 GN=Krt15 PE=1 SV=2 - [K1C15_MOUSE]	1.57426e+10	145.525	19.03	13	81
A0A1Y7VJZ2	Maleylacetoacetate isomerase OS=Mus musculus OX=10090 GN=Gstz1 PE=1 SV=1 - [A0A1Y7VJZ2_MOUSE]	0		0
Q545S0	Sulfurtransferase OS=Mus musculus OX=10090 GN=Tst PE=1 SV=1 - [Q545S0_MOUSE]	0		0
Q9CQZ6	NADH dehydrogenase [ubiquinone] 1 beta subcomplex subunit 3 OS=Mus musculus OX=10090 GN=Ndufb3 PE=1 SV=1 - [NDUB3_MOUSE]	21895244	1.76506	10.58	1	1
Q63886	UDP-glucuronosyltransferase 1A1 OS=Mus musculus OX=10090 GN=Ugt1a1 PE=1 SV=2 - [UD11_MOUSE]	99488929	33.9885	16.82	7	16
Q9D880	Mitochondrial import inner membrane translocase subunit TIM50 OS=Mus musculus OX=10090 GN=Timm50 PE=1 SV=1 - [TIM50_MOUSE]	0		0
Q9D2R6	Cytochrome c oxidase assembly factor 3 homolog, mitochondrial OS=Mus musculus OX=10090 GN=Coa3 PE=1 SV=1 - [COA3_MOUSE]	0		0
Q5FW97	2-phospho-D-glycerate hydro-lyase OS=Mus musculus OX=10090 GN=EG433182 PE=1 SV=1 - [Q5FW97_MOUSE]	8.39012e+07	17.0563	22.12	8	11
A0A140T8M4	Immunoglobulin kappa variable 8-19 OS=Mus musculus OX=10090 GN=Igkv8-19 PE=1 SV=2 - [A0A140T8M4_MOUSE]	549176180	7.74523	11.88	1	4
Q8BIJ6	Isoleucine--tRNA ligase, mitochondrial OS=Mus musculus OX=10090 GN=Iars2 PE=1 SV=1 - [SYIM_MOUSE]	0		0
Q8K0C4	Lanosterol 14-alpha demethylase OS=Mus musculus OX=10090 GN=Cyp51a1 PE=1 SV=1 - [CP51A_MOUSE]	0		0
D3Z6Q9	Bridging integrator 2 OS=Mus musculus OX=10090 GN=Bin2 PE=1 SV=1 - [BIN2_MOUSE]	0		0
Q0PD35	Ras-related protein Rab-21 OS=Mus musculus OX=10090 GN=Rab21 PE=1 SV=1 - [Q0PD35_MOUSE]	0		0
E9Q1Z0	Keratin 90 OS=Mus musculus OX=10090 GN=Krt90 PE=1 SV=1 - [E9Q1Z0_MOUSE]	1.40813e+10	734.807	19.14	15	288
B7ZCL7	H/ACA ribonucleoprotein complex subunit DKC1 (Fragment) OS=Mus musculus OX=10090 GN=Dkc1 PE=1 SV=1 - [B7ZCL7_MOUSE]	0		0
A0A0R4J077	Pentaxin OS=Mus musculus OX=10090 GN=Mptx1 PE=1 SV=1 - [A0A0R4J077_MOUSE]	0
O08573-3	Isoform 3 of Galectin-9 OS=Mus musculus OX=10090 GN=Lgals9 - [LEG9_MOUSE]	2.86335e+07	6.11029	7.1	2	2
F8VPU2	FERM, ARHGEF and pleckstrin domain-containing protein 1 OS=Mus musculus OX=10090 GN=Farp1 PE=1 SV=1 - [FARP1_MOUSE]	9.52097e+07	35.2243	10.97	8	16
Q9Z1R3	Apolipoprotein M OS=Mus musculus OX=10090 GN=Apom PE=1 SV=1 - [APOM_MOUSE]	8.81626e+07	4.03765	7.37	2	2
Q8VC79	Apolipoprotein M OS=Mus musculus OX=10090 GN=Apom PE=2 SV=1 - [Q8VC79_MOUSE]	8.81626e+07	4.03765	7.37	2	2
A0A0J9YTR2	RIKEN cDNA 0610012G03 gene OS=Mus musculus OX=10090 GN=0610012G03Rik PE=1 SV=1 - [A0A0J9YTR2_MOUSE]	0
Q9D8B4	NADH dehydrogenase [ubiquinone] 1 alpha subcomplex subunit 11 OS=Mus musculus OX=10090 GN=Ndufa11 PE=1 SV=2 - [NDUAB_MOUSE]	0
A0A0U1RPW2	Tight junction protein ZO-1 OS=Mus musculus OX=10090 GN=Tjp1 PE=1 SV=1 - [A0A0U1RPW2_MOUSE]	0		0
Q3UBW0	Ig-like domain-containing protein OS=Mus musculus OX=10090 GN=H2-K1 PE=1 SV=1 - [Q3UBW0_MOUSE]	31773411	1.9477	2.88	1	1
A0A0R4J0X2	5-aminolevulinate synthase OS=Mus musculus OX=10090 GN=Alas1 PE=1 SV=1 - [A0A0R4J0X2_MOUSE]	0		0
Q8VDN2	Sodium/potassium-transporting ATPase subunit alpha-1 OS=Mus musculus OX=10090 GN=Atp1a1 PE=1 SV=1 - [AT1A1_MOUSE]	80158240	21.2787	9.38	8	9
Q3TK61	Uncharacterized protein OS=Mus musculus OX=10090 GN=Dnaja1 PE=2 SV=1 - [Q3TK61_MOUSE]	9.72771e+06	2.81317	6.3	1	1
Q3UDM3	Glutathione transferase OS=Mus musculus OX=10090 GN=Ptges PE=2 SV=1 - [Q3UDM3_MOUSE]	17465206	0	26.14	1	1
Q8C2N4	FERM domain-containing protein (Fragment) OS=Mus musculus OX=10090 GN=Rdx PE=2 SV=2 - [Q8C2N4_MOUSE]	9.80286e+08	3.58169	7.21	2	4
P01660	Ig kappa chain V-III region PC 3741/TEPC 111 OS=Mus musculus OX=10090 PE=1 SV=1 - [KV3A8_MOUSE]	206875548	11.9112	16.22	1	3
A0A140T8Q3	Immunoglobulin kappa variable 6-17 (Fragment) OS=Mus musculus OX=10090 GN=Igkv6-17 PE=1 SV=2 - [A0A140T8Q3_MOUSE]	0		0
A0A140T8M5	Immunoglobulin kappa variable 6-15 (Fragment) OS=Mus musculus OX=10090 GN=Igkv6-15 PE=1 SV=2 - [A0A140T8M5_MOUSE]	3.04042e+07	3.73478	18.26	1	1
Q9D8M4	60S ribosomal protein L7-like 1 OS=Mus musculus OX=10090 GN=Rpl7l1 PE=1 SV=1 - [RL7L_MOUSE]	2.88742e+07	2.43384	6.5	1	1
Q3TG93	Uncharacterized protein OS=Mus musculus OX=10090 GN=Ssb PE=2 SV=1 - [Q3TG93_MOUSE]	12839176	2.06368	3.37	1	1
Q6YIY0	Gag protein OS=Mus musculus OX=10090 PE=2 SV=1 - [Q6YIY0_MOUSE]	0		0
Q9Z2I9	Succinate--CoA ligase [ADP-forming] subunit beta, mitochondrial OS=Mus musculus OX=10090 GN=Sucla2 PE=1 SV=2 - [SUCB1_MOUSE]	0		0
Q60936	Atypical kinase COQ8A, mitochondrial OS=Mus musculus OX=10090 GN=Coq8a PE=1 SV=2 - [COQ8A_MOUSE]	9.13536e+06	2.03652	1.55	1	1
Q8C788	Sorting nexin OS=Mus musculus OX=10090 GN=Snx18 PE=1 SV=1 - [Q8C788_MOUSE]	1.12148e+07	2.71001	6.5	2	3
A0A0A6YVR9	SURF1-like protein (Fragment) OS=Mus musculus OX=10090 GN=Surf1 PE=1 SV=1 - [A0A0A6YVR9_MOUSE]	0
Q3TPD9	Amine oxidase (Fragment) OS=Mus musculus OX=10090 GN=Maoa PE=2 SV=1 - [Q3TPD9_MOUSE]	22844246	0	1.54	1	1
Q4FK86	Peptidoglycan-recognition protein OS=Mus musculus OX=10090 GN=Pglyrp1 PE=1 SV=1 - [Q4FK86_MOUSE]	0		0
Q9CR57	60S ribosomal protein L14 OS=Mus musculus OX=10090 GN=Rpl14 PE=1 SV=3 - [RL14_MOUSE]	4.64698e+07	8.15588	17.05	3	4
Q3TF84	Uncharacterized protein OS=Mus musculus OX=10090 GN=Lrrc59 PE=2 SV=1 - [Q3TF84_MOUSE]	24662443	2.6537	6.45	1	1
Q9JMA7	Cytochrome P450 3A41 OS=Mus musculus OX=10090 GN=Cyp3a41a PE=1 SV=2 - [CP341_MOUSE]	2.2728e+07	2.06359	3.97	1	1
Q8K2I3	Dimethylaniline monooxygenase [N-oxide-forming] 2 OS=Mus musculus OX=10090 GN=Fmo2 PE=1 SV=3 - [FMO2_MOUSE]	2.98523e+07	11.6157	8.79	4	5
H3BJN8	RWD domain-containing 4A (Fragment) OS=Mus musculus OX=10090 GN=Rwdd4a PE=1 SV=1 - [H3BJN8_MOUSE]	0		0
A0A0G2JFE1	HCLS1-associated protein X-1 (Fragment) OS=Mus musculus OX=10090 GN=Hax1 PE=1 SV=1 - [A0A0G2JFE1_MOUSE]	0		0
Q61686	Chromobox protein homolog 5 OS=Mus musculus OX=10090 GN=Cbx5 PE=1 SV=1 - [CBX5_MOUSE]	0
A2RSW6	Aminomethyltransferase OS=Mus musculus OX=10090 GN=Amt PE=1 SV=1 - [A2RSW6_MOUSE]	0		0
Q9CPU4	Microsomal glutathione S-transferase 3 OS=Mus musculus OX=10090 GN=Mgst3 PE=1 SV=1 - [MGST3_MOUSE]	0
Q5M9P5	Complex I-23kD OS=Mus musculus OX=10090 GN=Ndufs8 PE=1 SV=1 - [Q5M9P5_MOUSE]	0		0
B2CY77	Laminin receptor (Fragment) OS=Mus musculus OX=10090 GN=Rpsa PE=2 SV=1 - [B2CY77_MOUSE]	6.91305e+07	8.25995	15.25	3	4
P26262	Plasma kallikrein OS=Mus musculus OX=10090 GN=Klkb1 PE=1 SV=2 - [KLKB1_MOUSE]	3.01366e+08	52.1275	25.39	12	22
A0A3B0IP04	Complement C1q subcomponent subunit A OS=Mus musculus OX=10090 GN=C1qa PE=4 SV=1 - [A0A3B0IP04_MOUSE]	1.77175e+07	2.97137	5.31	1	1
Q9WV55	Vesicle-associated membrane protein-associated protein A OS=Mus musculus OX=10090 GN=Vapa PE=1 SV=2 - [VAPA_MOUSE]	3.24435e+07	9.13467	12.05	3	4
A0A0R4J0Z1	Protein disulfide-isomerase A4 OS=Mus musculus OX=10090 GN=Pdia4 PE=1 SV=1 - [A0A0R4J0Z1_MOUSE]	0		0
Q5BLK2	40S ribosomal protein S20 OS=Mus musculus OX=10090 GN=Rps20 PE=1 SV=1 - [Q5BLK2_MOUSE]	3.79656e+07	2.40347	10.08	1	1
Q920E7	Pterin-mimicking anti-idiotope heavy chain variable region (Fragment) OS=Mus musculus OX=10090 PE=4 SV=1 - [Q920E7_MOUSE]	0		0
Q99N93	39S ribosomal protein L16, mitochondrial OS=Mus musculus OX=10090 GN=Mrpl16 PE=1 SV=1 - [RM16_MOUSE]	0		0
Q9DBB9	Carboxypeptidase N subunit 2 OS=Mus musculus OX=10090 GN=Cpn2 PE=1 SV=2 - [CPN2_MOUSE]	9.42177e+07	17.5545	21.21	8	8
P62071	Ras-related protein R-Ras2 OS=Mus musculus OX=10090 GN=Rras2 PE=1 SV=1 - [RRAS2_MOUSE]	16089021	2.67119	5.88	1	1
A0A2Z4SX27	MHC class II antigen A beta 1 (Fragment) OS=Mus musculus OX=10090 GN=H2-Ab1 PE=4 SV=1 - [A0A2Z4SX27_MOUSE]	0		0
Q91X70	Complement component 6 OS=Mus musculus OX=10090 GN=C6 PE=1 SV=1 - [Q91X70_MOUSE]	2.04399e+07	3.27532	4.81	2	2
Q3U480	Uncharacterized protein OS=Mus musculus OX=10090 GN=Nop9 PE=2 SV=1 - [Q3U480_MOUSE]	0		0
Q9WVK0	Type-1 angiotensin II receptor-associated protein OS=Mus musculus OX=10090 GN=Agtrap PE=1 SV=2 - [ATRAP_MOUSE]	0
Q5M9J8	60S ribosomal protein L28 OS=Mus musculus OX=10090 GN=Rpl28 PE=1 SV=1 - [Q5M9J8_MOUSE]	3.32625e+07	2.18579	5.11	1	1
G4V4Z2	Gag protein OS=Mus musculus OX=10090 GN=gag PE=4 SV=1 - [G4V4Z2_MOUSE]	0		0
Q8K426	Resistin-like gamma OS=Mus musculus OX=10090 GN=Retnlg PE=1 SV=1 - [RETNG_MOUSE]	30376467	2.67891	10.26	1	1
Q5F285	Transmembrane protein 256 OS=Mus musculus OX=10090 GN=Tmem256 PE=1 SV=1 - [TM256_MOUSE]	8.7456e+06	2.02078	24.78	1	1
P47857	ATP-dependent 6-phosphofructokinase, muscle type OS=Mus musculus OX=10090 GN=Pfkm PE=1 SV=3 - [PFKAM_MOUSE]	4.77252e+06	2.1392	2.56	2	2
Q9D8L4	Uncharacterized protein OS=Mus musculus OX=10090 PE=1 SV=1 - [Q9D8L4_MOUSE]	1.79281e+08	26.2166	17.34	5	12
P63168	Dynein light chain 1, cytoplasmic OS=Mus musculus OX=10090 GN=Dynll1 PE=1 SV=1 - [DYL1_MOUSE]	0		0
P40224-1	Isoform Alpha of Stromal cell-derived factor 1 OS=Mus musculus OX=10090 GN=Cxcl12 - [SDF1_MOUSE]	0		0
Q6P8N8	ATP-dependent Clp protease ATP-binding subunit clpX-like, mitochondrial OS=Mus musculus OX=10090 GN=Clpx PE=1 SV=1 - [Q6P8N8_MOUSE]	0		0
Q924K8-2	Isoform 2 of Metastasis-associated protein MTA3 OS=Mus musculus OX=10090 GN=Mta3 - [MTA3_MOUSE]	0		0
Q8CC03	GAE domain-containing protein (Fragment) OS=Mus musculus OX=10090 GN=Ap1g1 PE=2 SV=1 - [Q8CC03_MOUSE]	0		0
E9Q557	Desmoplakin OS=Mus musculus OX=10090 GN=Dsp PE=1 SV=1 - [DESP_MOUSE]	307483614	186.647	16.23	40	66
P61620	Protein transport protein Sec61 subunit alpha isoform 1 OS=Mus musculus OX=10090 GN=Sec61a1 PE=1 SV=2 - [S61A1_MOUSE]	2.14973e+07	2.3373	4.83	1	1
Q9CZU6	Citrate synthase, mitochondrial OS=Mus musculus OX=10090 GN=Cs PE=1 SV=1 - [CISY_MOUSE]	0		0
A2MY50	Anti-acid phosphatase variable light chain 11 (Fragment) OS=Mus musculus OX=10090 PE=2 SV=1 - [A2MY50_MOUSE]	2.18137e+07	0	6.14	1	1
Q08EK4	Keratin 77 OS=Mus musculus OX=10090 GN=Krt77 PE=2 SV=1 - [Q08EK4_MOUSE]	2.83701e+10	416.253	22.94	13	150
Q80ZS3	28S ribosomal protein S26, mitochondrial OS=Mus musculus OX=10090 GN=Mrps26 PE=1 SV=1 - [RT26_MOUSE]	0		0
Q3TTX0	Uncharacterized protein OS=Mus musculus OX=10090 GN=Matr3 PE=2 SV=1 - [Q3TTX0_MOUSE]	0		0
Q3TLS9	Uncharacterized protein OS=Mus musculus OX=10090 GN=F8a PE=2 SV=1 - [Q3TLS9_MOUSE]	0		0
Q8BSE0	Regulator of microtubule dynamics protein 2 OS=Mus musculus OX=10090 GN=Rmdn2 PE=1 SV=1 - [RMD2_MOUSE]	0		0
Q3TGE4	Protein kinase C delta type OS=Mus musculus OX=10090 GN=Prkcd PE=2 SV=1 - [Q3TGE4_MOUSE]	0		0
Q8BGH2	Sorting and assembly machinery component 50 homolog OS=Mus musculus OX=10090 GN=Samm50 PE=1 SV=1 - [SAM50_MOUSE]	0		0
P62137	Serine/threonine-protein phosphatase PP1-alpha catalytic subunit OS=Mus musculus OX=10090 GN=Ppp1ca PE=1 SV=1 - [PP1A_MOUSE]	0		0
Q9CQ75	NADH dehydrogenase [ubiquinone] 1 alpha subcomplex subunit 2 OS=Mus musculus OX=10090 GN=Ndufa2 PE=1 SV=3 - [NDUA2_MOUSE]	0		0
Q3U6Y9	Glycoprotein IIIb OS=Mus musculus OX=10090 GN=Cd36 PE=2 SV=1 - [Q3U6Y9_MOUSE]	7.15661e+07	11.667	14.13	5	6
Q99KP6	Pre-mRNA-processing factor 19 OS=Mus musculus OX=10090 GN=Prpf19 PE=1 SV=1 - [PRP19_MOUSE]	0		0
Q9CTR1	Histone H2A (Fragment) OS=Mus musculus OX=10090 GN=Macroh2a2 PE=2 SV=1 - [Q9CTR1_MOUSE]	0		0
Q8CAD1	Ras-binding protein DA-Raf OS=Mus musculus OX=10090 GN=Araf PE=1 SV=1 - [Q8CAD1_MOUSE]	0		0
A0A1B0GSR9	L-lactate dehydrogenase OS=Mus musculus OX=10090 GN=Ldha PE=1 SV=1 - [A0A1B0GSR9_MOUSE]	47651201	2.39537	3.81	1	1
Q8VDD5	Myosin-9 OS=Mus musculus OX=10090 GN=Myh9 PE=1 SV=4 - [MYH9_MOUSE]	4.63905e+07	42.3091	8.21	12	15
Q6ZQI3	Malectin OS=Mus musculus OX=10090 GN=Mlec PE=1 SV=2 - [MLEC_MOUSE]	3.47356e+06	1.72604	4.12	1	1
Q542S9	Syntrophin, basic 2 OS=Mus musculus OX=10090 GN=Sntb2 PE=1 SV=1 - [Q542S9_MOUSE]	0		0
Q5SVN9	RIKEN cDNA 9930111J21 gene 1 (Fragment) OS=Mus musculus OX=10090 GN=9930111J21Rik2 PE=1 SV=1 - [Q5SVN9_MOUSE]	0
P50516	V-type proton ATPase catalytic subunit A OS=Mus musculus OX=10090 GN=Atp6v1a PE=1 SV=2 - [VATA_MOUSE]	4.4947e+06	0	1.94	1	1
Q3UJ76	AP complex subunit sigma OS=Mus musculus OX=10090 GN=Ap2s1 PE=1 SV=1 - [Q3UJ76_MOUSE]	8.47045e+06	1.65881	8.45	1	1
Q9CZJ2	Heat shock 70 kDa protein 12B OS=Mus musculus OX=10090 GN=Hspa12b PE=1 SV=1 - [HS12B_MOUSE]	5.01335e+06	0	2.48	1	1
Q9CQL5	39S ribosomal protein L18, mitochondrial OS=Mus musculus OX=10090 GN=Mrpl18 PE=1 SV=1 - [RM18_MOUSE]	0	2.67871	6.67	1	1
Q9R1R9	UBE-1a OS=Mus musculus OX=10090 GN=Rdh11 PE=2 SV=1 - [Q9R1R9_MOUSE]	2.81951e+07	2.32445	4.78	1	1
Q99LR1	Lysophosphatidylserine lipase ABHD12 OS=Mus musculus OX=10090 GN=Abhd12 PE=1 SV=2 - [ABD12_MOUSE]	0		0
Q9JHI5	Isovaleryl-CoA dehydrogenase, mitochondrial OS=Mus musculus OX=10090 GN=Ivd PE=1 SV=1 - [IVD_MOUSE]	0		0
Q80X54	Snx4 protein OS=Mus musculus OX=10090 PE=2 SV=1 - [Q80X54_MOUSE]	0		0
Q8BNX1	C-type lectin domain family 4 member G OS=Mus musculus OX=10090 GN=Clec4g PE=1 SV=1 - [CLC4G_MOUSE]	2.54664e+07	5.23896	7.82	2	2
B8JJN0	C3/C5 convertase OS=Mus musculus OX=10090 GN=Gm20547 PE=4 SV=1 - [B8JJN0_MOUSE]	2.39657e+08	85.9989	14.66	18	38
Q61171	Peroxiredoxin-2 OS=Mus musculus OX=10090 GN=Prdx2 PE=1 SV=3 - [PRDX2_MOUSE]	1.02791e+08	12.6108	23.23	4	5
Q3UFS5	Uncharacterized protein OS=Mus musculus OX=10090 GN=Pltp PE=1 SV=1 - [Q3UFS5_MOUSE]	2.06352e+07	5.07822	4.87	2	2
A0A286YCX6	Trafficking protein particle complex 8 OS=Mus musculus OX=10090 GN=Trappc8 PE=1 SV=2 - [A0A286YCX6_MOUSE]	0		0
Q8BGA5	KRR1 small subunit processome component homolog OS=Mus musculus OX=10090 GN=Krr1 PE=2 SV=1 - [KRR1_MOUSE]	1.47263e+07	1.95792	2.37	1	1
A0A075B6D5	Immunoglobulin kappa chain variable 19-93 OS=Mus musculus OX=10090 GN=Igkv19-93 PE=1 SV=7 - [A0A075B6D5_MOUSE]	7.20148e+07	2.71881	14.04	1	1
Q60590	Alpha-1-acid glycoprotein 1 OS=Mus musculus OX=10090 GN=Orm1 PE=1 SV=1 - [A1AG1_MOUSE]	1.44332e+08	21.3284	11.59	2	8
Q8K288	Tumor necrosis factor alpha-induced protein 8-like protein 1 OS=Mus musculus OX=10090 GN=Tnfaip8l1 PE=1 SV=1 - [TP8L1_MOUSE]	0		0
Q3TT85	PseudoU_synth_1 domain-containing protein OS=Mus musculus OX=10090 GN=Pus1 PE=2 SV=1 - [Q3TT85_MOUSE]	0		0
Q9CY16	28S ribosomal protein S28, mitochondrial OS=Mus musculus OX=10090 GN=Mrps28 PE=1 SV=1 - [RT28_MOUSE]	0		0
D3YX34	Dynactin subunit 1 OS=Mus musculus OX=10090 GN=Dctn1 PE=1 SV=1 - [D3YX34_MOUSE]	0		0
A0A2I3BRQ3	Inter-alpha-trypsin inhibitor heavy chain H3 OS=Mus musculus OX=10090 GN=Itih3 PE=1 SV=1 - [A0A2I3BRQ3_MOUSE]	3.22333e+07	12.7058	14.02	6	9
Q3UDJ2	Uncharacterized protein OS=Mus musculus OX=10090 GN=Sgpl1 PE=2 SV=1 - [Q3UDJ2_MOUSE]	0		0
Q9CYD3	Cartilage-associated protein OS=Mus musculus OX=10090 GN=Crtap PE=1 SV=3 - [CRTAP_MOUSE]	0		0
P01642	Ig kappa chain V-V region L7 (Fragment) OS=Mus musculus OX=10090 GN=Gm10881 PE=1 SV=1 - [KV5A9_MOUSE]	6.66533e+07	2.77813	10.43	1	1
A0A0B4J1J2	Immunoglobulin kappa chain variable 5-43 (Fragment) OS=Mus musculus OX=10090 GN=Igkv5-43 PE=1 SV=1 - [A0A0B4J1J2_MOUSE]	6.66533e+07	2.77813	10.43	1	1
Q8BH80	Vesicle-associated membrane protein, associated protein B and C OS=Mus musculus OX=10090 GN=Vapb PE=1 SV=1 - [Q8BH80_MOUSE]	2.42133e+07	5.1692	10.29	2	2
D3Z5G7	Carboxylic ester hydrolase OS=Mus musculus OX=10090 GN=Ces1b PE=1 SV=1 - [D3Z5G7_MOUSE]	1.29287e+09	95.294	20.99	10	48
Q8CB17	Uncharacterized protein OS=Mus musculus OX=10090 GN=Fetub PE=2 SV=1 - [Q8CB17_MOUSE]	6.50685e+07	8.14765	18.56	5	6
P19536	Cytochrome c oxidase subunit 5B, mitochondrial OS=Mus musculus OX=10090 GN=Cox5b PE=1 SV=1 - [COX5B_MOUSE]	0		0
Q6NS54	Na(+)/H(+) exchange regulatory cofactor NHE-RF OS=Mus musculus OX=10090 GN=Slc9a3r2 PE=1 SV=1 - [Q6NS54_MOUSE]	0		0
A0A0N4SVL8	Multimerin-1 OS=Mus musculus OX=10090 GN=Mmrn1 PE=1 SV=1 - [A0A0N4SVL8_MOUSE]	1.03313e+08	27.1315	10.42	10	11
M0QWF7	Predicted gene 2042 (Fragment) OS=Mus musculus OX=10090 GN=Gm2042 PE=4 SV=1 - [M0QWF7_MOUSE]	1.41192e+09	2.01136	23.4	1	1
Q3UEM7	Fibrinogen C-terminal domain-containing protein OS=Mus musculus OX=10090 GN=Fgg PE=1 SV=1 - [Q3UEM7_MOUSE]	0		0
Q8VEI1	Cct6a protein OS=Mus musculus OX=10090 GN=Cct6a PE=2 SV=1 - [Q8VEI1_MOUSE]	7.16545e+06	1.98993	7.46	2	2
Q8JZN5	Complex I assembly factor ACAD9, mitochondrial OS=Mus musculus OX=10090 GN=Acad9 PE=1 SV=2 - [ACAD9_MOUSE]	0		0
Q9DBG5	Perilipin-3 OS=Mus musculus OX=10090 GN=Plin3 PE=1 SV=1 - [PLIN3_MOUSE]	0		0
A2AFJ1	Histone-binding protein RBBP7 OS=Mus musculus OX=10090 GN=Rbbp7 PE=1 SV=1 - [A2AFJ1_MOUSE]	0		0
A2AQ07	Tubulin beta-1 chain OS=Mus musculus OX=10090 GN=Tubb1 PE=1 SV=1 - [TBB1_MOUSE]	0		0
Q8VCY3	cDNA sequence BC089597 OS=Mus musculus OX=10090 GN=Rdh16f2 PE=2 SV=1 - [Q8VCY3_MOUSE]	0		0
A0A1W2P7Q1	Exonuclease 3'-5' domain-containing protein 2 (Fragment) OS=Mus musculus OX=10090 GN=Exd2 PE=1 SV=1 - [A0A1W2P7Q1_MOUSE]	0
Q9DC51	Guanine nucleotide-binding protein G(i) subunit alpha-3 OS=Mus musculus OX=10090 GN=Gnai3 PE=1 SV=3 - [GNAI3_MOUSE]	1.75107e+08	2.60849	3.11	1	1
B1ASP2	Tyrosine-protein kinase OS=Mus musculus OX=10090 GN=Jak1 PE=1 SV=1 - [B1ASP2_MOUSE]	0		0
Q8BP92	Reticulocalbin-2 OS=Mus musculus OX=10090 GN=Rcn2 PE=1 SV=1 - [RCN2_MOUSE]	0		0
Q8QZY9	Splicing factor 3B subunit 4 OS=Mus musculus OX=10090 GN=Sf3b4 PE=1 SV=1 - [SF3B4_MOUSE]	0		0
P51658	Estradiol 17-beta-dehydrogenase 2 OS=Mus musculus OX=10090 GN=Hsd17b2 PE=1 SV=2 - [DHB2_MOUSE]	1.02759e+07	0	3.67	2	2
Q58E49	Histone deacetylase OS=Mus musculus OX=10090 GN=Hdac1 PE=2 SV=1 - [Q58E49_MOUSE]	0		0
E0CXZ9	K(+) channel subunit beta-1 OS=Mus musculus OX=10090 GN=Kcnab2 PE=1 SV=2 - [E0CXZ9_MOUSE]	0		0
D3Z2K2	28S ribosomal protein S14, mitochondrial OS=Mus musculus OX=10090 GN=Mrps14 PE=1 SV=1 - [D3Z2K2_MOUSE]	0		0
P50285	Dimethylaniline monooxygenase [N-oxide-forming] 1 OS=Mus musculus OX=10090 GN=Fmo1 PE=1 SV=1 - [FMO1_MOUSE]	0		0
Q3US15	NAD(P)-dependent steroid dehydrogenase-like protein OS=Mus musculus OX=10090 GN=Nsdhl PE=1 SV=1 - [Q3US15_MOUSE]	0		0
Q3U276	Succinate dehydrogenase assembly factor 1, mitochondrial OS=Mus musculus OX=10090 GN=Sdhaf1 PE=1 SV=1 - [SDHF1_MOUSE]	35748622	1.60008	5.93	1	1
Q8BYL4	Tyrosine--tRNA ligase, mitochondrial OS=Mus musculus OX=10090 GN=Yars2 PE=1 SV=2 - [SYYM_MOUSE]	0		0
P63101	14-3-3 protein zeta/delta OS=Mus musculus OX=10090 GN=Ywhaz PE=1 SV=1 - [1433Z_MOUSE]	2.73277e+07	7.31415	9.8	2	3
A0A2I3BQS8	Uncharacterized protein OS=Mus musculus OX=10090 PE=4 SV=1 - [A0A2I3BQS8_MOUSE]	0		0
Q9D0D3	Poly(A) RNA polymerase, mitochondrial OS=Mus musculus OX=10090 GN=Mtpap PE=1 SV=1 - [PAPD1_MOUSE]	0		0
Q9D7N9	Adipocyte plasma membrane-associated protein OS=Mus musculus OX=10090 GN=Apmap PE=1 SV=1 - [APMAP_MOUSE]	0		0
P59999	Actin-related protein 2/3 complex subunit 4 OS=Mus musculus OX=10090 GN=Arpc4 PE=1 SV=3 - [ARPC4_MOUSE]	1.71087e+07	1.98794	11.31	2	2
Q9DCD9	Uncharacterized protein OS=Mus musculus OX=10090 PE=2 SV=1 - [Q9DCD9_MOUSE]	219596701	9.89807	5.63	1	4
Q9R0H5	Keratin, type II cytoskeletal 71 OS=Mus musculus OX=10090 GN=Krt71 PE=1 SV=1 - [K2C71_MOUSE]	2.26886e+10	313.519	13.36	5	116
P07744	Keratin, type II cytoskeletal 4 OS=Mus musculus OX=10090 GN=Krt4 PE=1 SV=2 - [K2C4_MOUSE]	3.77073e+09	140.525	6.48	8	60
Q99P72-5	Isoform B of Reticulon-4 OS=Mus musculus OX=10090 GN=Rtn4 - [RTN4_MOUSE]	0		0
P14576	Signal recognition particle 54 kDa protein OS=Mus musculus OX=10090 GN=Srp54 PE=1 SV=2 - [SRP54_MOUSE]	0		0
A0A0R4J1N8	Retinol dehydrogenase 13 OS=Mus musculus OX=10090 GN=Rdh13 PE=1 SV=1 - [A0A0R4J1N8_MOUSE]	0		0
Q91VE6	MKI67 FHA domain-interacting nucleolar phosphoprotein OS=Mus musculus OX=10090 GN=Nifk PE=1 SV=1 - [MK67I_MOUSE]	0		0
G3X922	DnaJ heat shock protein family (Hsp40) member C13 OS=Mus musculus OX=10090 GN=Dnajc13 PE=1 SV=1 - [G3X922_MOUSE]	0		0
P49718	DNA replication licensing factor MCM5 OS=Mus musculus OX=10090 GN=Mcm5 PE=1 SV=2 - [MCM5_MOUSE]	14728458	1.7789	1.77	1	1
Q8VCR2-2	Isoform 2 of 17-beta-hydroxysteroid dehydrogenase 13 OS=Mus musculus OX=10090 GN=Hsd17b13 - [DHB13_MOUSE]	3.04658e+07	2.37054	7	2	2
Q8BGZ7	Keratin, type II cytoskeletal 75 OS=Mus musculus OX=10090 GN=Krt75 PE=1 SV=1 - [K2C75_MOUSE]	1.3151e+10	675.23	22.32	16	270
Q3TNE5	IRG-type G domain-containing protein OS=Mus musculus OX=10090 GN=Irgm2 PE=2 SV=1 - [Q3TNE5_MOUSE]	0		0
G3UY98	N6-adenosine-methyltransferase subunit METTL3 OS=Mus musculus OX=10090 GN=Mettl3 PE=1 SV=1 - [G3UY98_MOUSE]	0		0
A2NW55	E8 variable heavy chain (Fragment) OS=Mus musculus OX=10090 PE=2 SV=1 - [A2NW55_MOUSE]	1178876270	5.40975	5.98	1	4
K7THH3	IgM heavy chain variable region (Fragment) OS=Mus musculus OX=10090 PE=2 SV=1 - [K7THH3_MOUSE]	219596701	9.89807	22.22	1	5
P0DP27	Calmodulin-2 OS=Mus musculus OX=10090 GN=Calm2 PE=1 SV=1 - [CALM2_MOUSE]	3.88289e+07	12.9081	22.15	2	4
E9PWE9	Tyrosine-protein kinase OS=Mus musculus OX=10090 GN=Syk PE=1 SV=1 - [E9PWE9_MOUSE]	0		0
Q3TFF0	Uncharacterized protein OS=Mus musculus OX=10090 GN=Dnaja2 PE=2 SV=1 - [Q3TFF0_MOUSE]	0		0
Q80SX2	C4b-binding protein alpha-chain OS=Mus musculus OX=10090 GN=C4bp PE=2 SV=1 - [Q80SX2_MOUSE]	0		0
Q8HWB2	Histocompatibility 2, Q region locus 4 OS=Mus musculus OX=10090 GN=H2-Q4 PE=1 SV=1 - [Q8HWB2_MOUSE]	31773411	1.9477	2.82	1	1
Q9CY57-5	Isoform 5 of Chromatin target of PRMT1 protein OS=Mus musculus OX=10090 GN=Chtop - [CHTOP_MOUSE]	2.12073e+07	0	9.04	1	1
Q3TZW9	Tyrosine-protein phosphatase non-receptor type OS=Mus musculus OX=10090 GN=Ptpn1 PE=1 SV=1 - [Q3TZW9_MOUSE]	0		0
Q71LX8	Heat shock protein 84b OS=Mus musculus OX=10090 GN=Hsp90ab1 PE=1 SV=1 - [Q71LX8_MOUSE]	4.11913e+06	0	1.66	1	1
Q3TNA0	Uncharacterized protein OS=Mus musculus OX=10090 GN=Cyp4b1 PE=1 SV=1 - [Q3TNA0_MOUSE]	5.10921e+07	9.76832	8.61	4	4
Q3UF24	Calcium-activated neutral proteinase 1 (Fragment) OS=Mus musculus OX=10090 GN=Capn1 PE=2 SV=1 - [Q3UF24_MOUSE]	0		0
Q64369	Y-box binding protein (Fragment) OS=Mus musculus OX=10090 GN=Igf2bp3 PE=2 SV=1 - [Q64369_MOUSE]	5.27199e+07	12.3212	12.04	3	6
A0PJE6	Pccb protein (Fragment) OS=Mus musculus OX=10090 GN=Pccb PE=2 SV=1 - [A0PJE6_MOUSE]	7.04036e+06	0	2.6	1	1
Q9R118	Serine protease HTRA1 OS=Mus musculus OX=10090 GN=Htra1 PE=1 SV=2 - [HTRA1_MOUSE]	2.23776e+07	2.77347	4.38	2	2
E9Q175	Unconventional myosin-6 OS=Mus musculus OX=10090 GN=Myo6 PE=1 SV=1 - [E9Q175_MOUSE]	0		0
Q5SW83	Uncharacterized protein OS=Mus musculus OX=10090 GN=Actr2 PE=1 SV=1 - [Q5SW83_MOUSE]	0		0
Q9CRV6	UBZ4-type domain-containing protein (Fragment) OS=Mus musculus OX=10090 GN=Polk PE=2 SV=1 - [Q9CRV6_MOUSE]	0
A2AE15	Complement factor properdin OS=Mus musculus OX=10090 GN=Cfp PE=2 SV=1 - [A2AE15_MOUSE]	1.35524e+08	21.9809	12.72	5	13
Q3TLL6	RNA helicase OS=Mus musculus OX=10090 GN=Eif4a1 PE=2 SV=1 - [Q3TLL6_MOUSE]	1.68396e+07	2.37811	5.22	1	1
P62267	40S ribosomal protein S23 OS=Mus musculus OX=10090 GN=Rps23 PE=1 SV=3 - [RS23_MOUSE]	0		0
Q9Z1P7	KN motif and ankyrin repeat domain-containing protein 3 OS=Mus musculus OX=10090 GN=Kank3 PE=1 SV=1 - [KANK3_MOUSE]	0		0
Q9CY30	Uncharacterized protein OS=Mus musculus OX=10090 GN=Nt5dc2 PE=2 SV=1 - [Q9CY30_MOUSE]	0		0
B1AQ75	Keratin, type I cuticular Ha6 OS=Mus musculus OX=10090 GN=Krt36 PE=1 SV=1 - [KRT36_MOUSE]	23535525986	26.2298	1.48	1	14
Q9Z1R9	Protease, serine 1 (trypsin 1) OS=Mus musculus OX=10090 GN=Prss1 PE=1 SV=1 - [Q9Z1R9_MOUSE]	9.4773e+09	201.479	19.11	5	85
Q8C2T9	Uncharacterized protein OS=Mus musculus OX=10090 GN=Ik PE=2 SV=1 - [Q8C2T9_MOUSE]	0		0
Q8C9M6	39S ribosomal protein L33, mitochondrial OS=Mus musculus OX=10090 PE=2 SV=1 - [Q8C9M6_MOUSE]	0		0
Q8CFB4	Guanylate-binding protein 5 OS=Mus musculus OX=10090 GN=Gbp5 PE=1 SV=2 - [GBP5_MOUSE]	0		0
Q3UBR8	Mitochondrial import inner membrane translocase subunit TIM17 OS=Mus musculus OX=10090 GN=Timm17b PE=2 SV=1 - [Q3UBR8_MOUSE]	0		0
K7T9N8	IgA heavy chain variable region (Fragment) OS=Mus musculus OX=10090 PE=2 SV=1 - [K7T9N8_MOUSE]	362806274	8.33928	21.43	1	3
Q3UAC4	RNA helicase OS=Mus musculus OX=10090 GN=Ddx41 PE=2 SV=1 - [Q3UAC4_MOUSE]	0		0
Q9CRH9	Aldedh domain-containing protein (Fragment) OS=Mus musculus OX=10090 GN=Aldh9a1 PE=2 SV=1 - [Q9CRH9_MOUSE]	0
Q9Z2T6	Keratin, type II cuticular Hb5 OS=Mus musculus OX=10090 GN=Krt85 PE=1 SV=2 - [KRT85_MOUSE]	1.95765e+09	130.69	5.72	3	49
Q3UEJ8	Sarcosine oxidase OS=Mus musculus OX=10090 GN=Pipox PE=1 SV=1 - [Q3UEJ8_MOUSE]	0		0
A0A1L1SUN1	60S ribosomal protein L29 (Fragment) OS=Mus musculus OX=10090 GN=Rpl29 PE=1 SV=1 - [A0A1L1SUN1_MOUSE]	0		0
E0CZ84	Cerebral cavernous malformations protein 2 homolog (Fragment) OS=Mus musculus OX=10090 GN=Ccm2 PE=1 SV=1 - [E0CZ84_MOUSE]	0		0
Q80XK7	Vacuolar protein sorting 33A (Yeast) OS=Mus musculus OX=10090 GN=Vps33a PE=2 SV=1 - [Q80XK7_MOUSE]	0		0
Q0VGU0	SAR1 gene homolog B (S. cerevisiae) OS=Mus musculus OX=10090 GN=Sar1b PE=1 SV=1 - [Q0VGU0_MOUSE]	0		0
Q3UJP4	T-complex protein 1 subunit gamma OS=Mus musculus OX=10090 GN=Cct3 PE=2 SV=1 - [Q3UJP4_MOUSE]	0		0
Q9CPN9	RIKEN cDNA 2210010C04 gene OS=Mus musculus OX=10090 GN=2210010C04Rik PE=1 SV=1 - [Q9CPN9_MOUSE]	1.19355e+09	26.0285	4.86	1	10
Q3UV17	Keratin, type II cytoskeletal 2 oral OS=Mus musculus OX=10090 GN=Krt76 PE=1 SV=1 - [K22O_MOUSE]	1.15353e+10	160.157	12.96	12	76
Q6IMF0	Keratin, type II cuticular 87 OS=Mus musculus OX=10090 GN=Krt87 PE=2 SV=2 - [KRT87_MOUSE]	13651100	0	1.41	1	1
D3Z5K6	Mitochondrial import inner membrane translocase subunit TIM14 OS=Mus musculus OX=10090 GN=Dnajc19 PE=1 SV=1 - [D3Z5K6_MOUSE]	21956416	2.56195	12.73	1	1
Q542M5	Galectin OS=Mus musculus OX=10090 GN=Lgals8 PE=1 SV=1 - [Q542M5_MOUSE]	0		0
Q8R035	Peptidyl-tRNA hydrolase ICT1, mitochondrial OS=Mus musculus OX=10090 GN=Mrpl58 PE=1 SV=1 - [ICT1_MOUSE]	0		0
Q8C079-3	Isoform 3 of Striatin-interacting protein 1 OS=Mus musculus OX=10090 GN=Strip1 - [STRP1_MOUSE]	0		0
B1AWE0	Clathrin light chain OS=Mus musculus OX=10090 GN=Clta PE=1 SV=1 - [B1AWE0_MOUSE]	0	0	4.17	1	1
Q9CZP5	Mitochondrial chaperone BCS1 OS=Mus musculus OX=10090 GN=Bcs1l PE=1 SV=1 - [BCS1_MOUSE]	0		0
F8WJG3	Transformer-2 protein homolog beta OS=Mus musculus OX=10090 GN=Tra2b PE=1 SV=1 - [F8WJG3_MOUSE]	0
Q059V7	Cathepsin G OS=Mus musculus OX=10090 GN=Ctsg PE=2 SV=1 - [Q059V7_MOUSE]	0		0
P35441	Thrombospondin-1 OS=Mus musculus OX=10090 GN=Thbs1 PE=1 SV=1 - [TSP1_MOUSE]	2.47277e+07	8.46504	5.04	3	3
Q91WN4-2	Isoform 2 of Kynurenine 3-monooxygenase OS=Mus musculus OX=10090 GN=Kmo - [KMO_MOUSE]	5.32359e+07	4.55818	4.49	2	2
A0A494B947	Splicing factor U2AF 35 kDa subunit (Fragment) OS=Mus musculus OX=10090 GN=U2af1 PE=1 SV=1 - [A0A494B947_MOUSE]	0		0
Q9CQF8	Ribosomal protein 63, mitochondrial OS=Mus musculus OX=10090 GN=Mrpl57 PE=1 SV=1 - [RT63_MOUSE]	0		0
E9Q5B6	Heterogeneous nuclear ribonucleoprotein D0 (Fragment) OS=Mus musculus OX=10090 GN=Hnrnpd PE=1 SV=1 - [E9Q5B6_MOUSE]	0		0
Q4JFI8	Pentaxin OS=Mus musculus OX=10090 GN=Apcs PE=1 SV=1 - [Q4JFI8_MOUSE]	2.50096e+08	1.63903	2.68	1	1
E9PWM4	2-hydroxyacyl-CoA lyase 1 OS=Mus musculus OX=10090 GN=Hacl1 PE=1 SV=1 - [E9PWM4_MOUSE]	0		0
Q9ER38	Torsin-3A OS=Mus musculus OX=10090 GN=Tor3a PE=1 SV=2 - [TOR3A_MOUSE]	0		0
Q3TRW5	Uncharacterized protein OS=Mus musculus OX=10090 GN=Slc38a1 PE=2 SV=1 - [Q3TRW5_MOUSE]	0		0
Q3TFA9	Uncharacterized protein OS=Mus musculus OX=10090 GN=Tmod3 PE=2 SV=1 - [Q3TFA9_MOUSE]	43174725	1.61443	2.27	1	1
A2A6T1	Cerebellar degeneration-related protein 2-like OS=Mus musculus OX=10090 GN=Cdr2l PE=1 SV=1 - [CDR2L_MOUSE]	0		0
Q8BSB7	Tissue factor pathway inhibitor OS=Mus musculus OX=10090 GN=Tfpi PE=1 SV=1 - [Q8BSB7_MOUSE]	5.437e+07	4.53021	8.94	2	2
E9PWS2	Pigment epithelium-derived factor OS=Mus musculus OX=10090 GN=Serpinf1 PE=1 SV=1 - [E9PWS2_MOUSE]	0
Q8BH35	Complement component C8 beta chain OS=Mus musculus OX=10090 GN=C8b PE=1 SV=1 - [CO8B_MOUSE]	9.72418e+06	8.64386	7.98	3	3
D3Z7C0	39S ribosomal protein L40, mitochondrial OS=Mus musculus OX=10090 GN=Mrpl40 PE=1 SV=1 - [D3Z7C0_MOUSE]	0		0
Q9EQI5	Chemokine subfamily B Cys-X-Cys OS=Mus musculus OX=10090 GN=Ppbp PE=1 SV=1 - [Q9EQI5_MOUSE]	1.24763e+08	2.608	9.73	1	1
Q02105	Complement C1q subcomponent subunit C OS=Mus musculus OX=10090 GN=C1qc PE=1 SV=2 - [C1QC_MOUSE]	3.49695e+07	5.22667	9.35	2	2
E9Q108	Serine (or cysteine) peptidase inhibitor, clade B, member 6a (Fragment) OS=Mus musculus OX=10090 GN=Serpinb6a PE=1 SV=8 - [E9Q108_MOUSE]	0		0
Q9D0F3	Protein ERGIC-53 OS=Mus musculus OX=10090 GN=Lman1 PE=1 SV=1 - [LMAN1_MOUSE]	2.67584e+07	2.39148	2.13	1	1
Q61750	JH-Cdelta locus (Fragment) OS=Mus musculus OX=10090 PE=4 SV=1 - [Q61750_MOUSE]	0
D3Z7Q2	Small integral membrane protein 20 OS=Mus musculus OX=10090 GN=Smim20 PE=1 SV=1 - [SIM20_MOUSE]	0		0
A0A075DC90	Cytochrome c oxidase subunit 2 OS=Mus musculus OX=10090 GN=COX2 PE=3 SV=1 - [A0A075DC90_MOUSE]	2.68679e+07	4.84013	13.22	2	2
B9EKL6	Protein tyrosine phosphatase 4a1 OS=Mus musculus OX=10090 GN=Ptp4a1 PE=1 SV=1 - [B9EKL6_MOUSE]	0		0
Q9JHH6	Carboxypeptidase B2 OS=Mus musculus OX=10090 GN=Cpb2 PE=1 SV=1 - [CBPB2_MOUSE]	18549225	2.00422	1.9	1	1
B1B0B1	Protein phosphatase 1D (Fragment) OS=Mus musculus OX=10090 GN=Ppm1d PE=1 SV=8 - [B1B0B1_MOUSE]	0		0
Q3TJN6	Sorting nexin OS=Mus musculus OX=10090 GN=Snx5 PE=2 SV=1 - [Q3TJN6_MOUSE]	0		0
Q8R4R6	Nucleoporin NUP35 OS=Mus musculus OX=10090 GN=Nup35 PE=1 SV=2 - [NUP35_MOUSE]	0		0
D3YWY6	Mitochondrial pyruvate carrier OS=Mus musculus OX=10090 GN=Mpc1 PE=1 SV=1 - [D3YWY6_MOUSE]	5.76644e+07	2.16386	20	2	2
Q4G0C2	Prss3 protein (Fragment) OS=Mus musculus OX=10090 GN=Prss3 PE=2 SV=1 - [Q4G0C2_MOUSE]	4.79802e+08	16.2001	20	4	7
Q9D0I4	Syntaxin-17 OS=Mus musculus OX=10090 GN=Stx17 PE=1 SV=1 - [STX17_MOUSE]	0		0
B2RXR1	Coiled-coil domain containing 88B OS=Mus musculus OX=10090 GN=Ccdc88b PE=2 SV=1 - [B2RXR1_MOUSE]	0		0
Q8R2Y8	Peptidyl-tRNA hydrolase 2, mitochondrial OS=Mus musculus OX=10090 GN=Ptrh2 PE=1 SV=1 - [PTH2_MOUSE]	1.11206e+07	0	8.29	1	1
Q9CQU8	Mitochondrial inner membrane protease subunit 1 OS=Mus musculus OX=10090 GN=Immp1l PE=1 SV=1 - [IMP1L_MOUSE]	0		0
Q6A0D4	Raftlin OS=Mus musculus OX=10090 GN=Rftn1 PE=1 SV=4 - [RFTN1_MOUSE]	3.48177e+06	2.38434	4.87	1	2
I6L985	Igh protein OS=Mus musculus OX=10090 GN=Igh PE=1 SV=1 - [I6L985_MOUSE]	1.65765e+08	38.8204	17.06	7	18
Q9D7S7-2	Isoform 2 of 60S ribosomal protein L22-like 1 OS=Mus musculus OX=10090 GN=Rpl22l1 - [RL22L_MOUSE]	0		0
Q9CQJ1	HIG1 domain family member 2A OS=Mus musculus OX=10090 GN=Higd2a PE=3 SV=1 - [HIG2A_MOUSE]	0		0
Q4FJL8	2'-phospho-ADP-ribosyl cyclase OS=Mus musculus OX=10090 GN=Cd38 PE=1 SV=1 - [Q4FJL8_MOUSE]	0		0
Q3TSQ1	Sodium/potassium-transporting ATPase subunit beta OS=Mus musculus OX=10090 GN=Atp1b1 PE=2 SV=1 - [Q3TSQ1_MOUSE]	0		0
Q3UCF2	Uncharacterized protein OS=Mus musculus OX=10090 GN=Cdc5l PE=1 SV=1 - [Q3UCF2_MOUSE]	8.82598e+06	2.04358	0.87	1	1
Q8K0U4	Heat shock 70 kDa protein 12A OS=Mus musculus OX=10090 GN=Hspa12a PE=1 SV=1 - [HS12A_MOUSE]	0		0
Q3TDS7	Calpain catalytic domain-containing protein OS=Mus musculus OX=10090 GN=Capn5 PE=2 SV=1 - [Q3TDS7_MOUSE]	2.77463e+07	3.79757	5	2	2
B7ZNJ1	Fibronectin OS=Mus musculus OX=10090 GN=Fn1 PE=1 SV=1 - [B7ZNJ1_MOUSE]	0		0
Q505A8	Ribosomal protein L39 OS=Mus musculus OX=10090 GN=Rpl39 PE=2 SV=1 - [Q505A8_MOUSE]	0		0
H3BLL4	Heterogeneous nuclear ribonucleoprotein K OS=Mus musculus OX=10090 GN=Hnrnpk PE=1 SV=1 - [H3BLL4_MOUSE]	0		0
Q99J99	3-mercaptopyruvate sulfurtransferase OS=Mus musculus OX=10090 GN=Mpst PE=1 SV=4 - [THTM_MOUSE]	0		0
Q8JZX4	Splicing factor 45 OS=Mus musculus OX=10090 GN=Rbm17 PE=1 SV=1 - [SPF45_MOUSE]	0		0
Q792Z1	Trypsin 10 OS=Mus musculus OX=10090 GN=Try10 PE=1 SV=1 - [Q792Z1_MOUSE]	2.01793e+09	201.434	18.7	3	50
Q7M754	Try10-like trypsinogen OS=Mus musculus OX=10090 GN=Gm5409 PE=2 SV=1 - [Q7M754_MOUSE]	537822143	48.3021	19.51	4	21
Q9Z2L2	Truncated hsp25 (Fragment) OS=Mus musculus OX=10090 GN=Hspb1 PE=2 SV=1 - [Q9Z2L2_MOUSE]	2.13832e+08	12.5773	19.51	1	3
Q8BNF8	Uncharacterized protein OS=Mus musculus OX=10090 GN=Vcp PE=2 SV=1 - [Q8BNF8_MOUSE]	2.62334e+07	11.8062	7.19	4	7
A0A0A6YWF5	Sodium-coupled neutral amino acid transporter 3 (Fragment) OS=Mus musculus OX=10090 GN=Slc38a3 PE=1 SV=1 - [A0A0A6YWF5_MOUSE]	0		0
Q9CVT6	Mitochondrial import inner membrane translocase subunit Tim21 (Fragment) OS=Mus musculus OX=10090 GN=Timm21 PE=2 SV=1 - [Q9CVT6_MOUSE]	0		0
P61804	Dolichyl-diphosphooligosaccharide--protein glycosyltransferase subunit DAD1 OS=Mus musculus OX=10090 GN=Dad1 PE=1 SV=3 - [DAD1_MOUSE]	53865550	2.30581	8.85	1	1
M1VB37	Metastasis-associated protein MTA1 isoform 7 OS=Mus musculus OX=10090 GN=Mta1 PE=2 SV=1 - [M1VB37_MOUSE]	0		0
Q99P30-3	Isoform 3 of Peroxisomal coenzyme A diphosphatase NUDT7 OS=Mus musculus OX=10090 GN=Nudt7 - [NUDT7_MOUSE]	0		0
A0A0U1RNL7	Protein-serine/threonine kinase OS=Mus musculus OX=10090 GN=Bckdk PE=1 SV=1 - [A0A0U1RNL7_MOUSE]	0		0
A0A075B5V8	Immunoglobulin heavy variable 1-47 OS=Mus musculus OX=10090 GN=Ighv1-47 PE=4 SV=1 - [A0A075B5V8_MOUSE]	0
P18528	Ig heavy chain V region 6.96 OS=Mus musculus OX=10090 PE=4 SV=1 - [HVM57_MOUSE]	1.63233e+07	2.31835	19.39	1	1
Q4FJX9	Superoxide dismutase OS=Mus musculus OX=10090 GN=Sod2 PE=1 SV=1 - [Q4FJX9_MOUSE]	0
B7ZWF1	RNA helicase OS=Mus musculus OX=10090 GN=Ddx3x PE=2 SV=1 - [B7ZWF1_MOUSE]	0		0
A0A0R4IZZ5	C-type lectin domain family 4 member F OS=Mus musculus OX=10090 GN=Clec4f PE=1 SV=1 - [A0A0R4IZZ5_MOUSE]	2.86748e+07	11.7515	10.4	4	4
Q922Z5	Abhd5 protein (Fragment) OS=Mus musculus OX=10090 GN=Abhd5 PE=2 SV=1 - [Q922Z5_MOUSE]	0		0
Q3UFY8	tRNA methyltransferase 10 homolog C OS=Mus musculus OX=10090 GN=Trmt10c PE=1 SV=2 - [TM10C_MOUSE]	0		0
Q3TRN7	Uncharacterized protein (Fragment) OS=Mus musculus OX=10090 GN=Gypa PE=2 SV=1 - [Q3TRN7_MOUSE]	297640752	9.11721	19.28	2	4
P10649	Glutathione S-transferase Mu 1 OS=Mus musculus OX=10090 GN=Gstm1 PE=1 SV=2 - [GSTM1_MOUSE]	0		0
Q8BWG8-2	Isoform 1B of Beta-arrestin-1 OS=Mus musculus OX=10090 GN=Arrb1 - [ARRB1_MOUSE]	0		0
Q9EP69	Phosphatidylinositol-3-phosphatase SAC1 OS=Mus musculus OX=10090 GN=Sacm1l PE=1 SV=1 - [SAC1_MOUSE]	0		0
Q3TFP0	Serine/arginine-rich-splicing factor 10 OS=Mus musculus OX=10090 GN=Srsf10 PE=1 SV=1 - [Q3TFP0_MOUSE]	0		0
Q8CHZ4	Cd209f protein (Fragment) OS=Mus musculus OX=10090 GN=Cd209f PE=2 SV=1 - [Q8CHZ4_MOUSE]	0
O09048	Glycine tyrosine-rich hair keratin protein OS=Mus musculus OX=10090 GN=1110025L11Rik PE=2 SV=1 - [O09048_MOUSE]	0
Q8BZ03	Serine/threonine-protein kinase D2 OS=Mus musculus OX=10090 GN=Prkd2 PE=1 SV=1 - [KPCD2_MOUSE]	0		0
Q8CA90	Histone H2A OS=Mus musculus OX=10090 GN=Macroh2a1 PE=2 SV=1 - [Q8CA90_MOUSE]	0		0
Q6IRT4	Eukaryotic translation initiation factor 3 subunit F OS=Mus musculus OX=10090 GN=Eif3f PE=2 SV=1 - [Q6IRT4_MOUSE]	0		0
A0A0R4J1N9	Transcription factor A, mitochondrial OS=Mus musculus OX=10090 GN=Tfam PE=1 SV=1 - [A0A0R4J1N9_MOUSE]	0		0
P97384	Annexin A11 OS=Mus musculus OX=10090 GN=Anxa11 PE=1 SV=2 - [ANX11_MOUSE]	25379280	5.17769	3.78	2	2
Q9CPY7-2	Isoform 2 of Cytosol aminopeptidase OS=Mus musculus OX=10090 GN=Lap3 - [AMPL_MOUSE]	0		0
Q78IK2	ATP synthase membrane subunit K, mitochondrial OS=Mus musculus OX=10090 GN=Atp5mk PE=1 SV=1 - [ATPMK_MOUSE]	0		0
A0A075B5K2	Immunoglobulin kappa chain variable 9-124 OS=Mus musculus OX=10090 GN=Igkv9-124 PE=1 SV=7 - [A0A075B5K2_MOUSE]	10124888	2.03769	18.95	1	1
A0A077S2U6	1,4-beta-N-acetylmuramidase C OS=Mus musculus OX=10090 GN=Lyz2 PE=1 SV=1 - [A0A077S2U6_MOUSE]	0		0
B2RPU5	TRAF3 interacting protein 3 OS=Mus musculus OX=10090 GN=Traf3ip3 PE=2 SV=1 - [B2RPU5_MOUSE]	0		0
Q9DBN5	Lon protease homolog 2, peroxisomal OS=Mus musculus OX=10090 GN=Lonp2 PE=1 SV=1 - [LONP2_MOUSE]	0		0
Q9CZ83	39S ribosomal protein L55, mitochondrial OS=Mus musculus OX=10090 GN=Mrpl55 PE=1 SV=1 - [RM55_MOUSE]	0		0
F8WI18	Phosphatidylinositol 4-phosphate 5-kinase type-1 alpha OS=Mus musculus OX=10090 GN=Pip5k1a PE=1 SV=1 - [F8WI18_MOUSE]	0		0
Q8BPB5	EGF-containing fibulin-like extracellular matrix protein 1 OS=Mus musculus OX=10090 GN=Efemp1 PE=1 SV=1 - [FBLN3_MOUSE]	0		0
Q8BGQ1-2	Isoform 2 of Spermatogenesis-defective protein 39 homolog OS=Mus musculus OX=10090 GN=Vipas39 - [SPE39_MOUSE]	0		0
Q9Z1Q0	PTB-associated splicing factor (Fragment) OS=Mus musculus OX=10090 GN=Sfpq PE=2 SV=1 - [Q9Z1Q0_MOUSE]	0		0
E9QLB2	Lysophospholipase-like protein 1 OS=Mus musculus OX=10090 GN=Lyplal1 PE=1 SV=1 - [E9QLB2_MOUSE]	0		0
Q6NV83-3	Isoform 3 of U2 snRNP-associated SURP motif-containing protein OS=Mus musculus OX=10090 GN=U2surp - [SR140_MOUSE]	0		0
A0A0N4SV88	Cytochrome P450 26B1 OS=Mus musculus OX=10090 GN=Cyp26b1 PE=1 SV=1 - [A0A0N4SV88_MOUSE]	0		0
Q9DBH5	Vesicular integral-membrane protein VIP36 OS=Mus musculus OX=10090 GN=Lman2 PE=1 SV=2 - [LMAN2_MOUSE]	0		0
E9Q748	Antileukoproteinase OS=Mus musculus OX=10090 GN=Slpi PE=1 SV=1 - [E9Q748_MOUSE]	0		0
A2A9C6	Mediator of RNA polymerase II transcription subunit 8 (Fragment) OS=Mus musculus OX=10090 GN=Med8 PE=1 SV=1 - [A2A9C6_MOUSE]	0
P62862	40S ribosomal protein S30 OS=Mus musculus OX=10090 GN=Fau PE=1 SV=1 - [RS30_MOUSE]	0		0
Q60994	Adiponectin OS=Mus musculus OX=10090 GN=Adipoq PE=1 SV=2 - [ADIPO_MOUSE]	4.91373e+07	12.9985	18.62	4	5
Q2HZ94	Macrophage mannose receptor 1 OS=Mus musculus OX=10090 GN=Mrc1 PE=1 SV=1 - [Q2HZ94_MOUSE]	2.12375e+07	2.5564	1.92	2	2
Q91VL2	Thrap3 protein (Fragment) OS=Mus musculus OX=10090 GN=Thrap3 PE=2 SV=1 - [Q91VL2_MOUSE]	0		0
A0A1B0GR84	Transmembrane protein 160 OS=Mus musculus OX=10090 GN=Tmem160 PE=1 SV=1 - [A0A1B0GR84_MOUSE]	1.02063e+08	1.829	18.57	1	1
Q9CPT5	Nucleolar protein 16 OS=Mus musculus OX=10090 GN=Nop16 PE=1 SV=1 - [NOP16_MOUSE]	0		0
Q3TDX2	Vesicle-fusing ATPase OS=Mus musculus OX=10090 GN=Vps4a PE=2 SV=1 - [Q3TDX2_MOUSE]	0		0
A0A087WR97	TAR DNA-binding protein 43 (Fragment) OS=Mus musculus OX=10090 GN=Tardbp PE=1 SV=1 - [A0A087WR97_MOUSE]	0		0
Q61805	Lipopolysaccharide-binding protein OS=Mus musculus OX=10090 GN=Lbp PE=1 SV=2 - [LBP_MOUSE]	4.4522e+07	12.6558	12.06	3	7
A0A0B6VMB2	MAb 31C6 heavy chain OS=Mus musculus OX=10090 GN=HC PE=4 SV=1 - [A0A0B6VMB2_MOUSE]	1.65765e+08	33.7434	15.43	6	15
Q8VED5	Keratin, type II cytoskeletal 79 OS=Mus musculus OX=10090 GN=Krt79 PE=1 SV=2 - [K2C79_MOUSE]	7781060105	258.436	9.04	8	104
Q497I4	Keratin, type I cuticular Ha5 OS=Mus musculus OX=10090 GN=Krt35 PE=1 SV=1 - [KRT35_MOUSE]	1.17716e+10	27.9952	3.52	2	15
Q9D9C1	Uncharacterized protein (Fragment) OS=Mus musculus OX=10090 GN=Atad1 PE=2 SV=2 - [Q9D9C1_MOUSE]	0		0
Q99L88	Beta-1-syntrophin OS=Mus musculus OX=10090 GN=Sntb1 PE=1 SV=4 - [SNTB1_MOUSE]	0		0
A0A1W2P865	Protein LLP homolog OS=Mus musculus OX=10090 GN=Llph PE=1 SV=1 - [A0A1W2P865_MOUSE]	0		0
Q9DB15	39S ribosomal protein L12, mitochondrial OS=Mus musculus OX=10090 GN=Mrpl12 PE=1 SV=2 - [RM12_MOUSE]	0		0
Q3TRC8	Arrestin_C domain-containing protein OS=Mus musculus OX=10090 GN=Arrb2 PE=2 SV=1 - [Q3TRC8_MOUSE]	0		0
Q9QUM0	Integrin alpha-IIb OS=Mus musculus OX=10090 GN=Itga2b PE=1 SV=2 - [ITA2B_MOUSE]	0		0
Q5SYD0	Unconventional myosin-Id OS=Mus musculus OX=10090 GN=Myo1d PE=1 SV=1 - [MYO1D_MOUSE]	0		0
Q9EQI8	39S ribosomal protein L46, mitochondrial OS=Mus musculus OX=10090 GN=Mrpl46 PE=1 SV=1 - [RM46_MOUSE]	0		0
Q91WL8-3	Isoform 3 of WW domain-containing oxidoreductase OS=Mus musculus OX=10090 GN=Wwox - [WWOX_MOUSE]	0		0
Q9D7E4	UPF0449 protein C19orf25 homolog OS=Mus musculus OX=10090 PE=1 SV=1 - [CS025_MOUSE]	0		0
A0A0M3HEP3	Lipoyl synthase, mitochondrial OS=Mus musculus OX=10090 GN=Lias PE=1 SV=1 - [A0A0M3HEP3_MOUSE]	0		0
Q3U6Y0	Protein kinase domain-containing protein OS=Mus musculus OX=10090 GN=Stk25 PE=2 SV=1 - [Q3U6Y0_MOUSE]	0		0
Q61703	Inter-alpha-trypsin inhibitor heavy chain H2 OS=Mus musculus OX=10090 GN=Itih2 PE=1 SV=1 - [ITIH2_MOUSE]	9.12839e+07	22.8854	14.06	7	12
F6TUL9	V-set and immunoglobulin domain-containing 4 OS=Mus musculus OX=10090 GN=Vsig4 PE=1 SV=1 - [F6TUL9_MOUSE]	0		0
A0A494BBD8	Annexin OS=Mus musculus OX=10090 GN=Anxa1 PE=1 SV=1 - [A0A494BBD8_MOUSE]	9.86033e+06	1.9644	8.28	2	2
Q9CYS6	Uncharacterized protein C2orf72 homolog OS=Mus musculus OX=10090 PE=1 SV=2 - [CB072_MOUSE]	64299809	3.21668	4.2	1	1
S4R2K0	Peptide deformylase OS=Mus musculus OX=10090 GN=Pdf PE=1 SV=1 - [S4R2K0_MOUSE]	0		0
Q924P6	VH186.2-D-J-C mu protein (Fragment) OS=Mus musculus OX=10090 GN=VH186.2-D-J-C mu PE=2 SV=1 - [Q924P6_MOUSE]	1178876270	5.40975	4.9	1	4
Q05AH4	Ttc4 protein OS=Mus musculus OX=10090 GN=Ttc4 PE=2 SV=1 - [Q05AH4_MOUSE]	0		0
B2RWV7	2310014H01Rik protein OS=Mus musculus OX=10090 GN=Ppp1r18 PE=2 SV=1 - [B2RWV7_MOUSE]	0		0
Q3U335	Mammalian sterile twenty 3 kinase OS=Mus musculus OX=10090 GN=Stk24 PE=1 SV=1 - [Q3U335_MOUSE]	0		0
Q3UWC2	Serum amyloid A protein OS=Mus musculus OX=10090 GN=Saa1 PE=2 SV=1 - [Q3UWC2_MOUSE]	0		0
A0A0U1RNX2	Distal membrane-arm assembly complex protein 2 (Fragment) OS=Mus musculus OX=10090 GN=Dmac2 PE=1 SV=1 - [A0A0U1RNX2_MOUSE]	0
B7ZNH8	F8 protein OS=Mus musculus OX=10090 GN=F8 PE=2 SV=1 - [B7ZNH8_MOUSE]	6.77608e+07	37.8942	8.86	13	15
P28666	Murinoglobulin-2 OS=Mus musculus OX=10090 GN=Mug2 PE=1 SV=2 - [MUG2_MOUSE]	2.96276e+08	68.6613	11.85	13	33
Q548T0	Syntaxin binding protein Munc18-2 OS=Mus musculus OX=10090 GN=Stxbp2 PE=1 SV=1 - [Q548T0_MOUSE]	0		0
O08599	Syntaxin-binding protein 1 OS=Mus musculus OX=10090 GN=Stxbp1 PE=1 SV=2 - [STXB1_MOUSE]	0		0
Q545I9	Protein S100 OS=Mus musculus OX=10090 GN=S100a6 PE=1 SV=1 - [Q545I9_MOUSE]	3.20041e+07	1.75742	8.99	1	1
Q3V383	RFX1_trans_act domain-containing protein OS=Mus musculus OX=10090 PE=2 SV=1 - [Q3V383_MOUSE]	0		0
Q8BFZ9	Erlin-2 OS=Mus musculus OX=10090 GN=Erlin2 PE=1 SV=1 - [ERLN2_MOUSE]	0	2.36774	3.53	1	1
Q921Y2	U3 small nucleolar ribonucleoprotein protein IMP3 OS=Mus musculus OX=10090 GN=Imp3 PE=2 SV=1 - [IMP3_MOUSE]	0		0
E9PVA6	ARF GTPase-activating protein GIT2 OS=Mus musculus OX=10090 GN=Git2 PE=1 SV=1 - [E9PVA6_MOUSE]	0		0
Q9QUK9	TESP4 OS=Mus musculus OX=10090 GN=Try5 PE=1 SV=1 - [Q9QUK9_MOUSE]	3.59352e+10	9.4758	13.41	3	5
F7CUQ1	Bcl-2 homologous antagonist/killer OS=Mus musculus OX=10090 GN=Bak1 PE=1 SV=2 - [F7CUQ1_MOUSE]	0
O89020	Afamin OS=Mus musculus OX=10090 GN=Afm PE=1 SV=2 - [AFAM_MOUSE]	1.151e+08	17.2622	15.79	7	10
Q6F4J1	Tubulin gamma chain OS=Mus musculus OX=10090 GN=Tubg1 PE=1 SV=1 - [Q6F4J1_MOUSE]	0		0
Q60597	2-oxoglutarate dehydrogenase, mitochondrial OS=Mus musculus OX=10090 GN=Ogdh PE=1 SV=3 - [ODO1_MOUSE]	0		0
Q8CFG8	Complement C1s-B subcomponent OS=Mus musculus OX=10090 GN=C1sb PE=2 SV=1 - [CS1B_MOUSE]	0		0
Q811L7	Heterogeneous nuclear ribonucleoprotein H1 OS=Mus musculus OX=10090 GN=Hnrnph1 PE=1 SV=2 - [Q811L7_MOUSE]	0		0
Q9DCY1	Peptidyl-prolyl cis-trans isomerase OS=Mus musculus OX=10090 GN=Ppib PE=1 SV=1 - [Q9DCY1_MOUSE]	0
E9PXS9	ESCRT-II complex subunit VPS25 OS=Mus musculus OX=10090 GN=Vps25 PE=1 SV=1 - [E9PXS9_MOUSE]	0
A0A2Z4SXH6	MHC class II antigen D (Fragment) OS=Mus musculus OX=10090 GN=H2-D1 PE=3 SV=1 - [A0A2Z4SXH6_MOUSE]	0		0
D3Z5I1	Zinc finger CCCH-type antiviral protein 1 OS=Mus musculus OX=10090 GN=Zc3hav1 PE=1 SV=1 - [D3Z5I1_MOUSE]	7.86137e+06	1.74527	1	1	1
J7NUP1	Interferon-gamma-inducible GTPase Ifggd3 protein OS=Mus musculus OX=10090 GN=Irgm1 PE=1 SV=1 - [J7NUP1_MOUSE]	0		0
E9Q7G1	Transmembrane p24-trafficking protein 7 OS=Mus musculus OX=10090 GN=Tmed7 PE=1 SV=1 - [E9Q7G1_MOUSE]	0		0
O55143-2	Isoform 2 of Sarcoplasmic/endoplasmic reticulum calcium ATPase 2 OS=Mus musculus OX=10090 GN=Atp2a2 - [AT2A2_MOUSE]	0		0
Q8C1Y6	Signal recognition particle 54 kDa protein OS=Mus musculus OX=10090 GN=Srp54c PE=2 SV=1 - [Q8C1Y6_MOUSE]	0		0
Q3TDG9	t-SNARE coiled-coil homology domain-containing protein OS=Mus musculus OX=10090 GN=Stx12 PE=2 SV=1 - [Q3TDG9_MOUSE]	0		0
Q3TUK6	mRNA-capping enzyme OS=Mus musculus OX=10090 GN=Rngtt PE=2 SV=1 - [Q3TUK6_MOUSE]	0		0
Q3TS44	Proteasome subunit alpha type OS=Mus musculus OX=10090 GN=Psma1 PE=1 SV=1 - [Q3TS44_MOUSE]	2.43184e+07	4.7772	8.75	2	2
Q3TIR1-3	Isoform 3 of Trafficking protein particle complex subunit 13 OS=Mus musculus OX=10090 GN=Trappc13 - [TPC13_MOUSE]	0		0
Q9CXR1	Dehydrogenase/reductase SDR family member 7 OS=Mus musculus OX=10090 GN=Dhrs7 PE=1 SV=2 - [DHRS7_MOUSE]	0		0
Q8R0N6-2	Isoform 2 of Hydroxyacid-oxoacid transhydrogenase, mitochondrial OS=Mus musculus OX=10090 GN=Adhfe1 - [HOT_MOUSE]	0		0
P48678-2	Isoform C of Prelamin-A/C OS=Mus musculus OX=10090 GN=Lmna - [LMNA_MOUSE]	47600480	2.47203	1.92	1	1
Q9CQS6	Gastrokine-2 OS=Mus musculus OX=10090 GN=Gkn2 PE=1 SV=1 - [GKN2_MOUSE]	0		0
Q4FJR9	G1p2 protein OS=Mus musculus OX=10090 GN=Isg15 PE=1 SV=1 - [Q4FJR9_MOUSE]	0		0
A0A5F8MPY2	60S acidic ribosomal protein P2 OS=Mus musculus OX=10090 GN=Rplp2-ps1 PE=3 SV=1 - [A0A5F8MPY2_MOUSE]	59373420	0	6.96	1	1
A0A0D4DAH6	Immunglobulin light chain variable region (Fragment) OS=Mus musculus OX=10090 PE=2 SV=1 - [A0A0D4DAH6_MOUSE]	0
X5J4V9	IgA heavy chain VDJ region (Fragment) OS=Mus musculus OX=10090 PE=2 SV=1 - [X5J4V9_MOUSE]	0		0
D3YY73	Histone deacetylase complex subunit SAP18 OS=Mus musculus OX=10090 GN=Sap18 PE=1 SV=1 - [D3YY73_MOUSE]	0		0
Q0PD62	Ras-related protein Rab-3 OS=Mus musculus OX=10090 GN=Rab3b PE=1 SV=1 - [Q0PD62_MOUSE]	4.40816e+08	8.57123	8.68	2	4
P61922-2	Isoform 2 of 4-aminobutyrate aminotransferase, mitochondrial OS=Mus musculus OX=10090 GN=Abat - [GABT_MOUSE]	0		0
Q3V1T4	Prolyl 3-hydroxylase 1 OS=Mus musculus OX=10090 GN=P3h1 PE=1 SV=2 - [P3H1_MOUSE]	0		0
Q80YG4	SEC63 OS=Mus musculus OX=10090 GN=Sec63 PE=2 SV=1 - [Q80YG4_MOUSE]	0		0
Q501J7-2	Isoform 2 of Phosphatase and actin regulator 4 OS=Mus musculus OX=10090 GN=Phactr4 - [PHAR4_MOUSE]	0		0
Q8BLM5	Uncharacterized protein OS=Mus musculus OX=10090 GN=Tmed9 PE=2 SV=1 - [Q8BLM5_MOUSE]	0		0
Q3V3W7	TGc domain-containing protein OS=Mus musculus OX=10090 GN=F13a1 PE=2 SV=1 - [Q3V3W7_MOUSE]	8.53371e+07	12.8831	7.1	4	5
Q60972	Histone-binding protein RBBP4 OS=Mus musculus OX=10090 GN=Rbbp4 PE=1 SV=5 - [RBBP4_MOUSE]	0		0
E9Q453	Tropomyosin alpha-1 chain OS=Mus musculus OX=10090 GN=Tpm1 PE=1 SV=1 - [E9Q453_MOUSE]	1.11004e+07	2.81529	8.98	3	3
Q8VI47	ATP-binding cassette sub-family C member 2 OS=Mus musculus OX=10090 GN=Abcc2 PE=1 SV=2 - [MRP2_MOUSE]	2.88468e+07	14.8357	6.09	6	7
G3XA66	Metaxin-1 (Fragment) OS=Mus musculus OX=10090 GN=Mtx1 PE=1 SV=1 - [G3XA66_MOUSE]	0		0
P49722	Proteasome subunit alpha type-2 OS=Mus musculus OX=10090 GN=Psma2 PE=1 SV=3 - [PSA2_MOUSE]	1.55958e+07	2.89099	17.09	2	2
A0A2R8VHN2	Methyltransferase-like 7A1 (Fragment) OS=Mus musculus OX=10090 GN=Mettl7a1 PE=4 SV=1 - [A0A2R8VHN2_MOUSE]	0		0
Q501J2	Adenine nucleotide translocase lysine N-methyltransferase OS=Mus musculus OX=10090 GN=Antkmt PE=1 SV=1 - [ANKMT_MOUSE]	0
Q64726	Zinc-alpha-2-glycoprotein OS=Mus musculus OX=10090 GN=Azgp1 PE=1 SV=2 - [ZA2G_MOUSE]	21458318	2.15771	9.45	2	2
P34927	Asialoglycoprotein receptor 1 OS=Mus musculus OX=10090 GN=Asgr1 PE=1 SV=4 - [ASGR1_MOUSE]	0		0
F6SH61	C-Jun-amino-terminal kinase-interacting protein 4 (Fragment) OS=Mus musculus OX=10090 GN=Spag9 PE=1 SV=1 - [F6SH61_MOUSE]	0		0
A0A077S9N1	1,4-beta-N-acetylmuramidase C OS=Mus musculus OX=10090 GN=Lyz1 PE=3 SV=1 - [A0A077S9N1_MOUSE]	0		0
Q9CYL5	Golgi-associated plant pathogenesis-related protein 1 OS=Mus musculus OX=10090 GN=Glipr2 PE=1 SV=3 - [GAPR1_MOUSE]	0		0
B7ZNU6	Keratinocyte differentiation-associated protein OS=Mus musculus OX=10090 GN=Krtdap PE=1 SV=1 - [B7ZNU6_MOUSE]	0
Q80T19	Hepcidin-2 OS=Mus musculus OX=10090 GN=Hamp2 PE=2 SV=1 - [HEPC2_MOUSE]	0
Q8BUT2	Dynamin GTPase OS=Mus musculus OX=10090 GN=Dnm3 PE=2 SV=1 - [Q8BUT2_MOUSE]	0		0
Q6ZZ98	MHC class II antigen (Fragment) OS=Mus musculus OX=10090 GN=H2Aa PE=4 SV=1 - [Q6ZZ98_MOUSE]	0
P10605	Cathepsin B OS=Mus musculus OX=10090 GN=Ctsb PE=1 SV=2 - [CATB_MOUSE]	0		0
P34022	Ran-specific GTPase-activating protein OS=Mus musculus OX=10090 GN=Ranbp1 PE=1 SV=2 - [RANG_MOUSE]	0		0
B7U582	Heat shock protein 70-2 OS=Mus musculus OX=10090 PE=3 SV=1 - [B7U582_MOUSE]	1.10634e+08	23.429	10.9	6	9
P27656	Hepatic triacylglycerol lipase OS=Mus musculus OX=10090 GN=Lipc PE=2 SV=2 - [LIPC_MOUSE]	0		0
D3YVJ6	Protein DEK (Fragment) OS=Mus musculus OX=10090 GN=Dek PE=1 SV=1 - [D3YVJ6_MOUSE]	0		0
A2ARA0	Tissue factor pathway inhibitor OS=Mus musculus OX=10090 GN=Tfpi PE=1 SV=1 - [A2ARA0_MOUSE]	5.437e+07	4.53021	7	2	2
A2ACZ1	Probable rRNA-processing protein EBP2 (Fragment) OS=Mus musculus OX=10090 GN=Ebna1bp2 PE=1 SV=8 - [A2ACZ1_MOUSE]	0		0
Q1HFZ0-2	Isoform 2 of RNA cytosine C(5)-methyltransferase NSUN2 OS=Mus musculus OX=10090 GN=Nsun2 - [NSUN2_MOUSE]	0		0
Q922Z3	Trap1 protein (Fragment) OS=Mus musculus OX=10090 GN=Trap1 PE=2 SV=1 - [Q922Z3_MOUSE]	0		0
D3YXF5	Complement component 7 OS=Mus musculus OX=10090 GN=C7 PE=1 SV=2 - [D3YXF5_MOUSE]	0		0
D3Z369	Ribosome biogenesis protein WDR12 (Fragment) OS=Mus musculus OX=10090 GN=Wdr12 PE=1 SV=1 - [D3Z369_MOUSE]	0		0
Q9JME7	Trafficking protein particle complex subunit 2-like protein OS=Mus musculus OX=10090 GN=Trappc2l PE=1 SV=1 - [TPC2L_MOUSE]	0		0
Q2M4G8	Protein tyrosine phosphatase, non-receptor type 9 OS=Mus musculus OX=10090 GN=Ptpn9 PE=1 SV=1 - [Q2M4G8_MOUSE]	0		0
Q4VA93	Protein kinase C OS=Mus musculus OX=10090 GN=Prkca PE=1 SV=1 - [Q4VA93_MOUSE]	1.35597e+07	0	0.89	1	1
P63024	Vesicle-associated membrane protein 3 OS=Mus musculus OX=10090 GN=Vamp3 PE=1 SV=1 - [VAMP3_MOUSE]	1.77918e+07	2.75355	16.5	1	1
Q8CCX9	TGS domain-containing protein OS=Mus musculus OX=10090 GN=Mrpl39 PE=2 SV=1 - [Q8CCX9_MOUSE]	0		0
Q61656	Probable ATP-dependent RNA helicase DDX5 OS=Mus musculus OX=10090 GN=Ddx5 PE=1 SV=2 - [DDX5_MOUSE]	0		0
A0A0R4J293	Protein-glutamine gamma-glutamyltransferase K OS=Mus musculus OX=10090 GN=Tgm1 PE=1 SV=1 - [A0A0R4J293_MOUSE]	4.25677e+07	11.5988	7.12	5	5
O08807	Peroxiredoxin-4 OS=Mus musculus OX=10090 GN=Prdx4 PE=1 SV=1 - [PRDX4_MOUSE]	7.94502e+07	4.31118	6.93	2	2
[truncated: 1,604 more rows]

## Sheet: Original data
Accession	Description	CPS23F: Area	CPS8: Area	CPS23F: Score	8: Score
[truncated: 2,950 more rows]

[truncated: 3 more sheets: Score > 5, CPS23F Sorted, Protocol]
