# Supplementary material for: C-reactive protein is a broad-spectrum capsule-binding receptor for hepatic capture of blood-borne bacteria
Source: EMBO J. 2025 Nov 10;44(24):7364–94. doi: 10.1038/s44318-025-00623-w (PMC12705745; doi:10.1038/s44318-025-00623-w)
Supplement: Supplementary file 21 — Figure EV and appendix source Data [file 44318_2025_623_MOESM21_ESM.zip › Source data/Appendix Table S10/Table S10. The raw data of CPS23F-binding proteins from human serum.xlsx]

## Sheet: CPS23F raw data
Accession	Description	CPS23F
		C5: Area	Score C2	Coverage C2	# Peptides C2	# PSM C2
P35527	Keratin, type I cytoskeletal 9 OS=Homo sapiens OX=9606 GN=KRT9 PE=1 SV=3 - [K1C9_HUMAN]	4.5426e+09	1433.33	70.95	37	524
P01834	Immunoglobulin kappa constant OS=Homo sapiens OX=9606 GN=IGKC PE=1 SV=2 - [IGKC_HUMAN]	5.64248e+10	1002.59	85.98	9	355
P01859	Immunoglobulin heavy constant gamma 2 OS=Homo sapiens OX=9606 GN=IGHG2 PE=1 SV=2 - [IGHG2_HUMAN]	5.55773e+10	2876.61	91.41	22	1031
P0DOY2	Immunoglobulin lambda constant 2 OS=Homo sapiens OX=9606 GN=IGLC2 PE=1 SV=1 - [IGLC2_HUMAN]	3.74223e+09	186.431	65.09	4	77
P01024	Complement C3 OS=Homo sapiens OX=9606 GN=C3 PE=1 SV=2 - [CO3_HUMAN]	225255225432	34606.6	82.68	166	12500
P35908	Keratin, type II cytoskeletal 2 epidermal OS=Homo sapiens OX=9606 GN=KRT2 PE=1 SV=2 - [K22E_HUMAN]	6956523615	1449.55	69.95	42	579
P02768	Albumin OS=Homo sapiens OX=9606 GN=ALB PE=1 SV=2 - [ALBU_HUMAN]	1.35901e+10	915.999	62.56	39	454
F5H265	Polyubiquitin-C (Fragment) OS=Homo sapiens OX=9606 GN=UBC PE=1 SV=1 - [F5H265_HUMAN]	9.24854e+07	13.2997	53.69	4	11
P02649	Apolipoprotein E OS=Homo sapiens OX=9606 GN=APOE PE=1 SV=1 - [APOE_HUMAN]	2.09852e+10	1441.17	70.66	25	633
P04264	Keratin, type II cytoskeletal 1 OS=Homo sapiens OX=9606 GN=KRT1 PE=1 SV=6 - [K2C1_HUMAN]	9.37624e+09	2304.07	68.01	43	885
P02533	Keratin, type I cytoskeletal 14 OS=Homo sapiens OX=9606 GN=KRT14 PE=1 SV=4 - [K1C14_HUMAN]	5645878530	742.385	63.35	37	343
E7EQB2	Lactotransferrin (Fragment) OS=Homo sapiens OX=9606 GN=LTF PE=1 SV=1 - [E7EQB2_HUMAN]	4.91038e+08	375.594	65.66	41	165
A0A4W8ZXM2	Immunoglobulin heavy variable 3-72 OS=Homo sapiens OX=9606 GN=IGHV3-72 PE=1 SV=1 - [A0A4W8ZXM2_HUMAN]	2.94571e+09	173.619	54.46	5	63
P02647	Apolipoprotein A-I OS=Homo sapiens OX=9606 GN=APOA1 PE=1 SV=1 - [APOA1_HUMAN]	5.01871e+08	214.376	55.81	16	96
Q9BXR6	Complement factor H-related protein 5 OS=Homo sapiens OX=9606 GN=CFHR5 PE=1 SV=1 - [FHR5_HUMAN]	4.82922e+09	637.903	62.39	26	240
P01861	Immunoglobulin heavy constant gamma 4 OS=Homo sapiens OX=9606 GN=IGHG4 PE=1 SV=1 - [IGHG4_HUMAN]	5.55773e+10	907.759	53.21	11	359
Q04695	Keratin, type I cytoskeletal 17 OS=Homo sapiens OX=9606 GN=KRT17 PE=1 SV=2 - [K1C17_HUMAN]	4.30133e+09	427.001	43.75	25	212
P01857	Immunoglobulin heavy constant gamma 1 OS=Homo sapiens OX=9606 GN=IGHG1 PE=1 SV=1 - [IGHG1_HUMAN]	3.3559e+10	2056.77	66.06	19	713
O43866	CD5 antigen-like OS=Homo sapiens OX=9606 GN=CD5L PE=1 SV=1 - [CD5L_HUMAN]	3.56998e+08	52.9523	50.72	10	27
A0A590UJU8	Myosin regulatory light chain 2, ventricular/cardiac muscle isoform OS=Homo sapiens OX=9606 GN=MYL2 PE=1 SV=1 - [A0A590UJU8_HUMAN]	332161470	99.5756	65.31	11	39
P01008	Antithrombin-III OS=Homo sapiens OX=9606 GN=SERPINC1 PE=1 SV=1 - [ANT3_HUMAN]	1.58876e+09	774.441	60.99	29	303
P07360	Complement component C8 gamma chain OS=Homo sapiens OX=9606 GN=C8G PE=1 SV=3 - [CO8G_HUMAN]	2.32703e+09	231.592	64.85	11	97
P13645	Keratin, type I cytoskeletal 10 OS=Homo sapiens OX=9606 GN=KRT10 PE=1 SV=6 - [K1C10_HUMAN]	7.75986e+09	2005.9	62.67	36	780
P08779	Keratin, type I cytoskeletal 16 OS=Homo sapiens OX=9606 GN=KRT16 PE=1 SV=4 - [K1C16_HUMAN]	5645878530	593.955	56.66	29	282
P01871	Immunoglobulin heavy constant mu OS=Homo sapiens OX=9606 GN=IGHM PE=1 SV=4 - [IGHM_HUMAN]	5.58653e+09	779.458	58.94	22	330
P02538	Keratin, type II cytoskeletal 6A OS=Homo sapiens OX=9606 GN=KRT6A PE=1 SV=3 - [K2C6A_HUMAN]	3.03419e+09	541.203	49.82	34	236
P61626	Lysozyme C OS=Homo sapiens OX=9606 GN=LYZ PE=1 SV=1 - [LYSC_HUMAN]	1.38527e+08	23.8207	42.57	5	17
P07357	Complement component C8 alpha chain OS=Homo sapiens OX=9606 GN=C8A PE=1 SV=2 - [CO8A_HUMAN]	3.72811e+09	495.097	59.93	27	174
P68871	Hemoglobin subunit beta OS=Homo sapiens OX=9606 GN=HBB PE=1 SV=2 - [HBB_HUMAN]	2.53353e+08	52.121	59.86	7	27
P02675	Fibrinogen beta chain OS=Homo sapiens OX=9606 GN=FGB PE=1 SV=2 - [FIBB_HUMAN]	5.3286e+08	185.246	57.64	25	85
P07358	Complement component C8 beta chain OS=Homo sapiens OX=9606 GN=C8B PE=1 SV=3 - [CO8B_HUMAN]	2.06563e+09	556.386	56.68	30	230
A6NCN2	Putative keratin-87 protein OS=Homo sapiens OX=9606 GN=KRT87P PE=5 SV=4 - [KR87P_HUMAN]	2.13281e+07	7.72019	14.51	5	5
P60709	Actin, cytoplasmic 1 OS=Homo sapiens OX=9606 GN=ACTB PE=1 SV=1 - [ACTB_HUMAN]	1.7535e+09	282.421	47.2	13	139
A0A2R8Y7C0	Hemoglobin subunit alpha (Fragment) OS=Homo sapiens OX=9606 GN=HBA2 PE=1 SV=1 - [A0A2R8Y7C0_HUMAN]	2.1612e+08	49.9002	24.63	4	22
P13647	Keratin, type II cytoskeletal 5 OS=Homo sapiens OX=9606 GN=KRT5 PE=1 SV=3 - [K2C5_HUMAN]	2.35845e+09	556.298	46.78	35	256
P02748	Complement component C9 OS=Homo sapiens OX=9606 GN=C9 PE=1 SV=2 - [CO9_HUMAN]	1.20584e+10	1131.98	55.64	30	450
P04259	Keratin, type II cytoskeletal 6B OS=Homo sapiens OX=9606 GN=KRT6B PE=1 SV=5 - [K2C6B_HUMAN]	4.95089e+09	580.347	46.45	31	257
P08603	Complement factor H OS=Homo sapiens OX=9606 GN=CFH PE=1 SV=4 - [CFAH_HUMAN]	891382731	500.284	50.61	50	201
P10643	Complement component C7 OS=Homo sapiens OX=9606 GN=C7 PE=1 SV=2 - [CO7_HUMAN]	2.00092e+09	580.522	55.87	40	241
C9JEU5	Fibrinogen gamma chain OS=Homo sapiens OX=9606 GN=FGG PE=1 SV=1 - [C9JEU5_HUMAN]	3.27993e+08	147.119	46.97	20	71
P04003	C4b-binding protein alpha chain OS=Homo sapiens OX=9606 GN=C4BPA PE=1 SV=2 - [C4BPA_HUMAN]	1950386945	558.133	51.93	25	209
P01876	Immunoglobulin heavy constant alpha 1 OS=Homo sapiens OX=9606 GN=IGHA1 PE=1 SV=2 - [IGHA1_HUMAN]	1797570846	285.119	50.42	12	113
P02743	Serum amyloid P-component OS=Homo sapiens OX=9606 GN=APCS PE=1 SV=2 - [SAMP_HUMAN]	8.39912e+09	345.683	54.71	10	168
Q03591	Complement factor H-related protein 1 OS=Homo sapiens OX=9606 GN=CFHR1 PE=1 SV=2 - [FHR1_HUMAN]	2.78994e+09	341.528	41.82	12	131
Q6Q788	Apolipoprotein A-V OS=Homo sapiens OX=9606 GN=APOA5 PE=1 SV=1 - [APOA5_HUMAN]	1.30148e+08	65.8544	46.45	12	29
P01031	Complement C5 OS=Homo sapiens OX=9606 GN=C5 PE=1 SV=4 - [CO5_HUMAN]	3468327738	1399.59	52.03	73	535
Q9NZT1	Calmodulin-like protein 5 OS=Homo sapiens OX=9606 GN=CALML5 PE=1 SV=2 - [CALL5_HUMAN]	6.76906e+07	3.72456	5.48	1	3
A0A2R8YCJ0	Girdin (Fragment) OS=Homo sapiens OX=9606 GN=CCDC88A PE=4 SV=1 - [A0A2R8YCJ0_HUMAN]	12157102	0	53.33	1	3
E9PQD6	Serum amyloid A protein OS=Homo sapiens OX=9606 GN=SAA1 PE=1 SV=1 - [E9PQD6_HUMAN]	1.16239e+07	1.69949	22.95	2	2
P59665	Neutrophil defensin 1 OS=Homo sapiens OX=9606 GN=DEFA1 PE=1 SV=1 - [DEF1_HUMAN]	76381357	7.18325	52.13	3	5
P68133	Actin, alpha skeletal muscle OS=Homo sapiens OX=9606 GN=ACTA1 PE=1 SV=1 - [ACTS_HUMAN]	2.45953e+09	367.327	46.95	13	162
A0A140TA32	C4a anaphylatoxin OS=Homo sapiens OX=9606 GN=C4A PE=1 SV=1 - [A0A140TA32_HUMAN]	4.1507e+09	1632.39	50.71	68	641
A0A140TA29	C4a anaphylatoxin OS=Homo sapiens OX=9606 GN=C4B PE=1 SV=1 - [A0A140TA29_HUMAN]	4.1507e+09	1631.75	50.71	68	641
P02749	Beta-2-glycoprotein 1 OS=Homo sapiens OX=9606 GN=APOH PE=1 SV=3 - [APOH_HUMAN]	1.88143e+08	54.9905	41.16	11	39
P01009	Alpha-1-antitrypsin OS=Homo sapiens OX=9606 GN=SERPINA1 PE=1 SV=3 - [A1AT_HUMAN]	9.6608e+07	41.9949	34.45	12	23
A0A0G2JPR0	C4a anaphylatoxin OS=Homo sapiens OX=9606 GN=C4A PE=1 SV=1 - [A0A0G2JPR0_HUMAN]	3.70878e+09	1604.99	49.66	69	633
A0A0G2JMB2	Immunoglobulin heavy constant alpha 2 (Fragment) OS=Homo sapiens OX=9606 GN=IGHA2 PE=1 SV=1 - [A0A0G2JMB2_HUMAN]	1.2044e+09	197.633	46.76	10	81
A0A4W9A917	Immunoglobulin heavy constant gamma 3 (Fragment) OS=Homo sapiens OX=9606 GN=IGHG3 PE=1 SV=1 - [A0A4W9A917_HUMAN]	4.41099e+10	1289.27	50.4	17	540
P13671	Complement component C6 OS=Homo sapiens OX=9606 GN=C6 PE=1 SV=3 - [CO6_HUMAN]	2.07082e+09	513.393	48.39	34	193
P27169	Serum paraoxonase/arylesterase 1 OS=Homo sapiens OX=9606 GN=PON1 PE=1 SV=3 - [PON1_HUMAN]	1.09033e+08	15.4605	18.59	5	11
P00734	Prothrombin OS=Homo sapiens OX=9606 GN=F2 PE=1 SV=2 - [THRB_HUMAN]	2.13227e+09	492.217	31.03	21	201
P02765	Alpha-2-HS-glycoprotein OS=Homo sapiens OX=9606 GN=AHSG PE=1 SV=2 - [FETUA_HUMAN]	3.44248e+07	8.68956	17.17	4	5
P55056	Apolipoprotein C-IV OS=Homo sapiens OX=9606 GN=APOC4 PE=1 SV=1 - [APOC4_HUMAN]	6.77099e+09	341.179	49.61	8	189
V9GYG9	Apolipoprotein A-II (Fragment) OS=Homo sapiens OX=9606 GN=APOA2 PE=1 SV=1 - [V9GYG9_HUMAN]	7.89333e+07	13.7059	43.16	3	7
P00738	Haptoglobin OS=Homo sapiens OX=9606 GN=HP PE=1 SV=1 - [HPT_HUMAN]	7.98416e+07	9.28295	17.73	8	17
P49913	Cathelicidin antimicrobial peptide OS=Homo sapiens OX=9606 GN=CAMP PE=1 SV=1 - [CAMP_HUMAN]	2.23863e+09	187.032	45.88	10	81
P01877	Immunoglobulin heavy constant alpha 2 OS=Homo sapiens OX=9606 GN=IGHA2 PE=1 SV=4 - [IGHA2_HUMAN]	9.04107e+08	180.367	36.47	8	79
Q15323	Keratin, type I cuticular Ha1 OS=Homo sapiens OX=9606 GN=KRT31 PE=1 SV=3 - [K1H1_HUMAN]	2.35886e+09	102.996	16.11	7	55
P01619	Immunoglobulin kappa variable 3-20 OS=Homo sapiens OX=9606 GN=IGKV3-20 PE=1 SV=2 - [KV320_HUMAN]	1.00509e+09	72.12	46.55	4	27
B9A064	Immunoglobulin lambda-like polypeptide 5 OS=Homo sapiens OX=9606 GN=IGLL5 PE=2 SV=2 - [IGLL5_HUMAN]	4.40985e+09	217.94	35.98	5	85
P06702	Protein S100-A9 OS=Homo sapiens OX=9606 GN=S100A9 PE=1 SV=1 - [S10A9_HUMAN]	1.04403e+08	22.9779	31.58	3	10
P13646	Keratin, type I cytoskeletal 13 OS=Homo sapiens OX=9606 GN=KRT13 PE=1 SV=4 - [K1C13_HUMAN]	3.89385e+09	251.72	10.7	7	108
P10720	Platelet factor 4 variant OS=Homo sapiens OX=9606 GN=PF4V1 PE=1 SV=1 - [PF4V_HUMAN]	1.09025e+09	66.328	45.19	4	26
P02776	Platelet factor 4 OS=Homo sapiens OX=9606 GN=PF4 PE=1 SV=2 - [PLF4_HUMAN]	1.21079e+09	100.095	44.55	7	39
P00739	Haptoglobin-related protein OS=Homo sapiens OX=9606 GN=HPR PE=2 SV=2 - [HPTR_HUMAN]	8.70134e+07	7.17129	18.39	7	18
P0DP02	Immunoglobulin heavy variable 3-30-3 OS=Homo sapiens OX=9606 GN=IGHV3-30-3 PE=3 SV=1 - [HVC33_HUMAN]	1.8238e+09	90.6603	44.44	5	39
P01764	Immunoglobulin heavy variable 3-23 OS=Homo sapiens OX=9606 GN=IGHV3-23 PE=1 SV=2 - [HV323_HUMAN]	2.25693e+09	93.7256	44.44	5	48
A0A0B4J1X5	Immunoglobulin heavy variable 3-74 OS=Homo sapiens OX=9606 GN=IGHV3-74 PE=3 SV=1 - [HV374_HUMAN]	1.87503e+09	94.1296	30.77	4	43
P12883	Myosin-7 OS=Homo sapiens OX=9606 GN=MYH7 PE=1 SV=5 - [MYH7_HUMAN]	7.13547e+08	745.695	43.46	86	290
P0DP04	Immunoglobulin heavy variable 3-43D OS=Homo sapiens OX=9606 GN=IGHV3-43D PE=3 SV=1 - [HV43D_HUMAN]	3.66361e+08	74.554	24.58	3	37
A0A5H1ZRS2	Immunoglobulin kappa variable 2D-28 OS=Homo sapiens OX=9606 GN=IGKV2D-28 PE=1 SV=1 - [A0A5H1ZRS2_HUMAN]	8.32739e+08	39.4455	43.14	3	12
A0A5H1ZRS9	Immunoglobulin kappa variable 2D-29 OS=Homo sapiens OX=9606 GN=IGKV2D-29 PE=1 SV=1 - [A0A5H1ZRS9_HUMAN]	1.84039e+09	49.5505	19.61	2	19
K7ERI9	Apolipoprotein C-I (Fragment) OS=Homo sapiens OX=9606 GN=APOC1 PE=1 SV=1 - [K7ERI9_HUMAN]	5.47491e+09	217.406	42.86	6	103
P01023	Alpha-2-macroglobulin OS=Homo sapiens OX=9606 GN=A2M PE=1 SV=3 - [A2MG_HUMAN]	5.43068e+07	31.0864	9.29	11	15
A0A075B6H7	Probable non-functional immunoglobulin kappa variable 3-7 OS=Homo sapiens OX=9606 GN=IGKV3-7 PE=1 SV=1 - [KV37_HUMAN]	9.1487e+08	18.6169	23.28	2	8
P36980	Complement factor H-related protein 2 OS=Homo sapiens OX=9606 GN=CFHR2 PE=1 SV=1 - [FHR2_HUMAN]	1.51195e+09	123.637	21.85	4	44
O43790	Keratin, type II cuticular Hb6 OS=Homo sapiens OX=9606 GN=KRT86 PE=1 SV=1 - [KRT86_HUMAN]	3.49671e+07	3.97938	7.2	4	5
P05164	Myeloperoxidase OS=Homo sapiens OX=9606 GN=MPO PE=1 SV=1 - [PERM_HUMAN]	1.19406e+08	38.5616	22.42	15	31
P01772	Immunoglobulin heavy variable 3-33 OS=Homo sapiens OX=9606 GN=IGHV3-33 PE=1 SV=2 - [HV333_HUMAN]	1.81873e+09	86.2137	41.03	5	38
Q4VY20	14-3-3 protein beta/alpha (Fragment) OS=Homo sapiens OX=9606 GN=YWHAB PE=1 SV=1 - [Q4VY20_HUMAN]	3.11129e+07	3.58023	10.81	1	2
P20160	Azurocidin OS=Homo sapiens OX=9606 GN=AZU1 PE=1 SV=3 - [CAP7_HUMAN]	4.74536e+08	42.1975	28.69	5	19
P05109	Protein S100-A8 OS=Homo sapiens OX=9606 GN=S100A8 PE=1 SV=1 - [S10A8_HUMAN]	6.66653e+07	12.0474	19.35	2	8
A0A0A0MS15	Immunoglobulin heavy variable 3-49 OS=Homo sapiens OX=9606 GN=IGHV3-49 PE=3 SV=1 - [HV349_HUMAN]	1.79608e+08	8.58227	21.85	2	5
P01780	Immunoglobulin heavy variable 3-7 OS=Homo sapiens OX=9606 GN=IGHV3-7 PE=1 SV=2 - [HV307_HUMAN]	2.35894e+09	164.951	38.46	5	80
P01701	Immunoglobulin lambda variable 1-51 OS=Homo sapiens OX=9606 GN=IGLV1-51 PE=1 SV=2 - [LV151_HUMAN]	7.44466e+07	7.35217	13.68	2	5
P12273	Prolactin-inducible protein OS=Homo sapiens OX=9606 GN=PIP PE=1 SV=1 - [PIP_HUMAN]	2.63103e+07	7.87986	26.71	3	6
A0A075B6R9	Probable non-functional immunoglobulin kappa variable 2D-24 OS=Homo sapiens OX=9606 GN=IGKV2D-24 PE=1 SV=1 - [KVD24_HUMAN]	1.30208e+09	33.6313	16.67	2	16
P06310	Immunoglobulin kappa variable 2-30 OS=Homo sapiens OX=9606 GN=IGKV2-30 PE=3 SV=2 - [KV230_HUMAN]	9.25542e+08	40.8883	38.33	3	12
P02775	Platelet basic protein OS=Homo sapiens OX=9606 GN=PPBP PE=1 SV=3 - [CXCL7_HUMAN]	3.40847e+07	3.62191	27.34	3	3
P47929	Galectin-7 OS=Homo sapiens OX=9606 GN=LGALS7 PE=1 SV=2 - [LEG7_HUMAN]	35475388	1.83393	5.88	1	1
A0A075B6Z2	T cell receptor alpha joining 56 (Fragment) OS=Homo sapiens OX=9606 GN=TRAJ56 PE=4 SV=1 - [A0A075B6Z2_HUMAN]	2.17296e+07	8.03271	38.1	1	6
P01040	Cystatin-A OS=Homo sapiens OX=9606 GN=CSTA PE=1 SV=1 - [CYTA_HUMAN]	6.79839e+07	15.0739	37.76	3	10
P10909	Clusterin OS=Homo sapiens OX=9606 GN=CLU PE=1 SV=1 - [CLUS_HUMAN]	5.61825e+08	133.426	34.08	16	65
A0A096LPE2	SAA2-SAA4 readthrough OS=Homo sapiens OX=9606 GN=SAA2-SAA4 PE=3 SV=1 - [A0A096LPE2_HUMAN]	1.60003e+08	21.5735	30.29	6	13
A0A6Q8PFK8	Heat shock protein beta-1 OS=Homo sapiens OX=9606 GN=HSPB1 PE=4 SV=1 - [A0A6Q8PFK8_HUMAN]	3.2644e+07	10.669	17.17	4	5
Q8N1N4	Keratin, type II cytoskeletal 78 OS=Homo sapiens OX=9606 GN=KRT78 PE=1 SV=2 - [K2C78_HUMAN]	1.1352e+08	34.9099	13.27	7	20
P04004	Vitronectin OS=Homo sapiens OX=9606 GN=VTN PE=1 SV=1 - [VTNC_HUMAN]	2.80496e+09	376.58	28.87	12	155
A0A087WT59	Transthyretin OS=Homo sapiens OX=9606 GN=TTR PE=1 SV=2 - [A0A087WT59_HUMAN]	2.22455e+07	0	19.13	1	1
P07355	Annexin A2 OS=Homo sapiens OX=9606 GN=ANXA2 PE=1 SV=2 - [ANXA2_HUMAN]	1.7875e+07	4.38804	10.03	3	4
P78385	Keratin, type II cuticular Hb3 OS=Homo sapiens OX=9606 GN=KRT83 PE=1 SV=2 - [KRT83_HUMAN]	2.6683e+07	7.72019	8.92	6	7
Q6UWP8	Suprabasin OS=Homo sapiens OX=9606 GN=SBSN PE=1 SV=2 - [SBSN_HUMAN]	1.68635e+07	13.0182	20.68	4	9
A0A140TA69	Keratin, type I cuticular Ha4 OS=Homo sapiens OX=9606 GN=KRT34 PE=3 SV=1 - [A0A140TA69_HUMAN]	53886251	8.33093	9.86	5	8
O14791	Apolipoprotein L1 OS=Homo sapiens OX=9606 GN=APOL1 PE=1 SV=5 - [APOL1_HUMAN]	1.52366e+08	53.9568	32.16	8	23
P02671	Fibrinogen alpha chain OS=Homo sapiens OX=9606 GN=FGA PE=1 SV=2 - [FIBA_HUMAN]	6.01673e+08	342.644	32.1	23	135
A0A0J9YY99	Ig-like domain-containing protein (Fragment) OS=Homo sapiens OX=9606 PE=1 SV=1 - [A0A0J9YY99_HUMAN]	2.25693e+09	99.1798	35.9	5	50
P14923	Junction plakoglobin OS=Homo sapiens OX=9606 GN=JUP PE=1 SV=3 - [PLAK_HUMAN]	3.05312e+07	16.9356	13.42	10	14
P05154	Plasma serine protease inhibitor OS=Homo sapiens OX=9606 GN=SERPINA5 PE=1 SV=3 - [IPSP_HUMAN]	2.1108e+08	80.1847	31.53	13	43
P0DJI9	Serum amyloid A-2 protein OS=Homo sapiens OX=9606 GN=SAA2 PE=1 SV=1 - [SAA2_HUMAN]	1.16833e+07	4.11419	35.25	3	3
P02787	Serotransferrin OS=Homo sapiens OX=9606 GN=TF PE=1 SV=3 - [TRFE_HUMAN]	1.59868e+07	1.92755	3.58	3	4
P78386	Keratin, type II cuticular Hb5 OS=Homo sapiens OX=9606 GN=KRT85 PE=1 SV=1 - [KRT85_HUMAN]	2.82596e+07	7.72019	8.28	6	7
P13533	Myosin-6 OS=Homo sapiens OX=9606 GN=MYH6 PE=1 SV=5 - [MYH6_HUMAN]	6.68532e+08	558.032	33.63	68	227
H3BPJ4	Transmembrane protein 87A (Fragment) OS=Homo sapiens OX=9606 GN=TMEM87A PE=1 SV=1 - [H3BPJ4_HUMAN]	1.83521e+07	0	34.55	1	1
Q9BYR3	Keratin-associated protein 4-4 OS=Homo sapiens OX=9606 GN=KRTAP4-4 PE=1 SV=1 - [KRA44_HUMAN]	0		0
P68363	Tubulin alpha-1B chain OS=Homo sapiens OX=9606 GN=TUBA1B PE=1 SV=1 - [TBA1B_HUMAN]	5.89099e+07	14.406	16.19	6	11
P31025	Lipocalin-1 OS=Homo sapiens OX=9606 GN=LCN1 PE=1 SV=1 - [LCN1_HUMAN]	1.09121e+08	13.0639	17.05	3	6
K7EK07	Histone H3 (Fragment) OS=Homo sapiens OX=9606 GN=H3-3B PE=1 SV=1 - [K7EK07_HUMAN]	1.80898e+07	3.52766	11.36	2	4
P04406	Glyceraldehyde-3-phosphate dehydrogenase OS=Homo sapiens OX=9606 GN=GAPDH PE=1 SV=3 - [G3P_HUMAN]	7.97624e+07	25.8876	27.46	8	17
A0A0B4J1V0	Immunoglobulin heavy variable 3-15 OS=Homo sapiens OX=9606 GN=IGHV3-15 PE=3 SV=1 - [HV315_HUMAN]	2.40498e+08	26.9156	21.01	3	18
P25311	Zinc-alpha-2-glycoprotein OS=Homo sapiens OX=9606 GN=AZGP1 PE=1 SV=2 - [ZA2G_HUMAN]	4.52319e+07	4.74983	9.73	3	6
P15924	Desmoplakin OS=Homo sapiens OX=9606 GN=DSP PE=1 SV=3 - [DESP_HUMAN]	4.92748e+07	39.2565	6.41	22	37
D6RD17	Immunoglobulin J chain (Fragment) OS=Homo sapiens OX=9606 GN=JCHAIN PE=1 SV=8 - [D6RD17_HUMAN]	1.92001e+08	37.0476	33.12	5	25
P18428	Lipopolysaccharide-binding protein OS=Homo sapiens OX=9606 GN=LBP PE=1 SV=3 - [LBP_HUMAN]	3.52294e+08	80.8901	27.86	11	35
P31944	Caspase-14 OS=Homo sapiens OX=9606 GN=CASP14 PE=1 SV=2 - [CASPE_HUMAN]	2.98413e+07	5.10308	9.09	3	6
Q7Z794	Keratin, type II cytoskeletal 1b OS=Homo sapiens OX=9606 GN=KRT77 PE=1 SV=3 - [K2C1B_HUMAN]	4477708956	188.859	10.55	7	91
P12259	Coagulation factor V OS=Homo sapiens OX=9606 GN=F5 PE=1 SV=4 - [FA5_HUMAN]	3.06572e+09	1179.6	28.15	56	478
P61224	Ras-related protein Rap-1b OS=Homo sapiens OX=9606 GN=RAP1B PE=1 SV=1 - [RAP1B_HUMAN]	59471829	6.53322	18.48	3	5
Q01469	Fatty acid-binding protein 5 OS=Homo sapiens OX=9606 GN=FABP5 PE=1 SV=3 - [FABP5_HUMAN]	3.15792e+07	0	6.67	1	1
H3BQT1	Golgi apparatus protein 1 (Fragment) OS=Homo sapiens OX=9606 GN=GLG1 PE=1 SV=1 - [H3BQT1_HUMAN]	0		0
P68366	Tubulin alpha-4A chain OS=Homo sapiens OX=9606 GN=TUBA4A PE=1 SV=1 - [TBA4A_HUMAN]	5.01367e+07	10.2317	19.87	6	9
C9JJE5	Isocitrate dehydrogenase [NADP] cytoplasmic (Fragment) OS=Homo sapiens OX=9606 GN=IDH1 PE=1 SV=1 - [C9JJE5_HUMAN]	0		0
A0A2Q2TTZ9	Immunoglobulin kappa variable 1-33 OS=Homo sapiens OX=9606 GN=IGKV1D-33 PE=1 SV=1 - [A0A2Q2TTZ9_HUMAN]	2.5366e+08	23.3134	16.67	1	6
P27918	Properdin OS=Homo sapiens OX=9606 GN=CFP PE=1 SV=2 - [PROP_HUMAN]	1.87752e+10	751.195	30.49	13	261
P01011	Alpha-1-antichymotrypsin OS=Homo sapiens OX=9606 GN=SERPINA3 PE=1 SV=2 - [AACT_HUMAN]	6.62497e+07	37.4583	22.22	7	18
Q14525	Keratin, type I cuticular Ha3-II OS=Homo sapiens OX=9606 GN=KRT33B PE=1 SV=3 - [KT33B_HUMAN]	2.35886e+09	101.182	12.87	6	53
A0A075B7D8	Immunoglobulin heavy variable 3/OR15-7 (pseudogene) (Fragment) OS=Homo sapiens OX=9606 GN=IGHV3OR15-7 PE=1 SV=1 - [A0A075B7D8_HUMAN]	9.12649e+07	7.43002	18.49	2	3
P00450	Ceruloplasmin OS=Homo sapiens OX=9606 GN=CP PE=1 SV=1 - [CERU_HUMAN]	9.01039e+07	39.5909	15.49	13	21
P23083	Immunoglobulin heavy variable 1-2 OS=Homo sapiens OX=9606 GN=IGHV1-2 PE=1 SV=2 - [HV102_HUMAN]	647071061	13.0072	9.4	1	6
Q96P63	Serpin B12 OS=Homo sapiens OX=9606 GN=SERPINB12 PE=1 SV=1 - [SPB12_HUMAN]	3.80843e+07	12.2386	9.88	4	8
P19013	Keratin, type II cytoskeletal 4 OS=Homo sapiens OX=9606 GN=KRT4 PE=1 SV=5 - [K2C4_HUMAN]	1850791924	158.796	7.12	4	75
P00742	Coagulation factor X OS=Homo sapiens OX=9606 GN=F10 PE=1 SV=2 - [FA10_HUMAN]	0		0
C4AM86	Keratin, type I cuticular Ha5 OS=Homo sapiens OX=9606 GN=KRT35 PE=1 SV=1 - [C4AM86_HUMAN]	3510073325	94.7159	4.47	2	47
K7EJM4	Synaptic vesicle membrane protein VAT-1 homolog (Fragment) OS=Homo sapiens OX=9606 GN=VAT1 PE=1 SV=1 - [K7EJM4_HUMAN]	1.3022e+07	0	30	1	1
Q96IY4	Carboxypeptidase B2 OS=Homo sapiens OX=9606 GN=CPB2 PE=1 SV=2 - [CBPB2_HUMAN]	59498701	18.2486	13.71	6	14
P06312	Immunoglobulin kappa variable 4-1 OS=Homo sapiens OX=9606 GN=IGKV4-1 PE=1 SV=1 - [KV401_HUMAN]	1.78133e+09	55.8718	19.83	2	23
H3BML9	Myosin regulatory light chain 2, skeletal muscle isoform (Fragment) OS=Homo sapiens OX=9606 GN=MYLPF PE=1 SV=1 - [H3BML9_HUMAN]	7.24769e+07	18.3346	29.66	4	8
E9PJL7	Alpha-crystallin B chain (Fragment) OS=Homo sapiens OX=9606 GN=CRYAB PE=1 SV=8 - [E9PJL7_HUMAN]	8.50618e+07	17.7629	29.46	4	6
A0A0A0MSV6	Complement C1q subcomponent subunit B (Fragment) OS=Homo sapiens OX=9606 GN=C1QB PE=1 SV=6 - [A0A0A0MSV6_HUMAN]	5.22603e+07	14.4036	23.25	5	11
P62805	Histone H4 OS=Homo sapiens OX=9606 GN=H4C1 PE=1 SV=2 - [H4_HUMAN]	3.0863e+07	9.43348	29.13	3	6
A0A0C4DH24	Immunoglobulin kappa variable 6-21 OS=Homo sapiens OX=9606 GN=IGKV6-21 PE=3 SV=1 - [KV621_HUMAN]	0		0
A0A0J9YX35	Immunoglobulin heavy variable 3-64D OS=Homo sapiens OX=9606 GN=IGHV3-64D PE=3 SV=1 - [HV64D_HUMAN]	3.812e+08	19.0502	24.79	3	12
H7BZC1	Hippocalcin-like protein 1 (Fragment) OS=Homo sapiens OX=9606 GN=HPCAL1 PE=1 SV=1 - [H7BZC1_HUMAN]	0		0
P05546	Heparin cofactor 2 OS=Homo sapiens OX=9606 GN=SERPIND1 PE=1 SV=3 - [HEP2_HUMAN]	5.9079e+07	26.8056	17.03	9	20
A0A1X7SC65	Heat shock protein beta-6 (Fragment) OS=Homo sapiens OX=9606 GN=HSPB6 PE=1 SV=1 - [A0A1X7SC65_HUMAN]	2.38582e+07	9.65246	27.87	3	5
P01042	Kininogen-1 OS=Homo sapiens OX=9606 GN=KNG1 PE=1 SV=2 - [KNG1_HUMAN]	5.2501e+08	107.79	26.09	16	53
A0A0C4DH25	Immunoglobulin kappa variable 3D-20 OS=Homo sapiens OX=9606 GN=IGKV3D-20 PE=3 SV=1 - [KVD20_HUMAN]	8.03948e+08	57.2794	27.59	3	19
Q9GZZ8	Extracellular glycoprotein lacritin OS=Homo sapiens OX=9606 GN=LACRT PE=1 SV=1 - [LACRT_HUMAN]	0		0
P32119	Peroxiredoxin-2 OS=Homo sapiens OX=9606 GN=PRDX2 PE=1 SV=5 - [PRDX2_HUMAN]	3.41881e+07	3.92113	18.69	4	5
Q02985	Complement factor H-related protein 3 OS=Homo sapiens OX=9606 GN=CFHR3 PE=1 SV=2 - [FHR3_HUMAN]	2.73392e+08	54.9976	20	6	21
O60814	Histone H2B type 1-K OS=Homo sapiens OX=9606 GN=H2BC12 PE=1 SV=3 - [H2B1K_HUMAN]	8.62203e+07	21.0242	19.05	2	10
P08514	Integrin alpha-IIb OS=Homo sapiens OX=9606 GN=ITGA2B PE=1 SV=3 - [ITA2B_HUMAN]	7.9188e+07	36.1492	14.63	11	17
P05976	Myosin light chain 1/3, skeletal muscle isoform OS=Homo sapiens OX=9606 GN=MYL1 PE=1 SV=3 - [MYL1_HUMAN]	1.24029e+08	26.2438	26.29	5	12
P63104	14-3-3 protein zeta/delta OS=Homo sapiens OX=9606 GN=YWHAZ PE=1 SV=1 - [1433Z_HUMAN]	2.59485e+07	10.6535	20.41	4	6
P01624	Immunoglobulin kappa variable 3-15 OS=Homo sapiens OX=9606 GN=IGKV3-15 PE=1 SV=2 - [KV315_HUMAN]	9.39596e+08	16.926	26.09	2	8
A0A0A0MRZ8	Immunoglobulin kappa variable 3D-11 OS=Homo sapiens OX=9606 GN=IGKV3D-11 PE=3 SV=6 - [KVD11_HUMAN]	5353191656	38.5012	7.83	1	17
O95678	Keratin, type II cytoskeletal 75 OS=Homo sapiens OX=9606 GN=KRT75 PE=1 SV=2 - [K2C75_HUMAN]	1.35255e+09	177.787	18.15	13	86
P05089	Arginase-1 OS=Homo sapiens OX=9606 GN=ARG1 PE=1 SV=2 - [ARGI1_HUMAN]	1.91776e+07	5.94004	10.56	3	5
G5E9F8	Vitamin K-dependent protein S OS=Homo sapiens OX=9606 GN=PROS1 PE=1 SV=2 - [G5E9F8_HUMAN]	9.90809e+07	53.1562	14.52	9	28
E9PLJ3	Cofilin, non-muscle isoform (Fragment) OS=Homo sapiens OX=9606 GN=CFL1 PE=1 SV=1 - [E9PLJ3_HUMAN]	0		0
B4E1Z4	C3/C5 convertase OS=Homo sapiens OX=9606 PE=1 SV=1 - [B4E1Z4_HUMAN]	1.59504e+09	342.734	21.88	30	161
Q14624	Inter-alpha-trypsin inhibitor heavy chain H4 OS=Homo sapiens OX=9606 GN=ITIH4 PE=1 SV=4 - [ITIH4_HUMAN]	3.24619e+07	20.682	9.46	9	15
P01766	Immunoglobulin heavy variable 3-13 OS=Homo sapiens OX=9606 GN=IGHV3-13 PE=1 SV=2 - [HV313_HUMAN]	4.11589e+08	67.243	15.52	2	30
P35609	Alpha-actinin-2 OS=Homo sapiens OX=9606 GN=ACTN2 PE=1 SV=1 - [ACTN2_HUMAN]	1.10892e+08	60.1739	24.05	19	30
P01700	Immunoglobulin lambda variable 1-47 OS=Homo sapiens OX=9606 GN=IGLV1-47 PE=1 SV=2 - [LV147_HUMAN]	1.54169e+08	10.7991	11.11	1	4
P02741	C-reactive protein OS=Homo sapiens OX=9606 GN=CRP PE=1 SV=1 - [CRP_HUMAN]	8.83267e+08	49.5316	24.11	7	25
P31151	Protein S100-A7 OS=Homo sapiens OX=9606 GN=S100A7 PE=1 SV=4 - [S10A7_HUMAN]	64595280	1.77387	10.89	1	1
Q08188	Protein-glutamine gamma-glutamyltransferase E OS=Homo sapiens OX=9606 GN=TGM3 PE=1 SV=4 - [TGM3_HUMAN]	1.03697e+07	5.70247	8.51	6	8
P02656	Apolipoprotein C-III OS=Homo sapiens OX=9606 GN=APOC3 PE=1 SV=1 - [APOC3_HUMAN]	3.50964e+08	11.3546	16.16	1	6
I3L1H9	Zymogen granule protein 16 homolog B (Fragment) OS=Homo sapiens OX=9606 GN=ZG16B PE=1 SV=1 - [I3L1H9_HUMAN]	0		0
G5E9W0	Phospholipase A1 member A OS=Homo sapiens OX=9606 GN=PLA1A PE=1 SV=1 - [G5E9W0_HUMAN]	7.88642e+07	19.5078	18.41	6	9
P01599	Immunoglobulin kappa variable 1-17 OS=Homo sapiens OX=9606 GN=IGKV1-17 PE=1 SV=2 - [KV117_HUMAN]	105823356	5.98896	10.26	1	2
P02751	Fibronectin OS=Homo sapiens OX=9606 GN=FN1 PE=1 SV=5 - [FINC_HUMAN]	1.27225e+08	80.9445	13.97	24	35
Q13103	Secreted phosphoprotein 24 OS=Homo sapiens OX=9606 GN=SPP2 PE=1 SV=1 - [SPP24_HUMAN]	4.22621e+07	5.52941	5.69	1	2
P81605	Dermcidin OS=Homo sapiens OX=9606 GN=DCD PE=1 SV=2 - [DCD_HUMAN]	2.63537e+08	62.198	22.73	3	25
Q6ZVX7	F-box only protein 50 OS=Homo sapiens OX=9606 GN=NCCRP1 PE=1 SV=1 - [FBX50_HUMAN]	3.4942e+06	5.12972	14.91	2	3
A0A0D9SFC1	Isoleucine--tRNA ligase, cytoplasmic OS=Homo sapiens OX=9606 GN=IARS1 PE=1 SV=1 - [A0A0D9SFC1_HUMAN]	0		0
P02790	Hemopexin OS=Homo sapiens OX=9606 GN=HPX PE=1 SV=2 - [HEMO_HUMAN]	1.91257e+07	0	2.38	1	1
H0YN84	Serine/threonine-protein phosphatase 2A 56 kDa regulatory subunit gamma isoform (Fragment) OS=Homo sapiens OX=9606 GN=PPP2R5C PE=1 SV=1 - [H0YN84_HUMAN]	0		0
V9GYE9	Granulocyte-macrophage colony-stimulating factor receptor subunit alpha OS=Homo sapiens OX=9606 GN=CSF2RA PE=1 SV=1 - [V9GYE9_HUMAN]	0		0
A0A0A0MSI0	Peroxiredoxin-1 (Fragment) OS=Homo sapiens OX=9606 GN=PRDX1 PE=1 SV=1 - [A0A0A0MSI0_HUMAN]	6.52587e+07	1.98599	6.43	1	2
P0DP01	Immunoglobulin heavy variable 1-8 OS=Homo sapiens OX=9606 GN=IGHV1-8 PE=3 SV=1 - [HV108_HUMAN]	2054058969	28.6327	9.4	1	10
P62258	14-3-3 protein epsilon OS=Homo sapiens OX=9606 GN=YWHAE PE=1 SV=1 - [1433E_HUMAN]	3.11129e+07	3.58023	3.14	1	2
O75223	Gamma-glutamylcyclotransferase OS=Homo sapiens OX=9606 GN=GGCT PE=1 SV=1 - [GGCT_HUMAN]	0		0
P05090	Apolipoprotein D OS=Homo sapiens OX=9606 GN=APOD PE=1 SV=1 - [APOD_HUMAN]	6.78739e+07	9.63115	16.93	3	5
P08311	Cathepsin G OS=Homo sapiens OX=9606 GN=CTSG PE=1 SV=2 - [CATG_HUMAN]	4.46398e+07	10.179	10.2	3	7
P01825	Immunoglobulin heavy variable 4-59 OS=Homo sapiens OX=9606 GN=IGHV4-59 PE=1 SV=2 - [HV459_HUMAN]	159253037	29.2257	21.55	2	13
P02730	Band 3 anion transport protein OS=Homo sapiens OX=9606 GN=SLC4A1 PE=1 SV=3 - [B3AT_HUMAN]	4.36686e+07	16.2946	9.44	7	7
P02747	Complement C1q subcomponent subunit C OS=Homo sapiens OX=9606 GN=C1QC PE=1 SV=3 - [C1QC_HUMAN]	1.4139e+08	24.0411	17.55	3	8
Q02413	Desmoglein-1 OS=Homo sapiens OX=9606 GN=DSG1 PE=1 SV=2 - [DSG1_HUMAN]	8.44275e+07	25.2922	13.16	10	19
M0R2L9	40S ribosomal protein S19 (Fragment) OS=Homo sapiens OX=9606 GN=RPS19 PE=1 SV=1 - [M0R2L9_HUMAN]	0		0
P01037	Cystatin-SN OS=Homo sapiens OX=9606 GN=CST1 PE=1 SV=3 - [CYTN_HUMAN]	0		0
P01742	Immunoglobulin heavy variable 1-69 OS=Homo sapiens OX=9606 GN=IGHV1-69 PE=1 SV=2 - [HV169_HUMAN]	2054058969	28.6327	9.4	1	10
H0YKX5	Tropomyosin alpha-1 chain (Fragment) OS=Homo sapiens OX=9606 GN=TPM1 PE=1 SV=1 - [H0YKX5_HUMAN]	2.54236e+07	6.46451	17.61	3	4
P63000	Ras-related C3 botulinum toxin substrate 1 OS=Homo sapiens OX=9606 GN=RAC1 PE=1 SV=1 - [RAC1_HUMAN]	1.13528e+07	0	5.21	1	1
Q6KB66	Keratin, type II cytoskeletal 80 OS=Homo sapiens OX=9606 GN=KRT80 PE=1 SV=2 - [K2C80_HUMAN]	457320659	50.9085	2.43	1	27
Q60FE5	Filamin-A OS=Homo sapiens OX=9606 GN=FLNA PE=1 SV=1 - [Q60FE5_HUMAN]	3.78782e+07	28.4745	6.56	12	13
A0A087WWF8	Mucin-like protein 1 OS=Homo sapiens OX=9606 GN=MUCL1 PE=1 SV=1 - [A0A087WWF8_HUMAN]	0		0
O75594	Peptidoglycan recognition protein 1 OS=Homo sapiens OX=9606 GN=PGLYRP1 PE=1 SV=1 - [PGRP1_HUMAN]	9.04941e+07	9.97462	12.24	2	5
P31947	14-3-3 protein sigma OS=Homo sapiens OX=9606 GN=SFN PE=1 SV=1 - [1433S_HUMAN]	3.11129e+07	3.58023	3.23	1	2
P06727	Apolipoprotein A-IV OS=Homo sapiens OX=9606 GN=APOA4 PE=1 SV=4 - [APOA4_HUMAN]	2.28909e+07	7.24694	15.15	5	8
A0A075B6R2	Immunoglobulin heavy variable 4-4 OS=Homo sapiens OX=9606 GN=IGHV4-4 PE=3 SV=2 - [HV404_HUMAN]	1.22017e+08	19.9495	19.66	2	9
F5H0C7	ADP-ribosylation factor 3 (Fragment) OS=Homo sapiens OX=9606 GN=ARF3 PE=1 SV=1 - [F5H0C7_HUMAN]	0		0
P05106	Integrin beta-3 OS=Homo sapiens OX=9606 GN=ITGB3 PE=1 SV=2 - [ITB3_HUMAN]	4.29987e+07	17.9573	8.88	6	11
A0A0A0MS51	Actin-depolymerizing factor OS=Homo sapiens OX=9606 GN=GSN PE=1 SV=1 - [A0A0A0MS51_HUMAN]	2.56487e+07	10.3557	7.09	4	5
P00451	Coagulation factor VIII OS=Homo sapiens OX=9606 GN=F8 PE=1 SV=1 - [FA8_HUMAN]	3.28103e+08	243.533	16.63	29	100
P04279	Semenogelin-1 OS=Homo sapiens OX=9606 GN=SEMG1 PE=1 SV=2 - [SEMG1_HUMAN]	1.41712e+07	6.76313	12.12	4	5
P12814	Alpha-actinin-1 OS=Homo sapiens OX=9606 GN=ACTN1 PE=1 SV=2 - [ACTN1_HUMAN]	5.76833e+07	6.69466	6.17	5	5
H0YB82	Calcium uptake protein 3, mitochondrial (Fragment) OS=Homo sapiens OX=9606 GN=MICU3 PE=1 SV=1 - [H0YB82_HUMAN]	0
A0A075B7B8	Immunoglobulin heavy variable 3/OR16-12 (non-functional) (Fragment) OS=Homo sapiens OX=9606 GN=IGHV3OR16-12 PE=1 SV=1 - [A0A075B7B8_HUMAN]	1.93736e+09	68.3848	18.8	2	29
P07437	Tubulin beta chain OS=Homo sapiens OX=9606 GN=TUBB PE=1 SV=2 - [TBB5_HUMAN]	2.11445e+07	4.12442	6.98	3	5
P04075	Fructose-bisphosphate aldolase A OS=Homo sapiens OX=9606 GN=ALDOA PE=1 SV=2 - [ALDOA_HUMAN]	4.12316e+07	15.3827	16.21	7	8
Q562R1	Beta-actin-like protein 2 OS=Homo sapiens OX=9606 GN=ACTBL2 PE=1 SV=2 - [ACTBL_HUMAN]	1.15301e+09	90.1139	15.96	5	54
A0A075B6K0	Immunoglobulin lambda variable 3-16 OS=Homo sapiens OX=9606 GN=IGLV3-16 PE=3 SV=2 - [LV316_HUMAN]	3.72926e+07	4.49375	9.57	1	2
H7C0M7	rRNA N6-adenosine-methyltransferase METTL5 (Fragment) OS=Homo sapiens OX=9606 GN=METTL5 PE=1 SV=1 - [H7C0M7_HUMAN]	0		0
K7EQL4	Troponin T, slow skeletal muscle (Fragment) OS=Homo sapiens OX=9606 GN=TNNT1 PE=1 SV=1 - [K7EQL4_HUMAN]	1.34306e+08	6.83736	18.1	3	6
Q14532	Keratin, type I cuticular Ha2 OS=Homo sapiens OX=9606 GN=KRT32 PE=1 SV=3 - [K1H2_HUMAN]	2.35397e+09	94.7159	8.04	4	50
Q01546	Keratin, type II cytoskeletal 2 oral OS=Homo sapiens OX=9606 GN=KRT76 PE=1 SV=2 - [K22O_HUMAN]	2.14016e+09	206.472	8.78	9	106
P35321	Cornifin-A OS=Homo sapiens OX=9606 GN=SPRR1A PE=1 SV=2 - [SPR1A_HUMAN]	0		0
J3KSD8	Bleomycin hydrolase (Fragment) OS=Homo sapiens OX=9606 GN=BLMH PE=1 SV=8 - [J3KSD8_HUMAN]	0		0
Q9NSB2	Keratin, type II cuticular Hb4 OS=Homo sapiens OX=9606 GN=KRT84 PE=2 SV=2 - [KRT84_HUMAN]	839876209	67.6693	1.5	2	34
P01709	Immunoglobulin lambda variable 2-8 OS=Homo sapiens OX=9606 GN=IGLV2-8 PE=1 SV=2 - [LV208_HUMAN]	0		0
P01706	Immunoglobulin lambda variable 2-11 OS=Homo sapiens OX=9606 GN=IGLV2-11 PE=1 SV=2 - [LV211_HUMAN]	1.15597e+07	0	6.72	1	1
P02745	Complement C1q subcomponent subunit A OS=Homo sapiens OX=9606 GN=C1QA PE=1 SV=2 - [C1QA_HUMAN]	4.8153e+07	8.4561	17.55	3	5
P12035	Keratin, type II cytoskeletal 3 OS=Homo sapiens OX=9606 GN=KRT3 PE=1 SV=3 - [K2C3_HUMAN]	1.00173e+09	146.049	11.15	10	79
P12724	Eosinophil cationic protein OS=Homo sapiens OX=9606 GN=RNASE3 PE=1 SV=2 - [ECP_HUMAN]	5.91181e+07	1.87117	17.5	2	2
Q13228	Methanethiol oxidase OS=Homo sapiens OX=9606 GN=SELENBP1 PE=1 SV=2 - [SBP1_HUMAN]	0		0
P04196	Histidine-rich glycoprotein OS=Homo sapiens OX=9606 GN=HRG PE=1 SV=1 - [HRG_HUMAN]	6.84282e+07	30.7018	15.05	8	17
A0A087WY73	Uncharacterized protein (Fragment) OS=Homo sapiens OX=9606 PE=4 SV=2 - [A0A087WY73_HUMAN]	6.66857e+07	1.73319	4.92	1	1
P29508	Serpin B3 OS=Homo sapiens OX=9606 GN=SERPINB3 PE=1 SV=2 - [SPB3_HUMAN]	1.41846e+07	10.5064	4.36	2	5
A0A0G2JI36	HLA class I histocompatibility antigen, A alpha chain OS=Homo sapiens OX=9606 GN=HLA-A PE=1 SV=1 - [A0A0G2JI36_HUMAN]	0		0
P06733	Alpha-enolase OS=Homo sapiens OX=9606 GN=ENO1 PE=1 SV=2 - [ENOA_HUMAN]	1.90982e+07	7.82406	6.45	2	3
A0A087WXY3	Flap endonuclease GEN homolog 1 (Fragment) OS=Homo sapiens OX=9606 GN=GEN1 PE=1 SV=1 - [A0A087WXY3_HUMAN]	2.78636e+07	0	17.05	1	1
P08697	Alpha-2-antiplasmin OS=Homo sapiens OX=9606 GN=SERPINF2 PE=1 SV=3 - [A2AP_HUMAN]	3.85563e+07	4.04141	4.89	2	2
P63316	Troponin C, slow skeletal and cardiac muscles OS=Homo sapiens OX=9606 GN=TNNC1 PE=1 SV=1 - [TNNC1_HUMAN]	5.03653e+07	6.18365	16.77	2	3
A6PVT8	Potassium voltage-gated channel subfamily KQT member 5 (Fragment) OS=Homo sapiens OX=9606 GN=KCNQ5 PE=4 SV=1 - [A6PVT8_HUMAN]	0		0
P14625	Endoplasmin OS=Homo sapiens OX=9606 GN=HSP90B1 PE=1 SV=1 - [ENPL_HUMAN]	0		0
A0A075B6K4	Immunoglobulin lambda variable 3-10 OS=Homo sapiens OX=9606 GN=IGLV3-10 PE=3 SV=2 - [LV310_HUMAN]	0		0
Q8NDZ4	Divergent protein kinase domain 2A OS=Homo sapiens OX=9606 GN=DIPK2A PE=1 SV=1 - [DIK2A_HUMAN]	1.8311e+07	0	10.93	4	6
A0A0B4J1Y8	Immunoglobulin lambda variable 9-49 OS=Homo sapiens OX=9606 GN=IGLV9-49 PE=1 SV=1 - [LV949_HUMAN]	0		0
A0A2R2Y2Q3	Tropomyosin 3 nu OS=Homo sapiens OX=9606 GN=TPM3 PE=1 SV=1 - [A0A2R2Y2Q3_HUMAN]	4.51419e+07	12.3738	14.74	5	8
P22891	Vitamin K-dependent protein Z OS=Homo sapiens OX=9606 GN=PROZ PE=1 SV=2 - [PROZ_HUMAN]	0		0
C9J9K3	40S ribosomal protein SA (Fragment) OS=Homo sapiens OX=9606 GN=RPSA PE=1 SV=8 - [C9J9K3_HUMAN]	0		0
B1AKQ8	Guanine nucleotide-binding protein G(I)/G(S)/G(T) subunit beta-1 (Fragment) OS=Homo sapiens OX=9606 GN=GNB1 PE=1 SV=8 - [B1AKQ8_HUMAN]	1.30915e+07	0	9.35	1	1
Q86YZ3	Hornerin OS=Homo sapiens OX=9606 GN=HRNR PE=1 SV=2 - [HORN_HUMAN]	3.82689e+07	15.3411	0.67	1	4
P11597	Cholesteryl ester transfer protein OS=Homo sapiens OX=9606 GN=CETP PE=1 SV=2 - [CETP_HUMAN]	9.71994e+07	25.6212	15.82	7	12
F8WCG2	BRCA1-associated RING domain protein 1 OS=Homo sapiens OX=9606 GN=BARD1 PE=1 SV=1 - [F8WCG2_HUMAN]	0		0
K7EJN0	Zinc finger protein 383 (Fragment) OS=Homo sapiens OX=9606 GN=ZNF383 PE=4 SV=1 - [K7EJN0_HUMAN]	0		0
P0DTE1	Probable non-functional immunoglobulin heavy variable 3-38-3 OS=Homo sapiens OX=9606 GN=IGHV3-38-3 PE=1 SV=1 - [HV383_HUMAN]	1.02674e+07	4.635	15.65	2	2
Q9H4B7	Tubulin beta-1 chain OS=Homo sapiens OX=9606 GN=TUBB1 PE=1 SV=1 - [TBB1_HUMAN]	3.51326e+07	6.57899	6.87	3	5
A0A0C4DH36	Probable non-functional immunoglobulin heavy variable 3-38 OS=Homo sapiens OX=9606 GN=IGHV3-38 PE=1 SV=1 - [HV338_HUMAN]	2.34763e+07	10.1048	15.52	2	4
A6XNE0	Glycodelin OS=Homo sapiens OX=9606 GN=PAEP PE=1 SV=1 - [A6XNE0_HUMAN]	0		0
P04040	Catalase OS=Homo sapiens OX=9606 GN=CAT PE=1 SV=3 - [CATA_HUMAN]	0		0
C9J269	Lipoxygenase homology domain-containing protein 1 (Fragment) OS=Homo sapiens OX=9606 GN=LOXHD1 PE=4 SV=1 - [C9J269_HUMAN]	0		0
Q02383	Semenogelin-2 OS=Homo sapiens OX=9606 GN=SEMG2 PE=1 SV=1 - [SEMG2_HUMAN]	1.24128e+07	4.53278	7.56	3	3
P04083	Annexin A1 OS=Homo sapiens OX=9606 GN=ANXA1 PE=1 SV=2 - [ANXA1_HUMAN]	0		0
E5RGZ4	2-phospho-D-glycerate hydro-lyase OS=Homo sapiens OX=9606 GN=ENO3 PE=1 SV=1 - [E5RGZ4_HUMAN]	2.13335e+07	8.01592	10.25	2	3
Q9HCY8	Protein S100-A14 OS=Homo sapiens OX=9606 GN=S100A14 PE=1 SV=1 - [S10AE_HUMAN]	1.04006e+07	0	14.42	1	1
H0Y7J7	Intersectin-1 (Fragment) OS=Homo sapiens OX=9606 GN=ITSN1 PE=1 SV=1 - [H0Y7J7_HUMAN]	0		0
A0A1W2PQB4	Lactosylceramide alpha-2,3-sialyltransferase (Fragment) OS=Homo sapiens OX=9606 GN=ST3GAL5 PE=4 SV=1 - [A0A1W2PQB4_HUMAN]	34453300	1.45524	14.29	1	1
A0A075B6H9	Immunoglobulin lambda variable 4-69 OS=Homo sapiens OX=9606 GN=IGLV4-69 PE=1 SV=1 - [LV469_HUMAN]	0
E9PKE3	Heat shock cognate 71 kDa protein OS=Homo sapiens OX=9606 GN=HSPA8 PE=1 SV=1 - [E9PKE3_HUMAN]	1.09619e+07	1.87043	1.75	1	1
H0YLF3	Beta-2-microglobulin (Fragment) OS=Homo sapiens OX=9606 GN=B2M PE=1 SV=1 - [H0YLF3_HUMAN]	13048148	3.86244	14.08	1	2
Q3LI64	Keratin-associated protein 6-1 OS=Homo sapiens OX=9606 GN=KRTAP6-1 PE=1 SV=1 - [KRA61_HUMAN]	0		0
Q13093	Platelet-activating factor acetylhydrolase OS=Homo sapiens OX=9606 GN=PLA2G7 PE=1 SV=1 - [PAFA_HUMAN]	2.49693e+07	13.8955	7.48	3	6
I3L3P7	40S ribosomal protein S15a OS=Homo sapiens OX=9606 GN=RPS15A PE=1 SV=1 - [I3L3P7_HUMAN]	0
A0A075B6K5	Immunoglobulin lambda variable 3-9 OS=Homo sapiens OX=9606 GN=IGLV3-9 PE=3 SV=1 - [LV39_HUMAN]	2.59945e+07	2.65883	13.91	1	2
A0A0C4DH67	Immunoglobulin kappa variable 1-8 OS=Homo sapiens OX=9606 GN=IGKV1-8 PE=3 SV=1 - [KV108_HUMAN]	4.09778e+07	2.08121	13.91	1	2
A0A590UJF8	Deleted in malignant brain tumors 1 protein (Fragment) OS=Homo sapiens OX=9606 GN=DMBT1 PE=1 SV=1 - [A0A590UJF8_HUMAN]	0	0	13.86	1	1
P68104	Elongation factor 1-alpha 1 OS=Homo sapiens OX=9606 GN=EEF1A1 PE=1 SV=1 - [EF1A1_HUMAN]	2.1862e+07	9.91408	8.87	4	5
P01601	Immunoglobulin kappa variable 1D-16 OS=Homo sapiens OX=9606 GN=IGKV1D-16 PE=3 SV=2 - [KVD16_HUMAN]	0		0
Q5JXL7	Septin-7 OS=Homo sapiens OX=9606 GN=SEPTIN7 PE=1 SV=1 - [Q5JXL7_HUMAN]	0		0
D6R9P1	Choline-specific glycerophosphodiester phosphodiesterase (Fragment) OS=Homo sapiens OX=9606 GN=ENPP6 PE=1 SV=1 - [D6R9P1_HUMAN]	0		0
H0Y485	Insulin-like growth factor-binding protein 3 (Fragment) OS=Homo sapiens OX=9606 GN=IGFBP3 PE=1 SV=1 - [H0Y485_HUMAN]	4.66497e+07	4.17974	13.29	3	5
A0A0B4J1U7	Immunoglobulin heavy variable 6-1 OS=Homo sapiens OX=9606 GN=IGHV6-1 PE=3 SV=1 - [HV601_HUMAN]	1.42492e+09	12.5882	5.79	1	10
C9J0D1	Histone H2A OS=Homo sapiens OX=9606 GN=H2AZ2 PE=1 SV=1 - [C9J0D1_HUMAN]	165311846	4.55474	7.38	1	3
A0A075B6I0	Immunoglobulin lambda variable 8-61 OS=Homo sapiens OX=9606 GN=IGLV8-61 PE=3 SV=7 - [LV861_HUMAN]	1.07819e+07	0	7.38	1	1
O76013	Keratin, type I cuticular Ha6 OS=Homo sapiens OX=9606 GN=KRT36 PE=1 SV=1 - [KRT36_HUMAN]	3.49789e+09	90.642	3.43	2	47
Q92496	Complement factor H-related protein 4 OS=Homo sapiens OX=9606 GN=CFHR4 PE=1 SV=3 - [FHR4_HUMAN]	5.26473e+07	20.1078	7.96	4	9
D9J307	HLA class I antigen OS=Homo sapiens OX=9606 GN=HLA-B PE=1 SV=1 - [D9J307_HUMAN]	2.23295e+07	0	5.52	1	1
Q86Y46	Keratin, type II cytoskeletal 73 OS=Homo sapiens OX=9606 GN=KRT73 PE=1 SV=1 - [K2C73_HUMAN]	6.557e+08	99.7393	7.41	6	55
A0A1B0GVP3	Cathepsin D OS=Homo sapiens OX=9606 GN=CTSD PE=1 SV=1 - [A0A1B0GVP3_HUMAN]	3.03287e+07	0	1.98	1	1
P08590	Myosin light chain 3 OS=Homo sapiens OX=9606 GN=MYL3 PE=1 SV=3 - [MYL3_HUMAN]	4.96983e+07	2.21178	12.82	2	2
A0A0B4J2B8	Immunoglobulin heavy variable 1/OR15-9 (non-functional) (Fragment) OS=Homo sapiens OX=9606 GN=IGHV1OR15-9 PE=1 SV=1 - [A0A0B4J2B8_HUMAN]	17286826	2.90123	12.82	1	1
I3L1K6	Myosin light chain 4 (Fragment) OS=Homo sapiens OX=9606 GN=MYL4 PE=1 SV=1 - [I3L1K6_HUMAN]	3.19185e+08	12.9625	12.79	2	6
H0Y8N6	Transcription initiation factor TFIID subunit 1 (Fragment) OS=Homo sapiens OX=9606 GN=TAF1 PE=1 SV=1 - [H0Y8N6_HUMAN]	8.29903e+06	0	12.67	1	1
P27105	Stomatin OS=Homo sapiens OX=9606 GN=STOM PE=1 SV=3 - [STOM_HUMAN]	2.98621e+07	5.77513	9.38	2	2
A8MW50	L-lactate dehydrogenase (Fragment) OS=Homo sapiens OX=9606 GN=LDHB PE=1 SV=1 - [A8MW50_HUMAN]	0
F8VV71	Ubiquitin-conjugating enzyme E2 N OS=Homo sapiens OX=9606 GN=UBE2N PE=1 SV=1 - [F8VV71_HUMAN]	0		0
A0A3B3ISR2	Complement subcomponent C1r OS=Homo sapiens OX=9606 GN=C1R PE=1 SV=1 - [A0A3B3ISR2_HUMAN]	1.31889e+07	5.57622	8.94	4	4
K7EP06	RG7MT1 OS=Homo sapiens OX=9606 GN=RNMT PE=1 SV=1 - [K7EP06_HUMAN]	0		0
P10599	Thioredoxin OS=Homo sapiens OX=9606 GN=TXN PE=1 SV=3 - [THIO_HUMAN]	0		0
C9JZ65	Serpin B4 (Fragment) OS=Homo sapiens OX=9606 GN=SERPINB4 PE=1 SV=1 - [C9JZ65_HUMAN]	1.71477e+07	3.57092	3.32	1	2
O95968	Secretoglobin family 1D member 1 OS=Homo sapiens OX=9606 GN=SCGB1D1 PE=1 SV=1 - [SG1D1_HUMAN]	3.99015e+06	0	12.22	1	1
C9J808	MKI67 FHA domain-interacting nucleolar phosphoprotein (Fragment) OS=Homo sapiens OX=9606 GN=NIFK PE=1 SV=8 - [C9J808_HUMAN]	0		0
A0A0G2JS06	Immunoglobulin lambda variable 5-39 OS=Homo sapiens OX=9606 GN=IGLV5-39 PE=3 SV=1 - [LV539_HUMAN]	5.82495e+07	5.11177	4.88	1	3
Q86UX7	Fermitin family homolog 3 OS=Homo sapiens OX=9606 GN=FERMT3 PE=1 SV=1 - [URP2_HUMAN]	1.24499e+07	1.67679	3.75	2	2
P23142	Fibulin-1 OS=Homo sapiens OX=9606 GN=FBLN1 PE=1 SV=4 - [FBLN1_HUMAN]	9.08576e+06	0	2.84	2	2
R4GNH1	Golgin subfamily A member 1 (Fragment) OS=Homo sapiens OX=9606 GN=GOLGA1 PE=1 SV=1 - [R4GNH1_HUMAN]	0		0
G8JLG2	Corneodesmosin OS=Homo sapiens OX=9606 GN=CDSN PE=1 SV=1 - [G8JLG2_HUMAN]	0		0
H0Y8F7	Dihydropteridine reductase (Fragment) OS=Homo sapiens OX=9606 GN=QDPR PE=1 SV=1 - [H0Y8F7_HUMAN]	0		0
Q08117	TLE family member 5 OS=Homo sapiens OX=9606 GN=TLE5 PE=1 SV=4 - [TLE5_HUMAN]	0		0
Q8WVZ1	Palmitoyltransferase ZDHHC19 OS=Homo sapiens OX=9606 GN=ZDHHC19 PE=1 SV=2 - [ZDH19_HUMAN]	0		0
K7ESI1	DNA repair protein RAD51 homolog 4 (Fragment) OS=Homo sapiens OX=9606 GN=RAD51D PE=1 SV=1 - [K7ESI1_HUMAN]	0		0
F8VRJ2	Nucleosome assembly protein 1-like 1 (Fragment) OS=Homo sapiens OX=9606 GN=NAP1L1 PE=1 SV=1 - [F8VRJ2_HUMAN]	0		0
A0A087WWY0	Apolipoprotein(a) OS=Homo sapiens OX=9606 GN=LPA PE=1 SV=1 - [A0A087WWY0_HUMAN]	0		0
P02760	Protein AMBP OS=Homo sapiens OX=9606 GN=AMBP PE=1 SV=1 - [AMBP_HUMAN]	1.039e+07	1.69266	4.83	1	2
P07477	Trypsin-1 OS=Homo sapiens OX=9606 GN=PRSS1 PE=1 SV=1 - [TRY1_HUMAN]	1.36528e+08	5.91727	11.34	2	8
A0A087WYS6	Proteasome (Prosome, macropain) subunit, alpha type, 8, isoform CRA_b OS=Homo sapiens OX=9606 GN=PSMA8 PE=1 SV=1 - [A0A087WYS6_HUMAN]	0		0
F8VZX9	Methionine aminopeptidase 2 (Fragment) OS=Homo sapiens OX=9606 GN=METAP2 PE=1 SV=1 - [F8VZX9_HUMAN]	0		0
Q5T749	Keratinocyte proline-rich protein OS=Homo sapiens OX=9606 GN=KPRP PE=1 SV=1 - [KPRP_HUMAN]	1.8717e+07	5.75428	3.28	3	4
Q96QA5	Gasdermin-A OS=Homo sapiens OX=9606 GN=GSDMA PE=1 SV=4 - [GSDMA_HUMAN]	1.61853e+07	1.74861	3.82	2	2
P20851	C4b-binding protein beta chain OS=Homo sapiens OX=9606 GN=C4BPB PE=1 SV=1 - [C4BPB_HUMAN]	4.28696e+07	5.60215	3.57	1	3
P08493	Matrix Gla protein OS=Homo sapiens OX=9606 GN=MGP PE=1 SV=2 - [MGP_HUMAN]	0		0
P00747	Plasminogen OS=Homo sapiens OX=9606 GN=PLG PE=1 SV=2 - [PLMN_HUMAN]	46218461	0	1.98	1	1
P04114	Apolipoprotein B-100 OS=Homo sapiens OX=9606 GN=APOB PE=1 SV=2 - [APOB_HUMAN]	3.84238e+07	37.5583	5.06	20	28
A0A2R8YDF1	Bactericidal permeability-increasing protein OS=Homo sapiens OX=9606 GN=BPI PE=1 SV=2 - [A0A2R8YDF1_HUMAN]	5.59324e+07	1.8453	4.97	2	3
Q08554	Desmocollin-1 OS=Homo sapiens OX=9606 GN=DSC1 PE=1 SV=2 - [DSC1_HUMAN]	6.20504e+07	23.7656	5.82	4	14
A0A087X232	Complement C1s subcomponent OS=Homo sapiens OX=9606 GN=C1S PE=1 SV=1 - [A0A087X232_HUMAN]	3.09858e+07	4.991	6.01	4	6
R4GN08	Actin-related protein 2/3 complex subunit 4 (Fragment) OS=Homo sapiens OX=9606 GN=ARPC4 PE=1 SV=1 - [R4GN08_HUMAN]	0		0
J3KTF5	Evolutionarily conserved signaling intermediate in Toll pathway, mitochondrial (Fragment) OS=Homo sapiens OX=9606 GN=ECSIT PE=1 SV=1 - [J3KTF5_HUMAN]	0		0
E9PJV1	Glycine N-acyltransferase-like protein 1 (Fragment) OS=Homo sapiens OX=9606 GN=GLYATL1 PE=1 SV=1 - [E9PJV1_HUMAN]	1298881598	13.1404	10.29	1	6
A0A075B7D0	Immunoglobulin heavy variable 1/OR15-1 (non-functional) (Fragment) OS=Homo sapiens OX=9606 GN=IGHV1OR15-1 PE=1 SV=1 - [A0A075B7D0_HUMAN]	0		0
Q9UH17	DNA dC->dU-editing enzyme APOBEC-3B OS=Homo sapiens OX=9606 GN=APOBEC3B PE=1 SV=1 - [ABC3B_HUMAN]	0		0
Q5T985	Inter-alpha-trypsin inhibitor heavy chain H2 OS=Homo sapiens OX=9606 GN=ITIH2 PE=1 SV=1 - [Q5T985_HUMAN]	0		0
A0A1W2PPA3	Glial fibrillary acidic protein (Fragment) OS=Homo sapiens OX=9606 GN=GFAP PE=1 SV=1 - [A0A1W2PPA3_HUMAN]	52064294	1.87306	10.14	1	1
B1AN48	Small proline-rich protein 3 (Fragment) OS=Homo sapiens OX=9606 GN=SPRR3 PE=1 SV=8 - [B1AN48_HUMAN]	0		0
Q5SRP5	Apolipoprotein M OS=Homo sapiens OX=9606 GN=APOM PE=1 SV=1 - [Q5SRP5_HUMAN]	1.89025e+07	1.63073	5.43	1	2
P02774	Vitamin D-binding protein OS=Homo sapiens OX=9606 GN=GC PE=1 SV=2 - [VTDB_HUMAN]	0		0
G3V489	Troponin I, slow skeletal muscle (Fragment) OS=Homo sapiens OX=9606 GN=TNNI1 PE=1 SV=1 - [G3V489_HUMAN]	1.30849e+08	5.67892	9.92	2	4
Q3SY84	Keratin, type II cytoskeletal 71 OS=Homo sapiens OX=9606 GN=KRT71 PE=1 SV=3 - [K2C71_HUMAN]	6.08641e+08	81.9961	5.93	4	42
P13224	Platelet glycoprotein Ib beta chain OS=Homo sapiens OX=9606 GN=GP1BB PE=1 SV=1 - [GP1BB_HUMAN]	2.37821e+07	0	9.71	2	3
P62937	Peptidyl-prolyl cis-trans isomerase A OS=Homo sapiens OX=9606 GN=PPIA PE=1 SV=2 - [PPIA_HUMAN]	0		0
I3NI03	Protein disulfide-isomerase (Fragment) OS=Homo sapiens OX=9606 GN=P4HB PE=1 SV=1 - [I3NI03_HUMAN]	0
H0YAK0	N-acetylgalactosaminyltransferase 7 (Fragment) OS=Homo sapiens OX=9606 GN=GALNT7 PE=1 SV=1 - [H0YAK0_HUMAN]	0		0
P07900	Heat shock protein HSP 90-alpha OS=Homo sapiens OX=9606 GN=HSP90AA1 PE=1 SV=5 - [HS90A_HUMAN]	0		0
P25705	ATP synthase subunit alpha, mitochondrial OS=Homo sapiens OX=9606 GN=ATP5F1A PE=1 SV=1 - [ATPA_HUMAN]	4.85379e+08	7.05931	9.4	5	6
A0A0C4DH30	Probable non-functional immunoglobulin heavy variable 3-16 OS=Homo sapiens OX=9606 GN=IGHV3-16 PE=1 SV=1 - [HV316_HUMAN]	0		0
A0A0C4DH35	Probable non-functional immunoglobulin heavy variable 3-35 OS=Homo sapiens OX=9606 GN=IGHV3-35 PE=1 SV=1 - [HV335_HUMAN]	1566922071	30.9884	9.4	1	12
P01602	Immunoglobulin kappa variable 1-5 OS=Homo sapiens OX=9606 GN=IGKV1-5 PE=1 SV=2 - [KV105_HUMAN]	1.73551e+08	2.7462	9.4	1	1
Q14CN4	Keratin, type II cytoskeletal 72 OS=Homo sapiens OX=9606 GN=KRT72 PE=1 SV=2 - [K2C72_HUMAN]	6.22088e+08	95.1079	5.87	4	49
K7EJB9	Calreticulin (Fragment) OS=Homo sapiens OX=9606 GN=CALR PE=1 SV=1 - [K7EJB9_HUMAN]	0		0
B4DNK4	Pyruvate kinase OS=Homo sapiens OX=9606 GN=PKM PE=1 SV=1 - [B4DNK4_HUMAN]	0		0
F5H157	Ras-related protein Rab-35 (Fragment) OS=Homo sapiens OX=9606 GN=RAB35 PE=1 SV=1 - [F5H157_HUMAN]	0		0
E9PEN0	Inhibitor of growth protein 5 OS=Homo sapiens OX=9606 GN=ING5 PE=1 SV=1 - [E9PEN0_HUMAN]	0		0
P03973	Antileukoproteinase OS=Homo sapiens OX=9606 GN=SLPI PE=1 SV=2 - [SLPI_HUMAN]	0		0
Q5D862	Filaggrin-2 OS=Homo sapiens OX=9606 GN=FLG2 PE=1 SV=1 - [FILA2_HUMAN]	5.37476e+07	19.4314	3.93	5	13
D6RFL4	Monocyte differentiation antigen CD14 (Fragment) OS=Homo sapiens OX=9606 GN=CD14 PE=1 SV=1 - [D6RFL4_HUMAN]	0		0
P01833	Polymeric immunoglobulin receptor OS=Homo sapiens OX=9606 GN=PIGR PE=1 SV=4 - [PIGR_HUMAN]	0		0
B8ZZY4	Solute carrier family 35 member F5 OS=Homo sapiens OX=9606 GN=SLC35F5 PE=1 SV=1 - [B8ZZY4_HUMAN]	122847	0	8.9	1	1
E9PLM8	ELMO domain-containing protein 1 OS=Homo sapiens OX=9606 GN=ELMOD1 PE=1 SV=1 - [E9PLM8_HUMAN]	0		0
P25786	Proteasome subunit alpha type-1 OS=Homo sapiens OX=9606 GN=PSMA1 PE=1 SV=1 - [PSA1_HUMAN]	0		0
Q92743	Serine protease HTRA1 OS=Homo sapiens OX=9606 GN=HTRA1 PE=1 SV=1 - [HTRA1_HUMAN]	0		0
P14770	Platelet glycoprotein IX OS=Homo sapiens OX=9606 GN=GP9 PE=1 SV=3 - [GPIX_HUMAN]	4.64324e+06	0	3.39	1	1
O75556	Mammaglobin-B OS=Homo sapiens OX=9606 GN=SCGB2A1 PE=1 SV=1 - [SG2A1_HUMAN]	0		0
C9JMV8	Testis anion transporter 1 (Fragment) OS=Homo sapiens OX=9606 GN=SLC26A8 PE=1 SV=1 - [C9JMV8_HUMAN]	0		0
P22735	Protein-glutamine gamma-glutamyltransferase K OS=Homo sapiens OX=9606 GN=TGM1 PE=1 SV=4 - [TGM1_HUMAN]	1.12529e+07	1.65007	3.18	2	2
Q9H4F8	SPARC-related modular calcium-binding protein 1 OS=Homo sapiens OX=9606 GN=SMOC1 PE=1 SV=1 - [SMOC1_HUMAN]	8.03058e+06	0	5.76	2	2
P15907	Beta-galactoside alpha-2,6-sialyltransferase 1 OS=Homo sapiens OX=9606 GN=ST6GAL1 PE=1 SV=1 - [SIAT1_HUMAN]	0		0
Q9BYT5	Keratin-associated protein 2-2 OS=Homo sapiens OX=9606 GN=KRTAP2-2 PE=2 SV=3 - [KRA22_HUMAN]	0
J3QT41	Tyrosine-protein phosphatase non-receptor type 4 (Fragment) OS=Homo sapiens OX=9606 GN=PTPN4 PE=1 SV=1 - [J3QT41_HUMAN]	0	1.696	8.12	1	1
P17661	Desmin OS=Homo sapiens OX=9606 GN=DES PE=1 SV=3 - [DESM_HUMAN]	37554329	4.59324	8.09	3	3
P01714	Immunoglobulin lambda variable 3-19 OS=Homo sapiens OX=9606 GN=IGLV3-19 PE=1 SV=2 - [LV319_HUMAN]	0	0	8.04	1	1
P11021	Endoplasmic reticulum chaperone BiP OS=Homo sapiens OX=9606 GN=HSPA5 PE=1 SV=2 - [BIP_HUMAN]	1.09619e+07	1.87043	1.68	1	1
O76083	High affinity cGMP-specific 3',5'-cyclic phosphodiesterase 9A OS=Homo sapiens OX=9606 GN=PDE9A PE=1 SV=1 - [PDE9A_HUMAN]	0		0
A0A140T940	MutS protein homolog 5 (Fragment) OS=Homo sapiens OX=9606 GN=MSH5 PE=1 SV=1 - [A0A140T940_HUMAN]	73965562	0	7.83	1	1
Q13835	Plakophilin-1 OS=Homo sapiens OX=9606 GN=PKP1 PE=1 SV=2 - [PKP1_HUMAN]	0		0
O00635	E3 ubiquitin-protein ligase TRIM38 OS=Homo sapiens OX=9606 GN=TRIM38 PE=1 SV=1 - [TRI38_HUMAN]	8.23276e+06	0	7.74	1	1
P55058	Phospholipid transfer protein OS=Homo sapiens OX=9606 GN=PLTP PE=1 SV=1 - [PLTP_HUMAN]	8.53957e+06	0	1.22	1	2
A0A0C4DH34	Immunoglobulin heavy variable 4-28 OS=Homo sapiens OX=9606 GN=IGHV4-28 PE=3 SV=1 - [HV428_HUMAN]	0		0
A0A075B6I9	Immunoglobulin lambda variable 7-46 OS=Homo sapiens OX=9606 GN=IGLV7-46 PE=3 SV=4 - [LV746_HUMAN]	109407076	5.76605	7.69	1	5
F5H3L1	Ninjurin-2 OS=Homo sapiens OX=9606 GN=NINJ2 PE=1 SV=1 - [F5H3L1_HUMAN]	20059067	0	7.55	1	1
O00299	Chloride intracellular channel protein 1 OS=Homo sapiens OX=9606 GN=CLIC1 PE=1 SV=4 - [CLIC1_HUMAN]	0		0
M0QZ57	Zinc finger and BTB domain-containing protein 45 (Fragment) OS=Homo sapiens OX=9606 GN=ZBTB45 PE=1 SV=1 - [M0QZ57_HUMAN]	93381692	0	7.44	1	2
A0A2R8Y6L3	RPS10-NUDT3 readthrough (Fragment) OS=Homo sapiens OX=9606 GN=RPS10-NUDT3 PE=3 SV=1 - [A0A2R8Y6L3_HUMAN]	7869615978	0	7.44	1	1
Q9NSB4	Keratin, type II cuticular Hb2 OS=Homo sapiens OX=9606 GN=KRT82 PE=1 SV=3 - [KRT82_HUMAN]	4.62393e+07	3.97782	3.7	2	3
Q9Y251	Heparanase OS=Homo sapiens OX=9606 GN=HPSE PE=1 SV=2 - [HPSE_HUMAN]	7221050	2.06286	3.31	2	2
H7C3Q6	MIT domain-containing protein 1 (Fragment) OS=Homo sapiens OX=9606 GN=MITD1 PE=1 SV=1 - [H7C3Q6_HUMAN]	0		0
P06732	Creatine kinase M-type OS=Homo sapiens OX=9606 GN=CKM PE=1 SV=2 - [KCRM_HUMAN]	67910916	7.51655	7.35	2	2
B1AN99	Trypsin-3 (Fragment) OS=Homo sapiens OX=9606 GN=PRSS3 PE=1 SV=8 - [B1AN99_HUMAN]	10313635272	33.8831	7.34	1	20
K7ERH7	Dystrobrevin alpha (Fragment) OS=Homo sapiens OX=9606 GN=DTNA PE=1 SV=1 - [K7ERH7_HUMAN]	0		0
H7C471	Rab-GAP TBC domain-containing protein (Fragment) OS=Homo sapiens OX=9606 PE=4 SV=1 - [H7C471_HUMAN]	0	0	7.33	1	1
B7Z5J4	Carboxypeptidase A4 OS=Homo sapiens OX=9606 GN=CPA4 PE=1 SV=1 - [B7Z5J4_HUMAN]	0		0
P22492	Histone H1t OS=Homo sapiens OX=9606 GN=H1-6 PE=2 SV=4 - [H1T_HUMAN]	0		0
H0YLS6	Proteasome subunit alpha type OS=Homo sapiens OX=9606 GN=PSMA4 PE=1 SV=1 - [H0YLS6_HUMAN]	0		0
Q3BDU5	Prelamin-A/C OS=Homo sapiens OX=9606 GN=LMNA PE=1 SV=1 - [Q3BDU5_HUMAN]	0		0
P04070	Vitamin K-dependent protein C OS=Homo sapiens OX=9606 GN=PROC PE=1 SV=1 - [PROC_HUMAN]	0		0
P30041	Peroxiredoxin-6 OS=Homo sapiens OX=9606 GN=PRDX6 PE=1 SV=3 - [PRDX6_HUMAN]	0		0
Q9Y271	Cysteinyl leukotriene receptor 1 OS=Homo sapiens OX=9606 GN=CYSLTR1 PE=1 SV=1 - [CLTR1_HUMAN]	0	0	7.12	1	1
A0A0G2JL69	C3/C5 convertase OS=Homo sapiens OX=9606 GN=C2 PE=1 SV=1 - [A0A0G2JL69_HUMAN]	1.67864e+07	7.3102	4.01	3	3
P15814	Immunoglobulin lambda-like polypeptide 1 OS=Homo sapiens OX=9606 GN=IGLL1 PE=1 SV=1 - [IGLL1_HUMAN]	2.43281e+07	0	7.04	1	1
H0YC37	Transcription initiation factor TFIID subunit 2 (Fragment) OS=Homo sapiens OX=9606 GN=TAF2 PE=1 SV=1 - [H0YC37_HUMAN]	0		0
Q9Y490	Talin-1 OS=Homo sapiens OX=9606 GN=TLN1 PE=1 SV=3 - [TLN1_HUMAN]	6.48978e+06	5.88491	1.69	4	5
H7C5W9	Endoplasmic reticulum class 1/2 Ca(2+) ATPase (Fragment) OS=Homo sapiens OX=9606 GN=ATP2A2 PE=1 SV=1 - [H7C5W9_HUMAN]	4.15086e+07	16.8903	6.86	6	9
P32320	Cytidine deaminase OS=Homo sapiens OX=9606 GN=CDA PE=1 SV=2 - [CDD_HUMAN]	0
A0A2R8YET8	DnaJ homolog subfamily C member 21 OS=Homo sapiens OX=9606 GN=DNAJC21 PE=4 SV=1 - [A0A2R8YET8_HUMAN]	0	0	6.74	1	1
P55774	C-C motif chemokine 18 OS=Homo sapiens OX=9606 GN=CCL18 PE=1 SV=1 - [CCL18_HUMAN]	0
Q15828	Cystatin-M OS=Homo sapiens OX=9606 GN=CST6 PE=1 SV=1 - [CYTM_HUMAN]	0		0
Q9NP98	Myozenin-1 OS=Homo sapiens OX=9606 GN=MYOZ1 PE=1 SV=1 - [MYOZ1_HUMAN]	0	2.03788	6.69	1	1
Q14574	Desmocollin-3 OS=Homo sapiens OX=9606 GN=DSC3 PE=1 SV=3 - [DSC3_HUMAN]	0	0	2.68	1	1
M0R0P7	60S ribosomal protein L18a OS=Homo sapiens OX=9606 GN=RPL18A PE=1 SV=1 - [M0R0P7_HUMAN]	0		0
Q7Z3Y8	Keratin, type I cytoskeletal 27 OS=Homo sapiens OX=9606 GN=KRT27 PE=1 SV=2 - [K1C27_HUMAN]	4675243011	143.254	3.92	2	64
Q8IW75	Serpin A12 OS=Homo sapiens OX=9606 GN=SERPINA12 PE=1 SV=1 - [SPA12_HUMAN]	0		0
P18206	Vinculin OS=Homo sapiens OX=9606 GN=VCL PE=1 SV=4 - [VINC_HUMAN]	1.12804e+07	1.67089	1.76	2	2
F8VWV4	60S acidic ribosomal protein P0 (Fragment) OS=Homo sapiens OX=9606 GN=RPLP0 PE=1 SV=1 - [F8VWV4_HUMAN]	0		0
P13639	Elongation factor 2 OS=Homo sapiens OX=9606 GN=EEF2 PE=1 SV=4 - [EF2_HUMAN]	0		0
D6RBX1	Centrosomal protein of 44 kDa (Fragment) OS=Homo sapiens OX=9606 GN=CEP44 PE=1 SV=1 - [D6RBX1_HUMAN]	3.91479e+07	0	6.25	1	1
P0DMV9	Heat shock 70 kDa protein 1B OS=Homo sapiens OX=9606 GN=HSPA1B PE=1 SV=1 - [HS71B_HUMAN]	1.09619e+07	1.87043	1.72	1	1
P21757	Macrophage scavenger receptor types I and II OS=Homo sapiens OX=9606 GN=MSR1 PE=1 SV=1 - [MSRE_HUMAN]	0		0
J9JIH8	tRNA-splicing endonuclease subunit Sen54 (Fragment) OS=Homo sapiens OX=9606 GN=TSEN54 PE=1 SV=1 - [J9JIH8_HUMAN]	0	0	6.18	1	1
H3BUR1	Protein 4.2 (Fragment) OS=Homo sapiens OX=9606 GN=EPB42 PE=1 SV=1 - [H3BUR1_HUMAN]	0		0
Q8WVH6	Myoglobin OS=Homo sapiens OX=9606 GN=MB PE=1 SV=1 - [Q8WVH6_HUMAN]	8453023	0	6.06	1	1
A0A087WW42	DNA polymerase epsilon catalytic subunit (Fragment) OS=Homo sapiens OX=9606 GN=POLE PE=1 SV=1 - [A0A087WW42_HUMAN]	72343494	0	6	1	1
A0A0C4DH43	Immunoglobulin heavy variable 2-70D OS=Homo sapiens OX=9606 GN=IGHV2-70D PE=3 SV=1 - [HV70D_HUMAN]	0		0
A9UJN9	PDGF-2 (Fragment) OS=Homo sapiens OX=9606 GN=PDGFB PE=1 SV=1 - [A9UJN9_HUMAN]	0		0
P62166	Neuronal calcium sensor 1 OS=Homo sapiens OX=9606 GN=NCS1 PE=1 SV=2 - [NCS1_HUMAN]	0		0
Q16610	Extracellular matrix protein 1 OS=Homo sapiens OX=9606 GN=ECM1 PE=1 SV=2 - [ECM1_HUMAN]	1.95887e+07	2.39013	3.33	2	2
A0A3B3IUC2	Collagen alpha-1(XVII) chain (Fragment) OS=Homo sapiens OX=9606 GN=COL17A1 PE=1 SV=1 - [A0A3B3IUC2_HUMAN]	0		0
Q2M2I5	Keratin, type I cytoskeletal 24 OS=Homo sapiens OX=9606 GN=KRT24 PE=1 SV=1 - [K1C24_HUMAN]	4.03406e+09	124.705	3.43	2	58
H0YD55	Chromosome 11 open reading frame 80 (Fragment) OS=Homo sapiens OX=9606 GN=C11orf80 PE=1 SV=1 - [H0YD55_HUMAN]	4.78648e+07	2.1041	5.71	1	1
P35625	Metalloproteinase inhibitor 3 OS=Homo sapiens OX=9606 GN=TIMP3 PE=1 SV=2 - [TIMP3_HUMAN]	0		0
H7C2A0	Glycerol kinase (Fragment) OS=Homo sapiens OX=9606 GN=GK PE=1 SV=8 - [H7C2A0_HUMAN]	62436771	4.16044	5.69	1	2
I3L4G3	Kinetochore protein NDC80 homolog (Fragment) OS=Homo sapiens OX=9606 GN=NDC80 PE=1 SV=1 - [I3L4G3_HUMAN]	1.68173e+07	0	5.67	1	2
Q6ZSL4	Secreted frizzled-related protein 1 OS=Homo sapiens OX=9606 GN=SFRP1 PE=1 SV=1 - [Q6ZSL4_HUMAN]	0		0
P0CG39	POTE ankyrin domain family member J OS=Homo sapiens OX=9606 GN=POTEJ PE=3 SV=1 - [POTEJ_HUMAN]	8.36097e+08	68.274	3.28	3	36
Q86VP1	Tax1-binding protein 1 OS=Homo sapiens OX=9606 GN=TAX1BP1 PE=1 SV=2 - [TAXB1_HUMAN]	1.97146e+07	0	5.58	1	1
A0A087WTG3	Cullin-3 OS=Homo sapiens OX=9606 GN=CUL3 PE=1 SV=1 - [A0A087WTG3_HUMAN]	0		0
M0R017	Zinc finger protein 350 (Fragment) OS=Homo sapiens OX=9606 GN=ZNF350 PE=1 SV=1 - [M0R017_HUMAN]	0		0
Q06481	Amyloid-like protein 2 OS=Homo sapiens OX=9606 GN=APLP2 PE=1 SV=2 - [APLP2_HUMAN]	0		0
Q6UWU4	Bombesin receptor-activated protein C6orf89 OS=Homo sapiens OX=9606 GN=C6orf89 PE=1 SV=1 - [CF089_HUMAN]	0		0
H7C0Q6	E3 ubiquitin-protein ligase TRIM4 (Fragment) OS=Homo sapiens OX=9606 GN=TRIM4 PE=1 SV=1 - [H7C0Q6_HUMAN]	0		0
C9JME7	Zinc finger protein 382 OS=Homo sapiens OX=9606 GN=ZNF382 PE=1 SV=1 - [C9JME7_HUMAN]	0		0
P04275	von Willebrand factor OS=Homo sapiens OX=9606 GN=VWF PE=1 SV=4 - [VWF_HUMAN]	3.70898e+07	7.92562	3.31	7	7
P42357	Histidine ammonia-lyase OS=Homo sapiens OX=9606 GN=HAL PE=1 SV=1 - [HUTH_HUMAN]	0		0
B7Z4L4	Dolichyl-diphosphooligosaccharide--protein glycosyltransferase subunit 1 OS=Homo sapiens OX=9606 GN=RPN1 PE=1 SV=1 - [B7Z4L4_HUMAN]	0		0
H0Y9Q1	Cytosol aminopeptidase (Fragment) OS=Homo sapiens OX=9606 GN=LAP3 PE=1 SV=8 - [H0Y9Q1_HUMAN]	0		0
Q5HYW3	Retrotransposon Gag-like protein 5 OS=Homo sapiens OX=9606 GN=RTL5 PE=2 SV=1 - [RTL5_HUMAN]	0		0
Q96BH1	E3 ubiquitin-protein ligase RNF25 OS=Homo sapiens OX=9606 GN=RNF25 PE=1 SV=1 - [RNF25_HUMAN]	0	0	5.23	1	1
A0A3B3IS65	Lethal(3)malignant brain tumor-like protein 1 OS=Homo sapiens OX=9606 GN=L3MBTL1 PE=4 SV=1 - [A0A3B3IS65_HUMAN]	0		0
O00391	Sulfhydryl oxidase 1 OS=Homo sapiens OX=9606 GN=QSOX1 PE=1 SV=3 - [QSOX1_HUMAN]	0		0
A0A2R8YDK2	Transmembrane channel-like protein OS=Homo sapiens OX=9606 GN=TMC1 PE=3 SV=1 - [A0A2R8YDK2_HUMAN]	0		0
Q8TDL5	BPI fold-containing family B member 1 OS=Homo sapiens OX=9606 GN=BPIFB1 PE=1 SV=1 - [BPIB1_HUMAN]	0		0
K7EMN8	NACHT, LRR and PYD domains-containing protein 11 OS=Homo sapiens OX=9606 GN=NLRP11 PE=1 SV=1 - [K7EMN8_HUMAN]	0		0
Q96SA4	Serine incorporator 2 OS=Homo sapiens OX=9606 GN=SERINC2 PE=2 SV=3 - [SERC2_HUMAN]	0
H7C2L2	ABPP (Fragment) OS=Homo sapiens OX=9606 GN=APP PE=1 SV=1 - [H7C2L2_HUMAN]	0		0
P03951	Coagulation factor XI OS=Homo sapiens OX=9606 GN=F11 PE=1 SV=1 - [FA11_HUMAN]	9.80508e+06	0	1.76	1	1
S4R386	Mucolipin-3 OS=Homo sapiens OX=9606 GN=MCOLN3 PE=1 SV=1 - [S4R386_HUMAN]	5.0615e+08	2.20839	4.96	1	1
H0Y512	Adipocyte plasma membrane-associated protein (Fragment) OS=Homo sapiens OX=9606 GN=APMAP PE=1 SV=1 - [H0Y512_HUMAN]	2.30839e+07	0	2.93	1	1
P04090	Prorelaxin H2 OS=Homo sapiens OX=9606 GN=RLN2 PE=1 SV=1 - [REL2_HUMAN]	2.46412e+07	0	4.86	1	1
P60174	Triosephosphate isomerase OS=Homo sapiens OX=9606 GN=TPI1 PE=1 SV=4 - [TPIS_HUMAN]	0		0
P55347	Homeobox protein PKNOX1 OS=Homo sapiens OX=9606 GN=PKNOX1 PE=1 SV=3 - [PKNX1_HUMAN]	0		0
G3V126	V-type proton ATPase subunit H OS=Homo sapiens OX=9606 GN=ATP6V1H PE=1 SV=1 - [G3V126_HUMAN]	0	0	4.74	1	1
C9JBA4	Lysozyme g-like protein 2 (Fragment) OS=Homo sapiens OX=9606 GN=LYG2 PE=1 SV=1 - [C9JBA4_HUMAN]	0		0
G3V3R6	Galectin OS=Homo sapiens OX=9606 GN=LGALS3 PE=1 SV=1 - [G3V3R6_HUMAN]	0		0
P25788	Proteasome subunit alpha type-3 OS=Homo sapiens OX=9606 GN=PSMA3 PE=1 SV=2 - [PSA3_HUMAN]	0		0
H3BVI7	Cadherin-1 OS=Homo sapiens OX=9606 GN=CDH1 PE=1 SV=1 - [H3BVI7_HUMAN]	1.2392e+08	13.5487	4.59	2	5
P00740	Coagulation factor IX OS=Homo sapiens OX=9606 GN=F9 PE=1 SV=2 - [FA9_HUMAN]	2.42109e+07	2.21667	3.25	2	3
Q8N4G4	Carbonate dehydratase VI OS=Homo sapiens OX=9606 GN=CA6 PE=1 SV=1 - [Q8N4G4_HUMAN]	0		0
P11169	Solute carrier family 2, facilitated glucose transporter member 3 OS=Homo sapiens OX=9606 GN=SLC2A3 PE=1 SV=1 - [GTR3_HUMAN]	1.25686e+07	0	1.21	1	2
I3L293	CREB-binding protein (Fragment) OS=Homo sapiens OX=9606 GN=CREBBP PE=4 SV=1 - [I3L293_HUMAN]	0
H0YF91	Hydrocephalus-inducing protein homolog (Fragment) OS=Homo sapiens OX=9606 GN=HYDIN PE=1 SV=1 - [H0YF91_HUMAN]	1583614496	20.9654	4.41	1	13
A6NFI3	Zinc finger protein 316 OS=Homo sapiens OX=9606 GN=ZNF316 PE=1 SV=1 - [ZN316_HUMAN]	0		0
Q96PP9	Guanylate-binding protein 4 OS=Homo sapiens OX=9606 GN=GBP4 PE=2 SV=2 - [GBP4_HUMAN]	0	0	4.38	1	1
E7ERT8	Homeobox protein Hox-A1 OS=Homo sapiens OX=9606 GN=HOXA1 PE=1 SV=1 - [E7ERT8_HUMAN]	0		0
Q14166	Tubulin--tyrosine ligase-like protein 12 OS=Homo sapiens OX=9606 GN=TTLL12 PE=1 SV=2 - [TTL12_HUMAN]	0		0
Q8TF66	Leucine-rich repeat-containing protein 15 OS=Homo sapiens OX=9606 GN=LRRC15 PE=2 SV=2 - [LRC15_HUMAN]	0		0
A0A0C4DGI9	Bromodomain adjacent to zinc finger domain protein 2A (Fragment) OS=Homo sapiens OX=9606 GN=BAZ2A PE=1 SV=1 - [A0A0C4DGI9_HUMAN]	0		0
Q13790	Apolipoprotein F OS=Homo sapiens OX=9606 GN=APOF PE=1 SV=2 - [APOF_HUMAN]	0		0
E9PKY5	Peptidyl-prolyl cis-trans isomerase (Fragment) OS=Homo sapiens OX=9606 GN=PPIE PE=1 SV=1 - [E9PKY5_HUMAN]	0		0
H0YDE6	DENN domain-containing protein 5A (Fragment) OS=Homo sapiens OX=9606 GN=DENND5A PE=1 SV=1 - [H0YDE6_HUMAN]	5.61777e+07	0	4.21	1	1
P17900	Ganglioside GM2 activator OS=Homo sapiens OX=9606 GN=GM2A PE=1 SV=4 - [SAP3_HUMAN]	0		0
P08238	Heat shock protein HSP 90-beta OS=Homo sapiens OX=9606 GN=HSP90AB1 PE=1 SV=4 - [HS90B_HUMAN]	0		0
Q96P53	WD repeat and FYVE domain-containing protein 2 OS=Homo sapiens OX=9606 GN=WDFY2 PE=1 SV=2 - [WDFY2_HUMAN]	0		0
A0A1B0GV06	Acid ceramidase (Fragment) OS=Homo sapiens OX=9606 GN=ASAH1 PE=1 SV=1 - [A0A1B0GV06_HUMAN]	0		0
H0YN23	Teashirt homolog 1 (Fragment) OS=Homo sapiens OX=9606 GN=TSHZ1 PE=1 SV=9 - [H0YN23_HUMAN]	0		0
P00488	Coagulation factor XIII A chain OS=Homo sapiens OX=9606 GN=F13A1 PE=1 SV=4 - [F13A_HUMAN]	1.88808e+07	1.97917	0.96	1	1
B4DT68	Myotilin OS=Homo sapiens OX=9606 GN=MYOT PE=1 SV=1 - [B4DT68_HUMAN]	1.46879e+07	2.00897	3.92	1	1
M0QXX2	Kallikrein-5 (Fragment) OS=Homo sapiens OX=9606 GN=KLK5 PE=1 SV=2 - [M0QXX2_HUMAN]	0		0
F8W079	ATP synthase subunit beta, mitochondrial (Fragment) OS=Homo sapiens OX=9606 GN=ATP5F1B PE=1 SV=1 - [F8W079_HUMAN]	9.25443e+06	0	3.87	1	1
I3L404	40S ribosomal protein S2 (Fragment) OS=Homo sapiens OX=9606 GN=RPS2 PE=1 SV=1 - [I3L404_HUMAN]	0		0
A0A087X186	Zinc finger protein 658 (Fragment) OS=Homo sapiens OX=9606 GN=ZNF658 PE=1 SV=6 - [A0A087X186_HUMAN]	0		0
A0A3B3IS85	Serine/threonine-protein kinase 32A OS=Homo sapiens OX=9606 GN=STK32A PE=3 SV=1 - [A0A3B3IS85_HUMAN]	0		0
A0A1X7SBT5	Transcription factor IIIA OS=Homo sapiens OX=9606 GN=GTF3A PE=1 SV=1 - [A0A1X7SBT5_HUMAN]	0		0
Q99445	Glycosyl-phosphatidylinositol-anchored molecule-like protein OS=Homo sapiens OX=9606 GN=GML PE=2 SV=1 - [GML_HUMAN]	0		0
H3BSE1	TBC1 domain family member 10B (Fragment) OS=Homo sapiens OX=9606 GN=TBC1D10B PE=1 SV=1 - [H3BSE1_HUMAN]	6.35275e+08	1.65884	3.8	1	2
Q9NPC6	Myozenin-2 OS=Homo sapiens OX=9606 GN=MYOZ2 PE=1 SV=1 - [MYOZ2_HUMAN]	1.14054e+07	1.73276	3.79	1	1
G5E9W6	Coiled-coil domain-containing protein 183 OS=Homo sapiens OX=9606 GN=CCDC183 PE=1 SV=1 - [G5E9W6_HUMAN]	0		0
F8VVM2	Phosphate carrier protein, mitochondrial OS=Homo sapiens OX=9606 GN=SLC25A3 PE=1 SV=1 - [F8VVM2_HUMAN]	8.7113e+06	0	3.7	1	1
A0A087X044	Arf-GAP with GTPase, ANK repeat and PH domain-containing protein 1 OS=Homo sapiens OX=9606 GN=AGAP1 PE=1 SV=1 - [A0A087X044_HUMAN]	4.30597e+07	0	3.7	1	1
P62906	60S ribosomal protein L10a OS=Homo sapiens OX=9606 GN=RPL10A PE=1 SV=2 - [RL10A_HUMAN]	0		0
Q96AQ8	Mitochondrial calcium uniporter regulator 1 OS=Homo sapiens OX=9606 GN=MCUR1 PE=1 SV=1 - [MCUR1_HUMAN]	1.05809e+08	2.04765	3.62	1	1
Q6E0U4	Dermokine OS=Homo sapiens OX=9606 GN=DMKN PE=1 SV=3 - [DMKN_HUMAN]	0		0
H0YHB1	Arf-GAP with GTPase, ANK repeat and PH domain-containing protein 2 (Fragment) OS=Homo sapiens OX=9606 GN=AGAP2 PE=1 SV=1 - [H0YHB1_HUMAN]	0		0
P19827	Inter-alpha-trypsin inhibitor heavy chain H1 OS=Homo sapiens OX=9606 GN=ITIH1 PE=1 SV=3 - [ITIH1_HUMAN]	0		0
C9JKD9	ATP-binding cassette sub-family G member 1 (Fragment) OS=Homo sapiens OX=9606 GN=ABCG1 PE=1 SV=1 - [C9JKD9_HUMAN]	0	0	3.5	1	1
A8MXY4	Zinc finger protein 99 OS=Homo sapiens OX=9606 GN=ZNF99 PE=2 SV=3 - [ZNF99_HUMAN]	0		0
A0A0U1RRL2	Protein unc-13 homolog B OS=Homo sapiens OX=9606 GN=UNC13B PE=1 SV=1 - [A0A0U1RRL2_HUMAN]	0		0
O75343	Guanylate cyclase soluble subunit beta-2 OS=Homo sapiens OX=9606 GN=GUCY1B2 PE=5 SV=2 - [GCYB2_HUMAN]	0		0
P14649	Myosin light chain 6B OS=Homo sapiens OX=9606 GN=MYL6B PE=1 SV=1 - [MYL6B_HUMAN]	5.95919e+07	3.8101	3.37	1	2
P24593	Insulin-like growth factor-binding protein 5 OS=Homo sapiens OX=9606 GN=IGFBP5 PE=1 SV=1 - [IBP5_HUMAN]	0		0
D6RD66	WD repeat-containing protein 1 (Fragment) OS=Homo sapiens OX=9606 GN=WDR1 PE=1 SV=1 - [D6RD66_HUMAN]	3.44692e+06	1.67965	3.27	1	1
Q9UBX0	Homeobox expressed in ES cells 1 OS=Homo sapiens OX=9606 GN=HESX1 PE=1 SV=1 - [HESX1_HUMAN]	0		0
C9JGI8	MAGUK p55 subfamily member 6 (Fragment) OS=Homo sapiens OX=9606 GN=MPP6 PE=1 SV=1 - [C9JGI8_HUMAN]	2.03803e+08	7.50455	3.23	1	4
A0A182DWH7	Selenoprotein P (Fragment) OS=Homo sapiens OX=9606 GN=SELENOP PE=1 SV=1 - [A0A182DWH7_HUMAN]	0		0
F5GXC5	T-cell immunomodulatory protein OS=Homo sapiens OX=9606 GN=ITFG1 PE=1 SV=1 - [F5GXC5_HUMAN]	0		0
K7EMM5	Kynurenine formamidase (Fragment) OS=Homo sapiens OX=9606 GN=AFMID PE=1 SV=1 - [K7EMM5_HUMAN]	0		0
Q5T750	Skin-specific protein 32 OS=Homo sapiens OX=9606 GN=XP32 PE=1 SV=1 - [XP32_HUMAN]	6.81599e+06	0	3.2	1	3
H0YJS4	Eukaryotic translation initiation factor 2 subunit 1 (Fragment) OS=Homo sapiens OX=9606 GN=EIF2S1 PE=1 SV=1 - [H0YJS4_HUMAN]	0		0
K7EQR3	Protein KIAA0100 (Fragment) OS=Homo sapiens OX=9606 GN=KIAA0100 PE=1 SV=1 - [K7EQR3_HUMAN]	0		0
Q8IVL5	Prolyl 3-hydroxylase 2 OS=Homo sapiens OX=9606 GN=P3H2 PE=1 SV=1 - [P3H2_HUMAN]	0		0
Q92626	Peroxidasin homolog OS=Homo sapiens OX=9606 GN=PXDN PE=1 SV=2 - [PXDN_HUMAN]	0		0
A0A0C4DGZ8	Glycoprotein Ib (Platelet), alpha polypeptide OS=Homo sapiens OX=9606 GN=GP1BA PE=1 SV=1 - [A0A0C4DGZ8_HUMAN]	0		0
G3V1V7	Myosin binding protein C, slow type, isoform CRA_e OS=Homo sapiens OX=9606 GN=MYBPC1 PE=1 SV=1 - [G3V1V7_HUMAN]	4.46139e+07	9.07583	3.03	3	5
E9PFH4	Transportin-3 OS=Homo sapiens OX=9606 GN=TNPO3 PE=1 SV=1 - [E9PFH4_HUMAN]	0		0
P07093	Glia-derived nexin OS=Homo sapiens OX=9606 GN=SERPINE2 PE=1 SV=1 - [GDN_HUMAN]	0		0
A0A5K1VW56	ATPase family AAA domain-containing protein 3B OS=Homo sapiens OX=9606 GN=ATAD3B PE=1 SV=1 - [A0A5K1VW56_HUMAN]	0		0
Q14315	Filamin-C OS=Homo sapiens OX=9606 GN=FLNC PE=1 SV=3 - [FLNC_HUMAN]	2.07131e+07	8.70189	2.64	7	7
O75636	Ficolin-3 OS=Homo sapiens OX=9606 GN=FCN3 PE=1 SV=2 - [FCN3_HUMAN]	0		0
H7C3J0	All-trans-retinol 13,14-reductase (Fragment) OS=Homo sapiens OX=9606 GN=RETSAT PE=1 SV=1 - [H7C3J0_HUMAN]	0		0
A0A0A0MSG9	SUN domain-containing protein 3 OS=Homo sapiens OX=9606 GN=SUN3 PE=1 SV=1 - [A0A0A0MSG9_HUMAN]	1.33357e+08	8.86206	3.01	2	6
Q96FZ7	Charged multivesicular body protein 6 OS=Homo sapiens OX=9606 GN=CHMP6 PE=1 SV=3 - [CHMP6_HUMAN]	1.19295e+08	0	2.99	1	2
Q4AC99	Probable inactive 1-aminocyclopropane-1-carboxylate synthase-like protein 2 OS=Homo sapiens OX=9606 GN=ACCSL PE=2 SV=3 - [1A1L2_HUMAN]	0		0
X6RM00	ELKS/Rab6-interacting/CAST family member 1 OS=Homo sapiens OX=9606 GN=ERC1 PE=1 SV=1 - [X6RM00_HUMAN]	4.8548e+06	0	0.61	1	1
P10646	Tissue factor pathway inhibitor OS=Homo sapiens OX=9606 GN=TFPI PE=1 SV=1 - [TFPI1_HUMAN]	0		0
H0Y2P5	Kelch-like protein 29 (Fragment) OS=Homo sapiens OX=9606 GN=KLHL29 PE=1 SV=1 - [H0Y2P5_HUMAN]	0		0
E7EN77	Condensin complex subunit 1 (Fragment) OS=Homo sapiens OX=9606 GN=NCAPD2 PE=1 SV=2 - [E7EN77_HUMAN]	0	0	2.94	1	1
H0Y3Z3	Protein disulfide-isomerase (Fragment) OS=Homo sapiens OX=9606 GN=P4HB PE=1 SV=1 - [H0Y3Z3_HUMAN]	0		0
I3L316	Centrosomal protein of 131 kDa (Fragment) OS=Homo sapiens OX=9606 GN=CEP131 PE=1 SV=8 - [I3L316_HUMAN]	0		0
H0Y896	Cilia- and flagella-associated protein 44 (Fragment) OS=Homo sapiens OX=9606 GN=CFAP44 PE=1 SV=1 - [H0Y896_HUMAN]	117111347	1.93195	2.86	1	2
P11217	Glycogen phosphorylase, muscle form OS=Homo sapiens OX=9606 GN=PYGM PE=1 SV=6 - [PYGM_HUMAN]	2.3295e+07	5.82493	2.85	3	4
Q6A163	Keratin, type I cytoskeletal 39 OS=Homo sapiens OX=9606 GN=KRT39 PE=1 SV=2 - [K1C39_HUMAN]	0		0
Q08431	Lactadherin OS=Homo sapiens OX=9606 GN=MFGE8 PE=1 SV=3 - [MFGM_HUMAN]	4.01579e+06	0	2.84	1	1
H0YAW0	Transient receptor potential cation channel subfamily A member 1 (Fragment) OS=Homo sapiens OX=9606 GN=TRPA1 PE=1 SV=1 - [H0YAW0_HUMAN]	0		0
H7C5N3	Dynein heavy chain 12, axonemal (Fragment) OS=Homo sapiens OX=9606 GN=DNAH12 PE=1 SV=2 - [H7C5N3_HUMAN]	5.05604e+06	0	2.84	1	1
P23526	Adenosylhomocysteinase OS=Homo sapiens OX=9606 GN=AHCY PE=1 SV=4 - [SAHH_HUMAN]	0		0
A0A286YFE0	Putative coiled-coil domain-containing protein 196 OS=Homo sapiens OX=9606 GN=CCDC196 PE=1 SV=1 - [A0A286YFE0_HUMAN]	0		0
P05141	ADP/ATP translocase 2 OS=Homo sapiens OX=9606 GN=SLC25A5 PE=1 SV=7 - [ADT2_HUMAN]	0	1.8758	2.68	1	1
P0DPA2	V-set and immunoglobulin domain-containing protein 8 OS=Homo sapiens OX=9606 GN=VSIG8 PE=2 SV=1 - [VSIG8_HUMAN]	0		0
A0A499FJL1	Post-proline cleaving enzyme OS=Homo sapiens OX=9606 GN=PREP PE=1 SV=1 - [A0A499FJL1_HUMAN]	0		0
A0A0B4J1R6	Transketolase OS=Homo sapiens OX=9606 GN=TKT PE=1 SV=1 - [A0A0B4J1R6_HUMAN]	0		0
H3BS09	Deubiquitinating enzyme CYLD OS=Homo sapiens OX=9606 GN=CYLD PE=1 SV=1 - [H3BS09_HUMAN]	0		0
A0A6E1W127	Myosin-7B OS=Homo sapiens OX=9606 GN=MYH7B PE=1 SV=1 - [A0A6E1W127_HUMAN]	4.11627e+08	43.5144	2.06	5	19
P23490	Loricrin OS=Homo sapiens OX=9606 GN=LORICRIN PE=1 SV=2 - [LORI_HUMAN]	7.82305e+06	0	2.56	1	1
O95479	GDH/6PGL endoplasmic bifunctional protein OS=Homo sapiens OX=9606 GN=H6PD PE=1 SV=2 - [G6PE_HUMAN]	0		0
B4DXW1	Actin-related protein 3 OS=Homo sapiens OX=9606 GN=ACTR3 PE=1 SV=1 - [B4DXW1_HUMAN]	2.69416e+06	1.9345	2.45	1	1
Q9H7T0	Cation channel sperm-associated protein subunit beta OS=Homo sapiens OX=9606 GN=CATSPERB PE=2 SV=2 - [CTSRB_HUMAN]	577618866	0	2.42	1	1
A0A6Q8PFG9	Histidine--tRNA ligase, cytoplasmic OS=Homo sapiens OX=9606 GN=HARS1 PE=4 SV=1 - [A0A6Q8PFG9_HUMAN]	2012934788	4.93081	2.42	1	11
Q2YD98	UV-stimulated scaffold protein A OS=Homo sapiens OX=9606 GN=UVSSA PE=1 SV=2 - [UVSSA_HUMAN]	0		0
E2QRB9	Thioredoxin-disulfide reductase OS=Homo sapiens OX=9606 GN=TXNRD1 PE=1 SV=2 - [E2QRB9_HUMAN]	0		0
Q86WK7	Amphoterin-induced protein 3 OS=Homo sapiens OX=9606 GN=AMIGO3 PE=2 SV=1 - [AMGO3_HUMAN]	6358457	0	2.38	1	1
Q9HC52	Chromobox protein homolog 8 OS=Homo sapiens OX=9606 GN=CBX8 PE=1 SV=3 - [CBX8_HUMAN]	6.91851e+06	0	2.31	1	1
Q13156	Replication protein A 30 kDa subunit OS=Homo sapiens OX=9606 GN=RPA4 PE=1 SV=2 - [RFA4_HUMAN]	498872848	9.80806	2.3	1	5
P26641	Elongation factor 1-gamma OS=Homo sapiens OX=9606 GN=EEF1G PE=1 SV=3 - [EF1G_HUMAN]	0		0
P49863	Granzyme K OS=Homo sapiens OX=9606 GN=GZMK PE=1 SV=1 - [GRAK_HUMAN]	434169628	1.31781	2.27	1	4
H0YA69	Matrix metalloproteinase-23 (Fragment) OS=Homo sapiens OX=9606 GN=MMP23B PE=1 SV=1 - [H0YA69_HUMAN]	0		0
J3KRM0	Zona pellucida-binding protein 2 OS=Homo sapiens OX=9606 GN=ZPBP2 PE=1 SV=1 - [J3KRM0_HUMAN]	1.45166e+07	0	2.26	1	1
A0A0A0MR50	Cullin-4A OS=Homo sapiens OX=9606 GN=CUL4A PE=1 SV=1 - [A0A0A0MR50_HUMAN]	0		0
P11277	Spectrin beta chain, erythrocytic OS=Homo sapiens OX=9606 GN=SPTB PE=1 SV=5 - [SPTB1_HUMAN]	0		0
P12524	Protein L-Myc OS=Homo sapiens OX=9606 GN=MYCL PE=1 SV=2 - [MYCL_HUMAN]	2.37385e+08	14.832	2.2	1	8
Q6P4A8	Phospholipase B-like 1 OS=Homo sapiens OX=9606 GN=PLBD1 PE=1 SV=2 - [PLBL1_HUMAN]	0		0
H9KV48	Plasma protease C1 inhibitor OS=Homo sapiens OX=9606 GN=SERPING1 PE=1 SV=1 - [H9KV48_HUMAN]	0		0
P07996	Thrombospondin-1 OS=Homo sapiens OX=9606 GN=THBS1 PE=1 SV=2 - [TSP1_HUMAN]	0		0
Q09666	Neuroblast differentiation-associated protein AHNAK OS=Homo sapiens OX=9606 GN=AHNAK PE=1 SV=2 - [AHNK_HUMAN]	0		0
Q96LJ8	UBX domain-containing protein 10 OS=Homo sapiens OX=9606 GN=UBXN10 PE=1 SV=1 - [UBX10_HUMAN]	0		0
Q8WZA1	Protein O-linked-mannose beta-1,2-N-acetylglucosaminyltransferase 1 OS=Homo sapiens OX=9606 GN=POMGNT1 PE=1 SV=2 - [PMGT1_HUMAN]	0		0
O95810	Caveolae-associated protein 2 OS=Homo sapiens OX=9606 GN=CAVIN2 PE=1 SV=3 - [CAVN2_HUMAN]	0		0
E7EMC6	Annexin OS=Homo sapiens OX=9606 GN=ANXA6 PE=1 SV=1 - [E7EMC6_HUMAN]	0		0
A0A0A6YYJ0	Protein MSANTD3-TMEFF1 OS=Homo sapiens OX=9606 GN=MSANTD3-TMEFF1 PE=4 SV=1 - [A0A0A6YYJ0_HUMAN]	1.47388e+07	0	2.05	1	1
E7ETK3	Metabotropic glutamate receptor 8 (Fragment) OS=Homo sapiens OX=9606 GN=GRM8 PE=1 SV=8 - [E7ETK3_HUMAN]	0		0
A0A0G2JNQ3	Heterogeneous nuclear ribonucleoprotein C-like 2 OS=Homo sapiens OX=9606 GN=HNRNPCL2 PE=3 SV=1 - [A0A0G2JNQ3_HUMAN]	0		0
Q8N4Y2	EF-hand calcium-binding domain-containing protein 4A OS=Homo sapiens OX=9606 GN=CRACR2B PE=1 SV=3 - [EFC4A_HUMAN]	12157102	0	2.01	1	3
Q6DJT9	Zinc finger protein PLAG1 OS=Homo sapiens OX=9606 GN=PLAG1 PE=1 SV=1 - [PLAG1_HUMAN]	0		0
Q99985	Semaphorin-3C OS=Homo sapiens OX=9606 GN=SEMA3C PE=2 SV=2 - [SEM3C_HUMAN]	0		0
Q96RS0	Trimethylguanosine synthase OS=Homo sapiens OX=9606 GN=TGS1 PE=1 SV=3 - [TGS1_HUMAN]	0		0
F8VYN8	Centrosomal protein of 83 kDa OS=Homo sapiens OX=9606 GN=CEP83 PE=1 SV=1 - [F8VYN8_HUMAN]	7.91875e+08	0	1.99	1	1
E9PBC5	Plasma kallikrein OS=Homo sapiens OX=9606 GN=KLKB1 PE=1 SV=2 - [E9PBC5_HUMAN]	0		0
P05120	Plasminogen activator inhibitor 2 OS=Homo sapiens OX=9606 GN=SERPINB2 PE=1 SV=2 - [PAI2_HUMAN]	1.94515e+06	0	1.93	1	1
Q9P1Q0	Vacuolar protein sorting-associated protein 54 OS=Homo sapiens OX=9606 GN=VPS54 PE=1 SV=2 - [VPS54_HUMAN]	0	0	1.84	1	1
Q9BZR8	Apoptosis facilitator Bcl-2-like protein 14 OS=Homo sapiens OX=9606 GN=BCL2L14 PE=1 SV=1 - [B2L14_HUMAN]	0	0	1.83	1	1
A0A087WWQ5	Arrestin-C OS=Homo sapiens OX=9606 GN=ARR3 PE=1 SV=1 - [A0A087WWQ5_HUMAN]	297115787	0	1.8	1	2
Q93034	Cullin-5 OS=Homo sapiens OX=9606 GN=CUL5 PE=1 SV=4 - [CUL5_HUMAN]	0		0
F5H6T1	Actin-related protein 2 OS=Homo sapiens OX=9606 GN=ACTR2 PE=1 SV=2 - [F5H6T1_HUMAN]	0		0
A0A5F9ZHG7	Rap guanine nucleotide exchange factor 6 OS=Homo sapiens OX=9606 GN=RAPGEF6 PE=4 SV=1 - [A0A5F9ZHG7_HUMAN]	0		0
A0A1B0GTF2	Ryanodine receptor 3 (Fragment) OS=Homo sapiens OX=9606 GN=RYR3 PE=1 SV=1 - [A0A1B0GTF2_HUMAN]	0		0
Q8WVV4	Protein POF1B OS=Homo sapiens OX=9606 GN=POF1B PE=1 SV=3 - [POF1B_HUMAN]	0		0
Q8NFU5	Inositol polyphosphate multikinase OS=Homo sapiens OX=9606 GN=IPMK PE=1 SV=1 - [IPMK_HUMAN]	0		0
Q7Z5M8	Protein ABHD12B OS=Homo sapiens OX=9606 GN=ABHD12B PE=2 SV=1 - [AB12B_HUMAN]	2.84776e+07	2.19611	1.66	1	3
C9JF13	Eukaryotic translation initiation factor 4 gamma 1 (Fragment) OS=Homo sapiens OX=9606 GN=EIF4G1 PE=1 SV=1 - [C9JF13_HUMAN]	0		0
B4DUR8	T-complex protein 1 subunit gamma OS=Homo sapiens OX=9606 GN=CCT3 PE=1 SV=1 - [B4DUR8_HUMAN]	0		0
O75976	Carboxypeptidase D OS=Homo sapiens OX=9606 GN=CPD PE=1 SV=2 - [CBPD_HUMAN]	0		0
Q03181	Peroxisome proliferator-activated receptor delta OS=Homo sapiens OX=9606 GN=PPARD PE=1 SV=1 - [PPARD_HUMAN]	0		0
Q15049	Membrane protein MLC1 OS=Homo sapiens OX=9606 GN=MLC1 PE=1 SV=5 - [MLC1_HUMAN]	0		0
P10809	60 kDa heat shock protein, mitochondrial OS=Homo sapiens OX=9606 GN=HSPD1 PE=1 SV=2 - [CH60_HUMAN]	0		0
Q14956	Transmembrane glycoprotein NMB OS=Homo sapiens OX=9606 GN=GPNMB PE=1 SV=2 - [GPNMB_HUMAN]	0		0
Q59EK9	RUN domain-containing protein 3A OS=Homo sapiens OX=9606 GN=RUNDC3A PE=1 SV=2 - [RUN3A_HUMAN]	4.23776e+06	0	1.57	1	1
H0YA13	Histone-lysine N-methyltransferase PRDM16 (Fragment) OS=Homo sapiens OX=9606 GN=PRDM16 PE=1 SV=1 - [H0YA13_HUMAN]	0		0
Q7Z6R9	Transcription factor AP-2-delta OS=Homo sapiens OX=9606 GN=TFAP2D PE=1 SV=1 - [AP2D_HUMAN]	0		0
P49411	Elongation factor Tu, mitochondrial OS=Homo sapiens OX=9606 GN=TUFM PE=1 SV=2 - [EFTU_HUMAN]	0		0
Q8ND61	Uncharacterized protein C3orf20 OS=Homo sapiens OX=9606 GN=C3orf20 PE=2 SV=2 - [CC020_HUMAN]	272981199	2.38793	1.55	1	1
Q13207	T-box transcription factor TBX2 OS=Homo sapiens OX=9606 GN=TBX2 PE=1 SV=3 - [TBX2_HUMAN]	2.412e+07	0	1.54	1	1
E7ES00	Axin-2 OS=Homo sapiens OX=9606 GN=AXIN2 PE=1 SV=2 - [E7ES00_HUMAN]	0		0
H0YJJ2	ATP-dependent RNA helicase TDRD9 (Fragment) OS=Homo sapiens OX=9606 GN=TDRD9 PE=1 SV=1 - [H0YJJ2_HUMAN]	0		0
S4R303	Sorbin and SH3 domain-containing protein 1 (Fragment) OS=Homo sapiens OX=9606 GN=SORBS1 PE=1 SV=2 - [S4R303_HUMAN]	175494948	0	1.53	1	1
F5H7T0	Non-specific serine/threonine protein kinase OS=Homo sapiens OX=9606 GN=RPS6KC1 PE=1 SV=1 - [F5H7T0_HUMAN]	135453110	0	1.52	1	1
A0A087WYX6	Disrupted in schizophrenia 1 protein OS=Homo sapiens OX=9606 GN=DISC1 PE=1 SV=1 - [A0A087WYX6_HUMAN]	0		0
P12931	Proto-oncogene tyrosine-protein kinase Src OS=Homo sapiens OX=9606 GN=SRC PE=1 SV=3 - [SRC_HUMAN]	0	0	1.49	1	1
P09913	Interferon-induced protein with tetratricopeptide repeats 2 OS=Homo sapiens OX=9606 GN=IFIT2 PE=1 SV=1 - [IFIT2_HUMAN]	8.55486e+06	0	1.27	1	1
Q13349	Integrin alpha-D OS=Homo sapiens OX=9606 GN=ITGAD PE=1 SV=2 - [ITAD_HUMAN]	0		0
A6NMB1	Sialic acid-binding Ig-like lectin 16 OS=Homo sapiens OX=9606 GN=SIGLEC16 PE=2 SV=3 - [SIG16_HUMAN]	3.98595e+08	6.10599	1.46	1	3
A0A0J9YXQ8	E3 ubiquitin-protein ligase HERC2 (Fragment) OS=Homo sapiens OX=9606 GN=HERC2 PE=1 SV=1 - [A0A0J9YXQ8_HUMAN]	0		0
P51797	Chloride transport protein 6 OS=Homo sapiens OX=9606 GN=CLCN6 PE=1 SV=2 - [CLCN6_HUMAN]	0		0
Q6ZN84	Coiled-coil domain-containing protein 81 OS=Homo sapiens OX=9606 GN=CCDC81 PE=1 SV=2 - [CCD81_HUMAN]	9.83653e+06	0	1.38	1	2
O75339	Cartilage intermediate layer protein 1 OS=Homo sapiens OX=9606 GN=CILP PE=1 SV=4 - [CILP1_HUMAN]	4.08775e+07	0	0.84	1	1
F8WE85	FRAS1-related extracellular matrix protein 1 OS=Homo sapiens OX=9606 GN=FREM1 PE=1 SV=2 - [F8WE85_HUMAN]	0	0	1.35	1	1
H0Y3S1	Dedicator of cytokinesis protein 9 (Fragment) OS=Homo sapiens OX=9606 GN=DOCK9 PE=1 SV=1 - [H0Y3S1_HUMAN]	3.2547e+07	0	1.35	1	1
A0A0B4J293	Uncharacterized protein (Fragment) OS=Homo sapiens OX=9606 PE=4 SV=1 - [A0A0B4J293_HUMAN]	0		0
H9KV31	Neural cell adhesion molecule 2 OS=Homo sapiens OX=9606 GN=NCAM2 PE=1 SV=2 - [H9KV31_HUMAN]	0		0
Q9NQX4	Unconventional myosin-Vc OS=Homo sapiens OX=9606 GN=MYO5C PE=1 SV=2 - [MYO5C_HUMAN]	45639358	0	1.21	1	1
P51160	Cone cGMP-specific 3',5'-cyclic phosphodiesterase subunit alpha' OS=Homo sapiens OX=9606 GN=PDE6C PE=1 SV=2 - [PDE6C_HUMAN]	135286852	0	1.17	1	1
Q8WTR4	Glycerophosphodiester phosphodiesterase domain-containing protein 5 OS=Homo sapiens OX=9606 GN=GDPD5 PE=1 SV=2 - [GDPD5_HUMAN]	3.20286e+07	0	1.16	1	1
P08237	ATP-dependent 6-phosphofructokinase, muscle type OS=Homo sapiens OX=9606 GN=PFKM PE=1 SV=2 - [PFKAM_HUMAN]	7.27365e+06	2.15635	1.15	1	1
Q6PL18	ATPase family AAA domain-containing protein 2 OS=Homo sapiens OX=9606 GN=ATAD2 PE=1 SV=1 - [ATAD2_HUMAN]	0		0
Q8IY47	Kelch repeat and BTB domain-containing protein 2 OS=Homo sapiens OX=9606 GN=KBTBD2 PE=1 SV=2 - [KBTB2_HUMAN]	114936183	0	1.12	1	4
A0A2R8Y4D5	Myosin-IIIa OS=Homo sapiens OX=9606 GN=MYO3A PE=1 SV=1 - [A0A2R8Y4D5_HUMAN]	6.98057e+07	0	1.12	1	3
Q92796	Disks large homolog 3 OS=Homo sapiens OX=9606 GN=DLG3 PE=1 SV=2 - [DLG3_HUMAN]	6204113	0	1.1	1	1
Q96SB3	Neurabin-2 OS=Homo sapiens OX=9606 GN=PPP1R9B PE=1 SV=3 - [NEB2_HUMAN]	65629526	1.67947	1.1	1	1
F6XZD3	Ankyrin repeat domain-containing protein 35 OS=Homo sapiens OX=9606 GN=ANKRD35 PE=1 SV=1 - [F6XZD3_HUMAN]	0	0	1.1	1	1
P20930	Filaggrin OS=Homo sapiens OX=9606 GN=FLG PE=1 SV=3 - [FILA_HUMAN]	0		0
A0A6Q8PHG6	Endoribonuclease Dicer (Fragment) OS=Homo sapiens OX=9606 GN=DICER1 PE=4 SV=1 - [A0A6Q8PHG6_HUMAN]	0		0
Q86SJ6	Desmoglein-4 OS=Homo sapiens OX=9606 GN=DSG4 PE=1 SV=1 - [DSG4_HUMAN]	0		0
P35579	Myosin-9 OS=Homo sapiens OX=9606 GN=MYH9 PE=1 SV=4 - [MYH9_HUMAN]	0		0
Q68DL7	Uncharacterized protein C18orf63 OS=Homo sapiens OX=9606 GN=C18orf63 PE=2 SV=2 - [CR063_HUMAN]	0		0
Q9P1Z2	Calcium-binding and coiled-coil domain-containing protein 1 OS=Homo sapiens OX=9606 GN=CALCOCO1 PE=1 SV=2 - [CACO1_HUMAN]	32520256	2.03888	1.01	1	2
Q9H2G4	Testis-specific Y-encoded-like protein 2 OS=Homo sapiens OX=9606 GN=TSPYL2 PE=1 SV=1 - [TSYL2_HUMAN]	3.14574e+08	8.4232	1.01	1	4
Q8IW93	Rho guanine nucleotide exchange factor 19 OS=Homo sapiens OX=9606 GN=ARHGEF19 PE=1 SV=1 - [ARHGJ_HUMAN]	0		0
Q9GZR1	Sentrin-specific protease 6 OS=Homo sapiens OX=9606 GN=SENP6 PE=1 SV=2 - [SENP6_HUMAN]	0		0
B1ALK7	Rho guanine nucleotide exchange factor 7 OS=Homo sapiens OX=9606 GN=ARHGEF7 PE=1 SV=1 - [B1ALK7_HUMAN]	33402088	1.97906	0.99	1	1
Q05BQ5	MBT domain-containing protein 1 OS=Homo sapiens OX=9606 GN=MBTD1 PE=1 SV=2 - [MBTD1_HUMAN]	0	2.04723	0.96	1	1
A4D1P6	WD repeat-containing protein 91 OS=Homo sapiens OX=9606 GN=WDR91 PE=1 SV=2 - [WDR91_HUMAN]	0		0
F5H837	Retinoblastoma-like protein 2 (Fragment) OS=Homo sapiens OX=9606 GN=RBL2 PE=1 SV=2 - [F5H837_HUMAN]	0		0
A8MX12	Myomesin-1 OS=Homo sapiens OX=9606 GN=MYOM1 PE=1 SV=3 - [A8MX12_HUMAN]	0	0	0.9	1	1
O43895	Xaa-Pro aminopeptidase 2 OS=Homo sapiens OX=9606 GN=XPNPEP2 PE=1 SV=3 - [XPP2_HUMAN]	1.59279e+07	0	0.89	1	1
Q9Y4D8	Probable E3 ubiquitin-protein ligase HECTD4 OS=Homo sapiens OX=9606 GN=HECTD4 PE=1 SV=5 - [HECD4_HUMAN]	0		0
Q14393	Growth arrest-specific protein 6 OS=Homo sapiens OX=9606 GN=GAS6 PE=1 SV=3 - [GAS6_HUMAN]	54523556	0	0.88	1	1
P49915	GMP synthase [glutamine-hydrolyzing] OS=Homo sapiens OX=9606 GN=GMPS PE=1 SV=1 - [GUAA_HUMAN]	0		0
H9KV62	Tudor domain-containing protein 1 OS=Homo sapiens OX=9606 GN=TDRD1 PE=1 SV=1 - [H9KV62_HUMAN]	0		0
Q68CQ4	Digestive organ expansion factor homolog OS=Homo sapiens OX=9606 GN=DIEXF PE=1 SV=2 - [DIEXF_HUMAN]	4.47033e+06	1.65518	0.79	1	2
Q92954	Proteoglycan 4 OS=Homo sapiens OX=9606 GN=PRG4 PE=1 SV=3 - [PRG4_HUMAN]	0		0
A0A0C4DFW0	GTPase-activating Rap/Ran-GAP domain-like protein 3 OS=Homo sapiens OX=9606 GN=GARNL3 PE=1 SV=1 - [A0A0C4DFW0_HUMAN]	0		0
E9PE96	Protein piccolo OS=Homo sapiens OX=9606 GN=PCLO PE=1 SV=1 - [E9PE96_HUMAN]	0	1.91535	0.74	1	1
A0A5F9ZHX5	DNA helicase (Fragment) OS=Homo sapiens OX=9606 GN=CHD3 PE=1 SV=1 - [A0A5F9ZHX5_HUMAN]	0		0
Q9NYF0	Dapper homolog 1 OS=Homo sapiens OX=9606 GN=DACT1 PE=1 SV=2 - [DACT1_HUMAN]	7.43733e+06	1.67973	0.72	1	1
Q9NP73	Putative bifunctional UDP-N-acetylglucosamine transferase and deubiquitinase ALG13 OS=Homo sapiens OX=9606 GN=ALG13 PE=1 SV=2 - [ALG13_HUMAN]	2.01144e+07	1.64336	0.7	1	1
H0Y786	Nebulin (Fragment) OS=Homo sapiens OX=9606 GN=NEB PE=1 SV=1 - [H0Y786_HUMAN]	5.83742e+06	1.6635	0.7	1	1
P56730	Neurotrypsin OS=Homo sapiens OX=9606 GN=PRSS12 PE=2 SV=2 - [NETR_HUMAN]	5.44628e+07	0	0.69	1	1
Q0VF96	Cingulin-like protein 1 OS=Homo sapiens OX=9606 GN=CGNL1 PE=1 SV=2 - [CGNL1_HUMAN]	50000009	0	0.69	1	1
A0A0A0MS76	Zinc finger protein 99 OS=Homo sapiens OX=9606 GN=ZNF99 PE=1 SV=1 - [A0A0A0MS76_HUMAN]	2.77377e+07	6.08076	0.68	1	3
O75923	Dysferlin OS=Homo sapiens OX=9606 GN=DYSF PE=1 SV=1 - [DYSF_HUMAN]	2.55691e+07	0	0.67	1	1
Q8WZ42	Titin OS=Homo sapiens OX=9606 GN=TTN PE=1 SV=4 - [TITIN_HUMAN]	1.50602e+07	18.5911	0.62	16	16
F8VY01	FYVE, RhoGEF and PH domain-containing protein 6 OS=Homo sapiens OX=9606 GN=FGD6 PE=1 SV=1 - [F8VY01_HUMAN]	0		0
Q14151	Scaffold attachment factor B2 OS=Homo sapiens OX=9606 GN=SAFB2 PE=1 SV=1 - [SAFB2_HUMAN]	0		0
Q5VYL4	Abnormal spindle-like microcephaly-associated protein OS=Homo sapiens OX=9606 GN=ASPM PE=1 SV=1 - [Q5VYL4_HUMAN]	0		0
Q9BX63	Fanconi anemia group J protein OS=Homo sapiens OX=9606 GN=BRIP1 PE=1 SV=2 - [FANCJ_HUMAN]	0		0
Q5SZK8	FRAS1-related extracellular matrix protein 2 OS=Homo sapiens OX=9606 GN=FREM2 PE=1 SV=2 - [FREM2_HUMAN]	0		0
O43149	Zinc finger ZZ-type and EF-hand domain-containing protein 1 OS=Homo sapiens OX=9606 GN=ZZEF1 PE=1 SV=6 - [ZZEF1_HUMAN]	0		0
Q9UIW2	Plexin-A1 OS=Homo sapiens OX=9606 GN=PLXNA1 PE=1 SV=3 - [PLXA1_HUMAN]	2.022e+08	7.1293	0.47	1	3
Q08378	Golgin subfamily A member 3 OS=Homo sapiens OX=9606 GN=GOLGA3 PE=1 SV=2 - [GOGA3_HUMAN]	1.63342e+08	0	0.47	1	1
A0A494BZW6	Ciliogenesis and planar polarity effector 1 (Fragment) OS=Homo sapiens OX=9606 GN=CPLANE1 PE=1 SV=1 - [A0A494BZW6_HUMAN]	0		0
Q15149	Plectin OS=Homo sapiens OX=9606 GN=PLEC PE=1 SV=3 - [PLEC_HUMAN]	0		0
Q8TD57	Dynein heavy chain 3, axonemal OS=Homo sapiens OX=9606 GN=DNAH3 PE=2 SV=1 - [DYH3_HUMAN]	859235389	0	0.36	1	1
A0A087WY00	Unconventional myosin-Va OS=Homo sapiens OX=9606 GN=MYO5A PE=1 SV=1 - [A0A087WY00_HUMAN]	0		0
Q9UFH2	Dynein heavy chain 17, axonemal OS=Homo sapiens OX=9606 GN=DNAH17 PE=1 SV=3 - [DYH17_HUMAN]	192118943	2.29117	0.22	1	1
H0Y7V4	Dynein heavy chain 8, axonemal OS=Homo sapiens OX=9606 GN=DNAH8 PE=1 SV=1 - [H0Y7V4_HUMAN]	0		0
Q9NU22	Midasin OS=Homo sapiens OX=9606 GN=MDN1 PE=1 SV=2 - [MDN1_HUMAN]	0		0

## Sheet: CPS8 raw data
Accession	Description	CPS8
		E5: Area	Score E2	Coverage E2	# Peptides E2	# PSM E2
P35527	Keratin, type I cytoskeletal 9 OS=Homo sapiens OX=9606 GN=KRT9 PE=1 SV=3 - [K1C9_HUMAN]	4.57127e+09	1044.18	69.82	34	428
P01834	Immunoglobulin kappa constant OS=Homo sapiens OX=9606 GN=IGKC PE=1 SV=2 - [IGKC_HUMAN]	3.35756e+10	551.66	85.98	9	198
P01859	Immunoglobulin heavy constant gamma 2 OS=Homo sapiens OX=9606 GN=IGHG2 PE=1 SV=2 - [IGHG2_HUMAN]	4.82915e+10	1276.92	68.1	17	625
P0DOY2	Immunoglobulin lambda constant 2 OS=Homo sapiens OX=9606 GN=IGLC2 PE=1 SV=1 - [IGLC2_HUMAN]	2.65279e+09	163.318	50.94	4	66
P01024	Complement C3 OS=Homo sapiens OX=9606 GN=C3 PE=1 SV=2 - [CO3_HUMAN]	3.14852e+10	7718.94	74.08	126	3138
P35908	Keratin, type II cytoskeletal 2 epidermal OS=Homo sapiens OX=9606 GN=KRT2 PE=1 SV=2 - [K22E_HUMAN]	7.14583e+09	1197.09	68.08	41	485
P02768	Albumin OS=Homo sapiens OX=9606 GN=ALB PE=1 SV=2 - [ALBU_HUMAN]	1.06306e+10	825.389	59.77	39	504
F5H265	Polyubiquitin-C (Fragment) OS=Homo sapiens OX=9606 GN=UBC PE=1 SV=1 - [F5H265_HUMAN]	4.56344e+07	7.4226	59.06	4	8
P02649	Apolipoprotein E OS=Homo sapiens OX=9606 GN=APOE PE=1 SV=1 - [APOE_HUMAN]	2.44326e+10	1353.55	74.76	28	615
P04264	Keratin, type II cytoskeletal 1 OS=Homo sapiens OX=9606 GN=KRT1 PE=1 SV=6 - [K2C1_HUMAN]	9993404849	1880.66	59.94	43	806
P02533	Keratin, type I cytoskeletal 14 OS=Homo sapiens OX=9606 GN=KRT14 PE=1 SV=4 - [K1C14_HUMAN]	6.86249e+09	800.239	60.17	33	365
E7EQB2	Lactotransferrin (Fragment) OS=Homo sapiens OX=9606 GN=LTF PE=1 SV=1 - [E7EQB2_HUMAN]	6.46884e+08	358.988	63.94	37	165
A0A4W8ZXM2	Immunoglobulin heavy variable 3-72 OS=Homo sapiens OX=9606 GN=IGHV3-72 PE=1 SV=1 - [A0A4W8ZXM2_HUMAN]	2653348516	113.014	36.63	3	50
P02647	Apolipoprotein A-I OS=Homo sapiens OX=9606 GN=APOA1 PE=1 SV=1 - [APOA1_HUMAN]	1.78802e+08	109.542	47.57	11	50
Q9BXR6	Complement factor H-related protein 5 OS=Homo sapiens OX=9606 GN=CFHR5 PE=1 SV=1 - [FHR5_HUMAN]	8.6609e+08	193.279	43.94	22	79
P01861	Immunoglobulin heavy constant gamma 4 OS=Homo sapiens OX=9606 GN=IGHG4 PE=1 SV=1 - [IGHG4_HUMAN]	4.15895e+10	480.083	39.45	9	213
Q04695	Keratin, type I cytoskeletal 17 OS=Homo sapiens OX=9606 GN=KRT17 PE=1 SV=2 - [K1C17_HUMAN]	5.40429e+09	520.3	39.12	23	246
P01857	Immunoglobulin heavy constant gamma 1 OS=Homo sapiens OX=9606 GN=IGHG1 PE=1 SV=1 - [IGHG1_HUMAN]	2.46682e+10	856.412	63.03	16	421
O43866	CD5 antigen-like OS=Homo sapiens OX=9606 GN=CD5L PE=1 SV=1 - [CD5L_HUMAN]	3.42704e+08	45.489	41.79	10	28
A0A590UJU8	Myosin regulatory light chain 2, ventricular/cardiac muscle isoform OS=Homo sapiens OX=9606 GN=MYL2 PE=1 SV=1 - [A0A590UJU8_HUMAN]	0		0
P01008	Antithrombin-III OS=Homo sapiens OX=9606 GN=SERPINC1 PE=1 SV=1 - [ANT3_HUMAN]	2.47371e+09	705.154	45.47	22	283
P07360	Complement component C8 gamma chain OS=Homo sapiens OX=9606 GN=C8G PE=1 SV=3 - [CO8G_HUMAN]	1.72034e+08	26.1215	37.13	6	16
P13645	Keratin, type I cytoskeletal 10 OS=Homo sapiens OX=9606 GN=KRT10 PE=1 SV=6 - [K1C10_HUMAN]	8.05848e+09	1733.69	58.73	36	736
P08779	Keratin, type I cytoskeletal 16 OS=Homo sapiens OX=9606 GN=KRT16 PE=1 SV=4 - [K1C16_HUMAN]	6.86249e+09	674.31	56.45	30	313
P01871	Immunoglobulin heavy constant mu OS=Homo sapiens OX=9606 GN=IGHM PE=1 SV=4 - [IGHM_HUMAN]	5.8682e+09	653.073	49.89	19	289
P02538	Keratin, type II cytoskeletal 6A OS=Homo sapiens OX=9606 GN=KRT6A PE=1 SV=3 - [K2C6A_HUMAN]	3.28234e+09	603.319	49.29	30	257
P61626	Lysozyme C OS=Homo sapiens OX=9606 GN=LYZ PE=1 SV=1 - [LYSC_HUMAN]	1.08089e+08	12.9044	29.05	6	15
P07357	Complement component C8 alpha chain OS=Homo sapiens OX=9606 GN=C8A PE=1 SV=2 - [CO8A_HUMAN]	335203495	98.5167	39.38	17	48
P68871	Hemoglobin subunit beta OS=Homo sapiens OX=9606 GN=HBB PE=1 SV=2 - [HBB_HUMAN]	1.66147e+08	18.8053	34.69	4	13
P02675	Fibrinogen beta chain OS=Homo sapiens OX=9606 GN=FGB PE=1 SV=2 - [FIBB_HUMAN]	1.93142e+08	92.833	41.14	14	49
P07358	Complement component C8 beta chain OS=Homo sapiens OX=9606 GN=C8B PE=1 SV=3 - [CO8B_HUMAN]	1.77128e+08	77.6829	34.35	16	47
A6NCN2	Putative keratin-87 protein OS=Homo sapiens OX=9606 GN=KRT87P PE=5 SV=4 - [KR87P_HUMAN]	4.27047e+09	443.771	59.22	22	193
P60709	Actin, cytoplasmic 1 OS=Homo sapiens OX=9606 GN=ACTB PE=1 SV=1 - [ACTB_HUMAN]	4.62972e+08	108.634	36.53	12	58
A0A2R8Y7C0	Hemoglobin subunit alpha (Fragment) OS=Homo sapiens OX=9606 GN=HBA2 PE=1 SV=1 - [A0A2R8Y7C0_HUMAN]	1.56721e+08	36.6612	16.42	2	17
P13647	Keratin, type II cytoskeletal 5 OS=Homo sapiens OX=9606 GN=KRT5 PE=1 SV=3 - [K2C5_HUMAN]	2.78437e+09	665.326	39.15	29	285
P02748	Complement component C9 OS=Homo sapiens OX=9606 GN=C9 PE=1 SV=2 - [CO9_HUMAN]	8.66412e+08	230.299	49.37	23	106
P04259	Keratin, type II cytoskeletal 6B OS=Homo sapiens OX=9606 GN=KRT6B PE=1 SV=5 - [K2C6B_HUMAN]	4.32022e+09	627.35	47.52	28	275
P08603	Complement factor H OS=Homo sapiens OX=9606 GN=CFH PE=1 SV=4 - [CFAH_HUMAN]	3.70687e+08	278.372	45.49	44	143
P10643	Complement component C7 OS=Homo sapiens OX=9606 GN=C7 PE=1 SV=2 - [CO7_HUMAN]	2.37349e+08	124.889	39.38	25	58
C9JEU5	Fibrinogen gamma chain OS=Homo sapiens OX=9606 GN=FGG PE=1 SV=1 - [C9JEU5_HUMAN]	2.74039e+08	106.874	42.92	17	54
P04003	C4b-binding protein alpha chain OS=Homo sapiens OX=9606 GN=C4BPA PE=1 SV=2 - [C4BPA_HUMAN]	4.29617e+08	105.52	39.2	19	60
P01876	Immunoglobulin heavy constant alpha 1 OS=Homo sapiens OX=9606 GN=IGHA1 PE=1 SV=2 - [IGHA1_HUMAN]	1.17823e+09	187.039	34.84	9	79
P02743	Serum amyloid P-component OS=Homo sapiens OX=9606 GN=APCS PE=1 SV=2 - [SAMP_HUMAN]	1899838602	189.545	28.7	9	106
Q03591	Complement factor H-related protein 1 OS=Homo sapiens OX=9606 GN=CFHR1 PE=1 SV=2 - [FHR1_HUMAN]	3.72608e+08	171.519	27.88	10	71
Q6Q788	Apolipoprotein A-V OS=Homo sapiens OX=9606 GN=APOA5 PE=1 SV=1 - [APOA5_HUMAN]	6.92925e+07	47.2512	26.78	6	18
P01031	Complement C5 OS=Homo sapiens OX=9606 GN=C5 PE=1 SV=4 - [CO5_HUMAN]	3.85154e+08	253.208	25.12	37	116
Q9NZT1	Calmodulin-like protein 5 OS=Homo sapiens OX=9606 GN=CALML5 PE=1 SV=2 - [CALL5_HUMAN]	7.25979e+07	10.0947	5.48	1	6
A0A2R8YCJ0	Girdin (Fragment) OS=Homo sapiens OX=9606 GN=CCDC88A PE=4 SV=1 - [A0A2R8YCJ0_HUMAN]	0
E9PQD6	Serum amyloid A protein OS=Homo sapiens OX=9606 GN=SAA1 PE=1 SV=1 - [E9PQD6_HUMAN]	0		0
P59665	Neutrophil defensin 1 OS=Homo sapiens OX=9606 GN=DEFA1 PE=1 SV=1 - [DEF1_HUMAN]	2.61255e+07	3.51845	10.64	2	3
P68133	Actin, alpha skeletal muscle OS=Homo sapiens OX=9606 GN=ACTA1 PE=1 SV=1 - [ACTS_HUMAN]	4.12076e+08	63.1357	19.89	8	40
A0A140TA32	C4a anaphylatoxin OS=Homo sapiens OX=9606 GN=C4A PE=1 SV=1 - [A0A140TA32_HUMAN]	5.32038e+08	383.508	33.33	44	171
A0A140TA29	C4a anaphylatoxin OS=Homo sapiens OX=9606 GN=C4B PE=1 SV=1 - [A0A140TA29_HUMAN]	5.32038e+08	389.115	32.63	43	171
P02749	Beta-2-glycoprotein 1 OS=Homo sapiens OX=9606 GN=APOH PE=1 SV=3 - [APOH_HUMAN]	1.58775e+08	31.2408	37.97	9	25
P01009	Alpha-1-antitrypsin OS=Homo sapiens OX=9606 GN=SERPINA1 PE=1 SV=3 - [A1AT_HUMAN]	3.67784e+07	16.6008	15.07	6	13
A0A0G2JPR0	C4a anaphylatoxin OS=Homo sapiens OX=9606 GN=C4A PE=1 SV=1 - [A0A0G2JPR0_HUMAN]	5.32038e+08	375.397	31.54	44	169
A0A0G2JMB2	Immunoglobulin heavy constant alpha 2 (Fragment) OS=Homo sapiens OX=9606 GN=IGHA2 PE=1 SV=1 - [A0A0G2JMB2_HUMAN]	6.71066e+08	99.2106	37.35	8	50
A0A4W9A917	Immunoglobulin heavy constant gamma 3 (Fragment) OS=Homo sapiens OX=9606 GN=IGHG3 PE=1 SV=1 - [A0A4W9A917_HUMAN]	3.59915e+10	822.383	42.97	13	405
P13671	Complement component C6 OS=Homo sapiens OX=9606 GN=C6 PE=1 SV=3 - [CO6_HUMAN]	2.4016e+08	91.8564	24.95	18	42
P27169	Serum paraoxonase/arylesterase 1 OS=Homo sapiens OX=9606 GN=PON1 PE=1 SV=3 - [PON1_HUMAN]	2.51894e+07	6.6492	13.24	3	6
P00734	Prothrombin OS=Homo sapiens OX=9606 GN=F2 PE=1 SV=2 - [THRB_HUMAN]	1.78798e+09	564.552	32.32	23	234
P02765	Alpha-2-HS-glycoprotein OS=Homo sapiens OX=9606 GN=AHSG PE=1 SV=2 - [FETUA_HUMAN]	1.36583e+07	4.84877	4.63	2	2
P55056	Apolipoprotein C-IV OS=Homo sapiens OX=9606 GN=APOC4 PE=1 SV=1 - [APOC4_HUMAN]	2.36527e+09	104.141	37.8	5	66
V9GYG9	Apolipoprotein A-II (Fragment) OS=Homo sapiens OX=9606 GN=APOA2 PE=1 SV=1 - [V9GYG9_HUMAN]	5.33426e+07	20.6956	22.11	2	10
P00738	Haptoglobin OS=Homo sapiens OX=9606 GN=HP PE=1 SV=1 - [HPT_HUMAN]	6.76088e+07	9.00282	11.33	5	13
P49913	Cathelicidin antimicrobial peptide OS=Homo sapiens OX=9606 GN=CAMP PE=1 SV=1 - [CAMP_HUMAN]	9.25967e+08	150.143	45.29	9	59
P01877	Immunoglobulin heavy constant alpha 2 OS=Homo sapiens OX=9606 GN=IGHA2 PE=1 SV=4 - [IGHA2_HUMAN]	6.71066e+08	77.2378	27.06	7	42
Q15323	Keratin, type I cuticular Ha1 OS=Homo sapiens OX=9606 GN=KRT31 PE=1 SV=3 - [K1H1_HUMAN]	6.92048e+09	440.983	47.6	22	215
P01619	Immunoglobulin kappa variable 3-20 OS=Homo sapiens OX=9606 GN=IGKV3-20 PE=1 SV=2 - [KV320_HUMAN]	7.51513e+08	28.9624	21.55	2	14
B9A064	Immunoglobulin lambda-like polypeptide 5 OS=Homo sapiens OX=9606 GN=IGLL5 PE=2 SV=2 - [IGLL5_HUMAN]	3.65724e+09	189.195	28.97	5	76
P06702	Protein S100-A9 OS=Homo sapiens OX=9606 GN=S100A9 PE=1 SV=1 - [S10A9_HUMAN]	1.3844e+07	2.5764	11.4	1	1
P13646	Keratin, type I cytoskeletal 13 OS=Homo sapiens OX=9606 GN=KRT13 PE=1 SV=4 - [K1C13_HUMAN]	5.55699e+09	357.907	27.73	16	164
P10720	Platelet factor 4 variant OS=Homo sapiens OX=9606 GN=PF4V1 PE=1 SV=1 - [PF4V_HUMAN]	0		0
P02776	Platelet factor 4 OS=Homo sapiens OX=9606 GN=PF4 PE=1 SV=2 - [PLF4_HUMAN]	0		0
P00739	Haptoglobin-related protein OS=Homo sapiens OX=9606 GN=HPR PE=2 SV=2 - [HPTR_HUMAN]	6.76088e+07	7.18129	10.63	4	11
P0DP02	Immunoglobulin heavy variable 3-30-3 OS=Homo sapiens OX=9606 GN=IGHV3-30-3 PE=3 SV=1 - [HVC33_HUMAN]	1.44232e+09	53.7494	22.22	3	25
P01764	Immunoglobulin heavy variable 3-23 OS=Homo sapiens OX=9606 GN=IGHV3-23 PE=1 SV=2 - [HV323_HUMAN]	9.898e+08	57.2784	22.22	3	33
A0A0B4J1X5	Immunoglobulin heavy variable 3-74 OS=Homo sapiens OX=9606 GN=IGHV3-74 PE=3 SV=1 - [HV374_HUMAN]	1.70099e+09	55.4843	37.61	4	28
P12883	Myosin-7 OS=Homo sapiens OX=9606 GN=MYH7 PE=1 SV=5 - [MYH7_HUMAN]	0		0
P0DP04	Immunoglobulin heavy variable 3-43D OS=Homo sapiens OX=9606 GN=IGHV3-43D PE=3 SV=1 - [HV43D_HUMAN]	6.15668e+08	21.8708	18.64	2	19
A0A5H1ZRS2	Immunoglobulin kappa variable 2D-28 OS=Homo sapiens OX=9606 GN=IGKV2D-28 PE=1 SV=1 - [A0A5H1ZRS2_HUMAN]	1.18537e+09	39.8075	43.14	3	12
A0A5H1ZRS9	Immunoglobulin kappa variable 2D-29 OS=Homo sapiens OX=9606 GN=IGKV2D-29 PE=1 SV=1 - [A0A5H1ZRS9_HUMAN]	1.43308e+09	53.1814	43.14	3	22
K7ERI9	Apolipoprotein C-I (Fragment) OS=Homo sapiens OX=9606 GN=APOC1 PE=1 SV=1 - [K7ERI9_HUMAN]	1.56651e+10	292.254	31.17	6	140
P01023	Alpha-2-macroglobulin OS=Homo sapiens OX=9606 GN=A2M PE=1 SV=3 - [A2MG_HUMAN]	3.00052e+07	22.5421	6.85	9	13
A0A075B6H7	Probable non-functional immunoglobulin kappa variable 3-7 OS=Homo sapiens OX=9606 GN=IGKV3-7 PE=1 SV=1 - [KV37_HUMAN]	1.41419e+09	22.2967	23.28	2	10
P36980	Complement factor H-related protein 2 OS=Homo sapiens OX=9606 GN=CFHR2 PE=1 SV=1 - [FHR2_HUMAN]	1.98493e+08	66.5526	12.22	3	26
O43790	Keratin, type II cuticular Hb6 OS=Homo sapiens OX=9606 GN=KRT86 PE=1 SV=1 - [KRT86_HUMAN]	4.74912e+09	478.6	41.36	26	234
P05164	Myeloperoxidase OS=Homo sapiens OX=9606 GN=MPO PE=1 SV=1 - [PERM_HUMAN]	1.11798e+08	29.0766	21.48	14	31
P01772	Immunoglobulin heavy variable 3-33 OS=Homo sapiens OX=9606 GN=IGHV3-33 PE=1 SV=2 - [HV333_HUMAN]	1.44232e+09	53.7494	22.22	3	25
Q4VY20	14-3-3 protein beta/alpha (Fragment) OS=Homo sapiens OX=9606 GN=YWHAB PE=1 SV=1 - [Q4VY20_HUMAN]	15998713	2.0061	10.81	1	1
P20160	Azurocidin OS=Homo sapiens OX=9606 GN=AZU1 PE=1 SV=3 - [CAP7_HUMAN]	2.82878e+08	35.8949	22.71	4	15
P05109	Protein S100-A8 OS=Homo sapiens OX=9606 GN=S100A8 PE=1 SV=1 - [S10A8_HUMAN]	0		0
A0A0A0MS15	Immunoglobulin heavy variable 3-49 OS=Homo sapiens OX=9606 GN=IGHV3-49 PE=3 SV=1 - [HV349_HUMAN]	4.40051e+07	6.44455	25.21	2	3
P01780	Immunoglobulin heavy variable 3-7 OS=Homo sapiens OX=9606 GN=IGHV3-7 PE=1 SV=2 - [HV307_HUMAN]	2.29626e+09	110.257	32.48	4	59
P01701	Immunoglobulin lambda variable 1-51 OS=Homo sapiens OX=9606 GN=IGLV1-51 PE=1 SV=2 - [LV151_HUMAN]	1.1065e+08	5.86284	13.68	2	5
P12273	Prolactin-inducible protein OS=Homo sapiens OX=9606 GN=PIP PE=1 SV=1 - [PIP_HUMAN]	0		0
A0A075B6R9	Probable non-functional immunoglobulin kappa variable 2D-24 OS=Homo sapiens OX=9606 GN=IGKV2D-24 PE=1 SV=1 - [KVD24_HUMAN]	6.77252e+08	39.133	38.33	4	20
P06310	Immunoglobulin kappa variable 2-30 OS=Homo sapiens OX=9606 GN=IGKV2-30 PE=3 SV=2 - [KV230_HUMAN]	1.24168e+09	40.9312	38.33	3	13
P02775	Platelet basic protein OS=Homo sapiens OX=9606 GN=PPBP PE=1 SV=3 - [CXCL7_HUMAN]	0	2.14532	11.72	1	1
P47929	Galectin-7 OS=Homo sapiens OX=9606 GN=LGALS7 PE=1 SV=2 - [LEG7_HUMAN]	0		0
A0A075B6Z2	T cell receptor alpha joining 56 (Fragment) OS=Homo sapiens OX=9606 GN=TRAJ56 PE=4 SV=1 - [A0A075B6Z2_HUMAN]	45715555264	32.3087	38.1	1	44
P01040	Cystatin-A OS=Homo sapiens OX=9606 GN=CSTA PE=1 SV=1 - [CYTA_HUMAN]	3.17765e+07	12.7298	25.51	2	8
P10909	Clusterin OS=Homo sapiens OX=9606 GN=CLU PE=1 SV=1 - [CLUS_HUMAN]	2.67233e+08	74.9363	37.42	16	42
A0A096LPE2	SAA2-SAA4 readthrough OS=Homo sapiens OX=9606 GN=SAA2-SAA4 PE=3 SV=1 - [A0A096LPE2_HUMAN]	8.75889e+07	11.7716	13.46	3	7
A0A6Q8PFK8	Heat shock protein beta-1 OS=Homo sapiens OX=9606 GN=HSPB1 PE=4 SV=1 - [A0A6Q8PFK8_HUMAN]	0		0
Q8N1N4	Keratin, type II cytoskeletal 78 OS=Homo sapiens OX=9606 GN=KRT78 PE=1 SV=2 - [K2C78_HUMAN]	94066781	34.47	9.23	5	19
P04004	Vitronectin OS=Homo sapiens OX=9606 GN=VTN PE=1 SV=1 - [VTNC_HUMAN]	3.31541e+09	302.818	35.77	14	153
A0A087WT59	Transthyretin OS=Homo sapiens OX=9606 GN=TTR PE=1 SV=2 - [A0A087WT59_HUMAN]	0		0
P07355	Annexin A2 OS=Homo sapiens OX=9606 GN=ANXA2 PE=1 SV=2 - [ANXA2_HUMAN]	1.28629e+07	6.55095	8.85	3	4
P78385	Keratin, type II cuticular Hb3 OS=Homo sapiens OX=9606 GN=KRT83 PE=1 SV=2 - [KRT83_HUMAN]	4.74912e+09	538.687	36.11	27	258
Q6UWP8	Suprabasin OS=Homo sapiens OX=9606 GN=SBSN PE=1 SV=2 - [SBSN_HUMAN]	1.1836e+07	23.5679	18.31	3	13
A0A140TA69	Keratin, type I cuticular Ha4 OS=Homo sapiens OX=9606 GN=KRT34 PE=3 SV=1 - [A0A140TA69_HUMAN]	4.54332e+09	229.152	36.01	16	113
O14791	Apolipoprotein L1 OS=Homo sapiens OX=9606 GN=APOL1 PE=1 SV=5 - [APOL1_HUMAN]	3.31973e+07	8.58635	7.54	2	5
P02671	Fibrinogen alpha chain OS=Homo sapiens OX=9606 GN=FGA PE=1 SV=2 - [FIBA_HUMAN]	1.09356e+08	184.839	29.45	19	94
A0A0J9YY99	Ig-like domain-containing protein (Fragment) OS=Homo sapiens OX=9606 PE=1 SV=1 - [A0A0J9YY99_HUMAN]	9.898e+08	57.2784	29.91	4	34
P14923	Junction plakoglobin OS=Homo sapiens OX=9606 GN=JUP PE=1 SV=3 - [PLAK_HUMAN]	4.31217e+07	17.5075	10.6	8	11
P05154	Plasma serine protease inhibitor OS=Homo sapiens OX=9606 GN=SERPINA5 PE=1 SV=3 - [IPSP_HUMAN]	1.25832e+08	59.0843	26.11	11	34
P0DJI9	Serum amyloid A-2 protein OS=Homo sapiens OX=9606 GN=SAA2 PE=1 SV=1 - [SAA2_HUMAN]	0		0
P02787	Serotransferrin OS=Homo sapiens OX=9606 GN=TF PE=1 SV=3 - [TRFE_HUMAN]	1.63093e+07	4.85587	3.01	2	2
P78386	Keratin, type II cuticular Hb5 OS=Homo sapiens OX=9606 GN=KRT85 PE=1 SV=1 - [KRT85_HUMAN]	4.74912e+09	531.111	34.91	26	260
P13533	Myosin-6 OS=Homo sapiens OX=9606 GN=MYH6 PE=1 SV=5 - [MYH6_HUMAN]	0		0
H3BPJ4	Transmembrane protein 87A (Fragment) OS=Homo sapiens OX=9606 GN=TMEM87A PE=1 SV=1 - [H3BPJ4_HUMAN]	0		0
Q9BYR3	Keratin-associated protein 4-4 OS=Homo sapiens OX=9606 GN=KRTAP4-4 PE=1 SV=1 - [KRA44_HUMAN]	0
P68363	Tubulin alpha-1B chain OS=Homo sapiens OX=9606 GN=TUBA1B PE=1 SV=1 - [TBA1B_HUMAN]	0		0
P31025	Lipocalin-1 OS=Homo sapiens OX=9606 GN=LCN1 PE=1 SV=1 - [LCN1_HUMAN]	1.42052e+08	4.38458	10.8	2	3
K7EK07	Histone H3 (Fragment) OS=Homo sapiens OX=9606 GN=H3-3B PE=1 SV=1 - [K7EK07_HUMAN]	6.74399e+07	12.0058	25.76	5	12
P04406	Glyceraldehyde-3-phosphate dehydrogenase OS=Homo sapiens OX=9606 GN=GAPDH PE=1 SV=3 - [G3P_HUMAN]	2.16779e+07	16.3791	6.87	3	11
A0A0B4J1V0	Immunoglobulin heavy variable 3-15 OS=Homo sapiens OX=9606 GN=IGHV3-15 PE=3 SV=1 - [HV315_HUMAN]	5.65444e+08	16.5705	5.88	1	15
P25311	Zinc-alpha-2-glycoprotein OS=Homo sapiens OX=9606 GN=AZGP1 PE=1 SV=2 - [ZA2G_HUMAN]	3.41926e+07	9.30081	5.7	2	5
P15924	Desmoplakin OS=Homo sapiens OX=9606 GN=DSP PE=1 SV=3 - [DESP_HUMAN]	5.23516e+07	51.5768	7.04	23	44
D6RD17	Immunoglobulin J chain (Fragment) OS=Homo sapiens OX=9606 GN=JCHAIN PE=1 SV=8 - [D6RD17_HUMAN]	2.03021e+08	49.6694	23.57	4	28
P18428	Lipopolysaccharide-binding protein OS=Homo sapiens OX=9606 GN=LBP PE=1 SV=3 - [LBP_HUMAN]	3.81659e+08	65.3617	19.75	8	32
P31944	Caspase-14 OS=Homo sapiens OX=9606 GN=CASP14 PE=1 SV=2 - [CASPE_HUMAN]	1.56074e+07	7.17115	9.09	3	7
Q7Z794	Keratin, type II cytoskeletal 1b OS=Homo sapiens OX=9606 GN=KRT77 PE=1 SV=3 - [K2C1B_HUMAN]	4.74347e+09	134.484	10.38	7	74
P12259	Coagulation factor V OS=Homo sapiens OX=9606 GN=F5 PE=1 SV=4 - [FA5_HUMAN]	2.44579e+09	897.9	24.73	51	420
P61224	Ras-related protein Rap-1b OS=Homo sapiens OX=9606 GN=RAP1B PE=1 SV=1 - [RAP1B_HUMAN]	3.01367e+07	4.6215	11.96	2	3
Q01469	Fatty acid-binding protein 5 OS=Homo sapiens OX=9606 GN=FABP5 PE=1 SV=3 - [FABP5_HUMAN]	0		0
H3BQT1	Golgi apparatus protein 1 (Fragment) OS=Homo sapiens OX=9606 GN=GLG1 PE=1 SV=1 - [H3BQT1_HUMAN]	0		0
P68366	Tubulin alpha-4A chain OS=Homo sapiens OX=9606 GN=TUBA4A PE=1 SV=1 - [TBA4A_HUMAN]	0		0
C9JJE5	Isocitrate dehydrogenase [NADP] cytoplasmic (Fragment) OS=Homo sapiens OX=9606 GN=IDH1 PE=1 SV=1 - [C9JJE5_HUMAN]	0		0
A0A2Q2TTZ9	Immunoglobulin kappa variable 1-33 OS=Homo sapiens OX=9606 GN=IGKV1D-33 PE=1 SV=1 - [A0A2Q2TTZ9_HUMAN]	180430156	16.9822	16.67	1	7
P27918	Properdin OS=Homo sapiens OX=9606 GN=CFP PE=1 SV=2 - [PROP_HUMAN]	4.56592e+09	397.092	29.85	11	141
P01011	Alpha-1-antichymotrypsin OS=Homo sapiens OX=9606 GN=SERPINA3 PE=1 SV=2 - [AACT_HUMAN]	6.43551e+07	35.7958	24.59	9	19
Q14525	Keratin, type I cuticular Ha3-II OS=Homo sapiens OX=9606 GN=KRT33B PE=1 SV=3 - [KT33B_HUMAN]	6.92048e+09	392.93	31.19	16	188
A0A075B7D8	Immunoglobulin heavy variable 3/OR15-7 (pseudogene) (Fragment) OS=Homo sapiens OX=9606 GN=IGHV3OR15-7 PE=1 SV=1 - [A0A075B7D8_HUMAN]	0		0
P00450	Ceruloplasmin OS=Homo sapiens OX=9606 GN=CP PE=1 SV=1 - [CERU_HUMAN]	8.50142e+07	55.0106	17.09	14	30
P23083	Immunoglobulin heavy variable 1-2 OS=Homo sapiens OX=9606 GN=IGHV1-2 PE=1 SV=2 - [HV102_HUMAN]	4.45142e+08	12.5737	9.4	1	6
Q96P63	Serpin B12 OS=Homo sapiens OX=9606 GN=SERPINB12 PE=1 SV=1 - [SPB12_HUMAN]	2.23045e+07	1.86252	1.98	1	4
P19013	Keratin, type II cytoskeletal 4 OS=Homo sapiens OX=9606 GN=KRT4 PE=1 SV=5 - [K2C4_HUMAN]	1.43356e+09	117.661	12.12	7	54
P00742	Coagulation factor X OS=Homo sapiens OX=9606 GN=F10 PE=1 SV=2 - [FA10_HUMAN]	0		0
C4AM86	Keratin, type I cuticular Ha5 OS=Homo sapiens OX=9606 GN=KRT35 PE=1 SV=1 - [C4AM86_HUMAN]	4.26543e+09	243.191	30.12	15	119
K7EJM4	Synaptic vesicle membrane protein VAT-1 homolog (Fragment) OS=Homo sapiens OX=9606 GN=VAT1 PE=1 SV=1 - [K7EJM4_HUMAN]	0		0
Q96IY4	Carboxypeptidase B2 OS=Homo sapiens OX=9606 GN=CPB2 PE=1 SV=2 - [CBPB2_HUMAN]	1.99141e+07	3.90476	7.33	3	4
P06312	Immunoglobulin kappa variable 4-1 OS=Homo sapiens OX=9606 GN=IGKV4-1 PE=1 SV=1 - [KV401_HUMAN]	4.66385e+08	39.304	29.75	3	18
H3BML9	Myosin regulatory light chain 2, skeletal muscle isoform (Fragment) OS=Homo sapiens OX=9606 GN=MYLPF PE=1 SV=1 - [H3BML9_HUMAN]	0		0
E9PJL7	Alpha-crystallin B chain (Fragment) OS=Homo sapiens OX=9606 GN=CRYAB PE=1 SV=8 - [E9PJL7_HUMAN]	0		0
A0A0A0MSV6	Complement C1q subcomponent subunit B (Fragment) OS=Homo sapiens OX=9606 GN=C1QB PE=1 SV=6 - [A0A0A0MSV6_HUMAN]	3.29757e+07	1.77274	6.58	2	2
P62805	Histone H4 OS=Homo sapiens OX=9606 GN=H4C1 PE=1 SV=2 - [H4_HUMAN]	1.368e+08	21.9856	29.13	3	9
A0A0C4DH24	Immunoglobulin kappa variable 6-21 OS=Homo sapiens OX=9606 GN=IGKV6-21 PE=3 SV=1 - [KV621_HUMAN]	0		0
A0A0J9YX35	Immunoglobulin heavy variable 3-64D OS=Homo sapiens OX=9606 GN=IGHV3-64D PE=3 SV=1 - [HV64D_HUMAN]	1.25144e+08	1.64115	9.4	1	2
H7BZC1	Hippocalcin-like protein 1 (Fragment) OS=Homo sapiens OX=9606 GN=HPCAL1 PE=1 SV=1 - [H7BZC1_HUMAN]	0
P05546	Heparin cofactor 2 OS=Homo sapiens OX=9606 GN=SERPIND1 PE=1 SV=3 - [HEP2_HUMAN]	7.23197e+07	32.741	19.24	10	27
A0A1X7SC65	Heat shock protein beta-6 (Fragment) OS=Homo sapiens OX=9606 GN=HSPB6 PE=1 SV=1 - [A0A1X7SC65_HUMAN]	0
P01042	Kininogen-1 OS=Homo sapiens OX=9606 GN=KNG1 PE=1 SV=2 - [KNG1_HUMAN]	2.55881e+08	67.4945	26.09	16	42
A0A0C4DH25	Immunoglobulin kappa variable 3D-20 OS=Homo sapiens OX=9606 GN=IGKV3D-20 PE=3 SV=1 - [KVD20_HUMAN]	4.04667e+08	22.1133	21.55	2	12
Q9GZZ8	Extracellular glycoprotein lacritin OS=Homo sapiens OX=9606 GN=LACRT PE=1 SV=1 - [LACRT_HUMAN]	1.62776e+07	0	5.07	1	1
P32119	Peroxiredoxin-2 OS=Homo sapiens OX=9606 GN=PRDX2 PE=1 SV=5 - [PRDX2_HUMAN]	0		0
Q02985	Complement factor H-related protein 3 OS=Homo sapiens OX=9606 GN=CFHR3 PE=1 SV=2 - [FHR3_HUMAN]	2.1431e+08	26.3366	5.45	2	12
O60814	Histone H2B type 1-K OS=Homo sapiens OX=9606 GN=H2BC12 PE=1 SV=3 - [H2B1K_HUMAN]	9.46404e+07	5.82841	19.05	2	6
P08514	Integrin alpha-IIb OS=Homo sapiens OX=9606 GN=ITGA2B PE=1 SV=3 - [ITA2B_HUMAN]	6.60654e+07	25.8309	8.37	7	12
P05976	Myosin light chain 1/3, skeletal muscle isoform OS=Homo sapiens OX=9606 GN=MYL1 PE=1 SV=3 - [MYL1_HUMAN]	0		0
P63104	14-3-3 protein zeta/delta OS=Homo sapiens OX=9606 GN=YWHAZ PE=1 SV=1 - [1433Z_HUMAN]	1.85624e+07	4.09464	10.61	2	2
P01624	Immunoglobulin kappa variable 3-15 OS=Homo sapiens OX=9606 GN=IGKV3-15 PE=1 SV=2 - [KV315_HUMAN]	2.78771e+09	22.2967	7.83	1	9
A0A0A0MRZ8	Immunoglobulin kappa variable 3D-11 OS=Homo sapiens OX=9606 GN=IGKV3D-11 PE=3 SV=6 - [KVD11_HUMAN]	1.48923e+09	16.5695	7.83	1	11
O95678	Keratin, type II cytoskeletal 75 OS=Homo sapiens OX=9606 GN=KRT75 PE=1 SV=2 - [K2C75_HUMAN]	2.29898e+09	249.296	16.33	13	108
P05089	Arginase-1 OS=Homo sapiens OX=9606 GN=ARG1 PE=1 SV=2 - [ARGI1_HUMAN]	5.73646e+06	4.99439	6.21	2	3
G5E9F8	Vitamin K-dependent protein S OS=Homo sapiens OX=9606 GN=PROS1 PE=1 SV=2 - [G5E9F8_HUMAN]	2.21387e+07	23.3496	4.84	3	10
E9PLJ3	Cofilin, non-muscle isoform (Fragment) OS=Homo sapiens OX=9606 GN=CFL1 PE=1 SV=1 - [E9PLJ3_HUMAN]	0		0
B4E1Z4	C3/C5 convertase OS=Homo sapiens OX=9606 PE=1 SV=1 - [B4E1Z4_HUMAN]	8.32535e+08	210.715	14.85	20	109
Q14624	Inter-alpha-trypsin inhibitor heavy chain H4 OS=Homo sapiens OX=9606 GN=ITIH4 PE=1 SV=4 - [ITIH4_HUMAN]	4.46966e+07	26.0983	11.72	10	21
P01766	Immunoglobulin heavy variable 3-13 OS=Homo sapiens OX=9606 GN=IGHV3-13 PE=1 SV=2 - [HV313_HUMAN]	844658279	14.7827	9.48	1	10
P35609	Alpha-actinin-2 OS=Homo sapiens OX=9606 GN=ACTN2 PE=1 SV=1 - [ACTN2_HUMAN]	0		0
P01700	Immunoglobulin lambda variable 1-47 OS=Homo sapiens OX=9606 GN=IGLV1-47 PE=1 SV=2 - [LV147_HUMAN]	1.00377e+08	3.76302	11.11	1	2
P02741	C-reactive protein OS=Homo sapiens OX=9606 GN=CRP PE=1 SV=1 - [CRP_HUMAN]	0		0
P31151	Protein S100-A7 OS=Homo sapiens OX=9606 GN=S100A7 PE=1 SV=4 - [S10A7_HUMAN]	0		0
Q08188	Protein-glutamine gamma-glutamyltransferase E OS=Homo sapiens OX=9606 GN=TGM3 PE=1 SV=4 - [TGM3_HUMAN]	1.03185e+07	11.0613	9.81	5	7
P02656	Apolipoprotein C-III OS=Homo sapiens OX=9606 GN=APOC3 PE=1 SV=1 - [APOC3_HUMAN]	3.47357e+08	7.88572	23.23	2	6
I3L1H9	Zymogen granule protein 16 homolog B (Fragment) OS=Homo sapiens OX=9606 GN=ZG16B PE=1 SV=1 - [I3L1H9_HUMAN]	0		0
G5E9W0	Phospholipase A1 member A OS=Homo sapiens OX=9606 GN=PLA1A PE=1 SV=1 - [G5E9W0_HUMAN]	4.78084e+07	17.4581	8.86	4	10
P01599	Immunoglobulin kappa variable 1-17 OS=Homo sapiens OX=9606 GN=IGKV1-17 PE=1 SV=2 - [KV117_HUMAN]	1.9779e+07	4.44316	10.26	1	2
P02751	Fibronectin OS=Homo sapiens OX=9606 GN=FN1 PE=1 SV=5 - [FINC_HUMAN]	6.11224e+07	37.8939	7.35	13	20
Q13103	Secreted phosphoprotein 24 OS=Homo sapiens OX=9606 GN=SPP2 PE=1 SV=1 - [SPP24_HUMAN]	0		0
P81605	Dermcidin OS=Homo sapiens OX=9606 GN=DCD PE=1 SV=2 - [DCD_HUMAN]	2.72358e+08	51.3311	22.73	3	25
Q6ZVX7	F-box only protein 50 OS=Homo sapiens OX=9606 GN=NCCRP1 PE=1 SV=1 - [FBX50_HUMAN]	7.98243e+06	5.27784	4	1	3
A0A0D9SFC1	Isoleucine--tRNA ligase, cytoplasmic OS=Homo sapiens OX=9606 GN=IARS1 PE=1 SV=1 - [A0A0D9SFC1_HUMAN]	5712317	0	22.54	1	1
P02790	Hemopexin OS=Homo sapiens OX=9606 GN=HPX PE=1 SV=2 - [HEMO_HUMAN]	0		0
H0YN84	Serine/threonine-protein phosphatase 2A 56 kDa regulatory subunit gamma isoform (Fragment) OS=Homo sapiens OX=9606 GN=PPP2R5C PE=1 SV=1 - [H0YN84_HUMAN]	0	0	22.47	1	1
V9GYE9	Granulocyte-macrophage colony-stimulating factor receptor subunit alpha OS=Homo sapiens OX=9606 GN=CSF2RA PE=1 SV=1 - [V9GYE9_HUMAN]	0		0
A0A0A0MSI0	Peroxiredoxin-1 (Fragment) OS=Homo sapiens OX=9606 GN=PRDX1 PE=1 SV=1 - [A0A0A0MSI0_HUMAN]	0		0
P0DP01	Immunoglobulin heavy variable 1-8 OS=Homo sapiens OX=9606 GN=IGHV1-8 PE=3 SV=1 - [HV108_HUMAN]	1.73626e+09	24.4847	9.4	1	8
P62258	14-3-3 protein epsilon OS=Homo sapiens OX=9606 GN=YWHAE PE=1 SV=1 - [1433E_HUMAN]	0		0
O75223	Gamma-glutamylcyclotransferase OS=Homo sapiens OX=9606 GN=GGCT PE=1 SV=1 - [GGCT_HUMAN]	0		0
P05090	Apolipoprotein D OS=Homo sapiens OX=9606 GN=APOD PE=1 SV=1 - [APOD_HUMAN]	69041384	7.13973	3.7	1	4
P08311	Cathepsin G OS=Homo sapiens OX=9606 GN=CTSG PE=1 SV=2 - [CATG_HUMAN]	1.013e+08	9.21144	3.53	1	4
P01825	Immunoglobulin heavy variable 4-59 OS=Homo sapiens OX=9606 GN=IGHV4-59 PE=1 SV=2 - [HV459_HUMAN]	1.91565e+08	16.9785	21.55	2	10
P02730	Band 3 anion transport protein OS=Homo sapiens OX=9606 GN=SLC4A1 PE=1 SV=3 - [B3AT_HUMAN]	2.96027e+07	17.978	9.22	7	9
P02747	Complement C1q subcomponent subunit C OS=Homo sapiens OX=9606 GN=C1QC PE=1 SV=3 - [C1QC_HUMAN]	37398116	14.2987	17.55	3	6
Q02413	Desmoglein-1 OS=Homo sapiens OX=9606 GN=DSG1 PE=1 SV=2 - [DSG1_HUMAN]	3.38827e+07	17.97	5.62	4	13
M0R2L9	40S ribosomal protein S19 (Fragment) OS=Homo sapiens OX=9606 GN=RPS19 PE=1 SV=1 - [M0R2L9_HUMAN]	0		0
P01037	Cystatin-SN OS=Homo sapiens OX=9606 GN=CST1 PE=1 SV=3 - [CYTN_HUMAN]	0		0
P01742	Immunoglobulin heavy variable 1-69 OS=Homo sapiens OX=9606 GN=IGHV1-69 PE=1 SV=2 - [HV169_HUMAN]	1.73626e+09	24.4847	9.4	1	8
H0YKX5	Tropomyosin alpha-1 chain (Fragment) OS=Homo sapiens OX=9606 GN=TPM1 PE=1 SV=1 - [H0YKX5_HUMAN]	0		0
P63000	Ras-related C3 botulinum toxin substrate 1 OS=Homo sapiens OX=9606 GN=RAC1 PE=1 SV=1 - [RAC1_HUMAN]	1.94891e+07	0	4.17	1	1
Q6KB66	Keratin, type II cytoskeletal 80 OS=Homo sapiens OX=9606 GN=KRT80 PE=1 SV=2 - [K2C80_HUMAN]	1.08111e+07	9.28092	11.95	5	6
Q60FE5	Filamin-A OS=Homo sapiens OX=9606 GN=FLNA PE=1 SV=1 - [Q60FE5_HUMAN]	4.10989e+07	28.4831	6.72	13	17
A0A087WWF8	Mucin-like protein 1 OS=Homo sapiens OX=9606 GN=MUCL1 PE=1 SV=1 - [A0A087WWF8_HUMAN]	0		0
O75594	Peptidoglycan recognition protein 1 OS=Homo sapiens OX=9606 GN=PGLYRP1 PE=1 SV=1 - [PGRP1_HUMAN]	9.73745e+07	7.48567	4.08	1	4
P31947	14-3-3 protein sigma OS=Homo sapiens OX=9606 GN=SFN PE=1 SV=1 - [1433S_HUMAN]	15998713	3.85561	7.66	2	2
P06727	Apolipoprotein A-IV OS=Homo sapiens OX=9606 GN=APOA4 PE=1 SV=4 - [APOA4_HUMAN]	0		0
A0A075B6R2	Immunoglobulin heavy variable 4-4 OS=Homo sapiens OX=9606 GN=IGHV4-4 PE=3 SV=2 - [HV404_HUMAN]	1.35679e+08	7.7102	19.66	2	5
F5H0C7	ADP-ribosylation factor 3 (Fragment) OS=Homo sapiens OX=9606 GN=ARF3 PE=1 SV=1 - [F5H0C7_HUMAN]	0		0
P05106	Integrin beta-3 OS=Homo sapiens OX=9606 GN=ITGB3 PE=1 SV=2 - [ITB3_HUMAN]	5.0501e+07	20.9702	8.88	6	10
A0A0A0MS51	Actin-depolymerizing factor OS=Homo sapiens OX=9606 GN=GSN PE=1 SV=1 - [A0A0A0MS51_HUMAN]	1.45528e+07	7.29257	10.56	7	11
P00451	Coagulation factor VIII OS=Homo sapiens OX=9606 GN=F8 PE=1 SV=1 - [FA8_HUMAN]	2.32214e+08	109.68	10.8	21	60
P04279	Semenogelin-1 OS=Homo sapiens OX=9606 GN=SEMG1 PE=1 SV=2 - [SEMG1_HUMAN]	1.95774e+07	21.887	17.1	6	17
P12814	Alpha-actinin-1 OS=Homo sapiens OX=9606 GN=ACTN1 PE=1 SV=2 - [ACTN1_HUMAN]	8.49607e+06	0	0.9	1	2
H0YB82	Calcium uptake protein 3, mitochondrial (Fragment) OS=Homo sapiens OX=9606 GN=MICU3 PE=1 SV=1 - [H0YB82_HUMAN]	0		0
A0A075B7B8	Immunoglobulin heavy variable 3/OR16-12 (non-functional) (Fragment) OS=Homo sapiens OX=9606 GN=IGHV3OR16-12 PE=1 SV=1 - [A0A075B7B8_HUMAN]	1.11274e+09	40.2756	18.8	2	21
P07437	Tubulin beta chain OS=Homo sapiens OX=9606 GN=TUBB PE=1 SV=2 - [TBB5_HUMAN]	0		0
P04075	Fructose-bisphosphate aldolase A OS=Homo sapiens OX=9606 GN=ALDOA PE=1 SV=2 - [ALDOA_HUMAN]	0		0
Q562R1	Beta-actin-like protein 2 OS=Homo sapiens OX=9606 GN=ACTBL2 PE=1 SV=2 - [ACTBL_HUMAN]	3.10713e+08	23.142	8.51	4	20
A0A075B6K0	Immunoglobulin lambda variable 3-16 OS=Homo sapiens OX=9606 GN=IGLV3-16 PE=3 SV=2 - [LV316_HUMAN]	0		0
H7C0M7	rRNA N6-adenosine-methyltransferase METTL5 (Fragment) OS=Homo sapiens OX=9606 GN=METTL5 PE=1 SV=1 - [H7C0M7_HUMAN]	3.13796e+06	0	18.25	1	1
K7EQL4	Troponin T, slow skeletal muscle (Fragment) OS=Homo sapiens OX=9606 GN=TNNT1 PE=1 SV=1 - [K7EQL4_HUMAN]	0		0
Q14532	Keratin, type I cuticular Ha2 OS=Homo sapiens OX=9606 GN=KRT32 PE=1 SV=3 - [K1H2_HUMAN]	5.96423e+09	253.483	18.08	10	127
Q01546	Keratin, type II cytoskeletal 2 oral OS=Homo sapiens OX=9606 GN=KRT76 PE=1 SV=2 - [K22O_HUMAN]	1700996557	208.834	8.93	10	102
P35321	Cornifin-A OS=Homo sapiens OX=9606 GN=SPRR1A PE=1 SV=2 - [SPR1A_HUMAN]	0		0
J3KSD8	Bleomycin hydrolase (Fragment) OS=Homo sapiens OX=9606 GN=BLMH PE=1 SV=8 - [J3KSD8_HUMAN]	0		0
Q9NSB2	Keratin, type II cuticular Hb4 OS=Homo sapiens OX=9606 GN=KRT84 PE=2 SV=2 - [KRT84_HUMAN]	6.16322e+08	111.954	17	10	55
P01709	Immunoglobulin lambda variable 2-8 OS=Homo sapiens OX=9606 GN=IGLV2-8 PE=1 SV=2 - [LV208_HUMAN]	2.25814e+07	2.94941	17.8	2	3
P01706	Immunoglobulin lambda variable 2-11 OS=Homo sapiens OX=9606 GN=IGLV2-11 PE=1 SV=2 - [LV211_HUMAN]	1.72902e+07	2.94941	17.65	2	2
P02745	Complement C1q subcomponent subunit A OS=Homo sapiens OX=9606 GN=C1QA PE=1 SV=2 - [C1QA_HUMAN]	0	1.78136	4.08	1	1
P12035	Keratin, type II cytoskeletal 3 OS=Homo sapiens OX=9606 GN=KRT3 PE=1 SV=3 - [K2C3_HUMAN]	8.69202e+08	147.981	8.6	9	73
P12724	Eosinophil cationic protein OS=Homo sapiens OX=9606 GN=RNASE3 PE=1 SV=2 - [ECP_HUMAN]	0		0
Q13228	Methanethiol oxidase OS=Homo sapiens OX=9606 GN=SELENBP1 PE=1 SV=2 - [SBP1_HUMAN]	0		0
P04196	Histidine-rich glycoprotein OS=Homo sapiens OX=9606 GN=HRG PE=1 SV=1 - [HRG_HUMAN]	3.81807e+07	16.5474	11.62	5	11
A0A087WY73	Uncharacterized protein (Fragment) OS=Homo sapiens OX=9606 PE=4 SV=2 - [A0A087WY73_HUMAN]	201651023	0	4.92	1	2
P29508	Serpin B3 OS=Homo sapiens OX=9606 GN=SERPINB3 PE=1 SV=2 - [SPB3_HUMAN]	9.84664e+06	5.74235	11.03	4	6
A0A0G2JI36	HLA class I histocompatibility antigen, A alpha chain OS=Homo sapiens OX=9606 GN=HLA-A PE=1 SV=1 - [A0A0G2JI36_HUMAN]	0		0
P06733	Alpha-enolase OS=Homo sapiens OX=9606 GN=ENO1 PE=1 SV=2 - [ENOA_HUMAN]	0		0
A0A087WXY3	Flap endonuclease GEN homolog 1 (Fragment) OS=Homo sapiens OX=9606 GN=GEN1 PE=1 SV=1 - [A0A087WXY3_HUMAN]	1.26388e+08	0	17.05	1	1
P08697	Alpha-2-antiplasmin OS=Homo sapiens OX=9606 GN=SERPINF2 PE=1 SV=3 - [A2AP_HUMAN]	58182842	5.03326	2.65	1	2
P63316	Troponin C, slow skeletal and cardiac muscles OS=Homo sapiens OX=9606 GN=TNNC1 PE=1 SV=1 - [TNNC1_HUMAN]	0		0
A6PVT8	Potassium voltage-gated channel subfamily KQT member 5 (Fragment) OS=Homo sapiens OX=9606 GN=KCNQ5 PE=4 SV=1 - [A6PVT8_HUMAN]	0		0
P14625	Endoplasmin OS=Homo sapiens OX=9606 GN=HSP90B1 PE=1 SV=1 - [ENPL_HUMAN]	0		0
A0A075B6K4	Immunoglobulin lambda variable 3-10 OS=Homo sapiens OX=9606 GN=IGLV3-10 PE=3 SV=2 - [LV310_HUMAN]	1.82851e+07	1.79067	8.7	1	1
Q8NDZ4	Divergent protein kinase domain 2A OS=Homo sapiens OX=9606 GN=DIPK2A PE=1 SV=1 - [DIK2A_HUMAN]	17267500	0	1.86	1	2
A0A0B4J1Y8	Immunoglobulin lambda variable 9-49 OS=Homo sapiens OX=9606 GN=IGLV9-49 PE=1 SV=1 - [LV949_HUMAN]	0		0
A0A2R2Y2Q3	Tropomyosin 3 nu OS=Homo sapiens OX=9606 GN=TPM3 PE=1 SV=1 - [A0A2R2Y2Q3_HUMAN]	0		0
P22891	Vitamin K-dependent protein Z OS=Homo sapiens OX=9606 GN=PROZ PE=1 SV=2 - [PROZ_HUMAN]	0		0
C9J9K3	40S ribosomal protein SA (Fragment) OS=Homo sapiens OX=9606 GN=RPSA PE=1 SV=8 - [C9J9K3_HUMAN]	0		0
B1AKQ8	Guanine nucleotide-binding protein G(I)/G(S)/G(T) subunit beta-1 (Fragment) OS=Homo sapiens OX=9606 GN=GNB1 PE=1 SV=8 - [B1AKQ8_HUMAN]	8.79925e+06	1.73458	9.35	1	2
Q86YZ3	Hornerin OS=Homo sapiens OX=9606 GN=HRNR PE=1 SV=2 - [HORN_HUMAN]	2.06211e+07	42.2351	6.18	4	15
P11597	Cholesteryl ester transfer protein OS=Homo sapiens OX=9606 GN=CETP PE=1 SV=2 - [CETP_HUMAN]	5.02447e+07	9.32298	8.52	4	7
F8WCG2	BRCA1-associated RING domain protein 1 OS=Homo sapiens OX=9606 GN=BARD1 PE=1 SV=1 - [F8WCG2_HUMAN]	0		0
K7EJN0	Zinc finger protein 383 (Fragment) OS=Homo sapiens OX=9606 GN=ZNF383 PE=4 SV=1 - [K7EJN0_HUMAN]	1.04774e+07	1.76609	15.79	1	1
P0DTE1	Probable non-functional immunoglobulin heavy variable 3-38-3 OS=Homo sapiens OX=9606 GN=IGHV3-38-3 PE=1 SV=1 - [HV383_HUMAN]	1.18526e+07	2.43839	9.57	1	2
Q9H4B7	Tubulin beta-1 chain OS=Homo sapiens OX=9606 GN=TUBB1 PE=1 SV=1 - [TBB1_HUMAN]	1.32668e+07	2.48598	2	1	1
A0A0C4DH36	Probable non-functional immunoglobulin heavy variable 3-38 OS=Homo sapiens OX=9606 GN=IGHV3-38 PE=1 SV=1 - [HV338_HUMAN]	0		0
A6XNE0	Glycodelin OS=Homo sapiens OX=9606 GN=PAEP PE=1 SV=1 - [A6XNE0_HUMAN]	0
P04040	Catalase OS=Homo sapiens OX=9606 GN=CAT PE=1 SV=3 - [CATA_HUMAN]	8.32311e+06	1.75285	2.47	1	1
C9J269	Lipoxygenase homology domain-containing protein 1 (Fragment) OS=Homo sapiens OX=9606 GN=LOXHD1 PE=4 SV=1 - [C9J269_HUMAN]	0		0
Q02383	Semenogelin-2 OS=Homo sapiens OX=9606 GN=SEMG2 PE=1 SV=1 - [SEMG2_HUMAN]	2.29935e+07	10.3635	5.84	2	6
P04083	Annexin A1 OS=Homo sapiens OX=9606 GN=ANXA1 PE=1 SV=2 - [ANXA1_HUMAN]	3.98524e+06	0	2.31	1	1
E5RGZ4	2-phospho-D-glycerate hydro-lyase OS=Homo sapiens OX=9606 GN=ENO3 PE=1 SV=1 - [E5RGZ4_HUMAN]	0		0
Q9HCY8	Protein S100-A14 OS=Homo sapiens OX=9606 GN=S100A14 PE=1 SV=1 - [S10AE_HUMAN]	0		0
H0Y7J7	Intersectin-1 (Fragment) OS=Homo sapiens OX=9606 GN=ITSN1 PE=1 SV=1 - [H0Y7J7_HUMAN]	0		0
A0A1W2PQB4	Lactosylceramide alpha-2,3-sialyltransferase (Fragment) OS=Homo sapiens OX=9606 GN=ST3GAL5 PE=4 SV=1 - [A0A1W2PQB4_HUMAN]	0		0
A0A075B6H9	Immunoglobulin lambda variable 4-69 OS=Homo sapiens OX=9606 GN=IGLV4-69 PE=1 SV=1 - [LV469_HUMAN]	7.04262e+07	2.92119	14.29	1	1
E9PKE3	Heat shock cognate 71 kDa protein OS=Homo sapiens OX=9606 GN=HSPA8 PE=1 SV=1 - [E9PKE3_HUMAN]	1.31156e+07	4.50506	4.31	2	2
H0YLF3	Beta-2-microglobulin (Fragment) OS=Homo sapiens OX=9606 GN=B2M PE=1 SV=1 - [H0YLF3_HUMAN]	0		0
Q3LI64	Keratin-associated protein 6-1 OS=Homo sapiens OX=9606 GN=KRTAP6-1 PE=1 SV=1 - [KRA61_HUMAN]	4.36257e+08	2.79714	14.08	1	1
Q13093	Platelet-activating factor acetylhydrolase OS=Homo sapiens OX=9606 GN=PLA2G7 PE=1 SV=1 - [PAFA_HUMAN]	1.29635e+07	1.97022	7.94	3	3
I3L3P7	40S ribosomal protein S15a OS=Homo sapiens OX=9606 GN=RPS15A PE=1 SV=1 - [I3L3P7_HUMAN]	0		0
A0A075B6K5	Immunoglobulin lambda variable 3-9 OS=Homo sapiens OX=9606 GN=IGLV3-9 PE=3 SV=1 - [LV39_HUMAN]	0
A0A0C4DH67	Immunoglobulin kappa variable 1-8 OS=Homo sapiens OX=9606 GN=IGKV1-8 PE=3 SV=1 - [KV108_HUMAN]	0
A0A590UJF8	Deleted in malignant brain tumors 1 protein (Fragment) OS=Homo sapiens OX=9606 GN=DMBT1 PE=1 SV=1 - [A0A590UJF8_HUMAN]	0		0
P68104	Elongation factor 1-alpha 1 OS=Homo sapiens OX=9606 GN=EEF1A1 PE=1 SV=1 - [EF1A1_HUMAN]	2.80479e+07	6.86781	4.55	2	3
P01601	Immunoglobulin kappa variable 1D-16 OS=Homo sapiens OX=9606 GN=IGKV1D-16 PE=3 SV=2 - [KVD16_HUMAN]	0
Q5JXL7	Septin-7 OS=Homo sapiens OX=9606 GN=SEPTIN7 PE=1 SV=1 - [Q5JXL7_HUMAN]	0		0
D6R9P1	Choline-specific glycerophosphodiester phosphodiesterase (Fragment) OS=Homo sapiens OX=9606 GN=ENPP6 PE=1 SV=1 - [D6R9P1_HUMAN]	0		0
H0Y485	Insulin-like growth factor-binding protein 3 (Fragment) OS=Homo sapiens OX=9606 GN=IGFBP3 PE=1 SV=1 - [H0Y485_HUMAN]	0		0
A0A0B4J1U7	Immunoglobulin heavy variable 6-1 OS=Homo sapiens OX=9606 GN=IGHV6-1 PE=3 SV=1 - [HV601_HUMAN]	1.05217e+09	10.1013	5.79	1	14
C9J0D1	Histone H2A OS=Homo sapiens OX=9606 GN=H2AZ2 PE=1 SV=1 - [C9J0D1_HUMAN]	5.55189e+07	0	7.38	1	1
A0A075B6I0	Immunoglobulin lambda variable 8-61 OS=Homo sapiens OX=9606 GN=IGLV8-61 PE=3 SV=7 - [LV861_HUMAN]	0
O76013	Keratin, type I cuticular Ha6 OS=Homo sapiens OX=9606 GN=KRT36 PE=1 SV=1 - [KRT36_HUMAN]	5.29947e+09	212.907	11.56	7	106
Q92496	Complement factor H-related protein 4 OS=Homo sapiens OX=9606 GN=CFHR4 PE=1 SV=3 - [FHR4_HUMAN]	9.96187e+06	3.92371	1.38	1	2
D9J307	HLA class I antigen OS=Homo sapiens OX=9606 GN=HLA-B PE=1 SV=1 - [D9J307_HUMAN]	0		0
Q86Y46	Keratin, type II cytoskeletal 73 OS=Homo sapiens OX=9606 GN=KRT73 PE=1 SV=1 - [K2C73_HUMAN]	6.74418e+08	142.046	9.26	8	72
A0A1B0GVP3	Cathepsin D OS=Homo sapiens OX=9606 GN=CTSD PE=1 SV=1 - [A0A1B0GVP3_HUMAN]	1.42959e+07	4.04115	1.98	1	2
P08590	Myosin light chain 3 OS=Homo sapiens OX=9606 GN=MYL3 PE=1 SV=3 - [MYL3_HUMAN]	0		0
A0A0B4J2B8	Immunoglobulin heavy variable 1/OR15-9 (non-functional) (Fragment) OS=Homo sapiens OX=9606 GN=IGHV1OR15-9 PE=1 SV=1 - [A0A0B4J2B8_HUMAN]	0		0
I3L1K6	Myosin light chain 4 (Fragment) OS=Homo sapiens OX=9606 GN=MYL4 PE=1 SV=1 - [I3L1K6_HUMAN]	0		0
H0Y8N6	Transcription initiation factor TFIID subunit 1 (Fragment) OS=Homo sapiens OX=9606 GN=TAF1 PE=1 SV=1 - [H0Y8N6_HUMAN]	0		0
P27105	Stomatin OS=Homo sapiens OX=9606 GN=STOM PE=1 SV=3 - [STOM_HUMAN]	0		0
A8MW50	L-lactate dehydrogenase (Fragment) OS=Homo sapiens OX=9606 GN=LDHB PE=1 SV=1 - [A8MW50_HUMAN]	0		0
F8VV71	Ubiquitin-conjugating enzyme E2 N OS=Homo sapiens OX=9606 GN=UBE2N PE=1 SV=1 - [F8VV71_HUMAN]	0		0
A0A3B3ISR2	Complement subcomponent C1r OS=Homo sapiens OX=9606 GN=C1R PE=1 SV=1 - [A0A3B3ISR2_HUMAN]	0		0
K7EP06	RG7MT1 OS=Homo sapiens OX=9606 GN=RNMT PE=1 SV=1 - [K7EP06_HUMAN]	0		0
P10599	Thioredoxin OS=Homo sapiens OX=9606 GN=TXN PE=1 SV=3 - [THIO_HUMAN]	0		0
C9JZ65	Serpin B4 (Fragment) OS=Homo sapiens OX=9606 GN=SERPINB4 PE=1 SV=1 - [C9JZ65_HUMAN]	1.46164e+07	1.68321	3.32	1	2
O95968	Secretoglobin family 1D member 1 OS=Homo sapiens OX=9606 GN=SCGB1D1 PE=1 SV=1 - [SG1D1_HUMAN]	0		0
C9J808	MKI67 FHA domain-interacting nucleolar phosphoprotein (Fragment) OS=Homo sapiens OX=9606 GN=NIFK PE=1 SV=8 - [C9J808_HUMAN]	0		0
A0A0G2JS06	Immunoglobulin lambda variable 5-39 OS=Homo sapiens OX=9606 GN=IGLV5-39 PE=3 SV=1 - [LV539_HUMAN]	3.68108e+07	3.33542	4.88	1	2
Q86UX7	Fermitin family homolog 3 OS=Homo sapiens OX=9606 GN=FERMT3 PE=1 SV=1 - [URP2_HUMAN]	0	1.65982	1.35	1	1
P23142	Fibulin-1 OS=Homo sapiens OX=9606 GN=FBLN1 PE=1 SV=4 - [FBLN1_HUMAN]	1.31442e+07	5.41629	2.7	2	3
R4GNH1	Golgin subfamily A member 1 (Fragment) OS=Homo sapiens OX=9606 GN=GOLGA1 PE=1 SV=1 - [R4GNH1_HUMAN]	0		0
G8JLG2	Corneodesmosin OS=Homo sapiens OX=9606 GN=CDSN PE=1 SV=1 - [G8JLG2_HUMAN]	0		0
H0Y8F7	Dihydropteridine reductase (Fragment) OS=Homo sapiens OX=9606 GN=QDPR PE=1 SV=1 - [H0Y8F7_HUMAN]	0
Q08117	TLE family member 5 OS=Homo sapiens OX=9606 GN=TLE5 PE=1 SV=4 - [TLE5_HUMAN]	0		0
Q8WVZ1	Palmitoyltransferase ZDHHC19 OS=Homo sapiens OX=9606 GN=ZDHHC19 PE=1 SV=2 - [ZDH19_HUMAN]	0		0
K7ESI1	DNA repair protein RAD51 homolog 4 (Fragment) OS=Homo sapiens OX=9606 GN=RAD51D PE=1 SV=1 - [K7ESI1_HUMAN]	0		0
F8VRJ2	Nucleosome assembly protein 1-like 1 (Fragment) OS=Homo sapiens OX=9606 GN=NAP1L1 PE=1 SV=1 - [F8VRJ2_HUMAN]	0		0
A0A087WWY0	Apolipoprotein(a) OS=Homo sapiens OX=9606 GN=LPA PE=1 SV=1 - [A0A087WWY0_HUMAN]	0		0
P02760	Protein AMBP OS=Homo sapiens OX=9606 GN=AMBP PE=1 SV=1 - [AMBP_HUMAN]	0		0
P07477	Trypsin-1 OS=Homo sapiens OX=9606 GN=PRSS1 PE=1 SV=1 - [TRY1_HUMAN]	3.05846e+07	9.20372	11.34	2	7
A0A087WYS6	Proteasome (Prosome, macropain) subunit, alpha type, 8, isoform CRA_b OS=Homo sapiens OX=9606 GN=PSMA8 PE=1 SV=1 - [A0A087WYS6_HUMAN]	0		0
F8VZX9	Methionine aminopeptidase 2 (Fragment) OS=Homo sapiens OX=9606 GN=METAP2 PE=1 SV=1 - [F8VZX9_HUMAN]	0		0
Q5T749	Keratinocyte proline-rich protein OS=Homo sapiens OX=9606 GN=KPRP PE=1 SV=1 - [KPRP_HUMAN]	4.21769e+07	8.58138	1.04	1	8
Q96QA5	Gasdermin-A OS=Homo sapiens OX=9606 GN=GSDMA PE=1 SV=4 - [GSDMA_HUMAN]	0		0
P20851	C4b-binding protein beta chain OS=Homo sapiens OX=9606 GN=C4BPB PE=1 SV=1 - [C4BPB_HUMAN]	0		0
P08493	Matrix Gla protein OS=Homo sapiens OX=9606 GN=MGP PE=1 SV=2 - [MGP_HUMAN]	0		0
P00747	Plasminogen OS=Homo sapiens OX=9606 GN=PLG PE=1 SV=2 - [PLMN_HUMAN]	3.60363e+06	2.30797	2.1	2	2
P04114	Apolipoprotein B-100 OS=Homo sapiens OX=9606 GN=APOB PE=1 SV=2 - [APOB_HUMAN]	1.70104e+07	15.8897	1.99	10	16
A0A2R8YDF1	Bactericidal permeability-increasing protein OS=Homo sapiens OX=9606 GN=BPI PE=1 SV=2 - [A0A2R8YDF1_HUMAN]	1.33752e+07	0	3.11	1	1
Q08554	Desmocollin-1 OS=Homo sapiens OX=9606 GN=DSC1 PE=1 SV=2 - [DSC1_HUMAN]	3.78209e+07	26.4052	6.04	5	18
A0A087X232	Complement C1s subcomponent OS=Homo sapiens OX=9606 GN=C1S PE=1 SV=1 - [A0A087X232_HUMAN]	0		0
R4GN08	Actin-related protein 2/3 complex subunit 4 (Fragment) OS=Homo sapiens OX=9606 GN=ARPC4 PE=1 SV=1 - [R4GN08_HUMAN]	0		0
J3KTF5	Evolutionarily conserved signaling intermediate in Toll pathway, mitochondrial (Fragment) OS=Homo sapiens OX=9606 GN=ECSIT PE=1 SV=1 - [J3KTF5_HUMAN]	0		0
E9PJV1	Glycine N-acyltransferase-like protein 1 (Fragment) OS=Homo sapiens OX=9606 GN=GLYATL1 PE=1 SV=1 - [E9PJV1_HUMAN]	130182399	6.0488	10.29	1	3
A0A075B7D0	Immunoglobulin heavy variable 1/OR15-1 (non-functional) (Fragment) OS=Homo sapiens OX=9606 GN=IGHV1OR15-1 PE=1 SV=1 - [A0A075B7D0_HUMAN]	0		0
Q9UH17	DNA dC->dU-editing enzyme APOBEC-3B OS=Homo sapiens OX=9606 GN=APOBEC3B PE=1 SV=1 - [ABC3B_HUMAN]	0		0
Q5T985	Inter-alpha-trypsin inhibitor heavy chain H2 OS=Homo sapiens OX=9606 GN=ITIH2 PE=1 SV=1 - [Q5T985_HUMAN]	3.38158e+06	0	1.39	1	1
A0A1W2PPA3	Glial fibrillary acidic protein (Fragment) OS=Homo sapiens OX=9606 GN=GFAP PE=1 SV=1 - [A0A1W2PPA3_HUMAN]	0		0
B1AN48	Small proline-rich protein 3 (Fragment) OS=Homo sapiens OX=9606 GN=SPRR3 PE=1 SV=8 - [B1AN48_HUMAN]	8.26899e+06	0	5.06	1	1
Q5SRP5	Apolipoprotein M OS=Homo sapiens OX=9606 GN=APOM PE=1 SV=1 - [Q5SRP5_HUMAN]	0		0
P02774	Vitamin D-binding protein OS=Homo sapiens OX=9606 GN=GC PE=1 SV=2 - [VTDB_HUMAN]	0		0
G3V489	Troponin I, slow skeletal muscle (Fragment) OS=Homo sapiens OX=9606 GN=TNNI1 PE=1 SV=1 - [G3V489_HUMAN]	0		0
Q3SY84	Keratin, type II cytoskeletal 71 OS=Homo sapiens OX=9606 GN=KRT71 PE=1 SV=3 - [K2C71_HUMAN]	6.74418e+08	104.766	8.22	6	55
P13224	Platelet glycoprotein Ib beta chain OS=Homo sapiens OX=9606 GN=GP1BB PE=1 SV=1 - [GP1BB_HUMAN]	0		0
P62937	Peptidyl-prolyl cis-trans isomerase A OS=Homo sapiens OX=9606 GN=PPIA PE=1 SV=2 - [PPIA_HUMAN]	0		0
I3NI03	Protein disulfide-isomerase (Fragment) OS=Homo sapiens OX=9606 GN=P4HB PE=1 SV=1 - [I3NI03_HUMAN]	0		0
H0YAK0	N-acetylgalactosaminyltransferase 7 (Fragment) OS=Homo sapiens OX=9606 GN=GALNT7 PE=1 SV=1 - [H0YAK0_HUMAN]	0		0
P07900	Heat shock protein HSP 90-alpha OS=Homo sapiens OX=9606 GN=HSP90AA1 PE=1 SV=5 - [HS90A_HUMAN]	0		0
P25705	ATP synthase subunit alpha, mitochondrial OS=Homo sapiens OX=9606 GN=ATP5F1A PE=1 SV=1 - [ATPA_HUMAN]	3.2792e+06	0	1.27	1	1
A0A0C4DH30	Probable non-functional immunoglobulin heavy variable 3-16 OS=Homo sapiens OX=9606 GN=IGHV3-16 PE=1 SV=1 - [HV316_HUMAN]	0	0	9.4	1	1
A0A0C4DH35	Probable non-functional immunoglobulin heavy variable 3-35 OS=Homo sapiens OX=9606 GN=IGHV3-35 PE=1 SV=1 - [HV335_HUMAN]	7.01052e+08	13.6094	9.4	1	6
P01602	Immunoglobulin kappa variable 1-5 OS=Homo sapiens OX=9606 GN=IGKV1-5 PE=1 SV=2 - [KV105_HUMAN]	1.37518e+08	5.39984	9.4	1	2
Q14CN4	Keratin, type II cytoskeletal 72 OS=Homo sapiens OX=9606 GN=KRT72 PE=1 SV=2 - [K2C72_HUMAN]	8.16722e+08	139.909	8.22	6	65
K7EJB9	Calreticulin (Fragment) OS=Homo sapiens OX=9606 GN=CALR PE=1 SV=1 - [K7EJB9_HUMAN]	0		0
B4DNK4	Pyruvate kinase OS=Homo sapiens OX=9606 GN=PKM PE=1 SV=1 - [B4DNK4_HUMAN]	0		0
F5H157	Ras-related protein Rab-35 (Fragment) OS=Homo sapiens OX=9606 GN=RAB35 PE=1 SV=1 - [F5H157_HUMAN]	1.43337e+06	0	3.24	1	1
E9PEN0	Inhibitor of growth protein 5 OS=Homo sapiens OX=9606 GN=ING5 PE=1 SV=1 - [E9PEN0_HUMAN]	0		0
P03973	Antileukoproteinase OS=Homo sapiens OX=9606 GN=SLPI PE=1 SV=2 - [SLPI_HUMAN]	0		0
Q5D862	Filaggrin-2 OS=Homo sapiens OX=9606 GN=FLG2 PE=1 SV=1 - [FILA2_HUMAN]	4.73158e+07	15.8869	2.26	3	11
D6RFL4	Monocyte differentiation antigen CD14 (Fragment) OS=Homo sapiens OX=9606 GN=CD14 PE=1 SV=1 - [D6RFL4_HUMAN]	0		0
P01833	Polymeric immunoglobulin receptor OS=Homo sapiens OX=9606 GN=PIGR PE=1 SV=4 - [PIGR_HUMAN]	4.31703e+06	1.62285	1.18	1	1
B8ZZY4	Solute carrier family 35 member F5 OS=Homo sapiens OX=9606 GN=SLC35F5 PE=1 SV=1 - [B8ZZY4_HUMAN]	0		0
E9PLM8	ELMO domain-containing protein 1 OS=Homo sapiens OX=9606 GN=ELMOD1 PE=1 SV=1 - [E9PLM8_HUMAN]	0		0
P25786	Proteasome subunit alpha type-1 OS=Homo sapiens OX=9606 GN=PSMA1 PE=1 SV=1 - [PSA1_HUMAN]	0		0
Q92743	Serine protease HTRA1 OS=Homo sapiens OX=9606 GN=HTRA1 PE=1 SV=1 - [HTRA1_HUMAN]	9.98511e+06	0	2.92	1	1
P14770	Platelet glycoprotein IX OS=Homo sapiens OX=9606 GN=GP9 PE=1 SV=3 - [GPIX_HUMAN]	0		0
O75556	Mammaglobin-B OS=Homo sapiens OX=9606 GN=SCGB2A1 PE=1 SV=1 - [SG2A1_HUMAN]	0		0
C9JMV8	Testis anion transporter 1 (Fragment) OS=Homo sapiens OX=9606 GN=SLC26A8 PE=1 SV=1 - [C9JMV8_HUMAN]	0		0
P22735	Protein-glutamine gamma-glutamyltransferase K OS=Homo sapiens OX=9606 GN=TGM1 PE=1 SV=4 - [TGM1_HUMAN]	0		0
Q9H4F8	SPARC-related modular calcium-binding protein 1 OS=Homo sapiens OX=9606 GN=SMOC1 PE=1 SV=1 - [SMOC1_HUMAN]	0		0
P15907	Beta-galactoside alpha-2,6-sialyltransferase 1 OS=Homo sapiens OX=9606 GN=ST6GAL1 PE=1 SV=1 - [SIAT1_HUMAN]	9.61143e+06	1.68287	2.46	1	1
Q9BYT5	Keratin-associated protein 2-2 OS=Homo sapiens OX=9606 GN=KRTAP2-2 PE=2 SV=3 - [KRA22_HUMAN]	1.98963e+08	14.6014	8.13	1	4
J3QT41	Tyrosine-protein phosphatase non-receptor type 4 (Fragment) OS=Homo sapiens OX=9606 GN=PTPN4 PE=1 SV=1 - [J3QT41_HUMAN]	0		0
P17661	Desmin OS=Homo sapiens OX=9606 GN=DES PE=1 SV=3 - [DESM_HUMAN]	0		0
P01714	Immunoglobulin lambda variable 3-19 OS=Homo sapiens OX=9606 GN=IGLV3-19 PE=1 SV=2 - [LV319_HUMAN]	0
P11021	Endoplasmic reticulum chaperone BiP OS=Homo sapiens OX=9606 GN=HSPA5 PE=1 SV=2 - [BIP_HUMAN]	8.97119e+06	2.28133	3.21	2	2
O76083	High affinity cGMP-specific 3',5'-cyclic phosphodiesterase 9A OS=Homo sapiens OX=9606 GN=PDE9A PE=1 SV=1 - [PDE9A_HUMAN]	0		0
A0A140T940	MutS protein homolog 5 (Fragment) OS=Homo sapiens OX=9606 GN=MSH5 PE=1 SV=1 - [A0A140T940_HUMAN]	1.54253e+07	0	7.83	1	1
Q13835	Plakophilin-1 OS=Homo sapiens OX=9606 GN=PKP1 PE=1 SV=2 - [PKP1_HUMAN]	4.07071e+06	1.65326	1.47	1	1
O00635	E3 ubiquitin-protein ligase TRIM38 OS=Homo sapiens OX=9606 GN=TRIM38 PE=1 SV=1 - [TRI38_HUMAN]	0		0
P55058	Phospholipid transfer protein OS=Homo sapiens OX=9606 GN=PLTP PE=1 SV=1 - [PLTP_HUMAN]	2.42903e+07	0	3.45	2	4
A0A0C4DH34	Immunoglobulin heavy variable 4-28 OS=Homo sapiens OX=9606 GN=IGHV4-28 PE=3 SV=1 - [HV428_HUMAN]	6.06542e+07	3.67168	7.69	1	2
A0A075B6I9	Immunoglobulin lambda variable 7-46 OS=Homo sapiens OX=9606 GN=IGLV7-46 PE=3 SV=4 - [LV746_HUMAN]	40613903	2.05836	7.69	1	1
F5H3L1	Ninjurin-2 OS=Homo sapiens OX=9606 GN=NINJ2 PE=1 SV=1 - [F5H3L1_HUMAN]	0		0
O00299	Chloride intracellular channel protein 1 OS=Homo sapiens OX=9606 GN=CLIC1 PE=1 SV=4 - [CLIC1_HUMAN]	0		0
M0QZ57	Zinc finger and BTB domain-containing protein 45 (Fragment) OS=Homo sapiens OX=9606 GN=ZBTB45 PE=1 SV=1 - [M0QZ57_HUMAN]	0		0
A0A2R8Y6L3	RPS10-NUDT3 readthrough (Fragment) OS=Homo sapiens OX=9606 GN=RPS10-NUDT3 PE=3 SV=1 - [A0A2R8Y6L3_HUMAN]	0		0
Q9NSB4	Keratin, type II cuticular Hb2 OS=Homo sapiens OX=9606 GN=KRT82 PE=1 SV=3 - [KRT82_HUMAN]	3.63252e+09	95.0361	7.41	5	58
Q9Y251	Heparanase OS=Homo sapiens OX=9606 GN=HPSE PE=1 SV=2 - [HPSE_HUMAN]	2.99203e+06	0	2.21	1	1
H7C3Q6	MIT domain-containing protein 1 (Fragment) OS=Homo sapiens OX=9606 GN=MITD1 PE=1 SV=1 - [H7C3Q6_HUMAN]	0		0
P06732	Creatine kinase M-type OS=Homo sapiens OX=9606 GN=CKM PE=1 SV=2 - [KCRM_HUMAN]	0		0
B1AN99	Trypsin-3 (Fragment) OS=Homo sapiens OX=9606 GN=PRSS3 PE=1 SV=8 - [B1AN99_HUMAN]	1.64823e+10	17.6547	7.34	1	13
K7ERH7	Dystrobrevin alpha (Fragment) OS=Homo sapiens OX=9606 GN=DTNA PE=1 SV=1 - [K7ERH7_HUMAN]	0		0
H7C471	Rab-GAP TBC domain-containing protein (Fragment) OS=Homo sapiens OX=9606 PE=4 SV=1 - [H7C471_HUMAN]	0		0
B7Z5J4	Carboxypeptidase A4 OS=Homo sapiens OX=9606 GN=CPA4 PE=1 SV=1 - [B7Z5J4_HUMAN]	0		0
P22492	Histone H1t OS=Homo sapiens OX=9606 GN=H1-6 PE=2 SV=4 - [H1T_HUMAN]	0		0
H0YLS6	Proteasome subunit alpha type OS=Homo sapiens OX=9606 GN=PSMA4 PE=1 SV=1 - [H0YLS6_HUMAN]	0		0
Q3BDU5	Prelamin-A/C OS=Homo sapiens OX=9606 GN=LMNA PE=1 SV=1 - [Q3BDU5_HUMAN]	3.82794e+08	8.71939	1.64	1	4
P04070	Vitamin K-dependent protein C OS=Homo sapiens OX=9606 GN=PROC PE=1 SV=1 - [PROC_HUMAN]	0		0
P30041	Peroxiredoxin-6 OS=Homo sapiens OX=9606 GN=PRDX6 PE=1 SV=3 - [PRDX6_HUMAN]	0		0
Q9Y271	Cysteinyl leukotriene receptor 1 OS=Homo sapiens OX=9606 GN=CYSLTR1 PE=1 SV=1 - [CLTR1_HUMAN]	0		0
A0A0G2JL69	C3/C5 convertase OS=Homo sapiens OX=9606 GN=C2 PE=1 SV=1 - [A0A0G2JL69_HUMAN]	0		0
P15814	Immunoglobulin lambda-like polypeptide 1 OS=Homo sapiens OX=9606 GN=IGLL1 PE=1 SV=1 - [IGLL1_HUMAN]	0		0
H0YC37	Transcription initiation factor TFIID subunit 2 (Fragment) OS=Homo sapiens OX=9606 GN=TAF2 PE=1 SV=1 - [H0YC37_HUMAN]	0		0
Q9Y490	Talin-1 OS=Homo sapiens OX=9606 GN=TLN1 PE=1 SV=3 - [TLN1_HUMAN]	9.76733e+06	4.11517	1.3	2	2
H7C5W9	Endoplasmic reticulum class 1/2 Ca(2+) ATPase (Fragment) OS=Homo sapiens OX=9606 GN=ATP2A2 PE=1 SV=1 - [H7C5W9_HUMAN]	0		0
P32320	Cytidine deaminase OS=Homo sapiens OX=9606 GN=CDA PE=1 SV=2 - [CDD_HUMAN]	0
A0A2R8YET8	DnaJ homolog subfamily C member 21 OS=Homo sapiens OX=9606 GN=DNAJC21 PE=4 SV=1 - [A0A2R8YET8_HUMAN]	0		0
P55774	C-C motif chemokine 18 OS=Homo sapiens OX=9606 GN=CCL18 PE=1 SV=1 - [CCL18_HUMAN]	0
Q15828	Cystatin-M OS=Homo sapiens OX=9606 GN=CST6 PE=1 SV=1 - [CYTM_HUMAN]	0		0
Q9NP98	Myozenin-1 OS=Homo sapiens OX=9606 GN=MYOZ1 PE=1 SV=1 - [MYOZ1_HUMAN]	0		0
Q14574	Desmocollin-3 OS=Homo sapiens OX=9606 GN=DSC3 PE=1 SV=3 - [DSC3_HUMAN]	7.05997e+06	2.28759	1	1	1
M0R0P7	60S ribosomal protein L18a OS=Homo sapiens OX=9606 GN=RPL18A PE=1 SV=1 - [M0R0P7_HUMAN]	0		0
Q7Z3Y8	Keratin, type I cytoskeletal 27 OS=Homo sapiens OX=9606 GN=KRT27 PE=1 SV=2 - [K1C27_HUMAN]	2.74574e+09	158.033	6.54	3	73
Q8IW75	Serpin A12 OS=Homo sapiens OX=9606 GN=SERPINA12 PE=1 SV=1 - [SPA12_HUMAN]	0		0
P18206	Vinculin OS=Homo sapiens OX=9606 GN=VCL PE=1 SV=4 - [VINC_HUMAN]	6.23386e+06	1.66361	0.97	1	1
F8VWV4	60S acidic ribosomal protein P0 (Fragment) OS=Homo sapiens OX=9606 GN=RPLP0 PE=1 SV=1 - [F8VWV4_HUMAN]	0		0
P13639	Elongation factor 2 OS=Homo sapiens OX=9606 GN=EEF2 PE=1 SV=4 - [EF2_HUMAN]	0		0
D6RBX1	Centrosomal protein of 44 kDa (Fragment) OS=Homo sapiens OX=9606 GN=CEP44 PE=1 SV=1 - [D6RBX1_HUMAN]	0		0
P0DMV9	Heat shock 70 kDa protein 1B OS=Homo sapiens OX=9606 GN=HSPA1B PE=1 SV=1 - [HS71B_HUMAN]	1.31156e+07	2.28133	1.72	1	1
P21757	Macrophage scavenger receptor types I and II OS=Homo sapiens OX=9606 GN=MSR1 PE=1 SV=1 - [MSRE_HUMAN]	0		0
J9JIH8	tRNA-splicing endonuclease subunit Sen54 (Fragment) OS=Homo sapiens OX=9606 GN=TSEN54 PE=1 SV=1 - [J9JIH8_HUMAN]	0		0
H3BUR1	Protein 4.2 (Fragment) OS=Homo sapiens OX=9606 GN=EPB42 PE=1 SV=1 - [H3BUR1_HUMAN]	0
Q8WVH6	Myoglobin OS=Homo sapiens OX=9606 GN=MB PE=1 SV=1 - [Q8WVH6_HUMAN]	0		0
A0A087WW42	DNA polymerase epsilon catalytic subunit (Fragment) OS=Homo sapiens OX=9606 GN=POLE PE=1 SV=1 - [A0A087WW42_HUMAN]	0		0
A0A0C4DH43	Immunoglobulin heavy variable 2-70D OS=Homo sapiens OX=9606 GN=IGHV2-70D PE=3 SV=1 - [HV70D_HUMAN]	0		0
A9UJN9	PDGF-2 (Fragment) OS=Homo sapiens OX=9606 GN=PDGFB PE=1 SV=1 - [A9UJN9_HUMAN]	8.19832e+06	1.67658	5.88	1	1
P62166	Neuronal calcium sensor 1 OS=Homo sapiens OX=9606 GN=NCS1 PE=1 SV=2 - [NCS1_HUMAN]	0		0
Q16610	Extracellular matrix protein 1 OS=Homo sapiens OX=9606 GN=ECM1 PE=1 SV=2 - [ECM1_HUMAN]	2.25415e+07	1.64142	3.15	2	3
A0A3B3IUC2	Collagen alpha-1(XVII) chain (Fragment) OS=Homo sapiens OX=9606 GN=COL17A1 PE=1 SV=1 - [A0A3B3IUC2_HUMAN]	0		0
Q2M2I5	Keratin, type I cytoskeletal 24 OS=Homo sapiens OX=9606 GN=KRT24 PE=1 SV=1 - [K1C24_HUMAN]	3.42447e+09	147.748	5.71	4	76
H0YD55	Chromosome 11 open reading frame 80 (Fragment) OS=Homo sapiens OX=9606 GN=C11orf80 PE=1 SV=1 - [H0YD55_HUMAN]	0		0
P35625	Metalloproteinase inhibitor 3 OS=Homo sapiens OX=9606 GN=TIMP3 PE=1 SV=2 - [TIMP3_HUMAN]	0		0
H7C2A0	Glycerol kinase (Fragment) OS=Homo sapiens OX=9606 GN=GK PE=1 SV=8 - [H7C2A0_HUMAN]	291861862	1.85656	5.69	1	5
I3L4G3	Kinetochore protein NDC80 homolog (Fragment) OS=Homo sapiens OX=9606 GN=NDC80 PE=1 SV=1 - [I3L4G3_HUMAN]	0		0
Q6ZSL4	Secreted frizzled-related protein 1 OS=Homo sapiens OX=9606 GN=SFRP1 PE=1 SV=1 - [Q6ZSL4_HUMAN]	0		0
P0CG39	POTE ankyrin domain family member J OS=Homo sapiens OX=9606 GN=POTEJ PE=3 SV=1 - [POTEJ_HUMAN]	1.96334e+08	35.0719	3.28	3	13
Q86VP1	Tax1-binding protein 1 OS=Homo sapiens OX=9606 GN=TAX1BP1 PE=1 SV=2 - [TAXB1_HUMAN]	0		0
A0A087WTG3	Cullin-3 OS=Homo sapiens OX=9606 GN=CUL3 PE=1 SV=1 - [A0A087WTG3_HUMAN]	0		0
M0R017	Zinc finger protein 350 (Fragment) OS=Homo sapiens OX=9606 GN=ZNF350 PE=1 SV=1 - [M0R017_HUMAN]	0		0
Q06481	Amyloid-like protein 2 OS=Homo sapiens OX=9606 GN=APLP2 PE=1 SV=2 - [APLP2_HUMAN]	0		0
Q6UWU4	Bombesin receptor-activated protein C6orf89 OS=Homo sapiens OX=9606 GN=C6orf89 PE=1 SV=1 - [CF089_HUMAN]	0		0
H7C0Q6	E3 ubiquitin-protein ligase TRIM4 (Fragment) OS=Homo sapiens OX=9606 GN=TRIM4 PE=1 SV=1 - [H7C0Q6_HUMAN]	0		0
C9JME7	Zinc finger protein 382 OS=Homo sapiens OX=9606 GN=ZNF382 PE=1 SV=1 - [C9JME7_HUMAN]	0		0
P04275	von Willebrand factor OS=Homo sapiens OX=9606 GN=VWF PE=1 SV=4 - [VWF_HUMAN]	2.18549e+07	6.57912	1.14	3	4
P42357	Histidine ammonia-lyase OS=Homo sapiens OX=9606 GN=HAL PE=1 SV=1 - [HUTH_HUMAN]	0		0
B7Z4L4	Dolichyl-diphosphooligosaccharide--protein glycosyltransferase subunit 1 OS=Homo sapiens OX=9606 GN=RPN1 PE=1 SV=1 - [B7Z4L4_HUMAN]	0		0
H0Y9Q1	Cytosol aminopeptidase (Fragment) OS=Homo sapiens OX=9606 GN=LAP3 PE=1 SV=8 - [H0Y9Q1_HUMAN]	0		0
Q5HYW3	Retrotransposon Gag-like protein 5 OS=Homo sapiens OX=9606 GN=RTL5 PE=2 SV=1 - [RTL5_HUMAN]	0		0
Q96BH1	E3 ubiquitin-protein ligase RNF25 OS=Homo sapiens OX=9606 GN=RNF25 PE=1 SV=1 - [RNF25_HUMAN]	0		0
A0A3B3IS65	Lethal(3)malignant brain tumor-like protein 1 OS=Homo sapiens OX=9606 GN=L3MBTL1 PE=4 SV=1 - [A0A3B3IS65_HUMAN]	0		0
O00391	Sulfhydryl oxidase 1 OS=Homo sapiens OX=9606 GN=QSOX1 PE=1 SV=3 - [QSOX1_HUMAN]	3.96013e+06	1.91219	2.54	1	1
A0A2R8YDK2	Transmembrane channel-like protein OS=Homo sapiens OX=9606 GN=TMC1 PE=3 SV=1 - [A0A2R8YDK2_HUMAN]	0		0
Q8TDL5	BPI fold-containing family B member 1 OS=Homo sapiens OX=9606 GN=BPIFB1 PE=1 SV=1 - [BPIB1_HUMAN]	0		0
K7EMN8	NACHT, LRR and PYD domains-containing protein 11 OS=Homo sapiens OX=9606 GN=NLRP11 PE=1 SV=1 - [K7EMN8_HUMAN]	0		0
Q96SA4	Serine incorporator 2 OS=Homo sapiens OX=9606 GN=SERINC2 PE=2 SV=3 - [SERC2_HUMAN]	0		0
H7C2L2	ABPP (Fragment) OS=Homo sapiens OX=9606 GN=APP PE=1 SV=1 - [H7C2L2_HUMAN]	0		0
P03951	Coagulation factor XI OS=Homo sapiens OX=9606 GN=F11 PE=1 SV=1 - [FA11_HUMAN]	0		0
S4R386	Mucolipin-3 OS=Homo sapiens OX=9606 GN=MCOLN3 PE=1 SV=1 - [S4R386_HUMAN]	0		0
H0Y512	Adipocyte plasma membrane-associated protein (Fragment) OS=Homo sapiens OX=9606 GN=APMAP PE=1 SV=1 - [H0Y512_HUMAN]	0		0
P04090	Prorelaxin H2 OS=Homo sapiens OX=9606 GN=RLN2 PE=1 SV=1 - [REL2_HUMAN]	0		0
P60174	Triosephosphate isomerase OS=Homo sapiens OX=9606 GN=TPI1 PE=1 SV=4 - [TPIS_HUMAN]	3.97776e+06	0	4.82	1	1
P55347	Homeobox protein PKNOX1 OS=Homo sapiens OX=9606 GN=PKNOX1 PE=1 SV=3 - [PKNX1_HUMAN]	0		0
G3V126	V-type proton ATPase subunit H OS=Homo sapiens OX=9606 GN=ATP6V1H PE=1 SV=1 - [G3V126_HUMAN]	0		0
C9JBA4	Lysozyme g-like protein 2 (Fragment) OS=Homo sapiens OX=9606 GN=LYG2 PE=1 SV=1 - [C9JBA4_HUMAN]	0		0
G3V3R6	Galectin OS=Homo sapiens OX=9606 GN=LGALS3 PE=1 SV=1 - [G3V3R6_HUMAN]	6.5812e+06	2.23642	4.72	1	1
P25788	Proteasome subunit alpha type-3 OS=Homo sapiens OX=9606 GN=PSMA3 PE=1 SV=2 - [PSA3_HUMAN]	0		0
H3BVI7	Cadherin-1 OS=Homo sapiens OX=9606 GN=CDH1 PE=1 SV=1 - [H3BVI7_HUMAN]	1.71879e+08	12.6412	2.42	1	5
P00740	Coagulation factor IX OS=Homo sapiens OX=9606 GN=F9 PE=1 SV=2 - [FA9_HUMAN]	3.18996e+07	1.6631	3.25	2	2
Q8N4G4	Carbonate dehydratase VI OS=Homo sapiens OX=9606 GN=CA6 PE=1 SV=1 - [Q8N4G4_HUMAN]	0		0
P11169	Solute carrier family 2, facilitated glucose transporter member 3 OS=Homo sapiens OX=9606 GN=SLC2A3 PE=1 SV=1 - [GTR3_HUMAN]	0		0
I3L293	CREB-binding protein (Fragment) OS=Homo sapiens OX=9606 GN=CREBBP PE=4 SV=1 - [I3L293_HUMAN]	0		0
H0YF91	Hydrocephalus-inducing protein homolog (Fragment) OS=Homo sapiens OX=9606 GN=HYDIN PE=1 SV=1 - [H0YF91_HUMAN]	4.29347e+07	0	4.41	1	2
A6NFI3	Zinc finger protein 316 OS=Homo sapiens OX=9606 GN=ZNF316 PE=1 SV=1 - [ZN316_HUMAN]	0		0
Q96PP9	Guanylate-binding protein 4 OS=Homo sapiens OX=9606 GN=GBP4 PE=2 SV=2 - [GBP4_HUMAN]	0		0
E7ERT8	Homeobox protein Hox-A1 OS=Homo sapiens OX=9606 GN=HOXA1 PE=1 SV=1 - [E7ERT8_HUMAN]	0		0
Q14166	Tubulin--tyrosine ligase-like protein 12 OS=Homo sapiens OX=9606 GN=TTLL12 PE=1 SV=2 - [TTL12_HUMAN]	0		0
Q8TF66	Leucine-rich repeat-containing protein 15 OS=Homo sapiens OX=9606 GN=LRRC15 PE=2 SV=2 - [LRC15_HUMAN]	18559328	0	2.75	2	2
A0A0C4DGI9	Bromodomain adjacent to zinc finger domain protein 2A (Fragment) OS=Homo sapiens OX=9606 GN=BAZ2A PE=1 SV=1 - [A0A0C4DGI9_HUMAN]	0		0
Q13790	Apolipoprotein F OS=Homo sapiens OX=9606 GN=APOF PE=1 SV=2 - [APOF_HUMAN]	0		0
E9PKY5	Peptidyl-prolyl cis-trans isomerase (Fragment) OS=Homo sapiens OX=9606 GN=PPIE PE=1 SV=1 - [E9PKY5_HUMAN]	0		0
H0YDE6	DENN domain-containing protein 5A (Fragment) OS=Homo sapiens OX=9606 GN=DENND5A PE=1 SV=1 - [H0YDE6_HUMAN]	0		0
P17900	Ganglioside GM2 activator OS=Homo sapiens OX=9606 GN=GM2A PE=1 SV=4 - [SAP3_HUMAN]	0		0
P08238	Heat shock protein HSP 90-beta OS=Homo sapiens OX=9606 GN=HSP90AB1 PE=1 SV=4 - [HS90B_HUMAN]	0		0
Q96P53	WD repeat and FYVE domain-containing protein 2 OS=Homo sapiens OX=9606 GN=WDFY2 PE=1 SV=2 - [WDFY2_HUMAN]	3.08847e+08	0	4	1	1
A0A1B0GV06	Acid ceramidase (Fragment) OS=Homo sapiens OX=9606 GN=ASAH1 PE=1 SV=1 - [A0A1B0GV06_HUMAN]	0		0
H0YN23	Teashirt homolog 1 (Fragment) OS=Homo sapiens OX=9606 GN=TSHZ1 PE=1 SV=9 - [H0YN23_HUMAN]	0		0
P00488	Coagulation factor XIII A chain OS=Homo sapiens OX=9606 GN=F13A1 PE=1 SV=4 - [F13A_HUMAN]	7.43048e+06	2.31535	1.37	1	1
B4DT68	Myotilin OS=Homo sapiens OX=9606 GN=MYOT PE=1 SV=1 - [B4DT68_HUMAN]	0		0
M0QXX2	Kallikrein-5 (Fragment) OS=Homo sapiens OX=9606 GN=KLK5 PE=1 SV=2 - [M0QXX2_HUMAN]	1.81688e+06	0	3.9	1	1
F8W079	ATP synthase subunit beta, mitochondrial (Fragment) OS=Homo sapiens OX=9606 GN=ATP5F1B PE=1 SV=1 - [F8W079_HUMAN]	0		0
I3L404	40S ribosomal protein S2 (Fragment) OS=Homo sapiens OX=9606 GN=RPS2 PE=1 SV=1 - [I3L404_HUMAN]	1.55469e+07	0	3.87	1	1
A0A087X186	Zinc finger protein 658 (Fragment) OS=Homo sapiens OX=9606 GN=ZNF658 PE=1 SV=6 - [A0A087X186_HUMAN]	5.48975e+06	0	3.87	1	1
A0A3B3IS85	Serine/threonine-protein kinase 32A OS=Homo sapiens OX=9606 GN=STK32A PE=3 SV=1 - [A0A3B3IS85_HUMAN]	4.49733e+06	0	3.87	1	1
A0A1X7SBT5	Transcription factor IIIA OS=Homo sapiens OX=9606 GN=GTF3A PE=1 SV=1 - [A0A1X7SBT5_HUMAN]	0		0
Q99445	Glycosyl-phosphatidylinositol-anchored molecule-like protein OS=Homo sapiens OX=9606 GN=GML PE=2 SV=1 - [GML_HUMAN]	0		0
H3BSE1	TBC1 domain family member 10B (Fragment) OS=Homo sapiens OX=9606 GN=TBC1D10B PE=1 SV=1 - [H3BSE1_HUMAN]	0		0
Q9NPC6	Myozenin-2 OS=Homo sapiens OX=9606 GN=MYOZ2 PE=1 SV=1 - [MYOZ2_HUMAN]	0		0
G5E9W6	Coiled-coil domain-containing protein 183 OS=Homo sapiens OX=9606 GN=CCDC183 PE=1 SV=1 - [G5E9W6_HUMAN]	7.80443e+07	0	3.77	1	2
F8VVM2	Phosphate carrier protein, mitochondrial OS=Homo sapiens OX=9606 GN=SLC25A3 PE=1 SV=1 - [F8VVM2_HUMAN]	0		0
A0A087X044	Arf-GAP with GTPase, ANK repeat and PH domain-containing protein 1 OS=Homo sapiens OX=9606 GN=AGAP1 PE=1 SV=1 - [A0A087X044_HUMAN]	0		0
P62906	60S ribosomal protein L10a OS=Homo sapiens OX=9606 GN=RPL10A PE=1 SV=2 - [RL10A_HUMAN]	0		0
Q96AQ8	Mitochondrial calcium uniporter regulator 1 OS=Homo sapiens OX=9606 GN=MCUR1 PE=1 SV=1 - [MCUR1_HUMAN]	0		0
Q6E0U4	Dermokine OS=Homo sapiens OX=9606 GN=DMKN PE=1 SV=3 - [DMKN_HUMAN]	0		0
H0YHB1	Arf-GAP with GTPase, ANK repeat and PH domain-containing protein 2 (Fragment) OS=Homo sapiens OX=9606 GN=AGAP2 PE=1 SV=1 - [H0YHB1_HUMAN]	0		0
P19827	Inter-alpha-trypsin inhibitor heavy chain H1 OS=Homo sapiens OX=9606 GN=ITIH1 PE=1 SV=3 - [ITIH1_HUMAN]	0		0
C9JKD9	ATP-binding cassette sub-family G member 1 (Fragment) OS=Homo sapiens OX=9606 GN=ABCG1 PE=1 SV=1 - [C9JKD9_HUMAN]	0		0
A8MXY4	Zinc finger protein 99 OS=Homo sapiens OX=9606 GN=ZNF99 PE=2 SV=3 - [ZNF99_HUMAN]	0		0
A0A0U1RRL2	Protein unc-13 homolog B OS=Homo sapiens OX=9606 GN=UNC13B PE=1 SV=1 - [A0A0U1RRL2_HUMAN]	0		0
O75343	Guanylate cyclase soluble subunit beta-2 OS=Homo sapiens OX=9606 GN=GUCY1B2 PE=5 SV=2 - [GCYB2_HUMAN]	0	0	3.4	1	4
P14649	Myosin light chain 6B OS=Homo sapiens OX=9606 GN=MYL6B PE=1 SV=1 - [MYL6B_HUMAN]	0		0
P24593	Insulin-like growth factor-binding protein 5 OS=Homo sapiens OX=9606 GN=IGFBP5 PE=1 SV=1 - [IBP5_HUMAN]	0		0
D6RD66	WD repeat-containing protein 1 (Fragment) OS=Homo sapiens OX=9606 GN=WDR1 PE=1 SV=1 - [D6RD66_HUMAN]	0		0
Q9UBX0	Homeobox expressed in ES cells 1 OS=Homo sapiens OX=9606 GN=HESX1 PE=1 SV=1 - [HESX1_HUMAN]	0		0
C9JGI8	MAGUK p55 subfamily member 6 (Fragment) OS=Homo sapiens OX=9606 GN=MPP6 PE=1 SV=1 - [C9JGI8_HUMAN]	2.55985e+07	0	3.23	1	1
A0A182DWH7	Selenoprotein P (Fragment) OS=Homo sapiens OX=9606 GN=SELENOP PE=1 SV=1 - [A0A182DWH7_HUMAN]	0		0
F5GXC5	T-cell immunomodulatory protein OS=Homo sapiens OX=9606 GN=ITFG1 PE=1 SV=1 - [F5GXC5_HUMAN]	0		0
K7EMM5	Kynurenine formamidase (Fragment) OS=Homo sapiens OX=9606 GN=AFMID PE=1 SV=1 - [K7EMM5_HUMAN]	0		0
Q5T750	Skin-specific protein 32 OS=Homo sapiens OX=9606 GN=XP32 PE=1 SV=1 - [XP32_HUMAN]	0		0
H0YJS4	Eukaryotic translation initiation factor 2 subunit 1 (Fragment) OS=Homo sapiens OX=9606 GN=EIF2S1 PE=1 SV=1 - [H0YJS4_HUMAN]	0		0
K7EQR3	Protein KIAA0100 (Fragment) OS=Homo sapiens OX=9606 GN=KIAA0100 PE=1 SV=1 - [K7EQR3_HUMAN]	0		0
Q8IVL5	Prolyl 3-hydroxylase 2 OS=Homo sapiens OX=9606 GN=P3H2 PE=1 SV=1 - [P3H2_HUMAN]	0		0
Q92626	Peroxidasin homolog OS=Homo sapiens OX=9606 GN=PXDN PE=1 SV=2 - [PXDN_HUMAN]	8.2204e+06	1.87432	0.61	1	1
A0A0C4DGZ8	Glycoprotein Ib (Platelet), alpha polypeptide OS=Homo sapiens OX=9606 GN=GP1BA PE=1 SV=1 - [A0A0C4DGZ8_HUMAN]	8.94757e+06	1.97581	1.28	1	1
G3V1V7	Myosin binding protein C, slow type, isoform CRA_e OS=Homo sapiens OX=9606 GN=MYBPC1 PE=1 SV=1 - [G3V1V7_HUMAN]	0		0
E9PFH4	Transportin-3 OS=Homo sapiens OX=9606 GN=TNPO3 PE=1 SV=1 - [E9PFH4_HUMAN]	0		0
P07093	Glia-derived nexin OS=Homo sapiens OX=9606 GN=SERPINE2 PE=1 SV=1 - [GDN_HUMAN]	0		0
A0A5K1VW56	ATPase family AAA domain-containing protein 3B OS=Homo sapiens OX=9606 GN=ATAD3B PE=1 SV=1 - [A0A5K1VW56_HUMAN]	0		0
Q14315	Filamin-C OS=Homo sapiens OX=9606 GN=FLNC PE=1 SV=3 - [FLNC_HUMAN]	0		0
O75636	Ficolin-3 OS=Homo sapiens OX=9606 GN=FCN3 PE=1 SV=2 - [FCN3_HUMAN]	0		0
H7C3J0	All-trans-retinol 13,14-reductase (Fragment) OS=Homo sapiens OX=9606 GN=RETSAT PE=1 SV=1 - [H7C3J0_HUMAN]	1831646223	0	3.01	1	6
A0A0A0MSG9	SUN domain-containing protein 3 OS=Homo sapiens OX=9606 GN=SUN3 PE=1 SV=1 - [A0A0A0MSG9_HUMAN]	7.28395e+06	2.10985	3.01	2	3
Q96FZ7	Charged multivesicular body protein 6 OS=Homo sapiens OX=9606 GN=CHMP6 PE=1 SV=3 - [CHMP6_HUMAN]	0		0
Q4AC99	Probable inactive 1-aminocyclopropane-1-carboxylate synthase-like protein 2 OS=Homo sapiens OX=9606 GN=ACCSL PE=2 SV=3 - [1A1L2_HUMAN]	6851453	0	2.99	1	1
X6RM00	ELKS/Rab6-interacting/CAST family member 1 OS=Homo sapiens OX=9606 GN=ERC1 PE=1 SV=1 - [X6RM00_HUMAN]	0		0
P10646	Tissue factor pathway inhibitor OS=Homo sapiens OX=9606 GN=TFPI PE=1 SV=1 - [TFPI1_HUMAN]	0		0
H0Y2P5	Kelch-like protein 29 (Fragment) OS=Homo sapiens OX=9606 GN=KLHL29 PE=1 SV=1 - [H0Y2P5_HUMAN]	0		0
E7EN77	Condensin complex subunit 1 (Fragment) OS=Homo sapiens OX=9606 GN=NCAPD2 PE=1 SV=2 - [E7EN77_HUMAN]	0		0
H0Y3Z3	Protein disulfide-isomerase (Fragment) OS=Homo sapiens OX=9606 GN=P4HB PE=1 SV=1 - [H0Y3Z3_HUMAN]	0		0
I3L316	Centrosomal protein of 131 kDa (Fragment) OS=Homo sapiens OX=9606 GN=CEP131 PE=1 SV=8 - [I3L316_HUMAN]	6.87795e+06	0	2.91	1	1
H0Y896	Cilia- and flagella-associated protein 44 (Fragment) OS=Homo sapiens OX=9606 GN=CFAP44 PE=1 SV=1 - [H0Y896_HUMAN]	131610977	1.88058	2.86	1	2
P11217	Glycogen phosphorylase, muscle form OS=Homo sapiens OX=9606 GN=PYGM PE=1 SV=6 - [PYGM_HUMAN]	0		0
Q6A163	Keratin, type I cytoskeletal 39 OS=Homo sapiens OX=9606 GN=KRT39 PE=1 SV=2 - [K1C39_HUMAN]	4.4546e+07	0	2.85	2	3
Q08431	Lactadherin OS=Homo sapiens OX=9606 GN=MFGE8 PE=1 SV=3 - [MFGM_HUMAN]	0		0
H0YAW0	Transient receptor potential cation channel subfamily A member 1 (Fragment) OS=Homo sapiens OX=9606 GN=TRPA1 PE=1 SV=1 - [H0YAW0_HUMAN]	0		0
H7C5N3	Dynein heavy chain 12, axonemal (Fragment) OS=Homo sapiens OX=9606 GN=DNAH12 PE=1 SV=2 - [H7C5N3_HUMAN]	0		0
P23526	Adenosylhomocysteinase OS=Homo sapiens OX=9606 GN=AHCY PE=1 SV=4 - [SAHH_HUMAN]	0		0
A0A286YFE0	Putative coiled-coil domain-containing protein 196 OS=Homo sapiens OX=9606 GN=CCDC196 PE=1 SV=1 - [A0A286YFE0_HUMAN]	0		0
P05141	ADP/ATP translocase 2 OS=Homo sapiens OX=9606 GN=SLC25A5 PE=1 SV=7 - [ADT2_HUMAN]	0		0
P0DPA2	V-set and immunoglobulin domain-containing protein 8 OS=Homo sapiens OX=9606 GN=VSIG8 PE=2 SV=1 - [VSIG8_HUMAN]	0		0
A0A499FJL1	Post-proline cleaving enzyme OS=Homo sapiens OX=9606 GN=PREP PE=1 SV=1 - [A0A499FJL1_HUMAN]	0		0
A0A0B4J1R6	Transketolase OS=Homo sapiens OX=9606 GN=TKT PE=1 SV=1 - [A0A0B4J1R6_HUMAN]	0		0
H3BS09	Deubiquitinating enzyme CYLD OS=Homo sapiens OX=9606 GN=CYLD PE=1 SV=1 - [H3BS09_HUMAN]	0		0
A0A6E1W127	Myosin-7B OS=Homo sapiens OX=9606 GN=MYH7B PE=1 SV=1 - [A0A6E1W127_HUMAN]	0		0
P23490	Loricrin OS=Homo sapiens OX=9606 GN=LORICRIN PE=1 SV=2 - [LORI_HUMAN]	0		0
O95479	GDH/6PGL endoplasmic bifunctional protein OS=Homo sapiens OX=9606 GN=H6PD PE=1 SV=2 - [G6PE_HUMAN]	0		0
B4DXW1	Actin-related protein 3 OS=Homo sapiens OX=9606 GN=ACTR3 PE=1 SV=1 - [B4DXW1_HUMAN]	5.76371e+06	2.26556	2.45	1	1
Q9H7T0	Cation channel sperm-associated protein subunit beta OS=Homo sapiens OX=9606 GN=CATSPERB PE=2 SV=2 - [CTSRB_HUMAN]	49865038	0	2.42	1	1
A0A6Q8PFG9	Histidine--tRNA ligase, cytoplasmic OS=Homo sapiens OX=9606 GN=HARS1 PE=4 SV=1 - [A0A6Q8PFG9_HUMAN]	0		0
Q2YD98	UV-stimulated scaffold protein A OS=Homo sapiens OX=9606 GN=UVSSA PE=1 SV=2 - [UVSSA_HUMAN]	0		0
E2QRB9	Thioredoxin-disulfide reductase OS=Homo sapiens OX=9606 GN=TXNRD1 PE=1 SV=2 - [E2QRB9_HUMAN]	0		0
Q86WK7	Amphoterin-induced protein 3 OS=Homo sapiens OX=9606 GN=AMIGO3 PE=2 SV=1 - [AMGO3_HUMAN]	0		0
Q9HC52	Chromobox protein homolog 8 OS=Homo sapiens OX=9606 GN=CBX8 PE=1 SV=3 - [CBX8_HUMAN]	0		0
Q13156	Replication protein A 30 kDa subunit OS=Homo sapiens OX=9606 GN=RPA4 PE=1 SV=2 - [RFA4_HUMAN]	204956604	4.40819	2.3	1	2
P26641	Elongation factor 1-gamma OS=Homo sapiens OX=9606 GN=EEF1G PE=1 SV=3 - [EF1G_HUMAN]	0		0
P49863	Granzyme K OS=Homo sapiens OX=9606 GN=GZMK PE=1 SV=1 - [GRAK_HUMAN]	0		0
H0YA69	Matrix metalloproteinase-23 (Fragment) OS=Homo sapiens OX=9606 GN=MMP23B PE=1 SV=1 - [H0YA69_HUMAN]	3.07509e+07	0	2.26	1	1
J3KRM0	Zona pellucida-binding protein 2 OS=Homo sapiens OX=9606 GN=ZPBP2 PE=1 SV=1 - [J3KRM0_HUMAN]	0		0
A0A0A0MR50	Cullin-4A OS=Homo sapiens OX=9606 GN=CUL4A PE=1 SV=1 - [A0A0A0MR50_HUMAN]	0		0
P11277	Spectrin beta chain, erythrocytic OS=Homo sapiens OX=9606 GN=SPTB PE=1 SV=5 - [SPTB1_HUMAN]	0		0
P12524	Protein L-Myc OS=Homo sapiens OX=9606 GN=MYCL PE=1 SV=2 - [MYCL_HUMAN]	0		0
Q6P4A8	Phospholipase B-like 1 OS=Homo sapiens OX=9606 GN=PLBD1 PE=1 SV=2 - [PLBL1_HUMAN]	0		0
H9KV48	Plasma protease C1 inhibitor OS=Homo sapiens OX=9606 GN=SERPING1 PE=1 SV=1 - [H9KV48_HUMAN]	0		0
P07996	Thrombospondin-1 OS=Homo sapiens OX=9606 GN=THBS1 PE=1 SV=2 - [TSP1_HUMAN]	0		0
Q09666	Neuroblast differentiation-associated protein AHNAK OS=Homo sapiens OX=9606 GN=AHNAK PE=1 SV=2 - [AHNK_HUMAN]	0		0
Q96LJ8	UBX domain-containing protein 10 OS=Homo sapiens OX=9606 GN=UBXN10 PE=1 SV=1 - [UBX10_HUMAN]	0		0
Q8WZA1	Protein O-linked-mannose beta-1,2-N-acetylglucosaminyltransferase 1 OS=Homo sapiens OX=9606 GN=POMGNT1 PE=1 SV=2 - [PMGT1_HUMAN]	0	0	2.12	1	3
O95810	Caveolae-associated protein 2 OS=Homo sapiens OX=9606 GN=CAVIN2 PE=1 SV=3 - [CAVN2_HUMAN]	7.76231e+06	1.68073	2.12	1	1
E7EMC6	Annexin OS=Homo sapiens OX=9606 GN=ANXA6 PE=1 SV=1 - [E7EMC6_HUMAN]	0		0
A0A0A6YYJ0	Protein MSANTD3-TMEFF1 OS=Homo sapiens OX=9606 GN=MSANTD3-TMEFF1 PE=4 SV=1 - [A0A0A6YYJ0_HUMAN]	0		0
E7ETK3	Metabotropic glutamate receptor 8 (Fragment) OS=Homo sapiens OX=9606 GN=GRM8 PE=1 SV=8 - [E7ETK3_HUMAN]	0		0
A0A0G2JNQ3	Heterogeneous nuclear ribonucleoprotein C-like 2 OS=Homo sapiens OX=9606 GN=HNRNPCL2 PE=3 SV=1 - [A0A0G2JNQ3_HUMAN]	0		0
Q8N4Y2	EF-hand calcium-binding domain-containing protein 4A OS=Homo sapiens OX=9606 GN=CRACR2B PE=1 SV=3 - [EFC4A_HUMAN]	0		0
Q6DJT9	Zinc finger protein PLAG1 OS=Homo sapiens OX=9606 GN=PLAG1 PE=1 SV=1 - [PLAG1_HUMAN]	0		0
Q99985	Semaphorin-3C OS=Homo sapiens OX=9606 GN=SEMA3C PE=2 SV=2 - [SEM3C_HUMAN]	0		0
Q96RS0	Trimethylguanosine synthase OS=Homo sapiens OX=9606 GN=TGS1 PE=1 SV=3 - [TGS1_HUMAN]	0		0
F8VYN8	Centrosomal protein of 83 kDa OS=Homo sapiens OX=9606 GN=CEP83 PE=1 SV=1 - [F8VYN8_HUMAN]	0		0
E9PBC5	Plasma kallikrein OS=Homo sapiens OX=9606 GN=KLKB1 PE=1 SV=2 - [E9PBC5_HUMAN]	0		0
P05120	Plasminogen activator inhibitor 2 OS=Homo sapiens OX=9606 GN=SERPINB2 PE=1 SV=2 - [PAI2_HUMAN]	0		0
Q9P1Q0	Vacuolar protein sorting-associated protein 54 OS=Homo sapiens OX=9606 GN=VPS54 PE=1 SV=2 - [VPS54_HUMAN]	0		0
Q9BZR8	Apoptosis facilitator Bcl-2-like protein 14 OS=Homo sapiens OX=9606 GN=BCL2L14 PE=1 SV=1 - [B2L14_HUMAN]	0		0
A0A087WWQ5	Arrestin-C OS=Homo sapiens OX=9606 GN=ARR3 PE=1 SV=1 - [A0A087WWQ5_HUMAN]	0		0
Q93034	Cullin-5 OS=Homo sapiens OX=9606 GN=CUL5 PE=1 SV=4 - [CUL5_HUMAN]	0		0
F5H6T1	Actin-related protein 2 OS=Homo sapiens OX=9606 GN=ACTR2 PE=1 SV=2 - [F5H6T1_HUMAN]	0		0
A0A5F9ZHG7	Rap guanine nucleotide exchange factor 6 OS=Homo sapiens OX=9606 GN=RAPGEF6 PE=4 SV=1 - [A0A5F9ZHG7_HUMAN]	0		0
A0A1B0GTF2	Ryanodine receptor 3 (Fragment) OS=Homo sapiens OX=9606 GN=RYR3 PE=1 SV=1 - [A0A1B0GTF2_HUMAN]	0		0
Q8WVV4	Protein POF1B OS=Homo sapiens OX=9606 GN=POF1B PE=1 SV=3 - [POF1B_HUMAN]	7741645	0	1.7	1	1
Q8NFU5	Inositol polyphosphate multikinase OS=Homo sapiens OX=9606 GN=IPMK PE=1 SV=1 - [IPMK_HUMAN]	0		0
Q7Z5M8	Protein ABHD12B OS=Homo sapiens OX=9606 GN=ABHD12B PE=2 SV=1 - [AB12B_HUMAN]	1.34523e+07	4.30044	1.66	1	3
C9JF13	Eukaryotic translation initiation factor 4 gamma 1 (Fragment) OS=Homo sapiens OX=9606 GN=EIF4G1 PE=1 SV=1 - [C9JF13_HUMAN]	0		0
B4DUR8	T-complex protein 1 subunit gamma OS=Homo sapiens OX=9606 GN=CCT3 PE=1 SV=1 - [B4DUR8_HUMAN]	0		0
O75976	Carboxypeptidase D OS=Homo sapiens OX=9606 GN=CPD PE=1 SV=2 - [CBPD_HUMAN]	0		0
Q03181	Peroxisome proliferator-activated receptor delta OS=Homo sapiens OX=9606 GN=PPARD PE=1 SV=1 - [PPARD_HUMAN]	2.14e+06	1.68791	1.59	1	1
Q15049	Membrane protein MLC1 OS=Homo sapiens OX=9606 GN=MLC1 PE=1 SV=5 - [MLC1_HUMAN]	0		0
P10809	60 kDa heat shock protein, mitochondrial OS=Homo sapiens OX=9606 GN=HSPD1 PE=1 SV=2 - [CH60_HUMAN]	0		0
Q14956	Transmembrane glycoprotein NMB OS=Homo sapiens OX=9606 GN=GPNMB PE=1 SV=2 - [GPNMB_HUMAN]	0		0
Q59EK9	RUN domain-containing protein 3A OS=Homo sapiens OX=9606 GN=RUNDC3A PE=1 SV=2 - [RUN3A_HUMAN]	0		0
H0YA13	Histone-lysine N-methyltransferase PRDM16 (Fragment) OS=Homo sapiens OX=9606 GN=PRDM16 PE=1 SV=1 - [H0YA13_HUMAN]	0		0
Q7Z6R9	Transcription factor AP-2-delta OS=Homo sapiens OX=9606 GN=TFAP2D PE=1 SV=1 - [AP2D_HUMAN]	7.34171e+06	2.0644	1.55	1	1
P49411	Elongation factor Tu, mitochondrial OS=Homo sapiens OX=9606 GN=TUFM PE=1 SV=2 - [EFTU_HUMAN]	0		0
Q8ND61	Uncharacterized protein C3orf20 OS=Homo sapiens OX=9606 GN=C3orf20 PE=2 SV=2 - [CC020_HUMAN]	0		0
Q13207	T-box transcription factor TBX2 OS=Homo sapiens OX=9606 GN=TBX2 PE=1 SV=3 - [TBX2_HUMAN]	0		0
E7ES00	Axin-2 OS=Homo sapiens OX=9606 GN=AXIN2 PE=1 SV=2 - [E7ES00_HUMAN]	0		0
H0YJJ2	ATP-dependent RNA helicase TDRD9 (Fragment) OS=Homo sapiens OX=9606 GN=TDRD9 PE=1 SV=1 - [H0YJJ2_HUMAN]	0		0
S4R303	Sorbin and SH3 domain-containing protein 1 (Fragment) OS=Homo sapiens OX=9606 GN=SORBS1 PE=1 SV=2 - [S4R303_HUMAN]	0		0
F5H7T0	Non-specific serine/threonine protein kinase OS=Homo sapiens OX=9606 GN=RPS6KC1 PE=1 SV=1 - [F5H7T0_HUMAN]	0		0
A0A087WYX6	Disrupted in schizophrenia 1 protein OS=Homo sapiens OX=9606 GN=DISC1 PE=1 SV=1 - [A0A087WYX6_HUMAN]	0		0
P12931	Proto-oncogene tyrosine-protein kinase Src OS=Homo sapiens OX=9606 GN=SRC PE=1 SV=3 - [SRC_HUMAN]	0		0
P09913	Interferon-induced protein with tetratricopeptide repeats 2 OS=Homo sapiens OX=9606 GN=IFIT2 PE=1 SV=1 - [IFIT2_HUMAN]	0		0
Q13349	Integrin alpha-D OS=Homo sapiens OX=9606 GN=ITGAD PE=1 SV=2 - [ITAD_HUMAN]	0		0
A6NMB1	Sialic acid-binding Ig-like lectin 16 OS=Homo sapiens OX=9606 GN=SIGLEC16 PE=2 SV=3 - [SIG16_HUMAN]	2.09137e+08	1.81848	1.46	1	1
A0A0J9YXQ8	E3 ubiquitin-protein ligase HERC2 (Fragment) OS=Homo sapiens OX=9606 GN=HERC2 PE=1 SV=1 - [A0A0J9YXQ8_HUMAN]	0		0
P51797	Chloride transport protein 6 OS=Homo sapiens OX=9606 GN=CLCN6 PE=1 SV=2 - [CLCN6_HUMAN]	0		0
Q6ZN84	Coiled-coil domain-containing protein 81 OS=Homo sapiens OX=9606 GN=CCDC81 PE=1 SV=2 - [CCD81_HUMAN]	0		0
O75339	Cartilage intermediate layer protein 1 OS=Homo sapiens OX=9606 GN=CILP PE=1 SV=4 - [CILP1_HUMAN]	0		0
F8WE85	FRAS1-related extracellular matrix protein 1 OS=Homo sapiens OX=9606 GN=FREM1 PE=1 SV=2 - [F8WE85_HUMAN]	0		0
H0Y3S1	Dedicator of cytokinesis protein 9 (Fragment) OS=Homo sapiens OX=9606 GN=DOCK9 PE=1 SV=1 - [H0Y3S1_HUMAN]	0		0
A0A0B4J293	Uncharacterized protein (Fragment) OS=Homo sapiens OX=9606 PE=4 SV=1 - [A0A0B4J293_HUMAN]	0		0
H9KV31	Neural cell adhesion molecule 2 OS=Homo sapiens OX=9606 GN=NCAM2 PE=1 SV=2 - [H9KV31_HUMAN]	0		0
Q9NQX4	Unconventional myosin-Vc OS=Homo sapiens OX=9606 GN=MYO5C PE=1 SV=2 - [MYO5C_HUMAN]	0		0
P51160	Cone cGMP-specific 3',5'-cyclic phosphodiesterase subunit alpha' OS=Homo sapiens OX=9606 GN=PDE6C PE=1 SV=2 - [PDE6C_HUMAN]	0		0
Q8WTR4	Glycerophosphodiester phosphodiesterase domain-containing protein 5 OS=Homo sapiens OX=9606 GN=GDPD5 PE=1 SV=2 - [GDPD5_HUMAN]	7.57918e+06	0	1.16	1	1
P08237	ATP-dependent 6-phosphofructokinase, muscle type OS=Homo sapiens OX=9606 GN=PFKM PE=1 SV=2 - [PFKAM_HUMAN]	0		0
Q6PL18	ATPase family AAA domain-containing protein 2 OS=Homo sapiens OX=9606 GN=ATAD2 PE=1 SV=1 - [ATAD2_HUMAN]	2.12829e+08	0	1.15	1	1
Q8IY47	Kelch repeat and BTB domain-containing protein 2 OS=Homo sapiens OX=9606 GN=KBTBD2 PE=1 SV=2 - [KBTB2_HUMAN]	0		0
A0A2R8Y4D5	Myosin-IIIa OS=Homo sapiens OX=9606 GN=MYO3A PE=1 SV=1 - [A0A2R8Y4D5_HUMAN]	0		0
Q92796	Disks large homolog 3 OS=Homo sapiens OX=9606 GN=DLG3 PE=1 SV=2 - [DLG3_HUMAN]	2.49771e+06	0	1.1	1	1
Q96SB3	Neurabin-2 OS=Homo sapiens OX=9606 GN=PPP1R9B PE=1 SV=3 - [NEB2_HUMAN]	0		0
F6XZD3	Ankyrin repeat domain-containing protein 35 OS=Homo sapiens OX=9606 GN=ANKRD35 PE=1 SV=1 - [F6XZD3_HUMAN]	0		0
P20930	Filaggrin OS=Homo sapiens OX=9606 GN=FLG PE=1 SV=3 - [FILA_HUMAN]	2875123	1.86864	0.64	2	2
A0A6Q8PHG6	Endoribonuclease Dicer (Fragment) OS=Homo sapiens OX=9606 GN=DICER1 PE=4 SV=1 - [A0A6Q8PHG6_HUMAN]	0		0
Q86SJ6	Desmoglein-4 OS=Homo sapiens OX=9606 GN=DSG4 PE=1 SV=1 - [DSG4_HUMAN]	0		0
P35579	Myosin-9 OS=Homo sapiens OX=9606 GN=MYH9 PE=1 SV=4 - [MYH9_HUMAN]	0		0
Q68DL7	Uncharacterized protein C18orf63 OS=Homo sapiens OX=9606 GN=C18orf63 PE=2 SV=2 - [CR063_HUMAN]	0		0
Q9P1Z2	Calcium-binding and coiled-coil domain-containing protein 1 OS=Homo sapiens OX=9606 GN=CALCOCO1 PE=1 SV=2 - [CACO1_HUMAN]	0		0
Q9H2G4	Testis-specific Y-encoded-like protein 2 OS=Homo sapiens OX=9606 GN=TSPYL2 PE=1 SV=1 - [TSYL2_HUMAN]	2.62705e+07	3.56836	1.01	1	3
Q8IW93	Rho guanine nucleotide exchange factor 19 OS=Homo sapiens OX=9606 GN=ARHGEF19 PE=1 SV=1 - [ARHGJ_HUMAN]	0		0
Q9GZR1	Sentrin-specific protease 6 OS=Homo sapiens OX=9606 GN=SENP6 PE=1 SV=2 - [SENP6_HUMAN]	0	0	0.99	1	1
B1ALK7	Rho guanine nucleotide exchange factor 7 OS=Homo sapiens OX=9606 GN=ARHGEF7 PE=1 SV=1 - [B1ALK7_HUMAN]	0		0
Q05BQ5	MBT domain-containing protein 1 OS=Homo sapiens OX=9606 GN=MBTD1 PE=1 SV=2 - [MBTD1_HUMAN]	546764724	5.83001	0.96	1	5
A4D1P6	WD repeat-containing protein 91 OS=Homo sapiens OX=9606 GN=WDR91 PE=1 SV=2 - [WDR91_HUMAN]	0		0
F5H837	Retinoblastoma-like protein 2 (Fragment) OS=Homo sapiens OX=9606 GN=RBL2 PE=1 SV=2 - [F5H837_HUMAN]	0		0
A8MX12	Myomesin-1 OS=Homo sapiens OX=9606 GN=MYOM1 PE=1 SV=3 - [A8MX12_HUMAN]	0		0
O43895	Xaa-Pro aminopeptidase 2 OS=Homo sapiens OX=9606 GN=XPNPEP2 PE=1 SV=3 - [XPP2_HUMAN]	0		0
Q9Y4D8	Probable E3 ubiquitin-protein ligase HECTD4 OS=Homo sapiens OX=9606 GN=HECTD4 PE=1 SV=5 - [HECD4_HUMAN]	0		0
Q14393	Growth arrest-specific protein 6 OS=Homo sapiens OX=9606 GN=GAS6 PE=1 SV=3 - [GAS6_HUMAN]	0		0
P49915	GMP synthase [glutamine-hydrolyzing] OS=Homo sapiens OX=9606 GN=GMPS PE=1 SV=1 - [GUAA_HUMAN]	7.12327e+07	1.67826	0.87	1	4
H9KV62	Tudor domain-containing protein 1 OS=Homo sapiens OX=9606 GN=TDRD1 PE=1 SV=1 - [H9KV62_HUMAN]	0		0
Q68CQ4	Digestive organ expansion factor homolog OS=Homo sapiens OX=9606 GN=DIEXF PE=1 SV=2 - [DIEXF_HUMAN]	0		0
Q92954	Proteoglycan 4 OS=Homo sapiens OX=9606 GN=PRG4 PE=1 SV=3 - [PRG4_HUMAN]	0		0
A0A0C4DFW0	GTPase-activating Rap/Ran-GAP domain-like protein 3 OS=Homo sapiens OX=9606 GN=GARNL3 PE=1 SV=1 - [A0A0C4DFW0_HUMAN]	0		0
E9PE96	Protein piccolo OS=Homo sapiens OX=9606 GN=PCLO PE=1 SV=1 - [E9PE96_HUMAN]	1.4191e+07	3.91276	0.74	1	2
A0A5F9ZHX5	DNA helicase (Fragment) OS=Homo sapiens OX=9606 GN=CHD3 PE=1 SV=1 - [A0A5F9ZHX5_HUMAN]	0		0
Q9NYF0	Dapper homolog 1 OS=Homo sapiens OX=9606 GN=DACT1 PE=1 SV=2 - [DACT1_HUMAN]	0	1.67282	0.72	1	1
Q9NP73	Putative bifunctional UDP-N-acetylglucosamine transferase and deubiquitinase ALG13 OS=Homo sapiens OX=9606 GN=ALG13 PE=1 SV=2 - [ALG13_HUMAN]	0		0
H0Y786	Nebulin (Fragment) OS=Homo sapiens OX=9606 GN=NEB PE=1 SV=1 - [H0Y786_HUMAN]	0		0
P56730	Neurotrypsin OS=Homo sapiens OX=9606 GN=PRSS12 PE=2 SV=2 - [NETR_HUMAN]	0		0
Q0VF96	Cingulin-like protein 1 OS=Homo sapiens OX=9606 GN=CGNL1 PE=1 SV=2 - [CGNL1_HUMAN]	0		0
A0A0A0MS76	Zinc finger protein 99 OS=Homo sapiens OX=9606 GN=ZNF99 PE=1 SV=1 - [A0A0A0MS76_HUMAN]	0		0
O75923	Dysferlin OS=Homo sapiens OX=9606 GN=DYSF PE=1 SV=1 - [DYSF_HUMAN]	5.52867e+07	0	0.67	1	1
Q8WZ42	Titin OS=Homo sapiens OX=9606 GN=TTN PE=1 SV=4 - [TITIN_HUMAN]	0		0
F8VY01	FYVE, RhoGEF and PH domain-containing protein 6 OS=Homo sapiens OX=9606 GN=FGD6 PE=1 SV=1 - [F8VY01_HUMAN]	0		0
Q14151	Scaffold attachment factor B2 OS=Homo sapiens OX=9606 GN=SAFB2 PE=1 SV=1 - [SAFB2_HUMAN]	0		0
Q5VYL4	Abnormal spindle-like microcephaly-associated protein OS=Homo sapiens OX=9606 GN=ASPM PE=1 SV=1 - [Q5VYL4_HUMAN]	0		0
Q9BX63	Fanconi anemia group J protein OS=Homo sapiens OX=9606 GN=BRIP1 PE=1 SV=2 - [FANCJ_HUMAN]	0		0
Q5SZK8	FRAS1-related extracellular matrix protein 2 OS=Homo sapiens OX=9606 GN=FREM2 PE=1 SV=2 - [FREM2_HUMAN]	0		0
O43149	Zinc finger ZZ-type and EF-hand domain-containing protein 1 OS=Homo sapiens OX=9606 GN=ZZEF1 PE=1 SV=6 - [ZZEF1_HUMAN]	0		0
Q9UIW2	Plexin-A1 OS=Homo sapiens OX=9606 GN=PLXNA1 PE=1 SV=3 - [PLXA1_HUMAN]	0		0
Q08378	Golgin subfamily A member 3 OS=Homo sapiens OX=9606 GN=GOLGA3 PE=1 SV=2 - [GOGA3_HUMAN]	0		0
A0A494BZW6	Ciliogenesis and planar polarity effector 1 (Fragment) OS=Homo sapiens OX=9606 GN=CPLANE1 PE=1 SV=1 - [A0A494BZW6_HUMAN]	0		0
Q15149	Plectin OS=Homo sapiens OX=9606 GN=PLEC PE=1 SV=3 - [PLEC_HUMAN]	2.84291e+08	0	0.21	1	1
Q8TD57	Dynein heavy chain 3, axonemal OS=Homo sapiens OX=9606 GN=DNAH3 PE=2 SV=1 - [DYH3_HUMAN]	5.76568e+08	0	0.36	1	1
A0A087WY00	Unconventional myosin-Va OS=Homo sapiens OX=9606 GN=MYO5A PE=1 SV=1 - [A0A087WY00_HUMAN]	30738077	0	0.33	1	1
Q9UFH2	Dynein heavy chain 17, axonemal OS=Homo sapiens OX=9606 GN=DNAH17 PE=1 SV=3 - [DYH17_HUMAN]	0		0
H0Y7V4	Dynein heavy chain 8, axonemal OS=Homo sapiens OX=9606 GN=DNAH8 PE=1 SV=1 - [H0Y7V4_HUMAN]	7.19204e+06	2.30348	0.17	1	1
Q9NU22	Midasin OS=Homo sapiens OX=9606 GN=MDN1 PE=1 SV=2 - [MDN1_HUMAN]	0		0

## Sheet: Original data
Accession	Description	23F: Area	8: Area	Score 23F	Score 8
P35527	Keratin, type I cytoskeletal 9 OS=Homo sapiens OX=9606 GN=KRT9 PE=1 SV=3 - [K1C9_HUMAN]	4.5426e+09	4.57127e+09	1433.33	1044.18
P01834	Immunoglobulin kappa constant OS=Homo sapiens OX=9606 GN=IGKC PE=1 SV=2 - [IGKC_HUMAN]	5.64248e+10	3.35756e+10	1002.59	551.66
P01859	Immunoglobulin heavy constant gamma 2 OS=Homo sapiens OX=9606 GN=IGHG2 PE=1 SV=2 - [IGHG2_HUMAN]	5.55773e+10	4.82915e+10	2876.61	1276.92
P0DOY2	Immunoglobulin lambda constant 2 OS=Homo sapiens OX=9606 GN=IGLC2 PE=1 SV=1 - [IGLC2_HUMAN]	3.74223e+09	2.65279e+09	186.431	163.318
P01024	Complement C3 OS=Homo sapiens OX=9606 GN=C3 PE=1 SV=2 - [CO3_HUMAN]	225255225432	3.14852e+10	34606.6	7718.94
P35908	Keratin, type II cytoskeletal 2 epidermal OS=Homo sapiens OX=9606 GN=KRT2 PE=1 SV=2 - [K22E_HUMAN]	6956523615	7.14583e+09	1449.55	1197.09
P02768	Albumin OS=Homo sapiens OX=9606 GN=ALB PE=1 SV=2 - [ALBU_HUMAN]	1.35901e+10	1.06306e+10	915.999	825.389
F5H265	Polyubiquitin-C (Fragment) OS=Homo sapiens OX=9606 GN=UBC PE=1 SV=1 - [F5H265_HUMAN]	9.24854e+07	4.56344e+07	13.2997	7.4226
P02649	Apolipoprotein E OS=Homo sapiens OX=9606 GN=APOE PE=1 SV=1 - [APOE_HUMAN]	2.09852e+10	2.44326e+10	1441.17	1353.55
P04264	Keratin, type II cytoskeletal 1 OS=Homo sapiens OX=9606 GN=KRT1 PE=1 SV=6 - [K2C1_HUMAN]	9.37624e+09	9993404849	2304.07	1880.66
P02533	Keratin, type I cytoskeletal 14 OS=Homo sapiens OX=9606 GN=KRT14 PE=1 SV=4 - [K1C14_HUMAN]	5645878530	6.86249e+09	742.385	800.239
E7EQB2	Lactotransferrin (Fragment) OS=Homo sapiens OX=9606 GN=LTF PE=1 SV=1 - [E7EQB2_HUMAN]	4.91038e+08	6.46884e+08	375.594	358.988
A0A4W8ZXM2	Immunoglobulin heavy variable 3-72 OS=Homo sapiens OX=9606 GN=IGHV3-72 PE=1 SV=1 - [A0A4W8ZXM2_HUMAN]	2.94571e+09	2653348516	173.619	113.014
P02647	Apolipoprotein A-I OS=Homo sapiens OX=9606 GN=APOA1 PE=1 SV=1 - [APOA1_HUMAN]	5.01871e+08	1.78802e+08	214.376	109.542
Q9BXR6	Complement factor H-related protein 5 OS=Homo sapiens OX=9606 GN=CFHR5 PE=1 SV=1 - [FHR5_HUMAN]	4.82922e+09	8.6609e+08	637.903	193.279
P01861	Immunoglobulin heavy constant gamma 4 OS=Homo sapiens OX=9606 GN=IGHG4 PE=1 SV=1 - [IGHG4_HUMAN]	5.55773e+10	4.15895e+10	907.759	480.083
Q04695	Keratin, type I cytoskeletal 17 OS=Homo sapiens OX=9606 GN=KRT17 PE=1 SV=2 - [K1C17_HUMAN]	4.30133e+09	5.40429e+09	427.001	520.3
P01857	Immunoglobulin heavy constant gamma 1 OS=Homo sapiens OX=9606 GN=IGHG1 PE=1 SV=1 - [IGHG1_HUMAN]	3.3559e+10	2.46682e+10	2056.77	856.412
O43866	CD5 antigen-like OS=Homo sapiens OX=9606 GN=CD5L PE=1 SV=1 - [CD5L_HUMAN]	3.56998e+08	3.42704e+08	52.9523	45.489
A0A590UJU8	Myosin regulatory light chain 2, ventricular/cardiac muscle isoform OS=Homo sapiens OX=9606 GN=MYL2 PE=1 SV=1 - [A0A590UJU8_HUMAN]	332161470	0	99.5756
P01008	Antithrombin-III OS=Homo sapiens OX=9606 GN=SERPINC1 PE=1 SV=1 - [ANT3_HUMAN]	1.58876e+09	2.47371e+09	774.441	705.154
P07360	Complement component C8 gamma chain OS=Homo sapiens OX=9606 GN=C8G PE=1 SV=3 - [CO8G_HUMAN]	2.32703e+09	1.72034e+08	231.592	26.1215
P13645	Keratin, type I cytoskeletal 10 OS=Homo sapiens OX=9606 GN=KRT10 PE=1 SV=6 - [K1C10_HUMAN]	7.75986e+09	8.05848e+09	2005.9	1733.69
P08779	Keratin, type I cytoskeletal 16 OS=Homo sapiens OX=9606 GN=KRT16 PE=1 SV=4 - [K1C16_HUMAN]	5645878530	6.86249e+09	593.955	674.31
P01871	Immunoglobulin heavy constant mu OS=Homo sapiens OX=9606 GN=IGHM PE=1 SV=4 - [IGHM_HUMAN]	5.58653e+09	5.8682e+09	779.458	653.073
P02538	Keratin, type II cytoskeletal 6A OS=Homo sapiens OX=9606 GN=KRT6A PE=1 SV=3 - [K2C6A_HUMAN]	3.03419e+09	3.28234e+09	541.203	603.319
P61626	Lysozyme C OS=Homo sapiens OX=9606 GN=LYZ PE=1 SV=1 - [LYSC_HUMAN]	1.38527e+08	1.08089e+08	23.8207	12.9044
P07357	Complement component C8 alpha chain OS=Homo sapiens OX=9606 GN=C8A PE=1 SV=2 - [CO8A_HUMAN]	3.72811e+09	335203495	495.097	98.5167
P68871	Hemoglobin subunit beta OS=Homo sapiens OX=9606 GN=HBB PE=1 SV=2 - [HBB_HUMAN]	2.53353e+08	1.66147e+08	52.121	18.8053
P02675	Fibrinogen beta chain OS=Homo sapiens OX=9606 GN=FGB PE=1 SV=2 - [FIBB_HUMAN]	5.3286e+08	1.93142e+08	185.246	92.833
P07358	Complement component C8 beta chain OS=Homo sapiens OX=9606 GN=C8B PE=1 SV=3 - [CO8B_HUMAN]	2.06563e+09	1.77128e+08	556.386	77.6829
A6NCN2	Putative keratin-87 protein OS=Homo sapiens OX=9606 GN=KRT87P PE=5 SV=4 - [KR87P_HUMAN]	2.13281e+07	4.27047e+09	7.72019	443.771
P60709	Actin, cytoplasmic 1 OS=Homo sapiens OX=9606 GN=ACTB PE=1 SV=1 - [ACTB_HUMAN]	1.7535e+09	4.62972e+08	282.421	108.634
A0A2R8Y7C0	Hemoglobin subunit alpha (Fragment) OS=Homo sapiens OX=9606 GN=HBA2 PE=1 SV=1 - [A0A2R8Y7C0_HUMAN]	2.1612e+08	1.56721e+08	49.9002	36.6612
P13647	Keratin, type II cytoskeletal 5 OS=Homo sapiens OX=9606 GN=KRT5 PE=1 SV=3 - [K2C5_HUMAN]	2.35845e+09	2.78437e+09	556.298	665.326
P02748	Complement component C9 OS=Homo sapiens OX=9606 GN=C9 PE=1 SV=2 - [CO9_HUMAN]	1.20584e+10	8.66412e+08	1131.98	230.299
P04259	Keratin, type II cytoskeletal 6B OS=Homo sapiens OX=9606 GN=KRT6B PE=1 SV=5 - [K2C6B_HUMAN]	4.95089e+09	4.32022e+09	580.347	627.35
P08603	Complement factor H OS=Homo sapiens OX=9606 GN=CFH PE=1 SV=4 - [CFAH_HUMAN]	891382731	3.70687e+08	500.284	278.372
P10643	Complement component C7 OS=Homo sapiens OX=9606 GN=C7 PE=1 SV=2 - [CO7_HUMAN]	2.00092e+09	2.37349e+08	580.522	124.889
C9JEU5	Fibrinogen gamma chain OS=Homo sapiens OX=9606 GN=FGG PE=1 SV=1 - [C9JEU5_HUMAN]	3.27993e+08	2.74039e+08	147.119	106.874
P04003	C4b-binding protein alpha chain OS=Homo sapiens OX=9606 GN=C4BPA PE=1 SV=2 - [C4BPA_HUMAN]	1950386945	4.29617e+08	558.133	105.52
P01876	Immunoglobulin heavy constant alpha 1 OS=Homo sapiens OX=9606 GN=IGHA1 PE=1 SV=2 - [IGHA1_HUMAN]	1797570846	1.17823e+09	285.119	187.039
P02743	Serum amyloid P-component OS=Homo sapiens OX=9606 GN=APCS PE=1 SV=2 - [SAMP_HUMAN]	8.39912e+09	1899838602	345.683	189.545
Q03591	Complement factor H-related protein 1 OS=Homo sapiens OX=9606 GN=CFHR1 PE=1 SV=2 - [FHR1_HUMAN]	2.78994e+09	3.72608e+08	341.528	171.519
Q6Q788	Apolipoprotein A-V OS=Homo sapiens OX=9606 GN=APOA5 PE=1 SV=1 - [APOA5_HUMAN]	1.30148e+08	6.92925e+07	65.8544	47.2512
P01031	Complement C5 OS=Homo sapiens OX=9606 GN=C5 PE=1 SV=4 - [CO5_HUMAN]	3468327738	3.85154e+08	1399.59	253.208
Q9NZT1	Calmodulin-like protein 5 OS=Homo sapiens OX=9606 GN=CALML5 PE=1 SV=2 - [CALL5_HUMAN]	6.76906e+07	7.25979e+07	3.72456	10.0947
A0A2R8YCJ0	Girdin (Fragment) OS=Homo sapiens OX=9606 GN=CCDC88A PE=4 SV=1 - [A0A2R8YCJ0_HUMAN]	12157102	0	0
E9PQD6	Serum amyloid A protein OS=Homo sapiens OX=9606 GN=SAA1 PE=1 SV=1 - [E9PQD6_HUMAN]	1.16239e+07	0	1.69949
P59665	Neutrophil defensin 1 OS=Homo sapiens OX=9606 GN=DEFA1 PE=1 SV=1 - [DEF1_HUMAN]	76381357	2.61255e+07	7.18325	3.51845
P68133	Actin, alpha skeletal muscle OS=Homo sapiens OX=9606 GN=ACTA1 PE=1 SV=1 - [ACTS_HUMAN]	2.45953e+09	4.12076e+08	367.327	63.1357
A0A140TA32	C4a anaphylatoxin OS=Homo sapiens OX=9606 GN=C4A PE=1 SV=1 - [A0A140TA32_HUMAN]	4.1507e+09	5.32038e+08	1632.39	383.508
A0A140TA29	C4a anaphylatoxin OS=Homo sapiens OX=9606 GN=C4B PE=1 SV=1 - [A0A140TA29_HUMAN]	4.1507e+09	5.32038e+08	1631.75	389.115
P02749	Beta-2-glycoprotein 1 OS=Homo sapiens OX=9606 GN=APOH PE=1 SV=3 - [APOH_HUMAN]	1.88143e+08	1.58775e+08	54.9905	31.2408
P01009	Alpha-1-antitrypsin OS=Homo sapiens OX=9606 GN=SERPINA1 PE=1 SV=3 - [A1AT_HUMAN]	9.6608e+07	3.67784e+07	41.9949	16.6008
A0A0G2JPR0	C4a anaphylatoxin OS=Homo sapiens OX=9606 GN=C4A PE=1 SV=1 - [A0A0G2JPR0_HUMAN]	3.70878e+09	5.32038e+08	1604.99	375.397
A0A0G2JMB2	Immunoglobulin heavy constant alpha 2 (Fragment) OS=Homo sapiens OX=9606 GN=IGHA2 PE=1 SV=1 - [A0A0G2JMB2_HUMAN]	1.2044e+09	6.71066e+08	197.633	99.2106
A0A4W9A917	Immunoglobulin heavy constant gamma 3 (Fragment) OS=Homo sapiens OX=9606 GN=IGHG3 PE=1 SV=1 - [A0A4W9A917_HUMAN]	4.41099e+10	3.59915e+10	1289.27	822.383
P13671	Complement component C6 OS=Homo sapiens OX=9606 GN=C6 PE=1 SV=3 - [CO6_HUMAN]	2.07082e+09	2.4016e+08	513.393	91.8564
P27169	Serum paraoxonase/arylesterase 1 OS=Homo sapiens OX=9606 GN=PON1 PE=1 SV=3 - [PON1_HUMAN]	1.09033e+08	2.51894e+07	15.4605	6.6492
P00734	Prothrombin OS=Homo sapiens OX=9606 GN=F2 PE=1 SV=2 - [THRB_HUMAN]	2.13227e+09	1.78798e+09	492.217	564.552
P02765	Alpha-2-HS-glycoprotein OS=Homo sapiens OX=9606 GN=AHSG PE=1 SV=2 - [FETUA_HUMAN]	3.44248e+07	1.36583e+07	8.68956	4.84877
P55056	Apolipoprotein C-IV OS=Homo sapiens OX=9606 GN=APOC4 PE=1 SV=1 - [APOC4_HUMAN]	6.77099e+09	2.36527e+09	341.179	104.141
V9GYG9	Apolipoprotein A-II (Fragment) OS=Homo sapiens OX=9606 GN=APOA2 PE=1 SV=1 - [V9GYG9_HUMAN]	7.89333e+07	5.33426e+07	13.7059	20.6956
P00738	Haptoglobin OS=Homo sapiens OX=9606 GN=HP PE=1 SV=1 - [HPT_HUMAN]	7.98416e+07	6.76088e+07	9.28295	9.00282
P49913	Cathelicidin antimicrobial peptide OS=Homo sapiens OX=9606 GN=CAMP PE=1 SV=1 - [CAMP_HUMAN]	2.23863e+09	9.25967e+08	187.032	150.143
P01877	Immunoglobulin heavy constant alpha 2 OS=Homo sapiens OX=9606 GN=IGHA2 PE=1 SV=4 - [IGHA2_HUMAN]	9.04107e+08	6.71066e+08	180.367	77.2378
Q15323	Keratin, type I cuticular Ha1 OS=Homo sapiens OX=9606 GN=KRT31 PE=1 SV=3 - [K1H1_HUMAN]	2.35886e+09	6.92048e+09	102.996	440.983
P01619	Immunoglobulin kappa variable 3-20 OS=Homo sapiens OX=9606 GN=IGKV3-20 PE=1 SV=2 - [KV320_HUMAN]	1.00509e+09	7.51513e+08	72.12	28.9624
B9A064	Immunoglobulin lambda-like polypeptide 5 OS=Homo sapiens OX=9606 GN=IGLL5 PE=2 SV=2 - [IGLL5_HUMAN]	4.40985e+09	3.65724e+09	217.94	189.195
P06702	Protein S100-A9 OS=Homo sapiens OX=9606 GN=S100A9 PE=1 SV=1 - [S10A9_HUMAN]	1.04403e+08	1.3844e+07	22.9779	2.5764
P13646	Keratin, type I cytoskeletal 13 OS=Homo sapiens OX=9606 GN=KRT13 PE=1 SV=4 - [K1C13_HUMAN]	3.89385e+09	5.55699e+09	251.72	357.907
P10720	Platelet factor 4 variant OS=Homo sapiens OX=9606 GN=PF4V1 PE=1 SV=1 - [PF4V_HUMAN]	1.09025e+09	0	66.328
P02776	Platelet factor 4 OS=Homo sapiens OX=9606 GN=PF4 PE=1 SV=2 - [PLF4_HUMAN]	1.21079e+09	0	100.095
P00739	Haptoglobin-related protein OS=Homo sapiens OX=9606 GN=HPR PE=2 SV=2 - [HPTR_HUMAN]	8.70134e+07	6.76088e+07	7.17129	7.18129
P0DP02	Immunoglobulin heavy variable 3-30-3 OS=Homo sapiens OX=9606 GN=IGHV3-30-3 PE=3 SV=1 - [HVC33_HUMAN]	1.8238e+09	1.44232e+09	90.6603	53.7494
P01764	Immunoglobulin heavy variable 3-23 OS=Homo sapiens OX=9606 GN=IGHV3-23 PE=1 SV=2 - [HV323_HUMAN]	2.25693e+09	9.898e+08	93.7256	57.2784
A0A0B4J1X5	Immunoglobulin heavy variable 3-74 OS=Homo sapiens OX=9606 GN=IGHV3-74 PE=3 SV=1 - [HV374_HUMAN]	1.87503e+09	1.70099e+09	94.1296	55.4843
P12883	Myosin-7 OS=Homo sapiens OX=9606 GN=MYH7 PE=1 SV=5 - [MYH7_HUMAN]	7.13547e+08	0	745.695
P0DP04	Immunoglobulin heavy variable 3-43D OS=Homo sapiens OX=9606 GN=IGHV3-43D PE=3 SV=1 - [HV43D_HUMAN]	3.66361e+08	6.15668e+08	74.554	21.8708
A0A5H1ZRS2	Immunoglobulin kappa variable 2D-28 OS=Homo sapiens OX=9606 GN=IGKV2D-28 PE=1 SV=1 - [A0A5H1ZRS2_HUMAN]	8.32739e+08	1.18537e+09	39.4455	39.8075
A0A5H1ZRS9	Immunoglobulin kappa variable 2D-29 OS=Homo sapiens OX=9606 GN=IGKV2D-29 PE=1 SV=1 - [A0A5H1ZRS9_HUMAN]	1.84039e+09	1.43308e+09	49.5505	53.1814
K7ERI9	Apolipoprotein C-I (Fragment) OS=Homo sapiens OX=9606 GN=APOC1 PE=1 SV=1 - [K7ERI9_HUMAN]	5.47491e+09	1.56651e+10	217.406	292.254
P01023	Alpha-2-macroglobulin OS=Homo sapiens OX=9606 GN=A2M PE=1 SV=3 - [A2MG_HUMAN]	5.43068e+07	3.00052e+07	31.0864	22.5421
A0A075B6H7	Probable non-functional immunoglobulin kappa variable 3-7 OS=Homo sapiens OX=9606 GN=IGKV3-7 PE=1 SV=1 - [KV37_HUMAN]	9.1487e+08	1.41419e+09	18.6169	22.2967
P36980	Complement factor H-related protein 2 OS=Homo sapiens OX=9606 GN=CFHR2 PE=1 SV=1 - [FHR2_HUMAN]	1.51195e+09	1.98493e+08	123.637	66.5526
O43790	Keratin, type II cuticular Hb6 OS=Homo sapiens OX=9606 GN=KRT86 PE=1 SV=1 - [KRT86_HUMAN]	3.49671e+07	4.74912e+09	3.97938	478.6
P05164	Myeloperoxidase OS=Homo sapiens OX=9606 GN=MPO PE=1 SV=1 - [PERM_HUMAN]	1.19406e+08	1.11798e+08	38.5616	29.0766
P01772	Immunoglobulin heavy variable 3-33 OS=Homo sapiens OX=9606 GN=IGHV3-33 PE=1 SV=2 - [HV333_HUMAN]	1.81873e+09	1.44232e+09	86.2137	53.7494
Q4VY20	14-3-3 protein beta/alpha (Fragment) OS=Homo sapiens OX=9606 GN=YWHAB PE=1 SV=1 - [Q4VY20_HUMAN]	3.11129e+07	15998713	3.58023	2.0061
P20160	Azurocidin OS=Homo sapiens OX=9606 GN=AZU1 PE=1 SV=3 - [CAP7_HUMAN]	4.74536e+08	2.82878e+08	42.1975	35.8949
P05109	Protein S100-A8 OS=Homo sapiens OX=9606 GN=S100A8 PE=1 SV=1 - [S10A8_HUMAN]	6.66653e+07	0	12.0474
A0A0A0MS15	Immunoglobulin heavy variable 3-49 OS=Homo sapiens OX=9606 GN=IGHV3-49 PE=3 SV=1 - [HV349_HUMAN]	1.79608e+08	4.40051e+07	8.58227	6.44455
P01780	Immunoglobulin heavy variable 3-7 OS=Homo sapiens OX=9606 GN=IGHV3-7 PE=1 SV=2 - [HV307_HUMAN]	2.35894e+09	2.29626e+09	164.951	110.257
P01701	Immunoglobulin lambda variable 1-51 OS=Homo sapiens OX=9606 GN=IGLV1-51 PE=1 SV=2 - [LV151_HUMAN]	7.44466e+07	1.1065e+08	7.35217	5.86284
P12273	Prolactin-inducible protein OS=Homo sapiens OX=9606 GN=PIP PE=1 SV=1 - [PIP_HUMAN]	2.63103e+07	0	7.87986
A0A075B6R9	Probable non-functional immunoglobulin kappa variable 2D-24 OS=Homo sapiens OX=9606 GN=IGKV2D-24 PE=1 SV=1 - [KVD24_HUMAN]	1.30208e+09	6.77252e+08	33.6313	39.133
P06310	Immunoglobulin kappa variable 2-30 OS=Homo sapiens OX=9606 GN=IGKV2-30 PE=3 SV=2 - [KV230_HUMAN]	9.25542e+08	1.24168e+09	40.8883	40.9312
P02775	Platelet basic protein OS=Homo sapiens OX=9606 GN=PPBP PE=1 SV=3 - [CXCL7_HUMAN]	3.40847e+07	0	3.62191	2.14532
P47929	Galectin-7 OS=Homo sapiens OX=9606 GN=LGALS7 PE=1 SV=2 - [LEG7_HUMAN]	35475388	0	1.83393
A0A075B6Z2	T cell receptor alpha joining 56 (Fragment) OS=Homo sapiens OX=9606 GN=TRAJ56 PE=4 SV=1 - [A0A075B6Z2_HUMAN]	2.17296e+07	45715555264	8.03271	32.3087
P01040	Cystatin-A OS=Homo sapiens OX=9606 GN=CSTA PE=1 SV=1 - [CYTA_HUMAN]	6.79839e+07	3.17765e+07	15.0739	12.7298
P10909	Clusterin OS=Homo sapiens OX=9606 GN=CLU PE=1 SV=1 - [CLUS_HUMAN]	5.61825e+08	2.67233e+08	133.426	74.9363
A0A096LPE2	SAA2-SAA4 readthrough OS=Homo sapiens OX=9606 GN=SAA2-SAA4 PE=3 SV=1 - [A0A096LPE2_HUMAN]	1.60003e+08	8.75889e+07	21.5735	11.7716
A0A6Q8PFK8	Heat shock protein beta-1 OS=Homo sapiens OX=9606 GN=HSPB1 PE=4 SV=1 - [A0A6Q8PFK8_HUMAN]	3.2644e+07	0	10.669
Q8N1N4	Keratin, type II cytoskeletal 78 OS=Homo sapiens OX=9606 GN=KRT78 PE=1 SV=2 - [K2C78_HUMAN]	1.1352e+08	94066781	34.9099	34.47
P04004	Vitronectin OS=Homo sapiens OX=9606 GN=VTN PE=1 SV=1 - [VTNC_HUMAN]	2.80496e+09	3.31541e+09	376.58	302.818
A0A087WT59	Transthyretin OS=Homo sapiens OX=9606 GN=TTR PE=1 SV=2 - [A0A087WT59_HUMAN]	2.22455e+07	0	0
P07355	Annexin A2 OS=Homo sapiens OX=9606 GN=ANXA2 PE=1 SV=2 - [ANXA2_HUMAN]	1.7875e+07	1.28629e+07	4.38804	6.55095
P78385	Keratin, type II cuticular Hb3 OS=Homo sapiens OX=9606 GN=KRT83 PE=1 SV=2 - [KRT83_HUMAN]	2.6683e+07	4.74912e+09	7.72019	538.687
Q6UWP8	Suprabasin OS=Homo sapiens OX=9606 GN=SBSN PE=1 SV=2 - [SBSN_HUMAN]	1.68635e+07	1.1836e+07	13.0182	23.5679
A0A140TA69	Keratin, type I cuticular Ha4 OS=Homo sapiens OX=9606 GN=KRT34 PE=3 SV=1 - [A0A140TA69_HUMAN]	53886251	4.54332e+09	8.33093	229.152
O14791	Apolipoprotein L1 OS=Homo sapiens OX=9606 GN=APOL1 PE=1 SV=5 - [APOL1_HUMAN]	1.52366e+08	3.31973e+07	53.9568	8.58635
P02671	Fibrinogen alpha chain OS=Homo sapiens OX=9606 GN=FGA PE=1 SV=2 - [FIBA_HUMAN]	6.01673e+08	1.09356e+08	342.644	184.839
A0A0J9YY99	Ig-like domain-containing protein (Fragment) OS=Homo sapiens OX=9606 PE=1 SV=1 - [A0A0J9YY99_HUMAN]	2.25693e+09	9.898e+08	99.1798	57.2784
P14923	Junction plakoglobin OS=Homo sapiens OX=9606 GN=JUP PE=1 SV=3 - [PLAK_HUMAN]	3.05312e+07	4.31217e+07	16.9356	17.5075
P05154	Plasma serine protease inhibitor OS=Homo sapiens OX=9606 GN=SERPINA5 PE=1 SV=3 - [IPSP_HUMAN]	2.1108e+08	1.25832e+08	80.1847	59.0843
P0DJI9	Serum amyloid A-2 protein OS=Homo sapiens OX=9606 GN=SAA2 PE=1 SV=1 - [SAA2_HUMAN]	1.16833e+07	0	4.11419
P02787	Serotransferrin OS=Homo sapiens OX=9606 GN=TF PE=1 SV=3 - [TRFE_HUMAN]	1.59868e+07	1.63093e+07	1.92755	4.85587
P78386	Keratin, type II cuticular Hb5 OS=Homo sapiens OX=9606 GN=KRT85 PE=1 SV=1 - [KRT85_HUMAN]	2.82596e+07	4.74912e+09	7.72019	531.111
P13533	Myosin-6 OS=Homo sapiens OX=9606 GN=MYH6 PE=1 SV=5 - [MYH6_HUMAN]	6.68532e+08	0	558.032
H3BPJ4	Transmembrane protein 87A (Fragment) OS=Homo sapiens OX=9606 GN=TMEM87A PE=1 SV=1 - [H3BPJ4_HUMAN]	1.83521e+07	0	0
Q9BYR3	Keratin-associated protein 4-4 OS=Homo sapiens OX=9606 GN=KRTAP4-4 PE=1 SV=1 - [KRA44_HUMAN]	0	0
P68363	Tubulin alpha-1B chain OS=Homo sapiens OX=9606 GN=TUBA1B PE=1 SV=1 - [TBA1B_HUMAN]	5.89099e+07	0	14.406
P31025	Lipocalin-1 OS=Homo sapiens OX=9606 GN=LCN1 PE=1 SV=1 - [LCN1_HUMAN]	1.09121e+08	1.42052e+08	13.0639	4.38458
K7EK07	Histone H3 (Fragment) OS=Homo sapiens OX=9606 GN=H3-3B PE=1 SV=1 - [K7EK07_HUMAN]	1.80898e+07	6.74399e+07	3.52766	12.0058
P04406	Glyceraldehyde-3-phosphate dehydrogenase OS=Homo sapiens OX=9606 GN=GAPDH PE=1 SV=3 - [G3P_HUMAN]	7.97624e+07	2.16779e+07	25.8876	16.3791
A0A0B4J1V0	Immunoglobulin heavy variable 3-15 OS=Homo sapiens OX=9606 GN=IGHV3-15 PE=3 SV=1 - [HV315_HUMAN]	2.40498e+08	5.65444e+08	26.9156	16.5705
P25311	Zinc-alpha-2-glycoprotein OS=Homo sapiens OX=9606 GN=AZGP1 PE=1 SV=2 - [ZA2G_HUMAN]	4.52319e+07	3.41926e+07	4.74983	9.30081
P15924	Desmoplakin OS=Homo sapiens OX=9606 GN=DSP PE=1 SV=3 - [DESP_HUMAN]	4.92748e+07	5.23516e+07	39.2565	51.5768
D6RD17	Immunoglobulin J chain (Fragment) OS=Homo sapiens OX=9606 GN=JCHAIN PE=1 SV=8 - [D6RD17_HUMAN]	1.92001e+08	2.03021e+08	37.0476	49.6694
P18428	Lipopolysaccharide-binding protein OS=Homo sapiens OX=9606 GN=LBP PE=1 SV=3 - [LBP_HUMAN]	3.52294e+08	3.81659e+08	80.8901	65.3617
P31944	Caspase-14 OS=Homo sapiens OX=9606 GN=CASP14 PE=1 SV=2 - [CASPE_HUMAN]	2.98413e+07	1.56074e+07	5.10308	7.17115
Q7Z794	Keratin, type II cytoskeletal 1b OS=Homo sapiens OX=9606 GN=KRT77 PE=1 SV=3 - [K2C1B_HUMAN]	4477708956	4.74347e+09	188.859	134.484
P12259	Coagulation factor V OS=Homo sapiens OX=9606 GN=F5 PE=1 SV=4 - [FA5_HUMAN]	3.06572e+09	2.44579e+09	1179.6	897.9
P61224	Ras-related protein Rap-1b OS=Homo sapiens OX=9606 GN=RAP1B PE=1 SV=1 - [RAP1B_HUMAN]	59471829	3.01367e+07	6.53322	4.6215
Q01469	Fatty acid-binding protein 5 OS=Homo sapiens OX=9606 GN=FABP5 PE=1 SV=3 - [FABP5_HUMAN]	3.15792e+07	0	0
H3BQT1	Golgi apparatus protein 1 (Fragment) OS=Homo sapiens OX=9606 GN=GLG1 PE=1 SV=1 - [H3BQT1_HUMAN]	0	0
P68366	Tubulin alpha-4A chain OS=Homo sapiens OX=9606 GN=TUBA4A PE=1 SV=1 - [TBA4A_HUMAN]	5.01367e+07	0	10.2317
C9JJE5	Isocitrate dehydrogenase [NADP] cytoplasmic (Fragment) OS=Homo sapiens OX=9606 GN=IDH1 PE=1 SV=1 - [C9JJE5_HUMAN]	0	0
A0A2Q2TTZ9	Immunoglobulin kappa variable 1-33 OS=Homo sapiens OX=9606 GN=IGKV1D-33 PE=1 SV=1 - [A0A2Q2TTZ9_HUMAN]	2.5366e+08	180430156	23.3134	16.9822
P27918	Properdin OS=Homo sapiens OX=9606 GN=CFP PE=1 SV=2 - [PROP_HUMAN]	1.87752e+10	4.56592e+09	751.195	397.092
P01011	Alpha-1-antichymotrypsin OS=Homo sapiens OX=9606 GN=SERPINA3 PE=1 SV=2 - [AACT_HUMAN]	6.62497e+07	6.43551e+07	37.4583	35.7958
Q14525	Keratin, type I cuticular Ha3-II OS=Homo sapiens OX=9606 GN=KRT33B PE=1 SV=3 - [KT33B_HUMAN]	2.35886e+09	6.92048e+09	101.182	392.93
A0A075B7D8	Immunoglobulin heavy variable 3/OR15-7 (pseudogene) (Fragment) OS=Homo sapiens OX=9606 GN=IGHV3OR15-7 PE=1 SV=1 - [A0A075B7D8_HUMAN]	9.12649e+07	0	7.43002
P00450	Ceruloplasmin OS=Homo sapiens OX=9606 GN=CP PE=1 SV=1 - [CERU_HUMAN]	9.01039e+07	8.50142e+07	39.5909	55.0106
P23083	Immunoglobulin heavy variable 1-2 OS=Homo sapiens OX=9606 GN=IGHV1-2 PE=1 SV=2 - [HV102_HUMAN]	647071061	4.45142e+08	13.0072	12.5737
Q96P63	Serpin B12 OS=Homo sapiens OX=9606 GN=SERPINB12 PE=1 SV=1 - [SPB12_HUMAN]	3.80843e+07	2.23045e+07	12.2386	1.86252
P19013	Keratin, type II cytoskeletal 4 OS=Homo sapiens OX=9606 GN=KRT4 PE=1 SV=5 - [K2C4_HUMAN]	1850791924	1.43356e+09	158.796	117.661
P00742	Coagulation factor X OS=Homo sapiens OX=9606 GN=F10 PE=1 SV=2 - [FA10_HUMAN]	0	0
C4AM86	Keratin, type I cuticular Ha5 OS=Homo sapiens OX=9606 GN=KRT35 PE=1 SV=1 - [C4AM86_HUMAN]	3510073325	4.26543e+09	94.7159	243.191
K7EJM4	Synaptic vesicle membrane protein VAT-1 homolog (Fragment) OS=Homo sapiens OX=9606 GN=VAT1 PE=1 SV=1 - [K7EJM4_HUMAN]	1.3022e+07	0	0
Q96IY4	Carboxypeptidase B2 OS=Homo sapiens OX=9606 GN=CPB2 PE=1 SV=2 - [CBPB2_HUMAN]	59498701	1.99141e+07	18.2486	3.90476
P06312	Immunoglobulin kappa variable 4-1 OS=Homo sapiens OX=9606 GN=IGKV4-1 PE=1 SV=1 - [KV401_HUMAN]	1.78133e+09	4.66385e+08	55.8718	39.304
H3BML9	Myosin regulatory light chain 2, skeletal muscle isoform (Fragment) OS=Homo sapiens OX=9606 GN=MYLPF PE=1 SV=1 - [H3BML9_HUMAN]	7.24769e+07	0	18.3346
E9PJL7	Alpha-crystallin B chain (Fragment) OS=Homo sapiens OX=9606 GN=CRYAB PE=1 SV=8 - [E9PJL7_HUMAN]	8.50618e+07	0	17.7629
A0A0A0MSV6	Complement C1q subcomponent subunit B (Fragment) OS=Homo sapiens OX=9606 GN=C1QB PE=1 SV=6 - [A0A0A0MSV6_HUMAN]	5.22603e+07	3.29757e+07	14.4036	1.77274
P62805	Histone H4 OS=Homo sapiens OX=9606 GN=H4C1 PE=1 SV=2 - [H4_HUMAN]	3.0863e+07	1.368e+08	9.43348	21.9856
A0A0C4DH24	Immunoglobulin kappa variable 6-21 OS=Homo sapiens OX=9606 GN=IGKV6-21 PE=3 SV=1 - [KV621_HUMAN]	0	0
A0A0J9YX35	Immunoglobulin heavy variable 3-64D OS=Homo sapiens OX=9606 GN=IGHV3-64D PE=3 SV=1 - [HV64D_HUMAN]	3.812e+08	1.25144e+08	19.0502	1.64115
H7BZC1	Hippocalcin-like protein 1 (Fragment) OS=Homo sapiens OX=9606 GN=HPCAL1 PE=1 SV=1 - [H7BZC1_HUMAN]	0	0
P05546	Heparin cofactor 2 OS=Homo sapiens OX=9606 GN=SERPIND1 PE=1 SV=3 - [HEP2_HUMAN]	5.9079e+07	7.23197e+07	26.8056	32.741
A0A1X7SC65	Heat shock protein beta-6 (Fragment) OS=Homo sapiens OX=9606 GN=HSPB6 PE=1 SV=1 - [A0A1X7SC65_HUMAN]	2.38582e+07	0	9.65246
P01042	Kininogen-1 OS=Homo sapiens OX=9606 GN=KNG1 PE=1 SV=2 - [KNG1_HUMAN]	5.2501e+08	2.55881e+08	107.79	67.4945
A0A0C4DH25	Immunoglobulin kappa variable 3D-20 OS=Homo sapiens OX=9606 GN=IGKV3D-20 PE=3 SV=1 - [KVD20_HUMAN]	8.03948e+08	4.04667e+08	57.2794	22.1133
Q9GZZ8	Extracellular glycoprotein lacritin OS=Homo sapiens OX=9606 GN=LACRT PE=1 SV=1 - [LACRT_HUMAN]	0	1.62776e+07		0
P32119	Peroxiredoxin-2 OS=Homo sapiens OX=9606 GN=PRDX2 PE=1 SV=5 - [PRDX2_HUMAN]	3.41881e+07	0	3.92113
Q02985	Complement factor H-related protein 3 OS=Homo sapiens OX=9606 GN=CFHR3 PE=1 SV=2 - [FHR3_HUMAN]	2.73392e+08	2.1431e+08	54.9976	26.3366
O60814	Histone H2B type 1-K OS=Homo sapiens OX=9606 GN=H2BC12 PE=1 SV=3 - [H2B1K_HUMAN]	8.62203e+07	9.46404e+07	21.0242	5.82841
P08514	Integrin alpha-IIb OS=Homo sapiens OX=9606 GN=ITGA2B PE=1 SV=3 - [ITA2B_HUMAN]	7.9188e+07	6.60654e+07	36.1492	25.8309
P05976	Myosin light chain 1/3, skeletal muscle isoform OS=Homo sapiens OX=9606 GN=MYL1 PE=1 SV=3 - [MYL1_HUMAN]	1.24029e+08	0	26.2438
P63104	14-3-3 protein zeta/delta OS=Homo sapiens OX=9606 GN=YWHAZ PE=1 SV=1 - [1433Z_HUMAN]	2.59485e+07	1.85624e+07	10.6535	4.09464
P01624	Immunoglobulin kappa variable 3-15 OS=Homo sapiens OX=9606 GN=IGKV3-15 PE=1 SV=2 - [KV315_HUMAN]	9.39596e+08	2.78771e+09	16.926	22.2967
A0A0A0MRZ8	Immunoglobulin kappa variable 3D-11 OS=Homo sapiens OX=9606 GN=IGKV3D-11 PE=3 SV=6 - [KVD11_HUMAN]	5353191656	1.48923e+09	38.5012	16.5695
O95678	Keratin, type II cytoskeletal 75 OS=Homo sapiens OX=9606 GN=KRT75 PE=1 SV=2 - [K2C75_HUMAN]	1.35255e+09	2.29898e+09	177.787	249.296
P05089	Arginase-1 OS=Homo sapiens OX=9606 GN=ARG1 PE=1 SV=2 - [ARGI1_HUMAN]	1.91776e+07	5.73646e+06	5.94004	4.99439
G5E9F8	Vitamin K-dependent protein S OS=Homo sapiens OX=9606 GN=PROS1 PE=1 SV=2 - [G5E9F8_HUMAN]	9.90809e+07	2.21387e+07	53.1562	23.3496
E9PLJ3	Cofilin, non-muscle isoform (Fragment) OS=Homo sapiens OX=9606 GN=CFL1 PE=1 SV=1 - [E9PLJ3_HUMAN]	0	0
B4E1Z4	C3/C5 convertase OS=Homo sapiens OX=9606 PE=1 SV=1 - [B4E1Z4_HUMAN]	1.59504e+09	8.32535e+08	342.734	210.715
Q14624	Inter-alpha-trypsin inhibitor heavy chain H4 OS=Homo sapiens OX=9606 GN=ITIH4 PE=1 SV=4 - [ITIH4_HUMAN]	3.24619e+07	4.46966e+07	20.682	26.0983
P01766	Immunoglobulin heavy variable 3-13 OS=Homo sapiens OX=9606 GN=IGHV3-13 PE=1 SV=2 - [HV313_HUMAN]	4.11589e+08	844658279	67.243	14.7827
P35609	Alpha-actinin-2 OS=Homo sapiens OX=9606 GN=ACTN2 PE=1 SV=1 - [ACTN2_HUMAN]	1.10892e+08	0	60.1739
P01700	Immunoglobulin lambda variable 1-47 OS=Homo sapiens OX=9606 GN=IGLV1-47 PE=1 SV=2 - [LV147_HUMAN]	1.54169e+08	1.00377e+08	10.7991	3.76302
P02741	C-reactive protein OS=Homo sapiens OX=9606 GN=CRP PE=1 SV=1 - [CRP_HUMAN]	8.83267e+08	0	49.5316
P31151	Protein S100-A7 OS=Homo sapiens OX=9606 GN=S100A7 PE=1 SV=4 - [S10A7_HUMAN]	64595280	0	1.77387
Q08188	Protein-glutamine gamma-glutamyltransferase E OS=Homo sapiens OX=9606 GN=TGM3 PE=1 SV=4 - [TGM3_HUMAN]	1.03697e+07	1.03185e+07	5.70247	11.0613
P02656	Apolipoprotein C-III OS=Homo sapiens OX=9606 GN=APOC3 PE=1 SV=1 - [APOC3_HUMAN]	3.50964e+08	3.47357e+08	11.3546	7.88572
I3L1H9	Zymogen granule protein 16 homolog B (Fragment) OS=Homo sapiens OX=9606 GN=ZG16B PE=1 SV=1 - [I3L1H9_HUMAN]	0	0
G5E9W0	Phospholipase A1 member A OS=Homo sapiens OX=9606 GN=PLA1A PE=1 SV=1 - [G5E9W0_HUMAN]	7.88642e+07	4.78084e+07	19.5078	17.4581
P01599	Immunoglobulin kappa variable 1-17 OS=Homo sapiens OX=9606 GN=IGKV1-17 PE=1 SV=2 - [KV117_HUMAN]	105823356	1.9779e+07	5.98896	4.44316
P02751	Fibronectin OS=Homo sapiens OX=9606 GN=FN1 PE=1 SV=5 - [FINC_HUMAN]	1.27225e+08	6.11224e+07	80.9445	37.8939
Q13103	Secreted phosphoprotein 24 OS=Homo sapiens OX=9606 GN=SPP2 PE=1 SV=1 - [SPP24_HUMAN]	4.22621e+07	0	5.52941
P81605	Dermcidin OS=Homo sapiens OX=9606 GN=DCD PE=1 SV=2 - [DCD_HUMAN]	2.63537e+08	2.72358e+08	62.198	51.3311
Q6ZVX7	F-box only protein 50 OS=Homo sapiens OX=9606 GN=NCCRP1 PE=1 SV=1 - [FBX50_HUMAN]	3.4942e+06	7.98243e+06	5.12972	5.27784
A0A0D9SFC1	Isoleucine--tRNA ligase, cytoplasmic OS=Homo sapiens OX=9606 GN=IARS1 PE=1 SV=1 - [A0A0D9SFC1_HUMAN]	0	5712317		0
P02790	Hemopexin OS=Homo sapiens OX=9606 GN=HPX PE=1 SV=2 - [HEMO_HUMAN]	1.91257e+07	0	0
H0YN84	Serine/threonine-protein phosphatase 2A 56 kDa regulatory subunit gamma isoform (Fragment) OS=Homo sapiens OX=9606 GN=PPP2R5C PE=1 SV=1 - [H0YN84_HUMAN]	0	0		0
V9GYE9	Granulocyte-macrophage colony-stimulating factor receptor subunit alpha OS=Homo sapiens OX=9606 GN=CSF2RA PE=1 SV=1 - [V9GYE9_HUMAN]	0	0
A0A0A0MSI0	Peroxiredoxin-1 (Fragment) OS=Homo sapiens OX=9606 GN=PRDX1 PE=1 SV=1 - [A0A0A0MSI0_HUMAN]	6.52587e+07	0	1.98599
P0DP01	Immunoglobulin heavy variable 1-8 OS=Homo sapiens OX=9606 GN=IGHV1-8 PE=3 SV=1 - [HV108_HUMAN]	2054058969	1.73626e+09	28.6327	24.4847
P62258	14-3-3 protein epsilon OS=Homo sapiens OX=9606 GN=YWHAE PE=1 SV=1 - [1433E_HUMAN]	3.11129e+07	0	3.58023
O75223	Gamma-glutamylcyclotransferase OS=Homo sapiens OX=9606 GN=GGCT PE=1 SV=1 - [GGCT_HUMAN]	0	0
P05090	Apolipoprotein D OS=Homo sapiens OX=9606 GN=APOD PE=1 SV=1 - [APOD_HUMAN]	6.78739e+07	69041384	9.63115	7.13973
P08311	Cathepsin G OS=Homo sapiens OX=9606 GN=CTSG PE=1 SV=2 - [CATG_HUMAN]	4.46398e+07	1.013e+08	10.179	9.21144
P01825	Immunoglobulin heavy variable 4-59 OS=Homo sapiens OX=9606 GN=IGHV4-59 PE=1 SV=2 - [HV459_HUMAN]	159253037	1.91565e+08	29.2257	16.9785
P02730	Band 3 anion transport protein OS=Homo sapiens OX=9606 GN=SLC4A1 PE=1 SV=3 - [B3AT_HUMAN]	4.36686e+07	2.96027e+07	16.2946	17.978
P02747	Complement C1q subcomponent subunit C OS=Homo sapiens OX=9606 GN=C1QC PE=1 SV=3 - [C1QC_HUMAN]	1.4139e+08	37398116	24.0411	14.2987
Q02413	Desmoglein-1 OS=Homo sapiens OX=9606 GN=DSG1 PE=1 SV=2 - [DSG1_HUMAN]	8.44275e+07	3.38827e+07	25.2922	17.97
M0R2L9	40S ribosomal protein S19 (Fragment) OS=Homo sapiens OX=9606 GN=RPS19 PE=1 SV=1 - [M0R2L9_HUMAN]	0	0
P01037	Cystatin-SN OS=Homo sapiens OX=9606 GN=CST1 PE=1 SV=3 - [CYTN_HUMAN]	0	0
P01742	Immunoglobulin heavy variable 1-69 OS=Homo sapiens OX=9606 GN=IGHV1-69 PE=1 SV=2 - [HV169_HUMAN]	2054058969	1.73626e+09	28.6327	24.4847
H0YKX5	Tropomyosin alpha-1 chain (Fragment) OS=Homo sapiens OX=9606 GN=TPM1 PE=1 SV=1 - [H0YKX5_HUMAN]	2.54236e+07	0	6.46451
P63000	Ras-related C3 botulinum toxin substrate 1 OS=Homo sapiens OX=9606 GN=RAC1 PE=1 SV=1 - [RAC1_HUMAN]	1.13528e+07	1.94891e+07	0	0
Q6KB66	Keratin, type II cytoskeletal 80 OS=Homo sapiens OX=9606 GN=KRT80 PE=1 SV=2 - [K2C80_HUMAN]	457320659	1.08111e+07	50.9085	9.28092
Q60FE5	Filamin-A OS=Homo sapiens OX=9606 GN=FLNA PE=1 SV=1 - [Q60FE5_HUMAN]	3.78782e+07	4.10989e+07	28.4745	28.4831
A0A087WWF8	Mucin-like protein 1 OS=Homo sapiens OX=9606 GN=MUCL1 PE=1 SV=1 - [A0A087WWF8_HUMAN]	0	0
O75594	Peptidoglycan recognition protein 1 OS=Homo sapiens OX=9606 GN=PGLYRP1 PE=1 SV=1 - [PGRP1_HUMAN]	9.04941e+07	9.73745e+07	9.97462	7.48567
P31947	14-3-3 protein sigma OS=Homo sapiens OX=9606 GN=SFN PE=1 SV=1 - [1433S_HUMAN]	3.11129e+07	15998713	3.58023	3.85561
P06727	Apolipoprotein A-IV OS=Homo sapiens OX=9606 GN=APOA4 PE=1 SV=4 - [APOA4_HUMAN]	2.28909e+07	0	7.24694
A0A075B6R2	Immunoglobulin heavy variable 4-4 OS=Homo sapiens OX=9606 GN=IGHV4-4 PE=3 SV=2 - [HV404_HUMAN]	1.22017e+08	1.35679e+08	19.9495	7.7102
F5H0C7	ADP-ribosylation factor 3 (Fragment) OS=Homo sapiens OX=9606 GN=ARF3 PE=1 SV=1 - [F5H0C7_HUMAN]	0	0
P05106	Integrin beta-3 OS=Homo sapiens OX=9606 GN=ITGB3 PE=1 SV=2 - [ITB3_HUMAN]	4.29987e+07	5.0501e+07	17.9573	20.9702
A0A0A0MS51	Actin-depolymerizing factor OS=Homo sapiens OX=9606 GN=GSN PE=1 SV=1 - [A0A0A0MS51_HUMAN]	2.56487e+07	1.45528e+07	10.3557	7.29257
P00451	Coagulation factor VIII OS=Homo sapiens OX=9606 GN=F8 PE=1 SV=1 - [FA8_HUMAN]	3.28103e+08	2.32214e+08	243.533	109.68
P04279	Semenogelin-1 OS=Homo sapiens OX=9606 GN=SEMG1 PE=1 SV=2 - [SEMG1_HUMAN]	1.41712e+07	1.95774e+07	6.76313	21.887
P12814	Alpha-actinin-1 OS=Homo sapiens OX=9606 GN=ACTN1 PE=1 SV=2 - [ACTN1_HUMAN]	5.76833e+07	8.49607e+06	6.69466	0
H0YB82	Calcium uptake protein 3, mitochondrial (Fragment) OS=Homo sapiens OX=9606 GN=MICU3 PE=1 SV=1 - [H0YB82_HUMAN]	0	0
A0A075B7B8	Immunoglobulin heavy variable 3/OR16-12 (non-functional) (Fragment) OS=Homo sapiens OX=9606 GN=IGHV3OR16-12 PE=1 SV=1 - [A0A075B7B8_HUMAN]	1.93736e+09	1.11274e+09	68.3848	40.2756
P07437	Tubulin beta chain OS=Homo sapiens OX=9606 GN=TUBB PE=1 SV=2 - [TBB5_HUMAN]	2.11445e+07	0	4.12442
P04075	Fructose-bisphosphate aldolase A OS=Homo sapiens OX=9606 GN=ALDOA PE=1 SV=2 - [ALDOA_HUMAN]	4.12316e+07	0	15.3827
Q562R1	Beta-actin-like protein 2 OS=Homo sapiens OX=9606 GN=ACTBL2 PE=1 SV=2 - [ACTBL_HUMAN]	1.15301e+09	3.10713e+08	90.1139	23.142
A0A075B6K0	Immunoglobulin lambda variable 3-16 OS=Homo sapiens OX=9606 GN=IGLV3-16 PE=3 SV=2 - [LV316_HUMAN]	3.72926e+07	0	4.49375
H7C0M7	rRNA N6-adenosine-methyltransferase METTL5 (Fragment) OS=Homo sapiens OX=9606 GN=METTL5 PE=1 SV=1 - [H7C0M7_HUMAN]	0	3.13796e+06		0
K7EQL4	Troponin T, slow skeletal muscle (Fragment) OS=Homo sapiens OX=9606 GN=TNNT1 PE=1 SV=1 - [K7EQL4_HUMAN]	1.34306e+08	0	6.83736
Q14532	Keratin, type I cuticular Ha2 OS=Homo sapiens OX=9606 GN=KRT32 PE=1 SV=3 - [K1H2_HUMAN]	2.35397e+09	5.96423e+09	94.7159	253.483
Q01546	Keratin, type II cytoskeletal 2 oral OS=Homo sapiens OX=9606 GN=KRT76 PE=1 SV=2 - [K22O_HUMAN]	2.14016e+09	1700996557	206.472	208.834
P35321	Cornifin-A OS=Homo sapiens OX=9606 GN=SPRR1A PE=1 SV=2 - [SPR1A_HUMAN]	0	0
J3KSD8	Bleomycin hydrolase (Fragment) OS=Homo sapiens OX=9606 GN=BLMH PE=1 SV=8 - [J3KSD8_HUMAN]	0	0
Q9NSB2	Keratin, type II cuticular Hb4 OS=Homo sapiens OX=9606 GN=KRT84 PE=2 SV=2 - [KRT84_HUMAN]	839876209	6.16322e+08	67.6693	111.954
P01709	Immunoglobulin lambda variable 2-8 OS=Homo sapiens OX=9606 GN=IGLV2-8 PE=1 SV=2 - [LV208_HUMAN]	0	2.25814e+07		2.94941
P01706	Immunoglobulin lambda variable 2-11 OS=Homo sapiens OX=9606 GN=IGLV2-11 PE=1 SV=2 - [LV211_HUMAN]	1.15597e+07	1.72902e+07	0	2.94941
P02745	Complement C1q subcomponent subunit A OS=Homo sapiens OX=9606 GN=C1QA PE=1 SV=2 - [C1QA_HUMAN]	4.8153e+07	0	8.4561	1.78136
P12035	Keratin, type II cytoskeletal 3 OS=Homo sapiens OX=9606 GN=KRT3 PE=1 SV=3 - [K2C3_HUMAN]	1.00173e+09	8.69202e+08	146.049	147.981
P12724	Eosinophil cationic protein OS=Homo sapiens OX=9606 GN=RNASE3 PE=1 SV=2 - [ECP_HUMAN]	5.91181e+07	0	1.87117
Q13228	Methanethiol oxidase OS=Homo sapiens OX=9606 GN=SELENBP1 PE=1 SV=2 - [SBP1_HUMAN]	0	0
P04196	Histidine-rich glycoprotein OS=Homo sapiens OX=9606 GN=HRG PE=1 SV=1 - [HRG_HUMAN]	6.84282e+07	3.81807e+07	30.7018	16.5474
A0A087WY73	Uncharacterized protein (Fragment) OS=Homo sapiens OX=9606 PE=4 SV=2 - [A0A087WY73_HUMAN]	6.66857e+07	201651023	1.73319	0
P29508	Serpin B3 OS=Homo sapiens OX=9606 GN=SERPINB3 PE=1 SV=2 - [SPB3_HUMAN]	1.41846e+07	9.84664e+06	10.5064	5.74235
A0A0G2JI36	HLA class I histocompatibility antigen, A alpha chain OS=Homo sapiens OX=9606 GN=HLA-A PE=1 SV=1 - [A0A0G2JI36_HUMAN]	0	0
P06733	Alpha-enolase OS=Homo sapiens OX=9606 GN=ENO1 PE=1 SV=2 - [ENOA_HUMAN]	1.90982e+07	0	7.82406
A0A087WXY3	Flap endonuclease GEN homolog 1 (Fragment) OS=Homo sapiens OX=9606 GN=GEN1 PE=1 SV=1 - [A0A087WXY3_HUMAN]	2.78636e+07	1.26388e+08	0	0
P08697	Alpha-2-antiplasmin OS=Homo sapiens OX=9606 GN=SERPINF2 PE=1 SV=3 - [A2AP_HUMAN]	3.85563e+07	58182842	4.04141	5.03326
P63316	Troponin C, slow skeletal and cardiac muscles OS=Homo sapiens OX=9606 GN=TNNC1 PE=1 SV=1 - [TNNC1_HUMAN]	5.03653e+07	0	6.18365
A6PVT8	Potassium voltage-gated channel subfamily KQT member 5 (Fragment) OS=Homo sapiens OX=9606 GN=KCNQ5 PE=4 SV=1 - [A6PVT8_HUMAN]	0	0
P14625	Endoplasmin OS=Homo sapiens OX=9606 GN=HSP90B1 PE=1 SV=1 - [ENPL_HUMAN]	0	0
A0A075B6K4	Immunoglobulin lambda variable 3-10 OS=Homo sapiens OX=9606 GN=IGLV3-10 PE=3 SV=2 - [LV310_HUMAN]	0	1.82851e+07		1.79067
Q8NDZ4	Divergent protein kinase domain 2A OS=Homo sapiens OX=9606 GN=DIPK2A PE=1 SV=1 - [DIK2A_HUMAN]	1.8311e+07	17267500	0	0
A0A0B4J1Y8	Immunoglobulin lambda variable 9-49 OS=Homo sapiens OX=9606 GN=IGLV9-49 PE=1 SV=1 - [LV949_HUMAN]	0	0
A0A2R2Y2Q3	Tropomyosin 3 nu OS=Homo sapiens OX=9606 GN=TPM3 PE=1 SV=1 - [A0A2R2Y2Q3_HUMAN]	4.51419e+07	0	12.3738
P22891	Vitamin K-dependent protein Z OS=Homo sapiens OX=9606 GN=PROZ PE=1 SV=2 - [PROZ_HUMAN]	0	0
C9J9K3	40S ribosomal protein SA (Fragment) OS=Homo sapiens OX=9606 GN=RPSA PE=1 SV=8 - [C9J9K3_HUMAN]	0	0
B1AKQ8	Guanine nucleotide-binding protein G(I)/G(S)/G(T) subunit beta-1 (Fragment) OS=Homo sapiens OX=9606 GN=GNB1 PE=1 SV=8 - [B1AKQ8_HUMAN]	1.30915e+07	8.79925e+06	0	1.73458
Q86YZ3	Hornerin OS=Homo sapiens OX=9606 GN=HRNR PE=1 SV=2 - [HORN_HUMAN]	3.82689e+07	2.06211e+07	15.3411	42.2351
P11597	Cholesteryl ester transfer protein OS=Homo sapiens OX=9606 GN=CETP PE=1 SV=2 - [CETP_HUMAN]	9.71994e+07	5.02447e+07	25.6212	9.32298
F8WCG2	BRCA1-associated RING domain protein 1 OS=Homo sapiens OX=9606 GN=BARD1 PE=1 SV=1 - [F8WCG2_HUMAN]	0	0
K7EJN0	Zinc finger protein 383 (Fragment) OS=Homo sapiens OX=9606 GN=ZNF383 PE=4 SV=1 - [K7EJN0_HUMAN]	0	1.04774e+07		1.76609
P0DTE1	Probable non-functional immunoglobulin heavy variable 3-38-3 OS=Homo sapiens OX=9606 GN=IGHV3-38-3 PE=1 SV=1 - [HV383_HUMAN]	1.02674e+07	1.18526e+07	4.635	2.43839
Q9H4B7	Tubulin beta-1 chain OS=Homo sapiens OX=9606 GN=TUBB1 PE=1 SV=1 - [TBB1_HUMAN]	3.51326e+07	1.32668e+07	6.57899	2.48598
A0A0C4DH36	Probable non-functional immunoglobulin heavy variable 3-38 OS=Homo sapiens OX=9606 GN=IGHV3-38 PE=1 SV=1 - [HV338_HUMAN]	2.34763e+07	0	10.1048
A6XNE0	Glycodelin OS=Homo sapiens OX=9606 GN=PAEP PE=1 SV=1 - [A6XNE0_HUMAN]	0	0
P04040	Catalase OS=Homo sapiens OX=9606 GN=CAT PE=1 SV=3 - [CATA_HUMAN]	0	8.32311e+06		1.75285
C9J269	Lipoxygenase homology domain-containing protein 1 (Fragment) OS=Homo sapiens OX=9606 GN=LOXHD1 PE=4 SV=1 - [C9J269_HUMAN]	0	0
Q02383	Semenogelin-2 OS=Homo sapiens OX=9606 GN=SEMG2 PE=1 SV=1 - [SEMG2_HUMAN]	1.24128e+07	2.29935e+07	4.53278	10.3635
P04083	Annexin A1 OS=Homo sapiens OX=9606 GN=ANXA1 PE=1 SV=2 - [ANXA1_HUMAN]	0	3.98524e+06		0
E5RGZ4	2-phospho-D-glycerate hydro-lyase OS=Homo sapiens OX=9606 GN=ENO3 PE=1 SV=1 - [E5RGZ4_HUMAN]	2.13335e+07	0	8.01592
Q9HCY8	Protein S100-A14 OS=Homo sapiens OX=9606 GN=S100A14 PE=1 SV=1 - [S10AE_HUMAN]	1.04006e+07	0	0
H0Y7J7	Intersectin-1 (Fragment) OS=Homo sapiens OX=9606 GN=ITSN1 PE=1 SV=1 - [H0Y7J7_HUMAN]	0	0
A0A1W2PQB4	Lactosylceramide alpha-2,3-sialyltransferase (Fragment) OS=Homo sapiens OX=9606 GN=ST3GAL5 PE=4 SV=1 - [A0A1W2PQB4_HUMAN]	34453300	0	1.45524
A0A075B6H9	Immunoglobulin lambda variable 4-69 OS=Homo sapiens OX=9606 GN=IGLV4-69 PE=1 SV=1 - [LV469_HUMAN]	0	7.04262e+07		2.92119
E9PKE3	Heat shock cognate 71 kDa protein OS=Homo sapiens OX=9606 GN=HSPA8 PE=1 SV=1 - [E9PKE3_HUMAN]	1.09619e+07	1.31156e+07	1.87043	4.50506
H0YLF3	Beta-2-microglobulin (Fragment) OS=Homo sapiens OX=9606 GN=B2M PE=1 SV=1 - [H0YLF3_HUMAN]	13048148	0	3.86244
Q3LI64	Keratin-associated protein 6-1 OS=Homo sapiens OX=9606 GN=KRTAP6-1 PE=1 SV=1 - [KRA61_HUMAN]	0	4.36257e+08		2.79714
Q13093	Platelet-activating factor acetylhydrolase OS=Homo sapiens OX=9606 GN=PLA2G7 PE=1 SV=1 - [PAFA_HUMAN]	2.49693e+07	1.29635e+07	13.8955	1.97022
I3L3P7	40S ribosomal protein S15a OS=Homo sapiens OX=9606 GN=RPS15A PE=1 SV=1 - [I3L3P7_HUMAN]	0	0
A0A075B6K5	Immunoglobulin lambda variable 3-9 OS=Homo sapiens OX=9606 GN=IGLV3-9 PE=3 SV=1 - [LV39_HUMAN]	2.59945e+07	0	2.65883
A0A0C4DH67	Immunoglobulin kappa variable 1-8 OS=Homo sapiens OX=9606 GN=IGKV1-8 PE=3 SV=1 - [KV108_HUMAN]	4.09778e+07	0	2.08121
A0A590UJF8	Deleted in malignant brain tumors 1 protein (Fragment) OS=Homo sapiens OX=9606 GN=DMBT1 PE=1 SV=1 - [A0A590UJF8_HUMAN]	0	0	0
P68104	Elongation factor 1-alpha 1 OS=Homo sapiens OX=9606 GN=EEF1A1 PE=1 SV=1 - [EF1A1_HUMAN]	2.1862e+07	2.80479e+07	9.91408	6.86781
P01601	Immunoglobulin kappa variable 1D-16 OS=Homo sapiens OX=9606 GN=IGKV1D-16 PE=3 SV=2 - [KVD16_HUMAN]	0	0
Q5JXL7	Septin-7 OS=Homo sapiens OX=9606 GN=SEPTIN7 PE=1 SV=1 - [Q5JXL7_HUMAN]	0	0
D6R9P1	Choline-specific glycerophosphodiester phosphodiesterase (Fragment) OS=Homo sapiens OX=9606 GN=ENPP6 PE=1 SV=1 - [D6R9P1_HUMAN]	0	0
H0Y485	Insulin-like growth factor-binding protein 3 (Fragment) OS=Homo sapiens OX=9606 GN=IGFBP3 PE=1 SV=1 - [H0Y485_HUMAN]	4.66497e+07	0	4.17974
A0A0B4J1U7	Immunoglobulin heavy variable 6-1 OS=Homo sapiens OX=9606 GN=IGHV6-1 PE=3 SV=1 - [HV601_HUMAN]	1.42492e+09	1.05217e+09	12.5882	10.1013
C9J0D1	Histone H2A OS=Homo sapiens OX=9606 GN=H2AZ2 PE=1 SV=1 - [C9J0D1_HUMAN]	165311846	5.55189e+07	4.55474	0
A0A075B6I0	Immunoglobulin lambda variable 8-61 OS=Homo sapiens OX=9606 GN=IGLV8-61 PE=3 SV=7 - [LV861_HUMAN]	1.07819e+07	0	0
O76013	Keratin, type I cuticular Ha6 OS=Homo sapiens OX=9606 GN=KRT36 PE=1 SV=1 - [KRT36_HUMAN]	3.49789e+09	5.29947e+09	90.642	212.907
Q92496	Complement factor H-related protein 4 OS=Homo sapiens OX=9606 GN=CFHR4 PE=1 SV=3 - [FHR4_HUMAN]	5.26473e+07	9.96187e+06	20.1078	3.92371
D9J307	HLA class I antigen OS=Homo sapiens OX=9606 GN=HLA-B PE=1 SV=1 - [D9J307_HUMAN]	2.23295e+07	0	0
Q86Y46	Keratin, type II cytoskeletal 73 OS=Homo sapiens OX=9606 GN=KRT73 PE=1 SV=1 - [K2C73_HUMAN]	6.557e+08	6.74418e+08	99.7393	142.046
A0A1B0GVP3	Cathepsin D OS=Homo sapiens OX=9606 GN=CTSD PE=1 SV=1 - [A0A1B0GVP3_HUMAN]	3.03287e+07	1.42959e+07	0	4.04115
P08590	Myosin light chain 3 OS=Homo sapiens OX=9606 GN=MYL3 PE=1 SV=3 - [MYL3_HUMAN]	4.96983e+07	0	2.21178
A0A0B4J2B8	Immunoglobulin heavy variable 1/OR15-9 (non-functional) (Fragment) OS=Homo sapiens OX=9606 GN=IGHV1OR15-9 PE=1 SV=1 - [A0A0B4J2B8_HUMAN]	17286826	0	2.90123
I3L1K6	Myosin light chain 4 (Fragment) OS=Homo sapiens OX=9606 GN=MYL4 PE=1 SV=1 - [I3L1K6_HUMAN]	3.19185e+08	0	12.9625
H0Y8N6	Transcription initiation factor TFIID subunit 1 (Fragment) OS=Homo sapiens OX=9606 GN=TAF1 PE=1 SV=1 - [H0Y8N6_HUMAN]	8.29903e+06	0	0
P27105	Stomatin OS=Homo sapiens OX=9606 GN=STOM PE=1 SV=3 - [STOM_HUMAN]	2.98621e+07	0	5.77513
A8MW50	L-lactate dehydrogenase (Fragment) OS=Homo sapiens OX=9606 GN=LDHB PE=1 SV=1 - [A8MW50_HUMAN]	0	0
F8VV71	Ubiquitin-conjugating enzyme E2 N OS=Homo sapiens OX=9606 GN=UBE2N PE=1 SV=1 - [F8VV71_HUMAN]	0	0
A0A3B3ISR2	Complement subcomponent C1r OS=Homo sapiens OX=9606 GN=C1R PE=1 SV=1 - [A0A3B3ISR2_HUMAN]	1.31889e+07	0	5.57622
K7EP06	RG7MT1 OS=Homo sapiens OX=9606 GN=RNMT PE=1 SV=1 - [K7EP06_HUMAN]	0	0
P10599	Thioredoxin OS=Homo sapiens OX=9606 GN=TXN PE=1 SV=3 - [THIO_HUMAN]	0	0
C9JZ65	Serpin B4 (Fragment) OS=Homo sapiens OX=9606 GN=SERPINB4 PE=1 SV=1 - [C9JZ65_HUMAN]	1.71477e+07	1.46164e+07	3.57092	1.68321
O95968	Secretoglobin family 1D member 1 OS=Homo sapiens OX=9606 GN=SCGB1D1 PE=1 SV=1 - [SG1D1_HUMAN]	3.99015e+06	0	0
C9J808	MKI67 FHA domain-interacting nucleolar phosphoprotein (Fragment) OS=Homo sapiens OX=9606 GN=NIFK PE=1 SV=8 - [C9J808_HUMAN]	0	0
A0A0G2JS06	Immunoglobulin lambda variable 5-39 OS=Homo sapiens OX=9606 GN=IGLV5-39 PE=3 SV=1 - [LV539_HUMAN]	5.82495e+07	3.68108e+07	5.11177	3.33542
Q86UX7	Fermitin family homolog 3 OS=Homo sapiens OX=9606 GN=FERMT3 PE=1 SV=1 - [URP2_HUMAN]	1.24499e+07	0	1.67679	1.65982
P23142	Fibulin-1 OS=Homo sapiens OX=9606 GN=FBLN1 PE=1 SV=4 - [FBLN1_HUMAN]	9.08576e+06	1.31442e+07	0	5.41629
R4GNH1	Golgin subfamily A member 1 (Fragment) OS=Homo sapiens OX=9606 GN=GOLGA1 PE=1 SV=1 - [R4GNH1_HUMAN]	0	0
G8JLG2	Corneodesmosin OS=Homo sapiens OX=9606 GN=CDSN PE=1 SV=1 - [G8JLG2_HUMAN]	0	0
H0Y8F7	Dihydropteridine reductase (Fragment) OS=Homo sapiens OX=9606 GN=QDPR PE=1 SV=1 - [H0Y8F7_HUMAN]	0	0
Q08117	TLE family member 5 OS=Homo sapiens OX=9606 GN=TLE5 PE=1 SV=4 - [TLE5_HUMAN]	0	0
Q8WVZ1	Palmitoyltransferase ZDHHC19 OS=Homo sapiens OX=9606 GN=ZDHHC19 PE=1 SV=2 - [ZDH19_HUMAN]	0	0
K7ESI1	DNA repair protein RAD51 homolog 4 (Fragment) OS=Homo sapiens OX=9606 GN=RAD51D PE=1 SV=1 - [K7ESI1_HUMAN]	0	0
F8VRJ2	Nucleosome assembly protein 1-like 1 (Fragment) OS=Homo sapiens OX=9606 GN=NAP1L1 PE=1 SV=1 - [F8VRJ2_HUMAN]	0	0
A0A087WWY0	Apolipoprotein(a) OS=Homo sapiens OX=9606 GN=LPA PE=1 SV=1 - [A0A087WWY0_HUMAN]	0	0
P02760	Protein AMBP OS=Homo sapiens OX=9606 GN=AMBP PE=1 SV=1 - [AMBP_HUMAN]	1.039e+07	0	1.69266
P07477	Trypsin-1 OS=Homo sapiens OX=9606 GN=PRSS1 PE=1 SV=1 - [TRY1_HUMAN]	1.36528e+08	3.05846e+07	5.91727	9.20372
A0A087WYS6	Proteasome (Prosome, macropain) subunit, alpha type, 8, isoform CRA_b OS=Homo sapiens OX=9606 GN=PSMA8 PE=1 SV=1 - [A0A087WYS6_HUMAN]	0	0
F8VZX9	Methionine aminopeptidase 2 (Fragment) OS=Homo sapiens OX=9606 GN=METAP2 PE=1 SV=1 - [F8VZX9_HUMAN]	0	0
Q5T749	Keratinocyte proline-rich protein OS=Homo sapiens OX=9606 GN=KPRP PE=1 SV=1 - [KPRP_HUMAN]	1.8717e+07	4.21769e+07	5.75428	8.58138
Q96QA5	Gasdermin-A OS=Homo sapiens OX=9606 GN=GSDMA PE=1 SV=4 - [GSDMA_HUMAN]	1.61853e+07	0	1.74861
P20851	C4b-binding protein beta chain OS=Homo sapiens OX=9606 GN=C4BPB PE=1 SV=1 - [C4BPB_HUMAN]	4.28696e+07	0	5.60215
P08493	Matrix Gla protein OS=Homo sapiens OX=9606 GN=MGP PE=1 SV=2 - [MGP_HUMAN]	0	0
P00747	Plasminogen OS=Homo sapiens OX=9606 GN=PLG PE=1 SV=2 - [PLMN_HUMAN]	46218461	3.60363e+06	0	2.30797
P04114	Apolipoprotein B-100 OS=Homo sapiens OX=9606 GN=APOB PE=1 SV=2 - [APOB_HUMAN]	3.84238e+07	1.70104e+07	37.5583	15.8897
A0A2R8YDF1	Bactericidal permeability-increasing protein OS=Homo sapiens OX=9606 GN=BPI PE=1 SV=2 - [A0A2R8YDF1_HUMAN]	5.59324e+07	1.33752e+07	1.8453	0
Q08554	Desmocollin-1 OS=Homo sapiens OX=9606 GN=DSC1 PE=1 SV=2 - [DSC1_HUMAN]	6.20504e+07	3.78209e+07	23.7656	26.4052
A0A087X232	Complement C1s subcomponent OS=Homo sapiens OX=9606 GN=C1S PE=1 SV=1 - [A0A087X232_HUMAN]	3.09858e+07	0	4.991
R4GN08	Actin-related protein 2/3 complex subunit 4 (Fragment) OS=Homo sapiens OX=9606 GN=ARPC4 PE=1 SV=1 - [R4GN08_HUMAN]	0	0
J3KTF5	Evolutionarily conserved signaling intermediate in Toll pathway, mitochondrial (Fragment) OS=Homo sapiens OX=9606 GN=ECSIT PE=1 SV=1 - [J3KTF5_HUMAN]	0	0
E9PJV1	Glycine N-acyltransferase-like protein 1 (Fragment) OS=Homo sapiens OX=9606 GN=GLYATL1 PE=1 SV=1 - [E9PJV1_HUMAN]	1298881598	130182399	13.1404	6.0488
A0A075B7D0	Immunoglobulin heavy variable 1/OR15-1 (non-functional) (Fragment) OS=Homo sapiens OX=9606 GN=IGHV1OR15-1 PE=1 SV=1 - [A0A075B7D0_HUMAN]	0	0
Q9UH17	DNA dC->dU-editing enzyme APOBEC-3B OS=Homo sapiens OX=9606 GN=APOBEC3B PE=1 SV=1 - [ABC3B_HUMAN]	0	0
Q5T985	Inter-alpha-trypsin inhibitor heavy chain H2 OS=Homo sapiens OX=9606 GN=ITIH2 PE=1 SV=1 - [Q5T985_HUMAN]	0	3.38158e+06		0
A0A1W2PPA3	Glial fibrillary acidic protein (Fragment) OS=Homo sapiens OX=9606 GN=GFAP PE=1 SV=1 - [A0A1W2PPA3_HUMAN]	52064294	0	1.87306
B1AN48	Small proline-rich protein 3 (Fragment) OS=Homo sapiens OX=9606 GN=SPRR3 PE=1 SV=8 - [B1AN48_HUMAN]	0	8.26899e+06		0
Q5SRP5	Apolipoprotein M OS=Homo sapiens OX=9606 GN=APOM PE=1 SV=1 - [Q5SRP5_HUMAN]	1.89025e+07	0	1.63073
P02774	Vitamin D-binding protein OS=Homo sapiens OX=9606 GN=GC PE=1 SV=2 - [VTDB_HUMAN]	0	0
G3V489	Troponin I, slow skeletal muscle (Fragment) OS=Homo sapiens OX=9606 GN=TNNI1 PE=1 SV=1 - [G3V489_HUMAN]	1.30849e+08	0	5.67892
Q3SY84	Keratin, type II cytoskeletal 71 OS=Homo sapiens OX=9606 GN=KRT71 PE=1 SV=3 - [K2C71_HUMAN]	6.08641e+08	6.74418e+08	81.9961	104.766
P13224	Platelet glycoprotein Ib beta chain OS=Homo sapiens OX=9606 GN=GP1BB PE=1 SV=1 - [GP1BB_HUMAN]	2.37821e+07	0	0
P62937	Peptidyl-prolyl cis-trans isomerase A OS=Homo sapiens OX=9606 GN=PPIA PE=1 SV=2 - [PPIA_HUMAN]	0	0
I3NI03	Protein disulfide-isomerase (Fragment) OS=Homo sapiens OX=9606 GN=P4HB PE=1 SV=1 - [I3NI03_HUMAN]	0	0
H0YAK0	N-acetylgalactosaminyltransferase 7 (Fragment) OS=Homo sapiens OX=9606 GN=GALNT7 PE=1 SV=1 - [H0YAK0_HUMAN]	0	0
P07900	Heat shock protein HSP 90-alpha OS=Homo sapiens OX=9606 GN=HSP90AA1 PE=1 SV=5 - [HS90A_HUMAN]	0	0
P25705	ATP synthase subunit alpha, mitochondrial OS=Homo sapiens OX=9606 GN=ATP5F1A PE=1 SV=1 - [ATPA_HUMAN]	4.85379e+08	3.2792e+06	7.05931	0
A0A0C4DH30	Probable non-functional immunoglobulin heavy variable 3-16 OS=Homo sapiens OX=9606 GN=IGHV3-16 PE=1 SV=1 - [HV316_HUMAN]	0	0		0
A0A0C4DH35	Probable non-functional immunoglobulin heavy variable 3-35 OS=Homo sapiens OX=9606 GN=IGHV3-35 PE=1 SV=1 - [HV335_HUMAN]	1566922071	7.01052e+08	30.9884	13.6094
P01602	Immunoglobulin kappa variable 1-5 OS=Homo sapiens OX=9606 GN=IGKV1-5 PE=1 SV=2 - [KV105_HUMAN]	1.73551e+08	1.37518e+08	2.7462	5.39984
Q14CN4	Keratin, type II cytoskeletal 72 OS=Homo sapiens OX=9606 GN=KRT72 PE=1 SV=2 - [K2C72_HUMAN]	6.22088e+08	8.16722e+08	95.1079	139.909
K7EJB9	Calreticulin (Fragment) OS=Homo sapiens OX=9606 GN=CALR PE=1 SV=1 - [K7EJB9_HUMAN]	0	0
B4DNK4	Pyruvate kinase OS=Homo sapiens OX=9606 GN=PKM PE=1 SV=1 - [B4DNK4_HUMAN]	0	0
F5H157	Ras-related protein Rab-35 (Fragment) OS=Homo sapiens OX=9606 GN=RAB35 PE=1 SV=1 - [F5H157_HUMAN]	0	1.43337e+06		0
E9PEN0	Inhibitor of growth protein 5 OS=Homo sapiens OX=9606 GN=ING5 PE=1 SV=1 - [E9PEN0_HUMAN]	0	0
P03973	Antileukoproteinase OS=Homo sapiens OX=9606 GN=SLPI PE=1 SV=2 - [SLPI_HUMAN]	0	0
Q5D862	Filaggrin-2 OS=Homo sapiens OX=9606 GN=FLG2 PE=1 SV=1 - [FILA2_HUMAN]	5.37476e+07	4.73158e+07	19.4314	15.8869
D6RFL4	Monocyte differentiation antigen CD14 (Fragment) OS=Homo sapiens OX=9606 GN=CD14 PE=1 SV=1 - [D6RFL4_HUMAN]	0	0
P01833	Polymeric immunoglobulin receptor OS=Homo sapiens OX=9606 GN=PIGR PE=1 SV=4 - [PIGR_HUMAN]	0	4.31703e+06		1.62285
B8ZZY4	Solute carrier family 35 member F5 OS=Homo sapiens OX=9606 GN=SLC35F5 PE=1 SV=1 - [B8ZZY4_HUMAN]	122847	0	0
E9PLM8	ELMO domain-containing protein 1 OS=Homo sapiens OX=9606 GN=ELMOD1 PE=1 SV=1 - [E9PLM8_HUMAN]	0	0
P25786	Proteasome subunit alpha type-1 OS=Homo sapiens OX=9606 GN=PSMA1 PE=1 SV=1 - [PSA1_HUMAN]	0	0
Q92743	Serine protease HTRA1 OS=Homo sapiens OX=9606 GN=HTRA1 PE=1 SV=1 - [HTRA1_HUMAN]	0	9.98511e+06		0
P14770	Platelet glycoprotein IX OS=Homo sapiens OX=9606 GN=GP9 PE=1 SV=3 - [GPIX_HUMAN]	4.64324e+06	0	0
O75556	Mammaglobin-B OS=Homo sapiens OX=9606 GN=SCGB2A1 PE=1 SV=1 - [SG2A1_HUMAN]	0	0
C9JMV8	Testis anion transporter 1 (Fragment) OS=Homo sapiens OX=9606 GN=SLC26A8 PE=1 SV=1 - [C9JMV8_HUMAN]	0	0
P22735	Protein-glutamine gamma-glutamyltransferase K OS=Homo sapiens OX=9606 GN=TGM1 PE=1 SV=4 - [TGM1_HUMAN]	1.12529e+07	0	1.65007
Q9H4F8	SPARC-related modular calcium-binding protein 1 OS=Homo sapiens OX=9606 GN=SMOC1 PE=1 SV=1 - [SMOC1_HUMAN]	8.03058e+06	0	0
P15907	Beta-galactoside alpha-2,6-sialyltransferase 1 OS=Homo sapiens OX=9606 GN=ST6GAL1 PE=1 SV=1 - [SIAT1_HUMAN]	0	9.61143e+06		1.68287
Q9BYT5	Keratin-associated protein 2-2 OS=Homo sapiens OX=9606 GN=KRTAP2-2 PE=2 SV=3 - [KRA22_HUMAN]	0	1.98963e+08		14.6014
J3QT41	Tyrosine-protein phosphatase non-receptor type 4 (Fragment) OS=Homo sapiens OX=9606 GN=PTPN4 PE=1 SV=1 - [J3QT41_HUMAN]	0	0	1.696
P17661	Desmin OS=Homo sapiens OX=9606 GN=DES PE=1 SV=3 - [DESM_HUMAN]	37554329	0	4.59324
P01714	Immunoglobulin lambda variable 3-19 OS=Homo sapiens OX=9606 GN=IGLV3-19 PE=1 SV=2 - [LV319_HUMAN]	0	0	0
P11021	Endoplasmic reticulum chaperone BiP OS=Homo sapiens OX=9606 GN=HSPA5 PE=1 SV=2 - [BIP_HUMAN]	1.09619e+07	8.97119e+06	1.87043	2.28133
O76083	High affinity cGMP-specific 3',5'-cyclic phosphodiesterase 9A OS=Homo sapiens OX=9606 GN=PDE9A PE=1 SV=1 - [PDE9A_HUMAN]	0	0
A0A140T940	MutS protein homolog 5 (Fragment) OS=Homo sapiens OX=9606 GN=MSH5 PE=1 SV=1 - [A0A140T940_HUMAN]	73965562	1.54253e+07	0	0
Q13835	Plakophilin-1 OS=Homo sapiens OX=9606 GN=PKP1 PE=1 SV=2 - [PKP1_HUMAN]	0	4.07071e+06		1.65326
O00635	E3 ubiquitin-protein ligase TRIM38 OS=Homo sapiens OX=9606 GN=TRIM38 PE=1 SV=1 - [TRI38_HUMAN]	8.23276e+06	0	0
P55058	Phospholipid transfer protein OS=Homo sapiens OX=9606 GN=PLTP PE=1 SV=1 - [PLTP_HUMAN]	8.53957e+06	2.42903e+07	0	0
A0A0C4DH34	Immunoglobulin heavy variable 4-28 OS=Homo sapiens OX=9606 GN=IGHV4-28 PE=3 SV=1 - [HV428_HUMAN]	0	6.06542e+07		3.67168
A0A075B6I9	Immunoglobulin lambda variable 7-46 OS=Homo sapiens OX=9606 GN=IGLV7-46 PE=3 SV=4 - [LV746_HUMAN]	109407076	40613903	5.76605	2.05836
F5H3L1	Ninjurin-2 OS=Homo sapiens OX=9606 GN=NINJ2 PE=1 SV=1 - [F5H3L1_HUMAN]	20059067	0	0
O00299	Chloride intracellular channel protein 1 OS=Homo sapiens OX=9606 GN=CLIC1 PE=1 SV=4 - [CLIC1_HUMAN]	0	0
M0QZ57	Zinc finger and BTB domain-containing protein 45 (Fragment) OS=Homo sapiens OX=9606 GN=ZBTB45 PE=1 SV=1 - [M0QZ57_HUMAN]	93381692	0	0
A0A2R8Y6L3	RPS10-NUDT3 readthrough (Fragment) OS=Homo sapiens OX=9606 GN=RPS10-NUDT3 PE=3 SV=1 - [A0A2R8Y6L3_HUMAN]	7869615978	0	0
Q9NSB4	Keratin, type II cuticular Hb2 OS=Homo sapiens OX=9606 GN=KRT82 PE=1 SV=3 - [KRT82_HUMAN]	4.62393e+07	3.63252e+09	3.97782	95.0361
Q9Y251	Heparanase OS=Homo sapiens OX=9606 GN=HPSE PE=1 SV=2 - [HPSE_HUMAN]	7221050	2.99203e+06	2.06286	0
H7C3Q6	MIT domain-containing protein 1 (Fragment) OS=Homo sapiens OX=9606 GN=MITD1 PE=1 SV=1 - [H7C3Q6_HUMAN]	0	0
P06732	Creatine kinase M-type OS=Homo sapiens OX=9606 GN=CKM PE=1 SV=2 - [KCRM_HUMAN]	67910916	0	7.51655
B1AN99	Trypsin-3 (Fragment) OS=Homo sapiens OX=9606 GN=PRSS3 PE=1 SV=8 - [B1AN99_HUMAN]	10313635272	1.64823e+10	33.8831	17.6547
K7ERH7	Dystrobrevin alpha (Fragment) OS=Homo sapiens OX=9606 GN=DTNA PE=1 SV=1 - [K7ERH7_HUMAN]	0	0
H7C471	Rab-GAP TBC domain-containing protein (Fragment) OS=Homo sapiens OX=9606 PE=4 SV=1 - [H7C471_HUMAN]	0	0	0
B7Z5J4	Carboxypeptidase A4 OS=Homo sapiens OX=9606 GN=CPA4 PE=1 SV=1 - [B7Z5J4_HUMAN]	0	0
P22492	Histone H1t OS=Homo sapiens OX=9606 GN=H1-6 PE=2 SV=4 - [H1T_HUMAN]	0	0
H0YLS6	Proteasome subunit alpha type OS=Homo sapiens OX=9606 GN=PSMA4 PE=1 SV=1 - [H0YLS6_HUMAN]	0	0
Q3BDU5	Prelamin-A/C OS=Homo sapiens OX=9606 GN=LMNA PE=1 SV=1 - [Q3BDU5_HUMAN]	0	3.82794e+08		8.71939
P04070	Vitamin K-dependent protein C OS=Homo sapiens OX=9606 GN=PROC PE=1 SV=1 - [PROC_HUMAN]	0	0
P30041	Peroxiredoxin-6 OS=Homo sapiens OX=9606 GN=PRDX6 PE=1 SV=3 - [PRDX6_HUMAN]	0	0
Q9Y271	Cysteinyl leukotriene receptor 1 OS=Homo sapiens OX=9606 GN=CYSLTR1 PE=1 SV=1 - [CLTR1_HUMAN]	0	0	0
A0A0G2JL69	C3/C5 convertase OS=Homo sapiens OX=9606 GN=C2 PE=1 SV=1 - [A0A0G2JL69_HUMAN]	1.67864e+07	0	7.3102
P15814	Immunoglobulin lambda-like polypeptide 1 OS=Homo sapiens OX=9606 GN=IGLL1 PE=1 SV=1 - [IGLL1_HUMAN]	2.43281e+07	0	0
H0YC37	Transcription initiation factor TFIID subunit 2 (Fragment) OS=Homo sapiens OX=9606 GN=TAF2 PE=1 SV=1 - [H0YC37_HUMAN]	0	0
Q9Y490	Talin-1 OS=Homo sapiens OX=9606 GN=TLN1 PE=1 SV=3 - [TLN1_HUMAN]	6.48978e+06	9.76733e+06	5.88491	4.11517
H7C5W9	Endoplasmic reticulum class 1/2 Ca(2+) ATPase (Fragment) OS=Homo sapiens OX=9606 GN=ATP2A2 PE=1 SV=1 - [H7C5W9_HUMAN]	4.15086e+07	0	16.8903
P32320	Cytidine deaminase OS=Homo sapiens OX=9606 GN=CDA PE=1 SV=2 - [CDD_HUMAN]	0	0
A0A2R8YET8	DnaJ homolog subfamily C member 21 OS=Homo sapiens OX=9606 GN=DNAJC21 PE=4 SV=1 - [A0A2R8YET8_HUMAN]	0	0	0
P55774	C-C motif chemokine 18 OS=Homo sapiens OX=9606 GN=CCL18 PE=1 SV=1 - [CCL18_HUMAN]	0	0
Q15828	Cystatin-M OS=Homo sapiens OX=9606 GN=CST6 PE=1 SV=1 - [CYTM_HUMAN]	0	0
Q9NP98	Myozenin-1 OS=Homo sapiens OX=9606 GN=MYOZ1 PE=1 SV=1 - [MYOZ1_HUMAN]	0	0	2.03788
Q14574	Desmocollin-3 OS=Homo sapiens OX=9606 GN=DSC3 PE=1 SV=3 - [DSC3_HUMAN]	0	7.05997e+06	0	2.28759
M0R0P7	60S ribosomal protein L18a OS=Homo sapiens OX=9606 GN=RPL18A PE=1 SV=1 - [M0R0P7_HUMAN]	0	0
Q7Z3Y8	Keratin, type I cytoskeletal 27 OS=Homo sapiens OX=9606 GN=KRT27 PE=1 SV=2 - [K1C27_HUMAN]	4675243011	2.74574e+09	143.254	158.033
Q8IW75	Serpin A12 OS=Homo sapiens OX=9606 GN=SERPINA12 PE=1 SV=1 - [SPA12_HUMAN]	0	0
P18206	Vinculin OS=Homo sapiens OX=9606 GN=VCL PE=1 SV=4 - [VINC_HUMAN]	1.12804e+07	6.23386e+06	1.67089	1.66361
F8VWV4	60S acidic ribosomal protein P0 (Fragment) OS=Homo sapiens OX=9606 GN=RPLP0 PE=1 SV=1 - [F8VWV4_HUMAN]	0	0
P13639	Elongation factor 2 OS=Homo sapiens OX=9606 GN=EEF2 PE=1 SV=4 - [EF2_HUMAN]	0	0
D6RBX1	Centrosomal protein of 44 kDa (Fragment) OS=Homo sapiens OX=9606 GN=CEP44 PE=1 SV=1 - [D6RBX1_HUMAN]	3.91479e+07	0	0
P0DMV9	Heat shock 70 kDa protein 1B OS=Homo sapiens OX=9606 GN=HSPA1B PE=1 SV=1 - [HS71B_HUMAN]	1.09619e+07	1.31156e+07	1.87043	2.28133
P21757	Macrophage scavenger receptor types I and II OS=Homo sapiens OX=9606 GN=MSR1 PE=1 SV=1 - [MSRE_HUMAN]	0	0
J9JIH8	tRNA-splicing endonuclease subunit Sen54 (Fragment) OS=Homo sapiens OX=9606 GN=TSEN54 PE=1 SV=1 - [J9JIH8_HUMAN]	0	0	0
H3BUR1	Protein 4.2 (Fragment) OS=Homo sapiens OX=9606 GN=EPB42 PE=1 SV=1 - [H3BUR1_HUMAN]	0	0
Q8WVH6	Myoglobin OS=Homo sapiens OX=9606 GN=MB PE=1 SV=1 - [Q8WVH6_HUMAN]	8453023	0	0
A0A087WW42	DNA polymerase epsilon catalytic subunit (Fragment) OS=Homo sapiens OX=9606 GN=POLE PE=1 SV=1 - [A0A087WW42_HUMAN]	72343494	0	0
A0A0C4DH43	Immunoglobulin heavy variable 2-70D OS=Homo sapiens OX=9606 GN=IGHV2-70D PE=3 SV=1 - [HV70D_HUMAN]	0	0
A9UJN9	PDGF-2 (Fragment) OS=Homo sapiens OX=9606 GN=PDGFB PE=1 SV=1 - [A9UJN9_HUMAN]	0	8.19832e+06		1.67658
P62166	Neuronal calcium sensor 1 OS=Homo sapiens OX=9606 GN=NCS1 PE=1 SV=2 - [NCS1_HUMAN]	0	0
Q16610	Extracellular matrix protein 1 OS=Homo sapiens OX=9606 GN=ECM1 PE=1 SV=2 - [ECM1_HUMAN]	1.95887e+07	2.25415e+07	2.39013	1.64142
A0A3B3IUC2	Collagen alpha-1(XVII) chain (Fragment) OS=Homo sapiens OX=9606 GN=COL17A1 PE=1 SV=1 - [A0A3B3IUC2_HUMAN]	0	0
Q2M2I5	Keratin, type I cytoskeletal 24 OS=Homo sapiens OX=9606 GN=KRT24 PE=1 SV=1 - [K1C24_HUMAN]	4.03406e+09	3.42447e+09	124.705	147.748
H0YD55	Chromosome 11 open reading frame 80 (Fragment) OS=Homo sapiens OX=9606 GN=C11orf80 PE=1 SV=1 - [H0YD55_HUMAN]	4.78648e+07	0	2.1041
P35625	Metalloproteinase inhibitor 3 OS=Homo sapiens OX=9606 GN=TIMP3 PE=1 SV=2 - [TIMP3_HUMAN]	0	0
H7C2A0	Glycerol kinase (Fragment) OS=Homo sapiens OX=9606 GN=GK PE=1 SV=8 - [H7C2A0_HUMAN]	62436771	291861862	4.16044	1.85656
I3L4G3	Kinetochore protein NDC80 homolog (Fragment) OS=Homo sapiens OX=9606 GN=NDC80 PE=1 SV=1 - [I3L4G3_HUMAN]	1.68173e+07	0	0
Q6ZSL4	Secreted frizzled-related protein 1 OS=Homo sapiens OX=9606 GN=SFRP1 PE=1 SV=1 - [Q6ZSL4_HUMAN]	0	0
P0CG39	POTE ankyrin domain family member J OS=Homo sapiens OX=9606 GN=POTEJ PE=3 SV=1 - [POTEJ_HUMAN]	8.36097e+08	1.96334e+08	68.274	35.0719
Q86VP1	Tax1-binding protein 1 OS=Homo sapiens OX=9606 GN=TAX1BP1 PE=1 SV=2 - [TAXB1_HUMAN]	1.97146e+07	0	0
A0A087WTG3	Cullin-3 OS=Homo sapiens OX=9606 GN=CUL3 PE=1 SV=1 - [A0A087WTG3_HUMAN]	0	0
M0R017	Zinc finger protein 350 (Fragment) OS=Homo sapiens OX=9606 GN=ZNF350 PE=1 SV=1 - [M0R017_HUMAN]	0	0
Q06481	Amyloid-like protein 2 OS=Homo sapiens OX=9606 GN=APLP2 PE=1 SV=2 - [APLP2_HUMAN]	0	0
Q6UWU4	Bombesin receptor-activated protein C6orf89 OS=Homo sapiens OX=9606 GN=C6orf89 PE=1 SV=1 - [CF089_HUMAN]	0	0
H7C0Q6	E3 ubiquitin-protein ligase TRIM4 (Fragment) OS=Homo sapiens OX=9606 GN=TRIM4 PE=1 SV=1 - [H7C0Q6_HUMAN]	0	0
C9JME7	Zinc finger protein 382 OS=Homo sapiens OX=9606 GN=ZNF382 PE=1 SV=1 - [C9JME7_HUMAN]	0	0
P04275	von Willebrand factor OS=Homo sapiens OX=9606 GN=VWF PE=1 SV=4 - [VWF_HUMAN]	3.70898e+07	2.18549e+07	7.92562	6.57912
P42357	Histidine ammonia-lyase OS=Homo sapiens OX=9606 GN=HAL PE=1 SV=1 - [HUTH_HUMAN]	0	0
B7Z4L4	Dolichyl-diphosphooligosaccharide--protein glycosyltransferase subunit 1 OS=Homo sapiens OX=9606 GN=RPN1 PE=1 SV=1 - [B7Z4L4_HUMAN]	0	0
H0Y9Q1	Cytosol aminopeptidase (Fragment) OS=Homo sapiens OX=9606 GN=LAP3 PE=1 SV=8 - [H0Y9Q1_HUMAN]	0	0
Q5HYW3	Retrotransposon Gag-like protein 5 OS=Homo sapiens OX=9606 GN=RTL5 PE=2 SV=1 - [RTL5_HUMAN]	0	0
Q96BH1	E3 ubiquitin-protein ligase RNF25 OS=Homo sapiens OX=9606 GN=RNF25 PE=1 SV=1 - [RNF25_HUMAN]	0	0	0
A0A3B3IS65	Lethal(3)malignant brain tumor-like protein 1 OS=Homo sapiens OX=9606 GN=L3MBTL1 PE=4 SV=1 - [A0A3B3IS65_HUMAN]	0	0
O00391	Sulfhydryl oxidase 1 OS=Homo sapiens OX=9606 GN=QSOX1 PE=1 SV=3 - [QSOX1_HUMAN]	0	3.96013e+06		1.91219
A0A2R8YDK2	Transmembrane channel-like protein OS=Homo sapiens OX=9606 GN=TMC1 PE=3 SV=1 - [A0A2R8YDK2_HUMAN]	0	0
Q8TDL5	BPI fold-containing family B member 1 OS=Homo sapiens OX=9606 GN=BPIFB1 PE=1 SV=1 - [BPIB1_HUMAN]	0	0
K7EMN8	NACHT, LRR and PYD domains-containing protein 11 OS=Homo sapiens OX=9606 GN=NLRP11 PE=1 SV=1 - [K7EMN8_HUMAN]	0	0
Q96SA4	Serine incorporator 2 OS=Homo sapiens OX=9606 GN=SERINC2 PE=2 SV=3 - [SERC2_HUMAN]	0	0
H7C2L2	ABPP (Fragment) OS=Homo sapiens OX=9606 GN=APP PE=1 SV=1 - [H7C2L2_HUMAN]	0	0
P03951	Coagulation factor XI OS=Homo sapiens OX=9606 GN=F11 PE=1 SV=1 - [FA11_HUMAN]	9.80508e+06	0	0
S4R386	Mucolipin-3 OS=Homo sapiens OX=9606 GN=MCOLN3 PE=1 SV=1 - [S4R386_HUMAN]	5.0615e+08	0	2.20839
H0Y512	Adipocyte plasma membrane-associated protein (Fragment) OS=Homo sapiens OX=9606 GN=APMAP PE=1 SV=1 - [H0Y512_HUMAN]	2.30839e+07	0	0
P04090	Prorelaxin H2 OS=Homo sapiens OX=9606 GN=RLN2 PE=1 SV=1 - [REL2_HUMAN]	2.46412e+07	0	0
P60174	Triosephosphate isomerase OS=Homo sapiens OX=9606 GN=TPI1 PE=1 SV=4 - [TPIS_HUMAN]	0	3.97776e+06		0
P55347	Homeobox protein PKNOX1 OS=Homo sapiens OX=9606 GN=PKNOX1 PE=1 SV=3 - [PKNX1_HUMAN]	0	0
G3V126	V-type proton ATPase subunit H OS=Homo sapiens OX=9606 GN=ATP6V1H PE=1 SV=1 - [G3V126_HUMAN]	0	0	0
C9JBA4	Lysozyme g-like protein 2 (Fragment) OS=Homo sapiens OX=9606 GN=LYG2 PE=1 SV=1 - [C9JBA4_HUMAN]	0	0
G3V3R6	Galectin OS=Homo sapiens OX=9606 GN=LGALS3 PE=1 SV=1 - [G3V3R6_HUMAN]	0	6.5812e+06		2.23642
P25788	Proteasome subunit alpha type-3 OS=Homo sapiens OX=9606 GN=PSMA3 PE=1 SV=2 - [PSA3_HUMAN]	0	0
H3BVI7	Cadherin-1 OS=Homo sapiens OX=9606 GN=CDH1 PE=1 SV=1 - [H3BVI7_HUMAN]	1.2392e+08	1.71879e+08	13.5487	12.6412
P00740	Coagulation factor IX OS=Homo sapiens OX=9606 GN=F9 PE=1 SV=2 - [FA9_HUMAN]	2.42109e+07	3.18996e+07	2.21667	1.6631
Q8N4G4	Carbonate dehydratase VI OS=Homo sapiens OX=9606 GN=CA6 PE=1 SV=1 - [Q8N4G4_HUMAN]	0	0
P11169	Solute carrier family 2, facilitated glucose transporter member 3 OS=Homo sapiens OX=9606 GN=SLC2A3 PE=1 SV=1 - [GTR3_HUMAN]	1.25686e+07	0	0
I3L293	CREB-binding protein (Fragment) OS=Homo sapiens OX=9606 GN=CREBBP PE=4 SV=1 - [I3L293_HUMAN]	0	0
H0YF91	Hydrocephalus-inducing protein homolog (Fragment) OS=Homo sapiens OX=9606 GN=HYDIN PE=1 SV=1 - [H0YF91_HUMAN]	1583614496	4.29347e+07	20.9654	0
A6NFI3	Zinc finger protein 316 OS=Homo sapiens OX=9606 GN=ZNF316 PE=1 SV=1 - [ZN316_HUMAN]	0	0
Q96PP9	Guanylate-binding protein 4 OS=Homo sapiens OX=9606 GN=GBP4 PE=2 SV=2 - [GBP4_HUMAN]	0	0	0
E7ERT8	Homeobox protein Hox-A1 OS=Homo sapiens OX=9606 GN=HOXA1 PE=1 SV=1 - [E7ERT8_HUMAN]	0	0
Q14166	Tubulin--tyrosine ligase-like protein 12 OS=Homo sapiens OX=9606 GN=TTLL12 PE=1 SV=2 - [TTL12_HUMAN]	0	0
Q8TF66	Leucine-rich repeat-containing protein 15 OS=Homo sapiens OX=9606 GN=LRRC15 PE=2 SV=2 - [LRC15_HUMAN]	0	18559328		0
A0A0C4DGI9	Bromodomain adjacent to zinc finger domain protein 2A (Fragment) OS=Homo sapiens OX=9606 GN=BAZ2A PE=1 SV=1 - [A0A0C4DGI9_HUMAN]	0	0
Q13790	Apolipoprotein F OS=Homo sapiens OX=9606 GN=APOF PE=1 SV=2 - [APOF_HUMAN]	0	0
E9PKY5	Peptidyl-prolyl cis-trans isomerase (Fragment) OS=Homo sapiens OX=9606 GN=PPIE PE=1 SV=1 - [E9PKY5_HUMAN]	0	0
H0YDE6	DENN domain-containing protein 5A (Fragment) OS=Homo sapiens OX=9606 GN=DENND5A PE=1 SV=1 - [H0YDE6_HUMAN]	5.61777e+07	0	0
P17900	Ganglioside GM2 activator OS=Homo sapiens OX=9606 GN=GM2A PE=1 SV=4 - [SAP3_HUMAN]	0	0
P08238	Heat shock protein HSP 90-beta OS=Homo sapiens OX=9606 GN=HSP90AB1 PE=1 SV=4 - [HS90B_HUMAN]	0	0
Q96P53	WD repeat and FYVE domain-containing protein 2 OS=Homo sapiens OX=9606 GN=WDFY2 PE=1 SV=2 - [WDFY2_HUMAN]	0	3.08847e+08		0
A0A1B0GV06	Acid ceramidase (Fragment) OS=Homo sapiens OX=9606 GN=ASAH1 PE=1 SV=1 - [A0A1B0GV06_HUMAN]	0	0
H0YN23	Teashirt homolog 1 (Fragment) OS=Homo sapiens OX=9606 GN=TSHZ1 PE=1 SV=9 - [H0YN23_HUMAN]	0	0
P00488	Coagulation factor XIII A chain OS=Homo sapiens OX=9606 GN=F13A1 PE=1 SV=4 - [F13A_HUMAN]	1.88808e+07	7.43048e+06	1.97917	2.31535
B4DT68	Myotilin OS=Homo sapiens OX=9606 GN=MYOT PE=1 SV=1 - [B4DT68_HUMAN]	1.46879e+07	0	2.00897
M0QXX2	Kallikrein-5 (Fragment) OS=Homo sapiens OX=9606 GN=KLK5 PE=1 SV=2 - [M0QXX2_HUMAN]	0	1.81688e+06		0
F8W079	ATP synthase subunit beta, mitochondrial (Fragment) OS=Homo sapiens OX=9606 GN=ATP5F1B PE=1 SV=1 - [F8W079_HUMAN]	9.25443e+06	0	0
I3L404	40S ribosomal protein S2 (Fragment) OS=Homo sapiens OX=9606 GN=RPS2 PE=1 SV=1 - [I3L404_HUMAN]	0	1.55469e+07		0
A0A087X186	Zinc finger protein 658 (Fragment) OS=Homo sapiens OX=9606 GN=ZNF658 PE=1 SV=6 - [A0A087X186_HUMAN]	0	5.48975e+06		0
A0A3B3IS85	Serine/threonine-protein kinase 32A OS=Homo sapiens OX=9606 GN=STK32A PE=3 SV=1 - [A0A3B3IS85_HUMAN]	0	4.49733e+06		0
A0A1X7SBT5	Transcription factor IIIA OS=Homo sapiens OX=9606 GN=GTF3A PE=1 SV=1 - [A0A1X7SBT5_HUMAN]	0	0
Q99445	Glycosyl-phosphatidylinositol-anchored molecule-like protein OS=Homo sapiens OX=9606 GN=GML PE=2 SV=1 - [GML_HUMAN]	0	0
H3BSE1	TBC1 domain family member 10B (Fragment) OS=Homo sapiens OX=9606 GN=TBC1D10B PE=1 SV=1 - [H3BSE1_HUMAN]	6.35275e+08	0	1.65884
Q9NPC6	Myozenin-2 OS=Homo sapiens OX=9606 GN=MYOZ2 PE=1 SV=1 - [MYOZ2_HUMAN]	1.14054e+07	0	1.73276
G5E9W6	Coiled-coil domain-containing protein 183 OS=Homo sapiens OX=9606 GN=CCDC183 PE=1 SV=1 - [G5E9W6_HUMAN]	0	7.80443e+07		0
F8VVM2	Phosphate carrier protein, mitochondrial OS=Homo sapiens OX=9606 GN=SLC25A3 PE=1 SV=1 - [F8VVM2_HUMAN]	8.7113e+06	0	0
A0A087X044	Arf-GAP with GTPase, ANK repeat and PH domain-containing protein 1 OS=Homo sapiens OX=9606 GN=AGAP1 PE=1 SV=1 - [A0A087X044_HUMAN]	4.30597e+07	0	0
P62906	60S ribosomal protein L10a OS=Homo sapiens OX=9606 GN=RPL10A PE=1 SV=2 - [RL10A_HUMAN]	0	0
Q96AQ8	Mitochondrial calcium uniporter regulator 1 OS=Homo sapiens OX=9606 GN=MCUR1 PE=1 SV=1 - [MCUR1_HUMAN]	1.05809e+08	0	2.04765
Q6E0U4	Dermokine OS=Homo sapiens OX=9606 GN=DMKN PE=1 SV=3 - [DMKN_HUMAN]	0	0
H0YHB1	Arf-GAP with GTPase, ANK repeat and PH domain-containing protein 2 (Fragment) OS=Homo sapiens OX=9606 GN=AGAP2 PE=1 SV=1 - [H0YHB1_HUMAN]	0	0
P19827	Inter-alpha-trypsin inhibitor heavy chain H1 OS=Homo sapiens OX=9606 GN=ITIH1 PE=1 SV=3 - [ITIH1_HUMAN]	0	0
C9JKD9	ATP-binding cassette sub-family G member 1 (Fragment) OS=Homo sapiens OX=9606 GN=ABCG1 PE=1 SV=1 - [C9JKD9_HUMAN]	0	0	0
A8MXY4	Zinc finger protein 99 OS=Homo sapiens OX=9606 GN=ZNF99 PE=2 SV=3 - [ZNF99_HUMAN]	0	0
A0A0U1RRL2	Protein unc-13 homolog B OS=Homo sapiens OX=9606 GN=UNC13B PE=1 SV=1 - [A0A0U1RRL2_HUMAN]	0	0
O75343	Guanylate cyclase soluble subunit beta-2 OS=Homo sapiens OX=9606 GN=GUCY1B2 PE=5 SV=2 - [GCYB2_HUMAN]	0	0		0
P14649	Myosin light chain 6B OS=Homo sapiens OX=9606 GN=MYL6B PE=1 SV=1 - [MYL6B_HUMAN]	5.95919e+07	0	3.8101
P24593	Insulin-like growth factor-binding protein 5 OS=Homo sapiens OX=9606 GN=IGFBP5 PE=1 SV=1 - [IBP5_HUMAN]	0	0
D6RD66	WD repeat-containing protein 1 (Fragment) OS=Homo sapiens OX=9606 GN=WDR1 PE=1 SV=1 - [D6RD66_HUMAN]	3.44692e+06	0	1.67965
Q9UBX0	Homeobox expressed in ES cells 1 OS=Homo sapiens OX=9606 GN=HESX1 PE=1 SV=1 - [HESX1_HUMAN]	0	0
C9JGI8	MAGUK p55 subfamily member 6 (Fragment) OS=Homo sapiens OX=9606 GN=MPP6 PE=1 SV=1 - [C9JGI8_HUMAN]	2.03803e+08	2.55985e+07	7.50455	0
A0A182DWH7	Selenoprotein P (Fragment) OS=Homo sapiens OX=9606 GN=SELENOP PE=1 SV=1 - [A0A182DWH7_HUMAN]	0	0
F5GXC5	T-cell immunomodulatory protein OS=Homo sapiens OX=9606 GN=ITFG1 PE=1 SV=1 - [F5GXC5_HUMAN]	0	0
K7EMM5	Kynurenine formamidase (Fragment) OS=Homo sapiens OX=9606 GN=AFMID PE=1 SV=1 - [K7EMM5_HUMAN]	0	0
Q5T750	Skin-specific protein 32 OS=Homo sapiens OX=9606 GN=XP32 PE=1 SV=1 - [XP32_HUMAN]	6.81599e+06	0	0
H0YJS4	Eukaryotic translation initiation factor 2 subunit 1 (Fragment) OS=Homo sapiens OX=9606 GN=EIF2S1 PE=1 SV=1 - [H0YJS4_HUMAN]	0	0
K7EQR3	Protein KIAA0100 (Fragment) OS=Homo sapiens OX=9606 GN=KIAA0100 PE=1 SV=1 - [K7EQR3_HUMAN]	0	0
Q8IVL5	Prolyl 3-hydroxylase 2 OS=Homo sapiens OX=9606 GN=P3H2 PE=1 SV=1 - [P3H2_HUMAN]	0	0
Q92626	Peroxidasin homolog OS=Homo sapiens OX=9606 GN=PXDN PE=1 SV=2 - [PXDN_HUMAN]	0	8.2204e+06		1.87432
A0A0C4DGZ8	Glycoprotein Ib (Platelet), alpha polypeptide OS=Homo sapiens OX=9606 GN=GP1BA PE=1 SV=1 - [A0A0C4DGZ8_HUMAN]	0	8.94757e+06		1.97581
G3V1V7	Myosin binding protein C, slow type, isoform CRA_e OS=Homo sapiens OX=9606 GN=MYBPC1 PE=1 SV=1 - [G3V1V7_HUMAN]	4.46139e+07	0	9.07583
E9PFH4	Transportin-3 OS=Homo sapiens OX=9606 GN=TNPO3 PE=1 SV=1 - [E9PFH4_HUMAN]	0	0
P07093	Glia-derived nexin OS=Homo sapiens OX=9606 GN=SERPINE2 PE=1 SV=1 - [GDN_HUMAN]	0	0
A0A5K1VW56	ATPase family AAA domain-containing protein 3B OS=Homo sapiens OX=9606 GN=ATAD3B PE=1 SV=1 - [A0A5K1VW56_HUMAN]	0	0
Q14315	Filamin-C OS=Homo sapiens OX=9606 GN=FLNC PE=1 SV=3 - [FLNC_HUMAN]	2.07131e+07	0	8.70189
O75636	Ficolin-3 OS=Homo sapiens OX=9606 GN=FCN3 PE=1 SV=2 - [FCN3_HUMAN]	0	0
H7C3J0	All-trans-retinol 13,14-reductase (Fragment) OS=Homo sapiens OX=9606 GN=RETSAT PE=1 SV=1 - [H7C3J0_HUMAN]	0	1831646223		0
A0A0A0MSG9	SUN domain-containing protein 3 OS=Homo sapiens OX=9606 GN=SUN3 PE=1 SV=1 - [A0A0A0MSG9_HUMAN]	1.33357e+08	7.28395e+06	8.86206	2.10985
Q96FZ7	Charged multivesicular body protein 6 OS=Homo sapiens OX=9606 GN=CHMP6 PE=1 SV=3 - [CHMP6_HUMAN]	1.19295e+08	0	0
Q4AC99	Probable inactive 1-aminocyclopropane-1-carboxylate synthase-like protein 2 OS=Homo sapiens OX=9606 GN=ACCSL PE=2 SV=3 - [1A1L2_HUMAN]	0	6851453		0
X6RM00	ELKS/Rab6-interacting/CAST family member 1 OS=Homo sapiens OX=9606 GN=ERC1 PE=1 SV=1 - [X6RM00_HUMAN]	4.8548e+06	0	0
P10646	Tissue factor pathway inhibitor OS=Homo sapiens OX=9606 GN=TFPI PE=1 SV=1 - [TFPI1_HUMAN]	0	0
H0Y2P5	Kelch-like protein 29 (Fragment) OS=Homo sapiens OX=9606 GN=KLHL29 PE=1 SV=1 - [H0Y2P5_HUMAN]	0	0
E7EN77	Condensin complex subunit 1 (Fragment) OS=Homo sapiens OX=9606 GN=NCAPD2 PE=1 SV=2 - [E7EN77_HUMAN]	0	0	0
H0Y3Z3	Protein disulfide-isomerase (Fragment) OS=Homo sapiens OX=9606 GN=P4HB PE=1 SV=1 - [H0Y3Z3_HUMAN]	0	0
I3L316	Centrosomal protein of 131 kDa (Fragment) OS=Homo sapiens OX=9606 GN=CEP131 PE=1 SV=8 - [I3L316_HUMAN]	0	6.87795e+06		0
H0Y896	Cilia- and flagella-associated protein 44 (Fragment) OS=Homo sapiens OX=9606 GN=CFAP44 PE=1 SV=1 - [H0Y896_HUMAN]	117111347	131610977	1.93195	1.88058
P11217	Glycogen phosphorylase, muscle form OS=Homo sapiens OX=9606 GN=PYGM PE=1 SV=6 - [PYGM_HUMAN]	2.3295e+07	0	5.82493
Q6A163	Keratin, type I cytoskeletal 39 OS=Homo sapiens OX=9606 GN=KRT39 PE=1 SV=2 - [K1C39_HUMAN]	0	4.4546e+07		0
Q08431	Lactadherin OS=Homo sapiens OX=9606 GN=MFGE8 PE=1 SV=3 - [MFGM_HUMAN]	4.01579e+06	0	0
H0YAW0	Transient receptor potential cation channel subfamily A member 1 (Fragment) OS=Homo sapiens OX=9606 GN=TRPA1 PE=1 SV=1 - [H0YAW0_HUMAN]	0	0
H7C5N3	Dynein heavy chain 12, axonemal (Fragment) OS=Homo sapiens OX=9606 GN=DNAH12 PE=1 SV=2 - [H7C5N3_HUMAN]	5.05604e+06	0	0
P23526	Adenosylhomocysteinase OS=Homo sapiens OX=9606 GN=AHCY PE=1 SV=4 - [SAHH_HUMAN]	0	0
A0A286YFE0	Putative coiled-coil domain-containing protein 196 OS=Homo sapiens OX=9606 GN=CCDC196 PE=1 SV=1 - [A0A286YFE0_HUMAN]	0	0
P05141	ADP/ATP translocase 2 OS=Homo sapiens OX=9606 GN=SLC25A5 PE=1 SV=7 - [ADT2_HUMAN]	0	0	1.8758
P0DPA2	V-set and immunoglobulin domain-containing protein 8 OS=Homo sapiens OX=9606 GN=VSIG8 PE=2 SV=1 - [VSIG8_HUMAN]	0	0
A0A499FJL1	Post-proline cleaving enzyme OS=Homo sapiens OX=9606 GN=PREP PE=1 SV=1 - [A0A499FJL1_HUMAN]	0	0
A0A0B4J1R6	Transketolase OS=Homo sapiens OX=9606 GN=TKT PE=1 SV=1 - [A0A0B4J1R6_HUMAN]	0	0
H3BS09	Deubiquitinating enzyme CYLD OS=Homo sapiens OX=9606 GN=CYLD PE=1 SV=1 - [H3BS09_HUMAN]	0	0
A0A6E1W127	Myosin-7B OS=Homo sapiens OX=9606 GN=MYH7B PE=1 SV=1 - [A0A6E1W127_HUMAN]	4.11627e+08	0	43.5144
P23490	Loricrin OS=Homo sapiens OX=9606 GN=LORICRIN PE=1 SV=2 - [LORI_HUMAN]	7.82305e+06	0	0
O95479	GDH/6PGL endoplasmic bifunctional protein OS=Homo sapiens OX=9606 GN=H6PD PE=1 SV=2 - [G6PE_HUMAN]	0	0
B4DXW1	Actin-related protein 3 OS=Homo sapiens OX=9606 GN=ACTR3 PE=1 SV=1 - [B4DXW1_HUMAN]	2.69416e+06	5.76371e+06	1.9345	2.26556
Q9H7T0	Cation channel sperm-associated protein subunit beta OS=Homo sapiens OX=9606 GN=CATSPERB PE=2 SV=2 - [CTSRB_HUMAN]	577618866	49865038	0	0
A0A6Q8PFG9	Histidine--tRNA ligase, cytoplasmic OS=Homo sapiens OX=9606 GN=HARS1 PE=4 SV=1 - [A0A6Q8PFG9_HUMAN]	2012934788	0	4.93081
Q2YD98	UV-stimulated scaffold protein A OS=Homo sapiens OX=9606 GN=UVSSA PE=1 SV=2 - [UVSSA_HUMAN]	0	0
E2QRB9	Thioredoxin-disulfide reductase OS=Homo sapiens OX=9606 GN=TXNRD1 PE=1 SV=2 - [E2QRB9_HUMAN]	0	0
Q86WK7	Amphoterin-induced protein 3 OS=Homo sapiens OX=9606 GN=AMIGO3 PE=2 SV=1 - [AMGO3_HUMAN]	6358457	0	0
Q9HC52	Chromobox protein homolog 8 OS=Homo sapiens OX=9606 GN=CBX8 PE=1 SV=3 - [CBX8_HUMAN]	6.91851e+06	0	0
Q13156	Replication protein A 30 kDa subunit OS=Homo sapiens OX=9606 GN=RPA4 PE=1 SV=2 - [RFA4_HUMAN]	498872848	204956604	9.80806	4.40819
P26641	Elongation factor 1-gamma OS=Homo sapiens OX=9606 GN=EEF1G PE=1 SV=3 - [EF1G_HUMAN]	0	0
P49863	Granzyme K OS=Homo sapiens OX=9606 GN=GZMK PE=1 SV=1 - [GRAK_HUMAN]	434169628	0	1.31781
H0YA69	Matrix metalloproteinase-23 (Fragment) OS=Homo sapiens OX=9606 GN=MMP23B PE=1 SV=1 - [H0YA69_HUMAN]	0	3.07509e+07		0
J3KRM0	Zona pellucida-binding protein 2 OS=Homo sapiens OX=9606 GN=ZPBP2 PE=1 SV=1 - [J3KRM0_HUMAN]	1.45166e+07	0	0
A0A0A0MR50	Cullin-4A OS=Homo sapiens OX=9606 GN=CUL4A PE=1 SV=1 - [A0A0A0MR50_HUMAN]	0	0
P11277	Spectrin beta chain, erythrocytic OS=Homo sapiens OX=9606 GN=SPTB PE=1 SV=5 - [SPTB1_HUMAN]	0	0
P12524	Protein L-Myc OS=Homo sapiens OX=9606 GN=MYCL PE=1 SV=2 - [MYCL_HUMAN]	2.37385e+08	0	14.832
Q6P4A8	Phospholipase B-like 1 OS=Homo sapiens OX=9606 GN=PLBD1 PE=1 SV=2 - [PLBL1_HUMAN]	0	0
H9KV48	Plasma protease C1 inhibitor OS=Homo sapiens OX=9606 GN=SERPING1 PE=1 SV=1 - [H9KV48_HUMAN]	0	0
P07996	Thrombospondin-1 OS=Homo sapiens OX=9606 GN=THBS1 PE=1 SV=2 - [TSP1_HUMAN]	0	0
Q09666	Neuroblast differentiation-associated protein AHNAK OS=Homo sapiens OX=9606 GN=AHNAK PE=1 SV=2 - [AHNK_HUMAN]	0	0
Q96LJ8	UBX domain-containing protein 10 OS=Homo sapiens OX=9606 GN=UBXN10 PE=1 SV=1 - [UBX10_HUMAN]	0	0
Q8WZA1	Protein O-linked-mannose beta-1,2-N-acetylglucosaminyltransferase 1 OS=Homo sapiens OX=9606 GN=POMGNT1 PE=1 SV=2 - [PMGT1_HUMAN]	0	0		0
O95810	Caveolae-associated protein 2 OS=Homo sapiens OX=9606 GN=CAVIN2 PE=1 SV=3 - [CAVN2_HUMAN]	0	7.76231e+06		1.68073
E7EMC6	Annexin OS=Homo sapiens OX=9606 GN=ANXA6 PE=1 SV=1 - [E7EMC6_HUMAN]	0	0
A0A0A6YYJ0	Protein MSANTD3-TMEFF1 OS=Homo sapiens OX=9606 GN=MSANTD3-TMEFF1 PE=4 SV=1 - [A0A0A6YYJ0_HUMAN]	1.47388e+07	0	0
E7ETK3	Metabotropic glutamate receptor 8 (Fragment) OS=Homo sapiens OX=9606 GN=GRM8 PE=1 SV=8 - [E7ETK3_HUMAN]	0	0
A0A0G2JNQ3	Heterogeneous nuclear ribonucleoprotein C-like 2 OS=Homo sapiens OX=9606 GN=HNRNPCL2 PE=3 SV=1 - [A0A0G2JNQ3_HUMAN]	0	0
Q8N4Y2	EF-hand calcium-binding domain-containing protein 4A OS=Homo sapiens OX=9606 GN=CRACR2B PE=1 SV=3 - [EFC4A_HUMAN]	12157102	0	0
Q6DJT9	Zinc finger protein PLAG1 OS=Homo sapiens OX=9606 GN=PLAG1 PE=1 SV=1 - [PLAG1_HUMAN]	0	0
Q99985	Semaphorin-3C OS=Homo sapiens OX=9606 GN=SEMA3C PE=2 SV=2 - [SEM3C_HUMAN]	0	0
Q96RS0	Trimethylguanosine synthase OS=Homo sapiens OX=9606 GN=TGS1 PE=1 SV=3 - [TGS1_HUMAN]	0	0
F8VYN8	Centrosomal protein of 83 kDa OS=Homo sapiens OX=9606 GN=CEP83 PE=1 SV=1 - [F8VYN8_HUMAN]	7.91875e+08	0	0
E9PBC5	Plasma kallikrein OS=Homo sapiens OX=9606 GN=KLKB1 PE=1 SV=2 - [E9PBC5_HUMAN]	0	0
P05120	Plasminogen activator inhibitor 2 OS=Homo sapiens OX=9606 GN=SERPINB2 PE=1 SV=2 - [PAI2_HUMAN]	1.94515e+06	0	0
Q9P1Q0	Vacuolar protein sorting-associated protein 54 OS=Homo sapiens OX=9606 GN=VPS54 PE=1 SV=2 - [VPS54_HUMAN]	0	0	0
Q9BZR8	Apoptosis facilitator Bcl-2-like protein 14 OS=Homo sapiens OX=9606 GN=BCL2L14 PE=1 SV=1 - [B2L14_HUMAN]	0	0	0
A0A087WWQ5	Arrestin-C OS=Homo sapiens OX=9606 GN=ARR3 PE=1 SV=1 - [A0A087WWQ5_HUMAN]	297115787	0	0
Q93034	Cullin-5 OS=Homo sapiens OX=9606 GN=CUL5 PE=1 SV=4 - [CUL5_HUMAN]	0	0
F5H6T1	Actin-related protein 2 OS=Homo sapiens OX=9606 GN=ACTR2 PE=1 SV=2 - [F5H6T1_HUMAN]	0	0
A0A5F9ZHG7	Rap guanine nucleotide exchange factor 6 OS=Homo sapiens OX=9606 GN=RAPGEF6 PE=4 SV=1 - [A0A5F9ZHG7_HUMAN]	0	0
A0A1B0GTF2	Ryanodine receptor 3 (Fragment) OS=Homo sapiens OX=9606 GN=RYR3 PE=1 SV=1 - [A0A1B0GTF2_HUMAN]	0	0
Q8WVV4	Protein POF1B OS=Homo sapiens OX=9606 GN=POF1B PE=1 SV=3 - [POF1B_HUMAN]	0	7741645		0
Q8NFU5	Inositol polyphosphate multikinase OS=Homo sapiens OX=9606 GN=IPMK PE=1 SV=1 - [IPMK_HUMAN]	0	0
Q7Z5M8	Protein ABHD12B OS=Homo sapiens OX=9606 GN=ABHD12B PE=2 SV=1 - [AB12B_HUMAN]	2.84776e+07	1.34523e+07	2.19611	4.30044
C9JF13	Eukaryotic translation initiation factor 4 gamma 1 (Fragment) OS=Homo sapiens OX=9606 GN=EIF4G1 PE=1 SV=1 - [C9JF13_HUMAN]	0	0
B4DUR8	T-complex protein 1 subunit gamma OS=Homo sapiens OX=9606 GN=CCT3 PE=1 SV=1 - [B4DUR8_HUMAN]	0	0
O75976	Carboxypeptidase D OS=Homo sapiens OX=9606 GN=CPD PE=1 SV=2 - [CBPD_HUMAN]	0	0
Q03181	Peroxisome proliferator-activated receptor delta OS=Homo sapiens OX=9606 GN=PPARD PE=1 SV=1 - [PPARD_HUMAN]	0	2.14e+06		1.68791
Q15049	Membrane protein MLC1 OS=Homo sapiens OX=9606 GN=MLC1 PE=1 SV=5 - [MLC1_HUMAN]	0	0
P10809	60 kDa heat shock protein, mitochondrial OS=Homo sapiens OX=9606 GN=HSPD1 PE=1 SV=2 - [CH60_HUMAN]	0	0
Q14956	Transmembrane glycoprotein NMB OS=Homo sapiens OX=9606 GN=GPNMB PE=1 SV=2 - [GPNMB_HUMAN]	0	0
Q59EK9	RUN domain-containing protein 3A OS=Homo sapiens OX=9606 GN=RUNDC3A PE=1 SV=2 - [RUN3A_HUMAN]	4.23776e+06	0	0
H0YA13	Histone-lysine N-methyltransferase PRDM16 (Fragment) OS=Homo sapiens OX=9606 GN=PRDM16 PE=1 SV=1 - [H0YA13_HUMAN]	0	0
Q7Z6R9	Transcription factor AP-2-delta OS=Homo sapiens OX=9606 GN=TFAP2D PE=1 SV=1 - [AP2D_HUMAN]	0	7.34171e+06		2.0644
P49411	Elongation factor Tu, mitochondrial OS=Homo sapiens OX=9606 GN=TUFM PE=1 SV=2 - [EFTU_HUMAN]	0	0
Q8ND61	Uncharacterized protein C3orf20 OS=Homo sapiens OX=9606 GN=C3orf20 PE=2 SV=2 - [CC020_HUMAN]	272981199	0	2.38793
Q13207	T-box transcription factor TBX2 OS=Homo sapiens OX=9606 GN=TBX2 PE=1 SV=3 - [TBX2_HUMAN]	2.412e+07	0	0
E7ES00	Axin-2 OS=Homo sapiens OX=9606 GN=AXIN2 PE=1 SV=2 - [E7ES00_HUMAN]	0	0
H0YJJ2	ATP-dependent RNA helicase TDRD9 (Fragment) OS=Homo sapiens OX=9606 GN=TDRD9 PE=1 SV=1 - [H0YJJ2_HUMAN]	0	0
S4R303	Sorbin and SH3 domain-containing protein 1 (Fragment) OS=Homo sapiens OX=9606 GN=SORBS1 PE=1 SV=2 - [S4R303_HUMAN]	175494948	0	0
F5H7T0	Non-specific serine/threonine protein kinase OS=Homo sapiens OX=9606 GN=RPS6KC1 PE=1 SV=1 - [F5H7T0_HUMAN]	135453110	0	0
A0A087WYX6	Disrupted in schizophrenia 1 protein OS=Homo sapiens OX=9606 GN=DISC1 PE=1 SV=1 - [A0A087WYX6_HUMAN]	0	0
P12931	Proto-oncogene tyrosine-protein kinase Src OS=Homo sapiens OX=9606 GN=SRC PE=1 SV=3 - [SRC_HUMAN]	0	0	0
P09913	Interferon-induced protein with tetratricopeptide repeats 2 OS=Homo sapiens OX=9606 GN=IFIT2 PE=1 SV=1 - [IFIT2_HUMAN]	8.55486e+06	0	0
Q13349	Integrin alpha-D OS=Homo sapiens OX=9606 GN=ITGAD PE=1 SV=2 - [ITAD_HUMAN]	0	0
A6NMB1	Sialic acid-binding Ig-like lectin 16 OS=Homo sapiens OX=9606 GN=SIGLEC16 PE=2 SV=3 - [SIG16_HUMAN]	3.98595e+08	2.09137e+08	6.10599	1.81848
A0A0J9YXQ8	E3 ubiquitin-protein ligase HERC2 (Fragment) OS=Homo sapiens OX=9606 GN=HERC2 PE=1 SV=1 - [A0A0J9YXQ8_HUMAN]	0	0
P51797	Chloride transport protein 6 OS=Homo sapiens OX=9606 GN=CLCN6 PE=1 SV=2 - [CLCN6_HUMAN]	0	0
Q6ZN84	Coiled-coil domain-containing protein 81 OS=Homo sapiens OX=9606 GN=CCDC81 PE=1 SV=2 - [CCD81_HUMAN]	9.83653e+06	0	0
O75339	Cartilage intermediate layer protein 1 OS=Homo sapiens OX=9606 GN=CILP PE=1 SV=4 - [CILP1_HUMAN]	4.08775e+07	0	0
F8WE85	FRAS1-related extracellular matrix protein 1 OS=Homo sapiens OX=9606 GN=FREM1 PE=1 SV=2 - [F8WE85_HUMAN]	0	0	0
H0Y3S1	Dedicator of cytokinesis protein 9 (Fragment) OS=Homo sapiens OX=9606 GN=DOCK9 PE=1 SV=1 - [H0Y3S1_HUMAN]	3.2547e+07	0	0
A0A0B4J293	Uncharacterized protein (Fragment) OS=Homo sapiens OX=9606 PE=4 SV=1 - [A0A0B4J293_HUMAN]	0	0
H9KV31	Neural cell adhesion molecule 2 OS=Homo sapiens OX=9606 GN=NCAM2 PE=1 SV=2 - [H9KV31_HUMAN]	0	0
Q9NQX4	Unconventional myosin-Vc OS=Homo sapiens OX=9606 GN=MYO5C PE=1 SV=2 - [MYO5C_HUMAN]	45639358	0	0
P51160	Cone cGMP-specific 3',5'-cyclic phosphodiesterase subunit alpha' OS=Homo sapiens OX=9606 GN=PDE6C PE=1 SV=2 - [PDE6C_HUMAN]	135286852	0	0
Q8WTR4	Glycerophosphodiester phosphodiesterase domain-containing protein 5 OS=Homo sapiens OX=9606 GN=GDPD5 PE=1 SV=2 - [GDPD5_HUMAN]	3.20286e+07	7.57918e+06	0	0
P08237	ATP-dependent 6-phosphofructokinase, muscle type OS=Homo sapiens OX=9606 GN=PFKM PE=1 SV=2 - [PFKAM_HUMAN]	7.27365e+06	0	2.15635
Q6PL18	ATPase family AAA domain-containing protein 2 OS=Homo sapiens OX=9606 GN=ATAD2 PE=1 SV=1 - [ATAD2_HUMAN]	0	2.12829e+08		0
Q8IY47	Kelch repeat and BTB domain-containing protein 2 OS=Homo sapiens OX=9606 GN=KBTBD2 PE=1 SV=2 - [KBTB2_HUMAN]	114936183	0	0
A0A2R8Y4D5	Myosin-IIIa OS=Homo sapiens OX=9606 GN=MYO3A PE=1 SV=1 - [A0A2R8Y4D5_HUMAN]	6.98057e+07	0	0
Q92796	Disks large homolog 3 OS=Homo sapiens OX=9606 GN=DLG3 PE=1 SV=2 - [DLG3_HUMAN]	6204113	2.49771e+06	0	0
Q96SB3	Neurabin-2 OS=Homo sapiens OX=9606 GN=PPP1R9B PE=1 SV=3 - [NEB2_HUMAN]	65629526	0	1.67947
F6XZD3	Ankyrin repeat domain-containing protein 35 OS=Homo sapiens OX=9606 GN=ANKRD35 PE=1 SV=1 - [F6XZD3_HUMAN]	0	0	0
P20930	Filaggrin OS=Homo sapiens OX=9606 GN=FLG PE=1 SV=3 - [FILA_HUMAN]	0	2875123		1.86864
A0A6Q8PHG6	Endoribonuclease Dicer (Fragment) OS=Homo sapiens OX=9606 GN=DICER1 PE=4 SV=1 - [A0A6Q8PHG6_HUMAN]	0	0
Q86SJ6	Desmoglein-4 OS=Homo sapiens OX=9606 GN=DSG4 PE=1 SV=1 - [DSG4_HUMAN]	0	0
P35579	Myosin-9 OS=Homo sapiens OX=9606 GN=MYH9 PE=1 SV=4 - [MYH9_HUMAN]	0	0
Q68DL7	Uncharacterized protein C18orf63 OS=Homo sapiens OX=9606 GN=C18orf63 PE=2 SV=2 - [CR063_HUMAN]	0	0
Q9P1Z2	Calcium-binding and coiled-coil domain-containing protein 1 OS=Homo sapiens OX=9606 GN=CALCOCO1 PE=1 SV=2 - [CACO1_HUMAN]	32520256	0	2.03888
Q9H2G4	Testis-specific Y-encoded-like protein 2 OS=Homo sapiens OX=9606 GN=TSPYL2 PE=1 SV=1 - [TSYL2_HUMAN]	3.14574e+08	2.62705e+07	8.4232	3.56836
Q8IW93	Rho guanine nucleotide exchange factor 19 OS=Homo sapiens OX=9606 GN=ARHGEF19 PE=1 SV=1 - [ARHGJ_HUMAN]	0	0
Q9GZR1	Sentrin-specific protease 6 OS=Homo sapiens OX=9606 GN=SENP6 PE=1 SV=2 - [SENP6_HUMAN]	0	0		0
B1ALK7	Rho guanine nucleotide exchange factor 7 OS=Homo sapiens OX=9606 GN=ARHGEF7 PE=1 SV=1 - [B1ALK7_HUMAN]	33402088	0	1.97906
Q05BQ5	MBT domain-containing protein 1 OS=Homo sapiens OX=9606 GN=MBTD1 PE=1 SV=2 - [MBTD1_HUMAN]	0	546764724	2.04723	5.83001
A4D1P6	WD repeat-containing protein 91 OS=Homo sapiens OX=9606 GN=WDR91 PE=1 SV=2 - [WDR91_HUMAN]	0	0
F5H837	Retinoblastoma-like protein 2 (Fragment) OS=Homo sapiens OX=9606 GN=RBL2 PE=1 SV=2 - [F5H837_HUMAN]	0	0
A8MX12	Myomesin-1 OS=Homo sapiens OX=9606 GN=MYOM1 PE=1 SV=3 - [A8MX12_HUMAN]	0	0	0
O43895	Xaa-Pro aminopeptidase 2 OS=Homo sapiens OX=9606 GN=XPNPEP2 PE=1 SV=3 - [XPP2_HUMAN]	1.59279e+07	0	0
Q9Y4D8	Probable E3 ubiquitin-protein ligase HECTD4 OS=Homo sapiens OX=9606 GN=HECTD4 PE=1 SV=5 - [HECD4_HUMAN]	0	0
Q14393	Growth arrest-specific protein 6 OS=Homo sapiens OX=9606 GN=GAS6 PE=1 SV=3 - [GAS6_HUMAN]	54523556	0	0
P49915	GMP synthase [glutamine-hydrolyzing] OS=Homo sapiens OX=9606 GN=GMPS PE=1 SV=1 - [GUAA_HUMAN]	0	7.12327e+07		1.67826
H9KV62	Tudor domain-containing protein 1 OS=Homo sapiens OX=9606 GN=TDRD1 PE=1 SV=1 - [H9KV62_HUMAN]	0	0
Q68CQ4	Digestive organ expansion factor homolog OS=Homo sapiens OX=9606 GN=DIEXF PE=1 SV=2 - [DIEXF_HUMAN]	4.47033e+06	0	1.65518
Q92954	Proteoglycan 4 OS=Homo sapiens OX=9606 GN=PRG4 PE=1 SV=3 - [PRG4_HUMAN]	0	0
A0A0C4DFW0	GTPase-activating Rap/Ran-GAP domain-like protein 3 OS=Homo sapiens OX=9606 GN=GARNL3 PE=1 SV=1 - [A0A0C4DFW0_HUMAN]	0	0
E9PE96	Protein piccolo OS=Homo sapiens OX=9606 GN=PCLO PE=1 SV=1 - [E9PE96_HUMAN]	0	1.4191e+07	1.91535	3.91276
A0A5F9ZHX5	DNA helicase (Fragment) OS=Homo sapiens OX=9606 GN=CHD3 PE=1 SV=1 - [A0A5F9ZHX5_HUMAN]	0	0
Q9NYF0	Dapper homolog 1 OS=Homo sapiens OX=9606 GN=DACT1 PE=1 SV=2 - [DACT1_HUMAN]	7.43733e+06	0	1.67973	1.67282
Q9NP73	Putative bifunctional UDP-N-acetylglucosamine transferase and deubiquitinase ALG13 OS=Homo sapiens OX=9606 GN=ALG13 PE=1 SV=2 - [ALG13_HUMAN]	2.01144e+07	0	1.64336
H0Y786	Nebulin (Fragment) OS=Homo sapiens OX=9606 GN=NEB PE=1 SV=1 - [H0Y786_HUMAN]	5.83742e+06	0	1.6635
P56730	Neurotrypsin OS=Homo sapiens OX=9606 GN=PRSS12 PE=2 SV=2 - [NETR_HUMAN]	5.44628e+07	0	0
Q0VF96	Cingulin-like protein 1 OS=Homo sapiens OX=9606 GN=CGNL1 PE=1 SV=2 - [CGNL1_HUMAN]	50000009	0	0
A0A0A0MS76	Zinc finger protein 99 OS=Homo sapiens OX=9606 GN=ZNF99 PE=1 SV=1 - [A0A0A0MS76_HUMAN]	2.77377e+07	0	6.08076
O75923	Dysferlin OS=Homo sapiens OX=9606 GN=DYSF PE=1 SV=1 - [DYSF_HUMAN]	2.55691e+07	5.52867e+07	0	0
Q8WZ42	Titin OS=Homo sapiens OX=9606 GN=TTN PE=1 SV=4 - [TITIN_HUMAN]	1.50602e+07	0	18.5911
F8VY01	FYVE, RhoGEF and PH domain-containing protein 6 OS=Homo sapiens OX=9606 GN=FGD6 PE=1 SV=1 - [F8VY01_HUMAN]	0	0
Q14151	Scaffold attachment factor B2 OS=Homo sapiens OX=9606 GN=SAFB2 PE=1 SV=1 - [SAFB2_HUMAN]	0	0
Q5VYL4	Abnormal spindle-like microcephaly-associated protein OS=Homo sapiens OX=9606 GN=ASPM PE=1 SV=1 - [Q5VYL4_HUMAN]	0	0
Q9BX63	Fanconi anemia group J protein OS=Homo sapiens OX=9606 GN=BRIP1 PE=1 SV=2 - [FANCJ_HUMAN]	0	0
Q5SZK8	FRAS1-related extracellular matrix protein 2 OS=Homo sapiens OX=9606 GN=FREM2 PE=1 SV=2 - [FREM2_HUMAN]	0	0
O43149	Zinc finger ZZ-type and EF-hand domain-containing protein 1 OS=Homo sapiens OX=9606 GN=ZZEF1 PE=1 SV=6 - [ZZEF1_HUMAN]	0	0
Q9UIW2	Plexin-A1 OS=Homo sapiens OX=9606 GN=PLXNA1 PE=1 SV=3 - [PLXA1_HUMAN]	2.022e+08	0	7.1293
Q08378	Golgin subfamily A member 3 OS=Homo sapiens OX=9606 GN=GOLGA3 PE=1 SV=2 - [GOGA3_HUMAN]	1.63342e+08	0	0
A0A494BZW6	Ciliogenesis and planar polarity effector 1 (Fragment) OS=Homo sapiens OX=9606 GN=CPLANE1 PE=1 SV=1 - [A0A494BZW6_HUMAN]	0	0
Q15149	Plectin OS=Homo sapiens OX=9606 GN=PLEC PE=1 SV=3 - [PLEC_HUMAN]	0	2.84291e+08		0
Q8TD57	Dynein heavy chain 3, axonemal OS=Homo sapiens OX=9606 GN=DNAH3 PE=2 SV=1 - [DYH3_HUMAN]	859235389	5.76568e+08	0	0
A0A087WY00	Unconventional myosin-Va OS=Homo sapiens OX=9606 GN=MYO5A PE=1 SV=1 - [A0A087WY00_HUMAN]	0	30738077		0
Q9UFH2	Dynein heavy chain 17, axonemal OS=Homo sapiens OX=9606 GN=DNAH17 PE=1 SV=3 - [DYH17_HUMAN]	192118943	0	2.29117
H0Y7V4	Dynein heavy chain 8, axonemal OS=Homo sapiens OX=9606 GN=DNAH8 PE=1 SV=1 - [H0Y7V4_HUMAN]	0	7.19204e+06		2.30348
Q9NU22	Midasin OS=Homo sapiens OX=9606 GN=MDN1 PE=1 SV=2 - [MDN1_HUMAN]	0	0

## Sheet: score > 5
Accession	Description	23F: Area	8: Area	Score 23F	Score 8
P35527	Keratin, type I cytoskeletal 9 OS=Homo sapiens OX=9606 GN=KRT9 PE=1 SV=3 - [K1C9_HUMAN]	4.5426e+09	4.57127e+09	1433.33	1044.18
P01834	Immunoglobulin kappa constant OS=Homo sapiens OX=9606 GN=IGKC PE=1 SV=2 - [IGKC_HUMAN]	5.64248e+10	3.35756e+10	1002.59	551.66
P01859	Immunoglobulin heavy constant gamma 2 OS=Homo sapiens OX=9606 GN=IGHG2 PE=1 SV=2 - [IGHG2_HUMAN]	5.55773e+10	4.82915e+10	2876.61	1276.92
P0DOY2	Immunoglobulin lambda constant 2 OS=Homo sapiens OX=9606 GN=IGLC2 PE=1 SV=1 - [IGLC2_HUMAN]	3.74223e+09	2.65279e+09	186.431	163.318
P01024	Complement C3 OS=Homo sapiens OX=9606 GN=C3 PE=1 SV=2 - [CO3_HUMAN]	225255225432	3.14852e+10	34606.6	7718.94
P35908	Keratin, type II cytoskeletal 2 epidermal OS=Homo sapiens OX=9606 GN=KRT2 PE=1 SV=2 - [K22E_HUMAN]	6956523615	7.14583e+09	1449.55	1197.09
P02768	Albumin OS=Homo sapiens OX=9606 GN=ALB PE=1 SV=2 - [ALBU_HUMAN]	1.35901e+10	1.06306e+10	915.999	825.389
F5H265	Polyubiquitin-C (Fragment) OS=Homo sapiens OX=9606 GN=UBC PE=1 SV=1 - [F5H265_HUMAN]	9.24854e+07	4.56344e+07	13.2997	7.4226
P02649	Apolipoprotein E OS=Homo sapiens OX=9606 GN=APOE PE=1 SV=1 - [APOE_HUMAN]	2.09852e+10	2.44326e+10	1441.17	1353.55
P04264	Keratin, type II cytoskeletal 1 OS=Homo sapiens OX=9606 GN=KRT1 PE=1 SV=6 - [K2C1_HUMAN]	9.37624e+09	9993404849	2304.07	1880.66
P02533	Keratin, type I cytoskeletal 14 OS=Homo sapiens OX=9606 GN=KRT14 PE=1 SV=4 - [K1C14_HUMAN]	5645878530	6.86249e+09	742.385	800.239
E7EQB2	Lactotransferrin (Fragment) OS=Homo sapiens OX=9606 GN=LTF PE=1 SV=1 - [E7EQB2_HUMAN]	4.91038e+08	6.46884e+08	375.594	358.988
A0A4W8ZXM2	Immunoglobulin heavy variable 3-72 OS=Homo sapiens OX=9606 GN=IGHV3-72 PE=1 SV=1 - [A0A4W8ZXM2_HUMAN]	2.94571e+09	2653348516	173.619	113.014
P02647	Apolipoprotein A-I OS=Homo sapiens OX=9606 GN=APOA1 PE=1 SV=1 - [APOA1_HUMAN]	5.01871e+08	1.78802e+08	214.376	109.542
Q9BXR6	Complement factor H-related protein 5 OS=Homo sapiens OX=9606 GN=CFHR5 PE=1 SV=1 - [FHR5_HUMAN]	4.82922e+09	8.6609e+08	637.903	193.279
P01861	Immunoglobulin heavy constant gamma 4 OS=Homo sapiens OX=9606 GN=IGHG4 PE=1 SV=1 - [IGHG4_HUMAN]	5.55773e+10	4.15895e+10	907.759	480.083
Q04695	Keratin, type I cytoskeletal 17 OS=Homo sapiens OX=9606 GN=KRT17 PE=1 SV=2 - [K1C17_HUMAN]	4.30133e+09	5.40429e+09	427.001	520.3
P01857	Immunoglobulin heavy constant gamma 1 OS=Homo sapiens OX=9606 GN=IGHG1 PE=1 SV=1 - [IGHG1_HUMAN]	3.3559e+10	2.46682e+10	2056.77	856.412
O43866	CD5 antigen-like OS=Homo sapiens OX=9606 GN=CD5L PE=1 SV=1 - [CD5L_HUMAN]	3.56998e+08	3.42704e+08	52.9523	45.489
A0A590UJU8	Myosin regulatory light chain 2, ventricular/cardiac muscle isoform OS=Homo sapiens OX=9606 GN=MYL2 PE=1 SV=1 - [A0A590UJU8_HUMAN]	332161470	0	99.5756
P01008	Antithrombin-III OS=Homo sapiens OX=9606 GN=SERPINC1 PE=1 SV=1 - [ANT3_HUMAN]	1.58876e+09	2.47371e+09	774.441	705.154
P07360	Complement component C8 gamma chain OS=Homo sapiens OX=9606 GN=C8G PE=1 SV=3 - [CO8G_HUMAN]	2.32703e+09	1.72034e+08	231.592	26.1215
P13645	Keratin, type I cytoskeletal 10 OS=Homo sapiens OX=9606 GN=KRT10 PE=1 SV=6 - [K1C10_HUMAN]	7.75986e+09	8.05848e+09	2005.9	1733.69
P08779	Keratin, type I cytoskeletal 16 OS=Homo sapiens OX=9606 GN=KRT16 PE=1 SV=4 - [K1C16_HUMAN]	5645878530	6.86249e+09	593.955	674.31
P01871	Immunoglobulin heavy constant mu OS=Homo sapiens OX=9606 GN=IGHM PE=1 SV=4 - [IGHM_HUMAN]	5.58653e+09	5.8682e+09	779.458	653.073
P02538	Keratin, type II cytoskeletal 6A OS=Homo sapiens OX=9606 GN=KRT6A PE=1 SV=3 - [K2C6A_HUMAN]	3.03419e+09	3.28234e+09	541.203	603.319
P61626	Lysozyme C OS=Homo sapiens OX=9606 GN=LYZ PE=1 SV=1 - [LYSC_HUMAN]	1.38527e+08	1.08089e+08	23.8207	12.9044
P07357	Complement component C8 alpha chain OS=Homo sapiens OX=9606 GN=C8A PE=1 SV=2 - [CO8A_HUMAN]	3.72811e+09	335203495	495.097	98.5167
P68871	Hemoglobin subunit beta OS=Homo sapiens OX=9606 GN=HBB PE=1 SV=2 - [HBB_HUMAN]	2.53353e+08	1.66147e+08	52.121	18.8053
P02675	Fibrinogen beta chain OS=Homo sapiens OX=9606 GN=FGB PE=1 SV=2 - [FIBB_HUMAN]	5.3286e+08	1.93142e+08	185.246	92.833
P07358	Complement component C8 beta chain OS=Homo sapiens OX=9606 GN=C8B PE=1 SV=3 - [CO8B_HUMAN]	2.06563e+09	1.77128e+08	556.386	77.6829
A6NCN2	Putative keratin-87 protein OS=Homo sapiens OX=9606 GN=KRT87P PE=5 SV=4 - [KR87P_HUMAN]	2.13281e+07	4.27047e+09	7.72019	443.771
P60709	Actin, cytoplasmic 1 OS=Homo sapiens OX=9606 GN=ACTB PE=1 SV=1 - [ACTB_HUMAN]	1.7535e+09	4.62972e+08	282.421	108.634
A0A2R8Y7C0	Hemoglobin subunit alpha (Fragment) OS=Homo sapiens OX=9606 GN=HBA2 PE=1 SV=1 - [A0A2R8Y7C0_HUMAN]	2.1612e+08	1.56721e+08	49.9002	36.6612
P13647	Keratin, type II cytoskeletal 5 OS=Homo sapiens OX=9606 GN=KRT5 PE=1 SV=3 - [K2C5_HUMAN]	2.35845e+09	2.78437e+09	556.298	665.326
P02748	Complement component C9 OS=Homo sapiens OX=9606 GN=C9 PE=1 SV=2 - [CO9_HUMAN]	1.20584e+10	8.66412e+08	1131.98	230.299
P04259	Keratin, type II cytoskeletal 6B OS=Homo sapiens OX=9606 GN=KRT6B PE=1 SV=5 - [K2C6B_HUMAN]	4.95089e+09	4.32022e+09	580.347	627.35
P08603	Complement factor H OS=Homo sapiens OX=9606 GN=CFH PE=1 SV=4 - [CFAH_HUMAN]	891382731	3.70687e+08	500.284	278.372
P10643	Complement component C7 OS=Homo sapiens OX=9606 GN=C7 PE=1 SV=2 - [CO7_HUMAN]	2.00092e+09	2.37349e+08	580.522	124.889
C9JEU5	Fibrinogen gamma chain OS=Homo sapiens OX=9606 GN=FGG PE=1 SV=1 - [C9JEU5_HUMAN]	3.27993e+08	2.74039e+08	147.119	106.874
P04003	C4b-binding protein alpha chain OS=Homo sapiens OX=9606 GN=C4BPA PE=1 SV=2 - [C4BPA_HUMAN]	1950386945	4.29617e+08	558.133	105.52
P01876	Immunoglobulin heavy constant alpha 1 OS=Homo sapiens OX=9606 GN=IGHA1 PE=1 SV=2 - [IGHA1_HUMAN]	1797570846	1.17823e+09	285.119	187.039
P02743	Serum amyloid P-component OS=Homo sapiens OX=9606 GN=APCS PE=1 SV=2 - [SAMP_HUMAN]	8.39912e+09	1899838602	345.683	189.545
Q03591	Complement factor H-related protein 1 OS=Homo sapiens OX=9606 GN=CFHR1 PE=1 SV=2 - [FHR1_HUMAN]	2.78994e+09	3.72608e+08	341.528	171.519
Q6Q788	Apolipoprotein A-V OS=Homo sapiens OX=9606 GN=APOA5 PE=1 SV=1 - [APOA5_HUMAN]	1.30148e+08	6.92925e+07	65.8544	47.2512
P01031	Complement C5 OS=Homo sapiens OX=9606 GN=C5 PE=1 SV=4 - [CO5_HUMAN]	3468327738	3.85154e+08	1399.59	253.208
Q9NZT1	Calmodulin-like protein 5 OS=Homo sapiens OX=9606 GN=CALML5 PE=1 SV=2 - [CALL5_HUMAN]	6.76906e+07	7.25979e+07	3.72456	10.0947
P59665	Neutrophil defensin 1 OS=Homo sapiens OX=9606 GN=DEFA1 PE=1 SV=1 - [DEF1_HUMAN]	76381357	2.61255e+07	7.18325	3.51845
P68133	Actin, alpha skeletal muscle OS=Homo sapiens OX=9606 GN=ACTA1 PE=1 SV=1 - [ACTS_HUMAN]	2.45953e+09	4.12076e+08	367.327	63.1357
A0A140TA32	C4a anaphylatoxin OS=Homo sapiens OX=9606 GN=C4A PE=1 SV=1 - [A0A140TA32_HUMAN]	4.1507e+09	5.32038e+08	1632.39	383.508
A0A140TA29	C4a anaphylatoxin OS=Homo sapiens OX=9606 GN=C4B PE=1 SV=1 - [A0A140TA29_HUMAN]	4.1507e+09	5.32038e+08	1631.75	389.115
P02749	Beta-2-glycoprotein 1 OS=Homo sapiens OX=9606 GN=APOH PE=1 SV=3 - [APOH_HUMAN]	1.88143e+08	1.58775e+08	54.9905	31.2408
P01009	Alpha-1-antitrypsin OS=Homo sapiens OX=9606 GN=SERPINA1 PE=1 SV=3 - [A1AT_HUMAN]	9.6608e+07	3.67784e+07	41.9949	16.6008
A0A0G2JPR0	C4a anaphylatoxin OS=Homo sapiens OX=9606 GN=C4A PE=1 SV=1 - [A0A0G2JPR0_HUMAN]	3.70878e+09	5.32038e+08	1604.99	375.397
A0A0G2JMB2	Immunoglobulin heavy constant alpha 2 (Fragment) OS=Homo sapiens OX=9606 GN=IGHA2 PE=1 SV=1 - [A0A0G2JMB2_HUMAN]	1.2044e+09	6.71066e+08	197.633	99.2106
A0A4W9A917	Immunoglobulin heavy constant gamma 3 (Fragment) OS=Homo sapiens OX=9606 GN=IGHG3 PE=1 SV=1 - [A0A4W9A917_HUMAN]	4.41099e+10	3.59915e+10	1289.27	822.383
P13671	Complement component C6 OS=Homo sapiens OX=9606 GN=C6 PE=1 SV=3 - [CO6_HUMAN]	2.07082e+09	2.4016e+08	513.393	91.8564
P27169	Serum paraoxonase/arylesterase 1 OS=Homo sapiens OX=9606 GN=PON1 PE=1 SV=3 - [PON1_HUMAN]	1.09033e+08	2.51894e+07	15.4605	6.6492
P00734	Prothrombin OS=Homo sapiens OX=9606 GN=F2 PE=1 SV=2 - [THRB_HUMAN]	2.13227e+09	1.78798e+09	492.217	564.552
P02765	Alpha-2-HS-glycoprotein OS=Homo sapiens OX=9606 GN=AHSG PE=1 SV=2 - [FETUA_HUMAN]	3.44248e+07	1.36583e+07	8.68956	4.84877
P55056	Apolipoprotein C-IV OS=Homo sapiens OX=9606 GN=APOC4 PE=1 SV=1 - [APOC4_HUMAN]	6.77099e+09	2.36527e+09	341.179	104.141
V9GYG9	Apolipoprotein A-II (Fragment) OS=Homo sapiens OX=9606 GN=APOA2 PE=1 SV=1 - [V9GYG9_HUMAN]	7.89333e+07	5.33426e+07	13.7059	20.6956
P00738	Haptoglobin OS=Homo sapiens OX=9606 GN=HP PE=1 SV=1 - [HPT_HUMAN]	7.98416e+07	6.76088e+07	9.28295	9.00282
P49913	Cathelicidin antimicrobial peptide OS=Homo sapiens OX=9606 GN=CAMP PE=1 SV=1 - [CAMP_HUMAN]	2.23863e+09	9.25967e+08	187.032	150.143
P01877	Immunoglobulin heavy constant alpha 2 OS=Homo sapiens OX=9606 GN=IGHA2 PE=1 SV=4 - [IGHA2_HUMAN]	9.04107e+08	6.71066e+08	180.367	77.2378
Q15323	Keratin, type I cuticular Ha1 OS=Homo sapiens OX=9606 GN=KRT31 PE=1 SV=3 - [K1H1_HUMAN]	2.35886e+09	6.92048e+09	102.996	440.983
P01619	Immunoglobulin kappa variable 3-20 OS=Homo sapiens OX=9606 GN=IGKV3-20 PE=1 SV=2 - [KV320_HUMAN]	1.00509e+09	7.51513e+08	72.12	28.9624
B9A064	Immunoglobulin lambda-like polypeptide 5 OS=Homo sapiens OX=9606 GN=IGLL5 PE=2 SV=2 - [IGLL5_HUMAN]	4.40985e+09	3.65724e+09	217.94	189.195
P06702	Protein S100-A9 OS=Homo sapiens OX=9606 GN=S100A9 PE=1 SV=1 - [S10A9_HUMAN]	1.04403e+08	1.3844e+07	22.9779	2.5764
P13646	Keratin, type I cytoskeletal 13 OS=Homo sapiens OX=9606 GN=KRT13 PE=1 SV=4 - [K1C13_HUMAN]	3.89385e+09	5.55699e+09	251.72	357.907
P10720	Platelet factor 4 variant OS=Homo sapiens OX=9606 GN=PF4V1 PE=1 SV=1 - [PF4V_HUMAN]	1.09025e+09	0	66.328
P02776	Platelet factor 4 OS=Homo sapiens OX=9606 GN=PF4 PE=1 SV=2 - [PLF4_HUMAN]	1.21079e+09	0	100.095
P00739	Haptoglobin-related protein OS=Homo sapiens OX=9606 GN=HPR PE=2 SV=2 - [HPTR_HUMAN]	8.70134e+07	6.76088e+07	7.17129	7.18129
P0DP02	Immunoglobulin heavy variable 3-30-3 OS=Homo sapiens OX=9606 GN=IGHV3-30-3 PE=3 SV=1 - [HVC33_HUMAN]	1.8238e+09	1.44232e+09	90.6603	53.7494
P01764	Immunoglobulin heavy variable 3-23 OS=Homo sapiens OX=9606 GN=IGHV3-23 PE=1 SV=2 - [HV323_HUMAN]	2.25693e+09	9.898e+08	93.7256	57.2784
A0A0B4J1X5	Immunoglobulin heavy variable 3-74 OS=Homo sapiens OX=9606 GN=IGHV3-74 PE=3 SV=1 - [HV374_HUMAN]	1.87503e+09	1.70099e+09	94.1296	55.4843
P12883	Myosin-7 OS=Homo sapiens OX=9606 GN=MYH7 PE=1 SV=5 - [MYH7_HUMAN]	7.13547e+08	0	745.695
P0DP04	Immunoglobulin heavy variable 3-43D OS=Homo sapiens OX=9606 GN=IGHV3-43D PE=3 SV=1 - [HV43D_HUMAN]	3.66361e+08	6.15668e+08	74.554	21.8708
A0A5H1ZRS2	Immunoglobulin kappa variable 2D-28 OS=Homo sapiens OX=9606 GN=IGKV2D-28 PE=1 SV=1 - [A0A5H1ZRS2_HUMAN]	8.32739e+08	1.18537e+09	39.4455	39.8075
A0A5H1ZRS9	Immunoglobulin kappa variable 2D-29 OS=Homo sapiens OX=9606 GN=IGKV2D-29 PE=1 SV=1 - [A0A5H1ZRS9_HUMAN]	1.84039e+09	1.43308e+09	49.5505	53.1814
K7ERI9	Apolipoprotein C-I (Fragment) OS=Homo sapiens OX=9606 GN=APOC1 PE=1 SV=1 - [K7ERI9_HUMAN]	5.47491e+09	1.56651e+10	217.406	292.254
P01023	Alpha-2-macroglobulin OS=Homo sapiens OX=9606 GN=A2M PE=1 SV=3 - [A2MG_HUMAN]	5.43068e+07	3.00052e+07	31.0864	22.5421
A0A075B6H7	Probable non-functional immunoglobulin kappa variable 3-7 OS=Homo sapiens OX=9606 GN=IGKV3-7 PE=1 SV=1 - [KV37_HUMAN]	9.1487e+08	1.41419e+09	18.6169	22.2967
P36980	Complement factor H-related protein 2 OS=Homo sapiens OX=9606 GN=CFHR2 PE=1 SV=1 - [FHR2_HUMAN]	1.51195e+09	1.98493e+08	123.637	66.5526
O43790	Keratin, type II cuticular Hb6 OS=Homo sapiens OX=9606 GN=KRT86 PE=1 SV=1 - [KRT86_HUMAN]	3.49671e+07	4.74912e+09	3.97938	478.6
P05164	Myeloperoxidase OS=Homo sapiens OX=9606 GN=MPO PE=1 SV=1 - [PERM_HUMAN]	1.19406e+08	1.11798e+08	38.5616	29.0766
P01772	Immunoglobulin heavy variable 3-33 OS=Homo sapiens OX=9606 GN=IGHV3-33 PE=1 SV=2 - [HV333_HUMAN]	1.81873e+09	1.44232e+09	86.2137	53.7494
P20160	Azurocidin OS=Homo sapiens OX=9606 GN=AZU1 PE=1 SV=3 - [CAP7_HUMAN]	4.74536e+08	2.82878e+08	42.1975	35.8949
P05109	Protein S100-A8 OS=Homo sapiens OX=9606 GN=S100A8 PE=1 SV=1 - [S10A8_HUMAN]	6.66653e+07	0	12.0474
A0A0A0MS15	Immunoglobulin heavy variable 3-49 OS=Homo sapiens OX=9606 GN=IGHV3-49 PE=3 SV=1 - [HV349_HUMAN]	1.79608e+08	4.40051e+07	8.58227	6.44455
P01780	Immunoglobulin heavy variable 3-7 OS=Homo sapiens OX=9606 GN=IGHV3-7 PE=1 SV=2 - [HV307_HUMAN]	2.35894e+09	2.29626e+09	164.951	110.257
P01701	Immunoglobulin lambda variable 1-51 OS=Homo sapiens OX=9606 GN=IGLV1-51 PE=1 SV=2 - [LV151_HUMAN]	7.44466e+07	1.1065e+08	7.35217	5.86284
P12273	Prolactin-inducible protein OS=Homo sapiens OX=9606 GN=PIP PE=1 SV=1 - [PIP_HUMAN]	2.63103e+07	0	7.87986
A0A075B6R9	Probable non-functional immunoglobulin kappa variable 2D-24 OS=Homo sapiens OX=9606 GN=IGKV2D-24 PE=1 SV=1 - [KVD24_HUMAN]	1.30208e+09	6.77252e+08	33.6313	39.133
P06310	Immunoglobulin kappa variable 2-30 OS=Homo sapiens OX=9606 GN=IGKV2-30 PE=3 SV=2 - [KV230_HUMAN]	9.25542e+08	1.24168e+09	40.8883	40.9312
A0A075B6Z2	T cell receptor alpha joining 56 (Fragment) OS=Homo sapiens OX=9606 GN=TRAJ56 PE=4 SV=1 - [A0A075B6Z2_HUMAN]	2.17296e+07	45715555264	8.03271	32.3087
P01040	Cystatin-A OS=Homo sapiens OX=9606 GN=CSTA PE=1 SV=1 - [CYTA_HUMAN]	6.79839e+07	3.17765e+07	15.0739	12.7298
P10909	Clusterin OS=Homo sapiens OX=9606 GN=CLU PE=1 SV=1 - [CLUS_HUMAN]	5.61825e+08	2.67233e+08	133.426	74.9363
A0A096LPE2	SAA2-SAA4 readthrough OS=Homo sapiens OX=9606 GN=SAA2-SAA4 PE=3 SV=1 - [A0A096LPE2_HUMAN]	1.60003e+08	8.75889e+07	21.5735	11.7716
A0A6Q8PFK8	Heat shock protein beta-1 OS=Homo sapiens OX=9606 GN=HSPB1 PE=4 SV=1 - [A0A6Q8PFK8_HUMAN]	3.2644e+07	0	10.669
Q8N1N4	Keratin, type II cytoskeletal 78 OS=Homo sapiens OX=9606 GN=KRT78 PE=1 SV=2 - [K2C78_HUMAN]	1.1352e+08	94066781	34.9099	34.47
P04004	Vitronectin OS=Homo sapiens OX=9606 GN=VTN PE=1 SV=1 - [VTNC_HUMAN]	2.80496e+09	3.31541e+09	376.58	302.818
P07355	Annexin A2 OS=Homo sapiens OX=9606 GN=ANXA2 PE=1 SV=2 - [ANXA2_HUMAN]	1.7875e+07	1.28629e+07	4.38804	6.55095
P78385	Keratin, type II cuticular Hb3 OS=Homo sapiens OX=9606 GN=KRT83 PE=1 SV=2 - [KRT83_HUMAN]	2.6683e+07	4.74912e+09	7.72019	538.687
Q6UWP8	Suprabasin OS=Homo sapiens OX=9606 GN=SBSN PE=1 SV=2 - [SBSN_HUMAN]	1.68635e+07	1.1836e+07	13.0182	23.5679
A0A140TA69	Keratin, type I cuticular Ha4 OS=Homo sapiens OX=9606 GN=KRT34 PE=3 SV=1 - [A0A140TA69_HUMAN]	53886251	4.54332e+09	8.33093	229.152
O14791	Apolipoprotein L1 OS=Homo sapiens OX=9606 GN=APOL1 PE=1 SV=5 - [APOL1_HUMAN]	1.52366e+08	3.31973e+07	53.9568	8.58635
P02671	Fibrinogen alpha chain OS=Homo sapiens OX=9606 GN=FGA PE=1 SV=2 - [FIBA_HUMAN]	6.01673e+08	1.09356e+08	342.644	184.839
A0A0J9YY99	Ig-like domain-containing protein (Fragment) OS=Homo sapiens OX=9606 PE=1 SV=1 - [A0A0J9YY99_HUMAN]	2.25693e+09	9.898e+08	99.1798	57.2784
P14923	Junction plakoglobin OS=Homo sapiens OX=9606 GN=JUP PE=1 SV=3 - [PLAK_HUMAN]	3.05312e+07	4.31217e+07	16.9356	17.5075
P05154	Plasma serine protease inhibitor OS=Homo sapiens OX=9606 GN=SERPINA5 PE=1 SV=3 - [IPSP_HUMAN]	2.1108e+08	1.25832e+08	80.1847	59.0843
P78386	Keratin, type II cuticular Hb5 OS=Homo sapiens OX=9606 GN=KRT85 PE=1 SV=1 - [KRT85_HUMAN]	2.82596e+07	4.74912e+09	7.72019	531.111
P13533	Myosin-6 OS=Homo sapiens OX=9606 GN=MYH6 PE=1 SV=5 - [MYH6_HUMAN]	6.68532e+08	0	558.032
P68363	Tubulin alpha-1B chain OS=Homo sapiens OX=9606 GN=TUBA1B PE=1 SV=1 - [TBA1B_HUMAN]	5.89099e+07	0	14.406
P31025	Lipocalin-1 OS=Homo sapiens OX=9606 GN=LCN1 PE=1 SV=1 - [LCN1_HUMAN]	1.09121e+08	1.42052e+08	13.0639	4.38458
K7EK07	Histone H3 (Fragment) OS=Homo sapiens OX=9606 GN=H3-3B PE=1 SV=1 - [K7EK07_HUMAN]	1.80898e+07	6.74399e+07	3.52766	12.0058
P04406	Glyceraldehyde-3-phosphate dehydrogenase OS=Homo sapiens OX=9606 GN=GAPDH PE=1 SV=3 - [G3P_HUMAN]	7.97624e+07	2.16779e+07	25.8876	16.3791
A0A0B4J1V0	Immunoglobulin heavy variable 3-15 OS=Homo sapiens OX=9606 GN=IGHV3-15 PE=3 SV=1 - [HV315_HUMAN]	2.40498e+08	5.65444e+08	26.9156	16.5705
P25311	Zinc-alpha-2-glycoprotein OS=Homo sapiens OX=9606 GN=AZGP1 PE=1 SV=2 - [ZA2G_HUMAN]	4.52319e+07	3.41926e+07	4.74983	9.30081
P15924	Desmoplakin OS=Homo sapiens OX=9606 GN=DSP PE=1 SV=3 - [DESP_HUMAN]	4.92748e+07	5.23516e+07	39.2565	51.5768
D6RD17	Immunoglobulin J chain (Fragment) OS=Homo sapiens OX=9606 GN=JCHAIN PE=1 SV=8 - [D6RD17_HUMAN]	1.92001e+08	2.03021e+08	37.0476	49.6694
P18428	Lipopolysaccharide-binding protein OS=Homo sapiens OX=9606 GN=LBP PE=1 SV=3 - [LBP_HUMAN]	3.52294e+08	3.81659e+08	80.8901	65.3617
P31944	Caspase-14 OS=Homo sapiens OX=9606 GN=CASP14 PE=1 SV=2 - [CASPE_HUMAN]	2.98413e+07	1.56074e+07	5.10308	7.17115
Q7Z794	Keratin, type II cytoskeletal 1b OS=Homo sapiens OX=9606 GN=KRT77 PE=1 SV=3 - [K2C1B_HUMAN]	4477708956	4.74347e+09	188.859	134.484
P12259	Coagulation factor V OS=Homo sapiens OX=9606 GN=F5 PE=1 SV=4 - [FA5_HUMAN]	3.06572e+09	2.44579e+09	1179.6	897.9
P61224	Ras-related protein Rap-1b OS=Homo sapiens OX=9606 GN=RAP1B PE=1 SV=1 - [RAP1B_HUMAN]	59471829	3.01367e+07	6.53322	4.6215
P68366	Tubulin alpha-4A chain OS=Homo sapiens OX=9606 GN=TUBA4A PE=1 SV=1 - [TBA4A_HUMAN]	5.01367e+07	0	10.2317
A0A2Q2TTZ9	Immunoglobulin kappa variable 1-33 OS=Homo sapiens OX=9606 GN=IGKV1D-33 PE=1 SV=1 - [A0A2Q2TTZ9_HUMAN]	2.5366e+08	180430156	23.3134	16.9822
P27918	Properdin OS=Homo sapiens OX=9606 GN=CFP PE=1 SV=2 - [PROP_HUMAN]	1.87752e+10	4.56592e+09	751.195	397.092
P01011	Alpha-1-antichymotrypsin OS=Homo sapiens OX=9606 GN=SERPINA3 PE=1 SV=2 - [AACT_HUMAN]	6.62497e+07	6.43551e+07	37.4583	35.7958
Q14525	Keratin, type I cuticular Ha3-II OS=Homo sapiens OX=9606 GN=KRT33B PE=1 SV=3 - [KT33B_HUMAN]	2.35886e+09	6.92048e+09	101.182	392.93
A0A075B7D8	Immunoglobulin heavy variable 3/OR15-7 (pseudogene) (Fragment) OS=Homo sapiens OX=9606 GN=IGHV3OR15-7 PE=1 SV=1 - [A0A075B7D8_HUMAN]	9.12649e+07	0	7.43002
P00450	Ceruloplasmin OS=Homo sapiens OX=9606 GN=CP PE=1 SV=1 - [CERU_HUMAN]	9.01039e+07	8.50142e+07	39.5909	55.0106
P23083	Immunoglobulin heavy variable 1-2 OS=Homo sapiens OX=9606 GN=IGHV1-2 PE=1 SV=2 - [HV102_HUMAN]	647071061	4.45142e+08	13.0072	12.5737
Q96P63	Serpin B12 OS=Homo sapiens OX=9606 GN=SERPINB12 PE=1 SV=1 - [SPB12_HUMAN]	3.80843e+07	2.23045e+07	12.2386	1.86252
P19013	Keratin, type II cytoskeletal 4 OS=Homo sapiens OX=9606 GN=KRT4 PE=1 SV=5 - [K2C4_HUMAN]	1850791924	1.43356e+09	158.796	117.661
C4AM86	Keratin, type I cuticular Ha5 OS=Homo sapiens OX=9606 GN=KRT35 PE=1 SV=1 - [C4AM86_HUMAN]	3510073325	4.26543e+09	94.7159	243.191
Q96IY4	Carboxypeptidase B2 OS=Homo sapiens OX=9606 GN=CPB2 PE=1 SV=2 - [CBPB2_HUMAN]	59498701	1.99141e+07	18.2486	3.90476
P06312	Immunoglobulin kappa variable 4-1 OS=Homo sapiens OX=9606 GN=IGKV4-1 PE=1 SV=1 - [KV401_HUMAN]	1.78133e+09	4.66385e+08	55.8718	39.304
H3BML9	Myosin regulatory light chain 2, skeletal muscle isoform (Fragment) OS=Homo sapiens OX=9606 GN=MYLPF PE=1 SV=1 - [H3BML9_HUMAN]	7.24769e+07	0	18.3346
E9PJL7	Alpha-crystallin B chain (Fragment) OS=Homo sapiens OX=9606 GN=CRYAB PE=1 SV=8 - [E9PJL7_HUMAN]	8.50618e+07	0	17.7629
A0A0A0MSV6	Complement C1q subcomponent subunit B (Fragment) OS=Homo sapiens OX=9606 GN=C1QB PE=1 SV=6 - [A0A0A0MSV6_HUMAN]	5.22603e+07	3.29757e+07	14.4036	1.77274
P62805	Histone H4 OS=Homo sapiens OX=9606 GN=H4C1 PE=1 SV=2 - [H4_HUMAN]	3.0863e+07	1.368e+08	9.43348	21.9856
A0A0J9YX35	Immunoglobulin heavy variable 3-64D OS=Homo sapiens OX=9606 GN=IGHV3-64D PE=3 SV=1 - [HV64D_HUMAN]	3.812e+08	1.25144e+08	19.0502	1.64115
P05546	Heparin cofactor 2 OS=Homo sapiens OX=9606 GN=SERPIND1 PE=1 SV=3 - [HEP2_HUMAN]	5.9079e+07	7.23197e+07	26.8056	32.741
A0A1X7SC65	Heat shock protein beta-6 (Fragment) OS=Homo sapiens OX=9606 GN=HSPB6 PE=1 SV=1 - [A0A1X7SC65_HUMAN]	2.38582e+07	0	9.65246
P01042	Kininogen-1 OS=Homo sapiens OX=9606 GN=KNG1 PE=1 SV=2 - [KNG1_HUMAN]	5.2501e+08	2.55881e+08	107.79	67.4945
A0A0C4DH25	Immunoglobulin kappa variable 3D-20 OS=Homo sapiens OX=9606 GN=IGKV3D-20 PE=3 SV=1 - [KVD20_HUMAN]	8.03948e+08	4.04667e+08	57.2794	22.1133
Q02985	Complement factor H-related protein 3 OS=Homo sapiens OX=9606 GN=CFHR3 PE=1 SV=2 - [FHR3_HUMAN]	2.73392e+08	2.1431e+08	54.9976	26.3366
O60814	Histone H2B type 1-K OS=Homo sapiens OX=9606 GN=H2BC12 PE=1 SV=3 - [H2B1K_HUMAN]	8.62203e+07	9.46404e+07	21.0242	5.82841
P08514	Integrin alpha-IIb OS=Homo sapiens OX=9606 GN=ITGA2B PE=1 SV=3 - [ITA2B_HUMAN]	7.9188e+07	6.60654e+07	36.1492	25.8309
P05976	Myosin light chain 1/3, skeletal muscle isoform OS=Homo sapiens OX=9606 GN=MYL1 PE=1 SV=3 - [MYL1_HUMAN]	1.24029e+08	0	26.2438
P63104	14-3-3 protein zeta/delta OS=Homo sapiens OX=9606 GN=YWHAZ PE=1 SV=1 - [1433Z_HUMAN]	2.59485e+07	1.85624e+07	10.6535	4.09464
P01624	Immunoglobulin kappa variable 3-15 OS=Homo sapiens OX=9606 GN=IGKV3-15 PE=1 SV=2 - [KV315_HUMAN]	9.39596e+08	2.78771e+09	16.926	22.2967
A0A0A0MRZ8	Immunoglobulin kappa variable 3D-11 OS=Homo sapiens OX=9606 GN=IGKV3D-11 PE=3 SV=6 - [KVD11_HUMAN]	5353191656	1.48923e+09	38.5012	16.5695
O95678	Keratin, type II cytoskeletal 75 OS=Homo sapiens OX=9606 GN=KRT75 PE=1 SV=2 - [K2C75_HUMAN]	1.35255e+09	2.29898e+09	177.787	249.296
P05089	Arginase-1 OS=Homo sapiens OX=9606 GN=ARG1 PE=1 SV=2 - [ARGI1_HUMAN]	1.91776e+07	5.73646e+06	5.94004	4.99439
G5E9F8	Vitamin K-dependent protein S OS=Homo sapiens OX=9606 GN=PROS1 PE=1 SV=2 - [G5E9F8_HUMAN]	9.90809e+07	2.21387e+07	53.1562	23.3496
B4E1Z4	C3/C5 convertase OS=Homo sapiens OX=9606 PE=1 SV=1 - [B4E1Z4_HUMAN]	1.59504e+09	8.32535e+08	342.734	210.715
Q14624	Inter-alpha-trypsin inhibitor heavy chain H4 OS=Homo sapiens OX=9606 GN=ITIH4 PE=1 SV=4 - [ITIH4_HUMAN]	3.24619e+07	4.46966e+07	20.682	26.0983
P01766	Immunoglobulin heavy variable 3-13 OS=Homo sapiens OX=9606 GN=IGHV3-13 PE=1 SV=2 - [HV313_HUMAN]	4.11589e+08	844658279	67.243	14.7827
P35609	Alpha-actinin-2 OS=Homo sapiens OX=9606 GN=ACTN2 PE=1 SV=1 - [ACTN2_HUMAN]	1.10892e+08	0	60.1739
P01700	Immunoglobulin lambda variable 1-47 OS=Homo sapiens OX=9606 GN=IGLV1-47 PE=1 SV=2 - [LV147_HUMAN]	1.54169e+08	1.00377e+08	10.7991	3.76302
P02741	C-reactive protein OS=Homo sapiens OX=9606 GN=CRP PE=1 SV=1 - [CRP_HUMAN]	8.83267e+08	0	49.5316
Q08188	Protein-glutamine gamma-glutamyltransferase E OS=Homo sapiens OX=9606 GN=TGM3 PE=1 SV=4 - [TGM3_HUMAN]	1.03697e+07	1.03185e+07	5.70247	11.0613
P02656	Apolipoprotein C-III OS=Homo sapiens OX=9606 GN=APOC3 PE=1 SV=1 - [APOC3_HUMAN]	3.50964e+08	3.47357e+08	11.3546	7.88572
G5E9W0	Phospholipase A1 member A OS=Homo sapiens OX=9606 GN=PLA1A PE=1 SV=1 - [G5E9W0_HUMAN]	7.88642e+07	4.78084e+07	19.5078	17.4581
P01599	Immunoglobulin kappa variable 1-17 OS=Homo sapiens OX=9606 GN=IGKV1-17 PE=1 SV=2 - [KV117_HUMAN]	105823356	1.9779e+07	5.98896	4.44316
P02751	Fibronectin OS=Homo sapiens OX=9606 GN=FN1 PE=1 SV=5 - [FINC_HUMAN]	1.27225e+08	6.11224e+07	80.9445	37.8939
Q13103	Secreted phosphoprotein 24 OS=Homo sapiens OX=9606 GN=SPP2 PE=1 SV=1 - [SPP24_HUMAN]	4.22621e+07	0	5.52941
P81605	Dermcidin OS=Homo sapiens OX=9606 GN=DCD PE=1 SV=2 - [DCD_HUMAN]	2.63537e+08	2.72358e+08	62.198	51.3311
Q6ZVX7	F-box only protein 50 OS=Homo sapiens OX=9606 GN=NCCRP1 PE=1 SV=1 - [FBX50_HUMAN]	3.4942e+06	7.98243e+06	5.12972	5.27784
P0DP01	Immunoglobulin heavy variable 1-8 OS=Homo sapiens OX=9606 GN=IGHV1-8 PE=3 SV=1 - [HV108_HUMAN]	2054058969	1.73626e+09	28.6327	24.4847
P05090	Apolipoprotein D OS=Homo sapiens OX=9606 GN=APOD PE=1 SV=1 - [APOD_HUMAN]	6.78739e+07	69041384	9.63115	7.13973
P08311	Cathepsin G OS=Homo sapiens OX=9606 GN=CTSG PE=1 SV=2 - [CATG_HUMAN]	4.46398e+07	1.013e+08	10.179	9.21144
P01825	Immunoglobulin heavy variable 4-59 OS=Homo sapiens OX=9606 GN=IGHV4-59 PE=1 SV=2 - [HV459_HUMAN]	159253037	1.91565e+08	29.2257	16.9785
P02730	Band 3 anion transport protein OS=Homo sapiens OX=9606 GN=SLC4A1 PE=1 SV=3 - [B3AT_HUMAN]	4.36686e+07	2.96027e+07	16.2946	17.978
P02747	Complement C1q subcomponent subunit C OS=Homo sapiens OX=9606 GN=C1QC PE=1 SV=3 - [C1QC_HUMAN]	1.4139e+08	37398116	24.0411	14.2987
Q02413	Desmoglein-1 OS=Homo sapiens OX=9606 GN=DSG1 PE=1 SV=2 - [DSG1_HUMAN]	8.44275e+07	3.38827e+07	25.2922	17.97
P01742	Immunoglobulin heavy variable 1-69 OS=Homo sapiens OX=9606 GN=IGHV1-69 PE=1 SV=2 - [HV169_HUMAN]	2054058969	1.73626e+09	28.6327	24.4847
H0YKX5	Tropomyosin alpha-1 chain (Fragment) OS=Homo sapiens OX=9606 GN=TPM1 PE=1 SV=1 - [H0YKX5_HUMAN]	2.54236e+07	0	6.46451
Q6KB66	Keratin, type II cytoskeletal 80 OS=Homo sapiens OX=9606 GN=KRT80 PE=1 SV=2 - [K2C80_HUMAN]	457320659	1.08111e+07	50.9085	9.28092
Q60FE5	Filamin-A OS=Homo sapiens OX=9606 GN=FLNA PE=1 SV=1 - [Q60FE5_HUMAN]	3.78782e+07	4.10989e+07	28.4745	28.4831
O75594	Peptidoglycan recognition protein 1 OS=Homo sapiens OX=9606 GN=PGLYRP1 PE=1 SV=1 - [PGRP1_HUMAN]	9.04941e+07	9.73745e+07	9.97462	7.48567
P06727	Apolipoprotein A-IV OS=Homo sapiens OX=9606 GN=APOA4 PE=1 SV=4 - [APOA4_HUMAN]	2.28909e+07	0	7.24694
A0A075B6R2	Immunoglobulin heavy variable 4-4 OS=Homo sapiens OX=9606 GN=IGHV4-4 PE=3 SV=2 - [HV404_HUMAN]	1.22017e+08	1.35679e+08	19.9495	7.7102
P05106	Integrin beta-3 OS=Homo sapiens OX=9606 GN=ITGB3 PE=1 SV=2 - [ITB3_HUMAN]	4.29987e+07	5.0501e+07	17.9573	20.9702
A0A0A0MS51	Actin-depolymerizing factor OS=Homo sapiens OX=9606 GN=GSN PE=1 SV=1 - [A0A0A0MS51_HUMAN]	2.56487e+07	1.45528e+07	10.3557	7.29257
P00451	Coagulation factor VIII OS=Homo sapiens OX=9606 GN=F8 PE=1 SV=1 - [FA8_HUMAN]	3.28103e+08	2.32214e+08	243.533	109.68
P04279	Semenogelin-1 OS=Homo sapiens OX=9606 GN=SEMG1 PE=1 SV=2 - [SEMG1_HUMAN]	1.41712e+07	1.95774e+07	6.76313	21.887
P12814	Alpha-actinin-1 OS=Homo sapiens OX=9606 GN=ACTN1 PE=1 SV=2 - [ACTN1_HUMAN]	5.76833e+07	8.49607e+06	6.69466	0
A0A075B7B8	Immunoglobulin heavy variable 3/OR16-12 (non-functional) (Fragment) OS=Homo sapiens OX=9606 GN=IGHV3OR16-12 PE=1 SV=1 - [A0A075B7B8_HUMAN]	1.93736e+09	1.11274e+09	68.3848	40.2756
P04075	Fructose-bisphosphate aldolase A OS=Homo sapiens OX=9606 GN=ALDOA PE=1 SV=2 - [ALDOA_HUMAN]	4.12316e+07	0	15.3827
Q562R1	Beta-actin-like protein 2 OS=Homo sapiens OX=9606 GN=ACTBL2 PE=1 SV=2 - [ACTBL_HUMAN]	1.15301e+09	3.10713e+08	90.1139	23.142
K7EQL4	Troponin T, slow skeletal muscle (Fragment) OS=Homo sapiens OX=9606 GN=TNNT1 PE=1 SV=1 - [K7EQL4_HUMAN]	1.34306e+08	0	6.83736
Q14532	Keratin, type I cuticular Ha2 OS=Homo sapiens OX=9606 GN=KRT32 PE=1 SV=3 - [K1H2_HUMAN]	2.35397e+09	5.96423e+09	94.7159	253.483
Q01546	Keratin, type II cytoskeletal 2 oral OS=Homo sapiens OX=9606 GN=KRT76 PE=1 SV=2 - [K22O_HUMAN]	2.14016e+09	1700996557	206.472	208.834
Q9NSB2	Keratin, type II cuticular Hb4 OS=Homo sapiens OX=9606 GN=KRT84 PE=2 SV=2 - [KRT84_HUMAN]	839876209	6.16322e+08	67.6693	111.954
P02745	Complement C1q subcomponent subunit A OS=Homo sapiens OX=9606 GN=C1QA PE=1 SV=2 - [C1QA_HUMAN]	4.8153e+07	0	8.4561	1.78136
P12035	Keratin, type II cytoskeletal 3 OS=Homo sapiens OX=9606 GN=KRT3 PE=1 SV=3 - [K2C3_HUMAN]	1.00173e+09	8.69202e+08	146.049	147.981
P04196	Histidine-rich glycoprotein OS=Homo sapiens OX=9606 GN=HRG PE=1 SV=1 - [HRG_HUMAN]	6.84282e+07	3.81807e+07	30.7018	16.5474
P29508	Serpin B3 OS=Homo sapiens OX=9606 GN=SERPINB3 PE=1 SV=2 - [SPB3_HUMAN]	1.41846e+07	9.84664e+06	10.5064	5.74235
P06733	Alpha-enolase OS=Homo sapiens OX=9606 GN=ENO1 PE=1 SV=2 - [ENOA_HUMAN]	1.90982e+07	0	7.82406
P08697	Alpha-2-antiplasmin OS=Homo sapiens OX=9606 GN=SERPINF2 PE=1 SV=3 - [A2AP_HUMAN]	3.85563e+07	58182842	4.04141	5.03326
P63316	Troponin C, slow skeletal and cardiac muscles OS=Homo sapiens OX=9606 GN=TNNC1 PE=1 SV=1 - [TNNC1_HUMAN]	5.03653e+07	0	6.18365
A0A2R2Y2Q3	Tropomyosin 3 nu OS=Homo sapiens OX=9606 GN=TPM3 PE=1 SV=1 - [A0A2R2Y2Q3_HUMAN]	4.51419e+07	0	12.3738
Q86YZ3	Hornerin OS=Homo sapiens OX=9606 GN=HRNR PE=1 SV=2 - [HORN_HUMAN]	3.82689e+07	2.06211e+07	15.3411	42.2351
P11597	Cholesteryl ester transfer protein OS=Homo sapiens OX=9606 GN=CETP PE=1 SV=2 - [CETP_HUMAN]	9.71994e+07	5.02447e+07	25.6212	9.32298
Q9H4B7	Tubulin beta-1 chain OS=Homo sapiens OX=9606 GN=TUBB1 PE=1 SV=1 - [TBB1_HUMAN]	3.51326e+07	1.32668e+07	6.57899	2.48598
A0A0C4DH36	Probable non-functional immunoglobulin heavy variable 3-38 OS=Homo sapiens OX=9606 GN=IGHV3-38 PE=1 SV=1 - [HV338_HUMAN]	2.34763e+07	0	10.1048
Q02383	Semenogelin-2 OS=Homo sapiens OX=9606 GN=SEMG2 PE=1 SV=1 - [SEMG2_HUMAN]	1.24128e+07	2.29935e+07	4.53278	10.3635
E5RGZ4	2-phospho-D-glycerate hydro-lyase OS=Homo sapiens OX=9606 GN=ENO3 PE=1 SV=1 - [E5RGZ4_HUMAN]	2.13335e+07	0	8.01592
Q13093	Platelet-activating factor acetylhydrolase OS=Homo sapiens OX=9606 GN=PLA2G7 PE=1 SV=1 - [PAFA_HUMAN]	2.49693e+07	1.29635e+07	13.8955	1.97022
P68104	Elongation factor 1-alpha 1 OS=Homo sapiens OX=9606 GN=EEF1A1 PE=1 SV=1 - [EF1A1_HUMAN]	2.1862e+07	2.80479e+07	9.91408	6.86781
A0A0B4J1U7	Immunoglobulin heavy variable 6-1 OS=Homo sapiens OX=9606 GN=IGHV6-1 PE=3 SV=1 - [HV601_HUMAN]	1.42492e+09	1.05217e+09	12.5882	10.1013
O76013	Keratin, type I cuticular Ha6 OS=Homo sapiens OX=9606 GN=KRT36 PE=1 SV=1 - [KRT36_HUMAN]	3.49789e+09	5.29947e+09	90.642	212.907
Q92496	Complement factor H-related protein 4 OS=Homo sapiens OX=9606 GN=CFHR4 PE=1 SV=3 - [FHR4_HUMAN]	5.26473e+07	9.96187e+06	20.1078	3.92371
Q86Y46	Keratin, type II cytoskeletal 73 OS=Homo sapiens OX=9606 GN=KRT73 PE=1 SV=1 - [K2C73_HUMAN]	6.557e+08	6.74418e+08	99.7393	142.046
I3L1K6	Myosin light chain 4 (Fragment) OS=Homo sapiens OX=9606 GN=MYL4 PE=1 SV=1 - [I3L1K6_HUMAN]	3.19185e+08	0	12.9625
P27105	Stomatin OS=Homo sapiens OX=9606 GN=STOM PE=1 SV=3 - [STOM_HUMAN]	2.98621e+07	0	5.77513
A0A3B3ISR2	Complement subcomponent C1r OS=Homo sapiens OX=9606 GN=C1R PE=1 SV=1 - [A0A3B3ISR2_HUMAN]	1.31889e+07	0	5.57622
A0A0G2JS06	Immunoglobulin lambda variable 5-39 OS=Homo sapiens OX=9606 GN=IGLV5-39 PE=3 SV=1 - [LV539_HUMAN]	5.82495e+07	3.68108e+07	5.11177	3.33542
P23142	Fibulin-1 OS=Homo sapiens OX=9606 GN=FBLN1 PE=1 SV=4 - [FBLN1_HUMAN]	9.08576e+06	1.31442e+07	0	5.41629
P07477	Trypsin-1 OS=Homo sapiens OX=9606 GN=PRSS1 PE=1 SV=1 - [TRY1_HUMAN]	1.36528e+08	3.05846e+07	5.91727	9.20372
Q5T749	Keratinocyte proline-rich protein OS=Homo sapiens OX=9606 GN=KPRP PE=1 SV=1 - [KPRP_HUMAN]	1.8717e+07	4.21769e+07	5.75428	8.58138
P20851	C4b-binding protein beta chain OS=Homo sapiens OX=9606 GN=C4BPB PE=1 SV=1 - [C4BPB_HUMAN]	4.28696e+07	0	5.60215
P04114	Apolipoprotein B-100 OS=Homo sapiens OX=9606 GN=APOB PE=1 SV=2 - [APOB_HUMAN]	3.84238e+07	1.70104e+07	37.5583	15.8897
Q08554	Desmocollin-1 OS=Homo sapiens OX=9606 GN=DSC1 PE=1 SV=2 - [DSC1_HUMAN]	6.20504e+07	3.78209e+07	23.7656	26.4052
E9PJV1	Glycine N-acyltransferase-like protein 1 (Fragment) OS=Homo sapiens OX=9606 GN=GLYATL1 PE=1 SV=1 - [E9PJV1_HUMAN]	1298881598	130182399	13.1404	6.0488
G3V489	Troponin I, slow skeletal muscle (Fragment) OS=Homo sapiens OX=9606 GN=TNNI1 PE=1 SV=1 - [G3V489_HUMAN]	1.30849e+08	0	5.67892
Q3SY84	Keratin, type II cytoskeletal 71 OS=Homo sapiens OX=9606 GN=KRT71 PE=1 SV=3 - [K2C71_HUMAN]	6.08641e+08	6.74418e+08	81.9961	104.766
P25705	ATP synthase subunit alpha, mitochondrial OS=Homo sapiens OX=9606 GN=ATP5F1A PE=1 SV=1 - [ATPA_HUMAN]	4.85379e+08	3.2792e+06	7.05931	0
A0A0C4DH35	Probable non-functional immunoglobulin heavy variable 3-35 OS=Homo sapiens OX=9606 GN=IGHV3-35 PE=1 SV=1 - [HV335_HUMAN]	1566922071	7.01052e+08	30.9884	13.6094
P01602	Immunoglobulin kappa variable 1-5 OS=Homo sapiens OX=9606 GN=IGKV1-5 PE=1 SV=2 - [KV105_HUMAN]	1.73551e+08	1.37518e+08	2.7462	5.39984
Q14CN4	Keratin, type II cytoskeletal 72 OS=Homo sapiens OX=9606 GN=KRT72 PE=1 SV=2 - [K2C72_HUMAN]	6.22088e+08	8.16722e+08	95.1079	139.909
Q5D862	Filaggrin-2 OS=Homo sapiens OX=9606 GN=FLG2 PE=1 SV=1 - [FILA2_HUMAN]	5.37476e+07	4.73158e+07	19.4314	15.8869
Q9BYT5	Keratin-associated protein 2-2 OS=Homo sapiens OX=9606 GN=KRTAP2-2 PE=2 SV=3 - [KRA22_HUMAN]	0	1.98963e+08		14.6014
A0A075B6I9	Immunoglobulin lambda variable 7-46 OS=Homo sapiens OX=9606 GN=IGLV7-46 PE=3 SV=4 - [LV746_HUMAN]	109407076	40613903	5.76605	2.05836
Q9NSB4	Keratin, type II cuticular Hb2 OS=Homo sapiens OX=9606 GN=KRT82 PE=1 SV=3 - [KRT82_HUMAN]	4.62393e+07	3.63252e+09	3.97782	95.0361
P06732	Creatine kinase M-type OS=Homo sapiens OX=9606 GN=CKM PE=1 SV=2 - [KCRM_HUMAN]	67910916	0	7.51655
B1AN99	Trypsin-3 (Fragment) OS=Homo sapiens OX=9606 GN=PRSS3 PE=1 SV=8 - [B1AN99_HUMAN]	10313635272	1.64823e+10	33.8831	17.6547
Q3BDU5	Prelamin-A/C OS=Homo sapiens OX=9606 GN=LMNA PE=1 SV=1 - [Q3BDU5_HUMAN]	0	3.82794e+08		8.71939
A0A0G2JL69	C3/C5 convertase OS=Homo sapiens OX=9606 GN=C2 PE=1 SV=1 - [A0A0G2JL69_HUMAN]	1.67864e+07	0	7.3102
Q9Y490	Talin-1 OS=Homo sapiens OX=9606 GN=TLN1 PE=1 SV=3 - [TLN1_HUMAN]	6.48978e+06	9.76733e+06	5.88491	4.11517
H7C5W9	Endoplasmic reticulum class 1/2 Ca(2+) ATPase (Fragment) OS=Homo sapiens OX=9606 GN=ATP2A2 PE=1 SV=1 - [H7C5W9_HUMAN]	4.15086e+07	0	16.8903
Q7Z3Y8	Keratin, type I cytoskeletal 27 OS=Homo sapiens OX=9606 GN=KRT27 PE=1 SV=2 - [K1C27_HUMAN]	4675243011	2.74574e+09	143.254	158.033
Q2M2I5	Keratin, type I cytoskeletal 24 OS=Homo sapiens OX=9606 GN=KRT24 PE=1 SV=1 - [K1C24_HUMAN]	4.03406e+09	3.42447e+09	124.705	147.748
P0CG39	POTE ankyrin domain family member J OS=Homo sapiens OX=9606 GN=POTEJ PE=3 SV=1 - [POTEJ_HUMAN]	8.36097e+08	1.96334e+08	68.274	35.0719
P04275	von Willebrand factor OS=Homo sapiens OX=9606 GN=VWF PE=1 SV=4 - [VWF_HUMAN]	3.70898e+07	2.18549e+07	7.92562	6.57912
H3BVI7	Cadherin-1 OS=Homo sapiens OX=9606 GN=CDH1 PE=1 SV=1 - [H3BVI7_HUMAN]	1.2392e+08	1.71879e+08	13.5487	12.6412
H0YF91	Hydrocephalus-inducing protein homolog (Fragment) OS=Homo sapiens OX=9606 GN=HYDIN PE=1 SV=1 - [H0YF91_HUMAN]	1583614496	4.29347e+07	20.9654	0
C9JGI8	MAGUK p55 subfamily member 6 (Fragment) OS=Homo sapiens OX=9606 GN=MPP6 PE=1 SV=1 - [C9JGI8_HUMAN]	2.03803e+08	2.55985e+07	7.50455	0
G3V1V7	Myosin binding protein C, slow type, isoform CRA_e OS=Homo sapiens OX=9606 GN=MYBPC1 PE=1 SV=1 - [G3V1V7_HUMAN]	4.46139e+07	0	9.07583
Q14315	Filamin-C OS=Homo sapiens OX=9606 GN=FLNC PE=1 SV=3 - [FLNC_HUMAN]	2.07131e+07	0	8.70189
A0A0A0MSG9	SUN domain-containing protein 3 OS=Homo sapiens OX=9606 GN=SUN3 PE=1 SV=1 - [A0A0A0MSG9_HUMAN]	1.33357e+08	7.28395e+06	8.86206	2.10985
P11217	Glycogen phosphorylase, muscle form OS=Homo sapiens OX=9606 GN=PYGM PE=1 SV=6 - [PYGM_HUMAN]	2.3295e+07	0	5.82493
A0A6E1W127	Myosin-7B OS=Homo sapiens OX=9606 GN=MYH7B PE=1 SV=1 - [A0A6E1W127_HUMAN]	4.11627e+08	0	43.5144
Q13156	Replication protein A 30 kDa subunit OS=Homo sapiens OX=9606 GN=RPA4 PE=1 SV=2 - [RFA4_HUMAN]	498872848	204956604	9.80806	4.40819
P12524	Protein L-Myc OS=Homo sapiens OX=9606 GN=MYCL PE=1 SV=2 - [MYCL_HUMAN]	2.37385e+08	0	14.832
A6NMB1	Sialic acid-binding Ig-like lectin 16 OS=Homo sapiens OX=9606 GN=SIGLEC16 PE=2 SV=3 - [SIG16_HUMAN]	3.98595e+08	2.09137e+08	6.10599	1.81848
Q9H2G4	Testis-specific Y-encoded-like protein 2 OS=Homo sapiens OX=9606 GN=TSPYL2 PE=1 SV=1 - [TSYL2_HUMAN]	3.14574e+08	2.62705e+07	8.4232	3.56836
Q05BQ5	MBT domain-containing protein 1 OS=Homo sapiens OX=9606 GN=MBTD1 PE=1 SV=2 - [MBTD1_HUMAN]	0	546764724	2.04723	5.83001
A0A0A0MS76	Zinc finger protein 99 OS=Homo sapiens OX=9606 GN=ZNF99 PE=1 SV=1 - [A0A0A0MS76_HUMAN]	2.77377e+07	0	6.08076
Q8WZ42	Titin OS=Homo sapiens OX=9606 GN=TTN PE=1 SV=4 - [TITIN_HUMAN]	1.50602e+07	0	18.5911
Q9UIW2	Plexin-A1 OS=Homo sapiens OX=9606 GN=PLXNA1 PE=1 SV=3 - [PLXA1_HUMAN]	2.022e+08	0	7.1293

## Sheet: CPS23F sorted
Accession	Description	23F: Area	8: Area	Score 23F	Score 8	LOG 23F	LOG 8	CPS23F:CPS8 Fold
P02776	Platelet factor 4 OS=Homo sapiens OX=9606 GN=PF4 PE=1 SV=2 - [PLF4_HUMAN]	1.21079e+09	0	100.095		9.08307	0	∞
P02741	C-reactive protein OS=Homo sapiens OX=9606 GN=CRP PE=1 SV=1 - [CRP_HUMAN]	8.83267e+08	0	49.5316		8.94609	0	∞
P12883	Myosin-7 OS=Homo sapiens OX=9606 GN=MYH7 PE=1 SV=5 - [MYH7_HUMAN]	7.13547e+08	0	745.695		8.85342	0	∞
P13533	Myosin-6 OS=Homo sapiens OX=9606 GN=MYH6 PE=1 SV=5 - [MYH6_HUMAN]	6.68532e+08	0	558.032		8.82512	0	∞
A0A6E1W127	Myosin-7B OS=Homo sapiens OX=9606 GN=MYH7B PE=1 SV=1 - [A0A6E1W127_HUMAN]	4.11627e+08	0	43.5144		8.6145	0	∞
A0A590UJU8	Myosin regulatory light chain 2, ventricular/cardiac muscle isoform OS=Homo sapiens OX=9606 GN=MYL2 PE=1 SV=1 - [A0A590UJU8_HUMAN]	332161470	0	99.5756		8.52135	0	∞
I3L1K6	Myosin light chain 4 (Fragment) OS=Homo sapiens OX=9606 GN=MYL4 PE=1 SV=1 - [I3L1K6_HUMAN]	3.19185e+08	0	12.9625		8.50404	0	∞
P12524	Protein L-Myc OS=Homo sapiens OX=9606 GN=MYCL PE=1 SV=2 - [MYCL_HUMAN]	2.37385e+08	0	14.832		8.37545	0	∞
Q9UIW2	Plexin-A1 OS=Homo sapiens OX=9606 GN=PLXNA1 PE=1 SV=3 - [PLXA1_HUMAN]	2.022e+08	0	7.1293		8.30578	0	∞
K7EQL4	Troponin T, slow skeletal muscle (Fragment) OS=Homo sapiens OX=9606 GN=TNNT1 PE=1 SV=1 - [K7EQL4_HUMAN]	1.34306e+08	0	6.83736		8.1281	0	∞
G3V489	Troponin I, slow skeletal muscle (Fragment) OS=Homo sapiens OX=9606 GN=TNNI1 PE=1 SV=1 - [G3V489_HUMAN]	1.30849e+08	0	5.67892		8.11677	0	∞
P05976	Myosin light chain 1/3, skeletal muscle isoform OS=Homo sapiens OX=9606 GN=MYL1 PE=1 SV=3 - [MYL1_HUMAN]	1.24029e+08	0	26.2438		8.09352	0	∞
P35609	Alpha-actinin-2 OS=Homo sapiens OX=9606 GN=ACTN2 PE=1 SV=1 - [ACTN2_HUMAN]	1.10892e+08	0	60.1739		8.0449	0	∞
A0A075B7D8	Immunoglobulin heavy variable 3/OR15-7 (pseudogene) (Fragment) OS=Homo sapiens OX=9606 GN=IGHV3OR15-7 PE=1 SV=1 - [A0A075B7D8_HUMAN]	9.12649e+07	0	7.43002		7.9603	0	∞
E9PJL7	Alpha-crystallin B chain (Fragment) OS=Homo sapiens OX=9606 GN=CRYAB PE=1 SV=8 - [E9PJL7_HUMAN]	8.50618e+07	0	17.7629		7.92973	0	∞
H3BML9	Myosin regulatory light chain 2, skeletal muscle isoform (Fragment) OS=Homo sapiens OX=9606 GN=MYLPF PE=1 SV=1 - [H3BML9_HUMAN]	7.24769e+07	0	18.3346		7.8602	0	∞
P06732	Creatine kinase M-type OS=Homo sapiens OX=9606 GN=CKM PE=1 SV=2 - [KCRM_HUMAN]	67910916	0	7.51655		7.83194	0	∞
P05109	Protein S100-A8 OS=Homo sapiens OX=9606 GN=S100A8 PE=1 SV=1 - [S10A8_HUMAN]	6.66653e+07	0	12.0474		7.8239	0	∞
P68363	Tubulin alpha-1B chain OS=Homo sapiens OX=9606 GN=TUBA1B PE=1 SV=1 - [TBA1B_HUMAN]	5.89099e+07	0	14.406		7.77019	0	∞
P63316	Troponin C, slow skeletal and cardiac muscles OS=Homo sapiens OX=9606 GN=TNNC1 PE=1 SV=1 - [TNNC1_HUMAN]	5.03653e+07	0	6.18365		7.70213	0	∞
P68366	Tubulin alpha-4A chain OS=Homo sapiens OX=9606 GN=TUBA4A PE=1 SV=1 - [TBA4A_HUMAN]	5.01367e+07	0	10.2317		7.70016	0	∞
P02745	Complement C1q subcomponent subunit A OS=Homo sapiens OX=9606 GN=C1QA PE=1 SV=2 - [C1QA_HUMAN]	4.8153e+07	0	8.4561	1.78136	7.68262	0	∞
A0A2R2Y2Q3	Tropomyosin 3 nu OS=Homo sapiens OX=9606 GN=TPM3 PE=1 SV=1 - [A0A2R2Y2Q3_HUMAN]	4.51419e+07	0	12.3738		7.65458	0	∞
G3V1V7	Myosin binding protein C, slow type, isoform CRA_e OS=Homo sapiens OX=9606 GN=MYBPC1 PE=1 SV=1 - [G3V1V7_HUMAN]	4.46139e+07	0	9.07583		7.64947	0	∞
P20851	C4b-binding protein beta chain OS=Homo sapiens OX=9606 GN=C4BPB PE=1 SV=1 - [C4BPB_HUMAN]	4.28696e+07	0	5.60215		7.63215	0	∞
Q13103	Secreted phosphoprotein 24 OS=Homo sapiens OX=9606 GN=SPP2 PE=1 SV=1 - [SPP24_HUMAN]	4.22621e+07	0	5.52941		7.62595	0	∞
H7C5W9	Endoplasmic reticulum class 1/2 Ca(2+) ATPase (Fragment) OS=Homo sapiens OX=9606 GN=ATP2A2 PE=1 SV=1 - [H7C5W9_HUMAN]	4.15086e+07	0	16.8903		7.61814	0	∞
P04075	Fructose-bisphosphate aldolase A OS=Homo sapiens OX=9606 GN=ALDOA PE=1 SV=2 - [ALDOA_HUMAN]	4.12316e+07	0	15.3827		7.61523	0	∞
A0A6Q8PFK8	Heat shock protein beta-1 OS=Homo sapiens OX=9606 GN=HSPB1 PE=4 SV=1 - [A0A6Q8PFK8_HUMAN]	3.2644e+07	0	10.669		7.5138	0	∞
P27105	Stomatin OS=Homo sapiens OX=9606 GN=STOM PE=1 SV=3 - [STOM_HUMAN]	2.98621e+07	0	5.77513		7.47512	0	∞
A0A0A0MS76	Zinc finger protein 99 OS=Homo sapiens OX=9606 GN=ZNF99 PE=1 SV=1 - [A0A0A0MS76_HUMAN]	2.77377e+07	0	6.08076		7.44307	0	∞
P12273	Prolactin-inducible protein OS=Homo sapiens OX=9606 GN=PIP PE=1 SV=1 - [PIP_HUMAN]	2.63103e+07	0	7.87986		7.42013	0	∞
H0YKX5	Tropomyosin alpha-1 chain (Fragment) OS=Homo sapiens OX=9606 GN=TPM1 PE=1 SV=1 - [H0YKX5_HUMAN]	2.54236e+07	0	6.46451		7.40524	0	∞
A0A1X7SC65	Heat shock protein beta-6 (Fragment) OS=Homo sapiens OX=9606 GN=HSPB6 PE=1 SV=1 - [A0A1X7SC65_HUMAN]	2.38582e+07	0	9.65246		7.37764	0	∞
A0A0C4DH36	Probable non-functional immunoglobulin heavy variable 3-38 OS=Homo sapiens OX=9606 GN=IGHV3-38 PE=1 SV=1 - [HV338_HUMAN]	2.34763e+07	0	10.1048		7.37063	0	∞
P11217	Glycogen phosphorylase, muscle form OS=Homo sapiens OX=9606 GN=PYGM PE=1 SV=6 - [PYGM_HUMAN]	2.3295e+07	0	5.82493		7.36726	0	∞
P06727	Apolipoprotein A-IV OS=Homo sapiens OX=9606 GN=APOA4 PE=1 SV=4 - [APOA4_HUMAN]	2.28909e+07	0	7.24694		7.35966	0	∞
E5RGZ4	2-phospho-D-glycerate hydro-lyase OS=Homo sapiens OX=9606 GN=ENO3 PE=1 SV=1 - [E5RGZ4_HUMAN]	2.13335e+07	0	8.01592		7.32906	0	∞
Q14315	Filamin-C OS=Homo sapiens OX=9606 GN=FLNC PE=1 SV=3 - [FLNC_HUMAN]	2.07131e+07	0	8.70189		7.31625	0	∞
P06733	Alpha-enolase OS=Homo sapiens OX=9606 GN=ENO1 PE=1 SV=2 - [ENOA_HUMAN]	1.90982e+07	0	7.82406		7.28099	0	∞
A0A0G2JL69	C3/C5 convertase OS=Homo sapiens OX=9606 GN=C2 PE=1 SV=1 - [A0A0G2JL69_HUMAN]	1.67864e+07	0	7.3102		7.22496	0	∞
Q8WZ42	Titin OS=Homo sapiens OX=9606 GN=TTN PE=1 SV=4 - [TITIN_HUMAN]	1.50602e+07	0	18.5911		7.17783	0	∞
A0A3B3ISR2	Complement subcomponent C1r OS=Homo sapiens OX=9606 GN=C1R PE=1 SV=1 - [A0A3B3ISR2_HUMAN]	1.31889e+07	0	5.57622		7.12021	0	∞
P25705	ATP synthase subunit alpha, mitochondrial OS=Homo sapiens OX=9606 GN=ATP5F1A PE=1 SV=1 - [ATPA_HUMAN]	4.85379e+08	3.2792e+06	7.05931	0	8.68608	6.51577	148.017
Q6KB66	Keratin, type II cytoskeletal 80 OS=Homo sapiens OX=9606 GN=KRT80 PE=1 SV=2 - [K2C80_HUMAN]	457320659	1.08111e+07	50.9085	9.28092	8.66022	7.03387	42.301
H0YF91	Hydrocephalus-inducing protein homolog (Fragment) OS=Homo sapiens OX=9606 GN=HYDIN PE=1 SV=1 - [H0YF91_HUMAN]	1583614496	4.29347e+07	20.9654	0	9.19965	7.63281	36.8842
A0A0A0MSG9	SUN domain-containing protein 3 OS=Homo sapiens OX=9606 GN=SUN3 PE=1 SV=1 - [A0A0A0MSG9_HUMAN]	1.33357e+08	7.28395e+06	8.86206	2.10985	8.12502	6.86237	18.3083
P02748	Complement component C9 OS=Homo sapiens OX=9606 GN=C9 PE=1 SV=2 - [CO9_HUMAN]	1.20584e+10	8.66412e+08	1131.98	230.299	10.0813	8.93772	13.9176
P07360	Complement component C8 gamma chain OS=Homo sapiens OX=9606 GN=C8G PE=1 SV=3 - [CO8G_HUMAN]	2.32703e+09	1.72034e+08	231.592	26.1215	9.3668	8.23561	13.5266
Q9H2G4	Testis-specific Y-encoded-like protein 2 OS=Homo sapiens OX=9606 GN=TSPYL2 PE=1 SV=1 - [TSYL2_HUMAN]	3.14574e+08	2.62705e+07	8.4232	3.56836	8.49772	7.41947	11.9744
P07358	Complement component C8 beta chain OS=Homo sapiens OX=9606 GN=C8B PE=1 SV=3 - [CO8B_HUMAN]	2.06563e+09	1.77128e+08	556.386	77.6829	9.31505	8.24829	11.6618
P07357	Complement component C8 alpha chain OS=Homo sapiens OX=9606 GN=C8A PE=1 SV=2 - [CO8A_HUMAN]	3.72811e+09	335203495	495.097	98.5167	9.57149	8.52531	11.1219
E9PJV1	Glycine N-acyltransferase-like protein 1 (Fragment) OS=Homo sapiens OX=9606 GN=GLYATL1 PE=1 SV=1 - [E9PJV1_HUMAN]	1298881598	130182399	13.1404	6.0488	9.11357	8.11455	9.9774
P01031	Complement C5 OS=Homo sapiens OX=9606 GN=C5 PE=1 SV=4 - [CO5_HUMAN]	3468327738	3.85154e+08	1399.59	253.208	9.54012	8.58563	9.00504
P13671	Complement component C6 OS=Homo sapiens OX=9606 GN=C6 PE=1 SV=3 - [CO6_HUMAN]	2.07082e+09	2.4016e+08	513.393	91.8564	9.31614	8.3805	8.62266
P10643	Complement component C7 OS=Homo sapiens OX=9606 GN=C7 PE=1 SV=2 - [CO7_HUMAN]	2.00092e+09	2.37349e+08	580.522	124.889	9.30123	8.37539	8.43029
C9JGI8	MAGUK p55 subfamily member 6 (Fragment) OS=Homo sapiens OX=9606 GN=MPP6 PE=1 SV=1 - [C9JGI8_HUMAN]	2.03803e+08	2.55985e+07	7.50455	0	8.30921	7.40821	7.9615
A0A140TA32	C4a anaphylatoxin OS=Homo sapiens OX=9606 GN=C4A PE=1 SV=1 - [A0A140TA32_HUMAN]	4.1507e+09	5.32038e+08	1632.39	383.508	9.61812	8.72594	7.80151
A0A140TA29	C4a anaphylatoxin OS=Homo sapiens OX=9606 GN=C4B PE=1 SV=1 - [A0A140TA29_HUMAN]	4.1507e+09	5.32038e+08	1631.75	389.115	9.61812	8.72594	7.80151
P36980	Complement factor H-related protein 2 OS=Homo sapiens OX=9606 GN=CFHR2 PE=1 SV=1 - [FHR2_HUMAN]	1.51195e+09	1.98493e+08	123.637	66.5526	9.17954	8.29774	7.61713
P06702	Protein S100-A9 OS=Homo sapiens OX=9606 GN=S100A9 PE=1 SV=1 - [S10A9_HUMAN]	1.04403e+08	1.3844e+07	22.9779	2.5764	8.01871	7.14126	7.54138
Q03591	Complement factor H-related protein 1 OS=Homo sapiens OX=9606 GN=CFHR1 PE=1 SV=2 - [FHR1_HUMAN]	2.78994e+09	3.72608e+08	341.528	171.519	9.4456	8.57125	7.48761
P01024	Complement C3 OS=Homo sapiens OX=9606 GN=C3 PE=1 SV=2 - [CO3_HUMAN]	225255225432	3.14852e+10	34606.6	7718.94	11.3527	10.4981	7.15432
A0A0G2JPR0	C4a anaphylatoxin OS=Homo sapiens OX=9606 GN=C4A PE=1 SV=1 - [A0A0G2JPR0_HUMAN]	3.70878e+09	5.32038e+08	1604.99	375.397	9.56923	8.72594	6.9709
P12814	Alpha-actinin-1 OS=Homo sapiens OX=9606 GN=ACTN1 PE=1 SV=2 - [ACTN1_HUMAN]	5.76833e+07	8.49607e+06	6.69466	0	7.76105	6.92922	6.78941
P68133	Actin, alpha skeletal muscle OS=Homo sapiens OX=9606 GN=ACTA1 PE=1 SV=1 - [ACTS_HUMAN]	2.45953e+09	4.12076e+08	367.327	63.1357	9.39085	8.61498	5.96864
Q9BXR6	Complement factor H-related protein 5 OS=Homo sapiens OX=9606 GN=CFHR5 PE=1 SV=1 - [FHR5_HUMAN]	4.82922e+09	8.6609e+08	637.903	193.279	9.68388	8.93756	5.57588
P02671	Fibrinogen alpha chain OS=Homo sapiens OX=9606 GN=FGA PE=1 SV=2 - [FIBA_HUMAN]	6.01673e+08	1.09356e+08	342.644	184.839	8.77936	8.03884	5.50196
P01599	Immunoglobulin kappa variable 1-17 OS=Homo sapiens OX=9606 GN=IGKV1-17 PE=1 SV=2 - [KV117_HUMAN]	105823356	1.9779e+07	5.98896	4.44316	8.02458	7.2962	5.35029
Q92496	Complement factor H-related protein 4 OS=Homo sapiens OX=9606 GN=CFHR4 PE=1 SV=3 - [FHR4_HUMAN]	5.26473e+07	9.96187e+06	20.1078	3.92371	7.72138	6.99834	5.28488
O14791	Apolipoprotein L1 OS=Homo sapiens OX=9606 GN=APOL1 PE=1 SV=5 - [APOL1_HUMAN]	1.52366e+08	3.31973e+07	53.9568	8.58635	8.18289	7.5211	4.5897
P04003	C4b-binding protein alpha chain OS=Homo sapiens OX=9606 GN=C4BPA PE=1 SV=2 - [C4BPA_HUMAN]	1950386945	4.29617e+08	558.133	105.52	9.29012	8.63308	4.53983
G5E9F8	Vitamin K-dependent protein S OS=Homo sapiens OX=9606 GN=PROS1 PE=1 SV=2 - [G5E9F8_HUMAN]	9.90809e+07	2.21387e+07	53.1562	23.3496	7.99599	7.34515	4.47547
P07477	Trypsin-1 OS=Homo sapiens OX=9606 GN=PRSS1 PE=1 SV=1 - [TRY1_HUMAN]	1.36528e+08	3.05846e+07	5.91727	9.20372	8.13522	7.4855	4.46394
P02743	Serum amyloid P-component OS=Homo sapiens OX=9606 GN=APCS PE=1 SV=2 - [SAMP_HUMAN]	8.39912e+09	1899838602	345.683	189.545	9.92423	9.27872	4.42097
P27169	Serum paraoxonase/arylesterase 1 OS=Homo sapiens OX=9606 GN=PON1 PE=1 SV=3 - [PON1_HUMAN]	1.09033e+08	2.51894e+07	15.4605	6.6492	8.03756	7.40122	4.32851
P0CG39	POTE ankyrin domain family member J OS=Homo sapiens OX=9606 GN=POTEJ PE=3 SV=1 - [POTEJ_HUMAN]	8.36097e+08	1.96334e+08	68.274	35.0719	8.92226	8.29299	4.25855
P27918	Properdin OS=Homo sapiens OX=9606 GN=CFP PE=1 SV=2 - [PROP_HUMAN]	1.87752e+10	4.56592e+09	751.195	397.092	10.2736	9.65953	4.11203
A0A0A0MS15	Immunoglobulin heavy variable 3-49 OS=Homo sapiens OX=9606 GN=IGHV3-49 PE=3 SV=1 - [HV349_HUMAN]	1.79608e+08	4.40051e+07	8.58227	6.44455	8.25433	7.6435	4.08153
P06312	Immunoglobulin kappa variable 4-1 OS=Homo sapiens OX=9606 GN=IGKV4-1 PE=1 SV=1 - [KV401_HUMAN]	1.78133e+09	4.66385e+08	55.8718	39.304	9.25074	8.66874	3.81944
P60709	Actin, cytoplasmic 1 OS=Homo sapiens OX=9606 GN=ACTB PE=1 SV=1 - [ACTB_HUMAN]	1.7535e+09	4.62972e+08	282.421	108.634	9.24391	8.66555	3.78748
P02747	Complement C1q subcomponent subunit C OS=Homo sapiens OX=9606 GN=C1QC PE=1 SV=3 - [C1QC_HUMAN]	1.4139e+08	37398116	24.0411	14.2987	8.15042	7.57285	3.78066
Q562R1	Beta-actin-like protein 2 OS=Homo sapiens OX=9606 GN=ACTBL2 PE=1 SV=2 - [ACTBL_HUMAN]	1.15301e+09	3.10713e+08	90.1139	23.142	9.06183	8.49236	3.71086
P04406	Glyceraldehyde-3-phosphate dehydrogenase OS=Homo sapiens OX=9606 GN=GAPDH PE=1 SV=3 - [G3P_HUMAN]	7.97624e+07	2.16779e+07	25.8876	16.3791	7.9018	7.33602	3.67944
A0A0A0MRZ8	Immunoglobulin kappa variable 3D-11 OS=Homo sapiens OX=9606 GN=IGKV3D-11 PE=3 SV=6 - [KVD11_HUMAN]	5353191656	1.48923e+09	38.5012	16.5695	9.72861	9.17296	3.59461
P05089	Arginase-1 OS=Homo sapiens OX=9606 GN=ARG1 PE=1 SV=2 - [ARGI1_HUMAN]	1.91776e+07	5.73646e+06	5.94004	4.99439	7.28279	6.75864	3.34311
A0A0J9YX35	Immunoglobulin heavy variable 3-64D OS=Homo sapiens OX=9606 GN=IGHV3-64D PE=3 SV=1 - [HV64D_HUMAN]	3.812e+08	1.25144e+08	19.0502	1.64115	8.58115	8.09741	3.0461
Q96IY4	Carboxypeptidase B2 OS=Homo sapiens OX=9606 GN=CPB2 PE=1 SV=2 - [CBPB2_HUMAN]	59498701	1.99141e+07	18.2486	3.90476	7.77451	7.29916	2.98777
P59665	Neutrophil defensin 1 OS=Homo sapiens OX=9606 GN=DEFA1 PE=1 SV=1 - [DEF1_HUMAN]	76381357	2.61255e+07	7.18325	3.51845	7.88299	7.41707	2.92363
P55056	Apolipoprotein C-IV OS=Homo sapiens OX=9606 GN=APOC4 PE=1 SV=1 - [APOC4_HUMAN]	6.77099e+09	2.36527e+09	341.179	104.141	9.83065	9.37388	2.86267
P02647	Apolipoprotein A-I OS=Homo sapiens OX=9606 GN=APOA1 PE=1 SV=1 - [APOA1_HUMAN]	5.01871e+08	1.78802e+08	214.376	109.542	8.70059	8.25237	2.80685
P02675	Fibrinogen beta chain OS=Homo sapiens OX=9606 GN=FGB PE=1 SV=2 - [FIBB_HUMAN]	5.3286e+08	1.93142e+08	185.246	92.833	8.72661	8.28588	2.75891
A0A075B6I9	Immunoglobulin lambda variable 7-46 OS=Homo sapiens OX=9606 GN=IGLV7-46 PE=3 SV=4 - [LV746_HUMAN]	109407076	40613903	5.76605	2.05836	8.03905	7.60867	2.69383
Q9H4B7	Tubulin beta-1 chain OS=Homo sapiens OX=9606 GN=TUBB1 PE=1 SV=1 - [TBB1_HUMAN]	3.51326e+07	1.32668e+07	6.57899	2.48598	7.54571	7.12277	2.64816
P01009	Alpha-1-antitrypsin OS=Homo sapiens OX=9606 GN=SERPINA1 PE=1 SV=3 - [A1AT_HUMAN]	9.6608e+07	3.67784e+07	41.9949	16.6008	7.98501	7.56559	2.62676
P02765	Alpha-2-HS-glycoprotein OS=Homo sapiens OX=9606 GN=AHSG PE=1 SV=2 - [FETUA_HUMAN]	3.44248e+07	1.36583e+07	8.68956	4.84877	7.53687	7.1354	2.52044
Q02413	Desmoglein-1 OS=Homo sapiens OX=9606 GN=DSG1 PE=1 SV=2 - [DSG1_HUMAN]	8.44275e+07	3.38827e+07	25.2922	17.97	7.92648	7.52998	2.49176
Q13156	Replication protein A 30 kDa subunit OS=Homo sapiens OX=9606 GN=RPA4 PE=1 SV=2 - [RFA4_HUMAN]	498872848	204956604	9.80806	4.40819	8.69799	8.31166	2.43404
P49913	Cathelicidin antimicrobial peptide OS=Homo sapiens OX=9606 GN=CAMP PE=1 SV=1 - [CAMP_HUMAN]	2.23863e+09	9.25967e+08	187.032	150.143	9.34998	8.9666	2.41761
P08603	Complement factor H OS=Homo sapiens OX=9606 GN=CFH PE=1 SV=4 - [CFAH_HUMAN]	891382731	3.70687e+08	500.284	278.372	8.95006	8.56901	2.40468
P01764	Immunoglobulin heavy variable 3-23 OS=Homo sapiens OX=9606 GN=IGHV3-23 PE=1 SV=2 - [HV323_HUMAN]	2.25693e+09	9.898e+08	93.7256	57.2784	9.35352	8.99555	2.28019
A0A0J9YY99	Ig-like domain-containing protein (Fragment) OS=Homo sapiens OX=9606 PE=1 SV=1 - [A0A0J9YY99_HUMAN]	2.25693e+09	9.898e+08	99.1798	57.2784	9.35352	8.99555	2.28019
P04114	Apolipoprotein B-100 OS=Homo sapiens OX=9606 GN=APOB PE=1 SV=2 - [APOB_HUMAN]	3.84238e+07	1.70104e+07	37.5583	15.8897	7.5846	7.23071	2.25884
A0A0C4DH35	Probable non-functional immunoglobulin heavy variable 3-35 OS=Homo sapiens OX=9606 GN=IGHV3-35 PE=1 SV=1 - [HV335_HUMAN]	1566922071	7.01052e+08	30.9884	13.6094	9.19505	8.84575	2.2351
P01040	Cystatin-A OS=Homo sapiens OX=9606 GN=CSTA PE=1 SV=1 - [CYTA_HUMAN]	6.79839e+07	3.17765e+07	15.0739	12.7298	7.83241	7.50211	2.13944
P10909	Clusterin OS=Homo sapiens OX=9606 GN=CLU PE=1 SV=1 - [CLUS_HUMAN]	5.61825e+08	2.67233e+08	133.426	74.9363	8.7496	8.42689	2.10238
P02751	Fibronectin OS=Homo sapiens OX=9606 GN=FN1 PE=1 SV=5 - [FINC_HUMAN]	1.27225e+08	6.11224e+07	80.9445	37.8939	8.10457	7.7862	2.08148
P01042	Kininogen-1 OS=Homo sapiens OX=9606 GN=KNG1 PE=1 SV=2 - [KNG1_HUMAN]	5.2501e+08	2.55881e+08	107.79	67.4945	8.72017	8.40804	2.05178
F5H265	Polyubiquitin-C (Fragment) OS=Homo sapiens OX=9606 GN=UBC PE=1 SV=1 - [F5H265_HUMAN]	9.24854e+07	4.56344e+07	13.2997	7.4226	7.96607	7.65929	2.02666
A0A0C4DH25	Immunoglobulin kappa variable 3D-20 OS=Homo sapiens OX=9606 GN=IGKV3D-20 PE=3 SV=1 - [KVD20_HUMAN]	8.03948e+08	4.04667e+08	57.2794	22.1133	8.90523	8.6071	1.98669
P61224	Ras-related protein Rap-1b OS=Homo sapiens OX=9606 GN=RAP1B PE=1 SV=1 - [RAP1B_HUMAN]	59471829	3.01367e+07	6.53322	4.6215	7.77431	7.4791	1.9734
P11597	Cholesteryl ester transfer protein OS=Homo sapiens OX=9606 GN=CETP PE=1 SV=2 - [CETP_HUMAN]	9.71994e+07	5.02447e+07	25.6212	9.32298	7.98766	7.70109	1.93452
Q13093	Platelet-activating factor acetylhydrolase OS=Homo sapiens OX=9606 GN=PLA2G7 PE=1 SV=1 - [PAFA_HUMAN]	2.49693e+07	1.29635e+07	13.8955	1.97022	7.39741	7.11272	1.92613
A0A075B6R9	Probable non-functional immunoglobulin kappa variable 2D-24 OS=Homo sapiens OX=9606 GN=IGKV2D-24 PE=1 SV=1 - [KVD24_HUMAN]	1.30208e+09	6.77252e+08	33.6313	39.133	9.11464	8.83075	1.92259
B4E1Z4	C3/C5 convertase OS=Homo sapiens OX=9606 PE=1 SV=1 - [B4E1Z4_HUMAN]	1.59504e+09	8.32535e+08	342.734	210.715	9.20277	8.9204	1.91588
P31944	Caspase-14 OS=Homo sapiens OX=9606 GN=CASP14 PE=1 SV=2 - [CASPE_HUMAN]	2.98413e+07	1.56074e+07	5.10308	7.17115	7.47482	7.19333	1.912
A6NMB1	Sialic acid-binding Ig-like lectin 16 OS=Homo sapiens OX=9606 GN=SIGLEC16 PE=2 SV=3 - [SIG16_HUMAN]	3.98595e+08	2.09137e+08	6.10599	1.81848	8.60053	8.32043	1.90591
Q6Q788	Apolipoprotein A-V OS=Homo sapiens OX=9606 GN=APOA5 PE=1 SV=1 - [APOA5_HUMAN]	1.30148e+08	6.92925e+07	65.8544	47.2512	8.11444	7.84069	1.87824
Q86YZ3	Hornerin OS=Homo sapiens OX=9606 GN=HRNR PE=1 SV=2 - [HORN_HUMAN]	3.82689e+07	2.06211e+07	15.3411	42.2351	7.58285	7.31431	1.85582
A0A096LPE2	SAA2-SAA4 readthrough OS=Homo sapiens OX=9606 GN=SAA2-SAA4 PE=3 SV=1 - [A0A096LPE2_HUMAN]	1.60003e+08	8.75889e+07	21.5735	11.7716	8.20413	7.94245	1.82675
P01023	Alpha-2-macroglobulin OS=Homo sapiens OX=9606 GN=A2M PE=1 SV=3 - [A2MG_HUMAN]	5.43068e+07	3.00052e+07	31.0864	22.5421	7.73485	7.4772	1.80991
A0A0G2JMB2	Immunoglobulin heavy constant alpha 2 (Fragment) OS=Homo sapiens OX=9606 GN=IGHA2 PE=1 SV=1 - [A0A0G2JMB2_HUMAN]	1.2044e+09	6.71066e+08	197.633	99.2106	9.08077	8.82677	1.79476
P04196	Histidine-rich glycoprotein OS=Homo sapiens OX=9606 GN=HRG PE=1 SV=1 - [HRG_HUMAN]	6.84282e+07	3.81807e+07	30.7018	16.5474	7.83523	7.58184	1.79222
A0A0A0MS51	Actin-depolymerizing factor OS=Homo sapiens OX=9606 GN=GSN PE=1 SV=1 - [A0A0A0MS51_HUMAN]	2.56487e+07	1.45528e+07	10.3557	7.29257	7.40907	7.16295	1.76246
A0A075B7B8	Immunoglobulin heavy variable 3/OR16-12 (non-functional) (Fragment) OS=Homo sapiens OX=9606 GN=IGHV3OR16-12 PE=1 SV=1 - [A0A075B7B8_HUMAN]	1.93736e+09	1.11274e+09	68.3848	40.2756	9.28721	9.04639	1.74107
Q96P63	Serpin B12 OS=Homo sapiens OX=9606 GN=SERPINB12 PE=1 SV=1 - [SPB12_HUMAN]	3.80843e+07	2.23045e+07	12.2386	1.86252	7.58075	7.34839	1.70748
Q7Z3Y8	Keratin, type I cytoskeletal 27 OS=Homo sapiens OX=9606 GN=KRT27 PE=1 SV=2 - [K1C27_HUMAN]	4675243011	2.74574e+09	143.254	158.033	9.6698	9.43866	1.70272
P04275	von Willebrand factor OS=Homo sapiens OX=9606 GN=VWF PE=1 SV=4 - [VWF_HUMAN]	3.70898e+07	2.18549e+07	7.92562	6.57912	7.56925	7.33955	1.69709
P01834	Immunoglobulin kappa constant OS=Homo sapiens OX=9606 GN=IGKC PE=1 SV=2 - [IGKC_HUMAN]	5.64248e+10	3.35756e+10	1002.59	551.66	10.7515	10.526	1.68053
P20160	Azurocidin OS=Homo sapiens OX=9606 GN=AZU1 PE=1 SV=3 - [CAP7_HUMAN]	4.74536e+08	2.82878e+08	42.1975	35.8949	8.67627	8.4516	1.67753
P05154	Plasma serine protease inhibitor OS=Homo sapiens OX=9606 GN=SERPINA5 PE=1 SV=3 - [IPSP_HUMAN]	2.1108e+08	1.25832e+08	80.1847	59.0843	8.32445	8.09979	1.67748
G5E9W0	Phospholipase A1 member A OS=Homo sapiens OX=9606 GN=PLA1A PE=1 SV=1 - [G5E9W0_HUMAN]	7.88642e+07	4.78084e+07	19.5078	17.4581	7.89688	7.6795	1.64959
Q08554	Desmocollin-1 OS=Homo sapiens OX=9606 GN=DSC1 PE=1 SV=2 - [DSC1_HUMAN]	6.20504e+07	3.78209e+07	23.7656	26.4052	7.79274	7.57773	1.64064
A0A0A0MSV6	Complement C1q subcomponent subunit B (Fragment) OS=Homo sapiens OX=9606 GN=C1QB PE=1 SV=6 - [A0A0A0MSV6_HUMAN]	5.22603e+07	3.29757e+07	14.4036	1.77274	7.71817	7.51819	1.58481
A0A0G2JS06	Immunoglobulin lambda variable 5-39 OS=Homo sapiens OX=9606 GN=IGLV5-39 PE=3 SV=1 - [LV539_HUMAN]	5.82495e+07	3.68108e+07	5.11177	3.33542	7.76529	7.56598	1.5824
P01700	Immunoglobulin lambda variable 1-47 OS=Homo sapiens OX=9606 GN=IGLV1-47 PE=1 SV=2 - [LV147_HUMAN]	1.54169e+08	1.00377e+08	10.7991	3.76302	8.188	8.00163	1.5359
P01876	Immunoglobulin heavy constant alpha 1 OS=Homo sapiens OX=9606 GN=IGHA1 PE=1 SV=2 - [IGHA1_HUMAN]	1797570846	1.17823e+09	285.119	187.039	9.25469	9.07123	1.52565
P68871	Hemoglobin subunit beta OS=Homo sapiens OX=9606 GN=HBB PE=1 SV=2 - [HBB_HUMAN]	2.53353e+08	1.66147e+08	52.121	18.8053	8.40373	8.22049	1.52487
V9GYG9	Apolipoprotein A-II (Fragment) OS=Homo sapiens OX=9606 GN=APOA2 PE=1 SV=1 - [V9GYG9_HUMAN]	7.89333e+07	5.33426e+07	13.7059	20.6956	7.89726	7.72707	1.47974
P02730	Band 3 anion transport protein OS=Homo sapiens OX=9606 GN=SLC4A1 PE=1 SV=3 - [B3AT_HUMAN]	4.36686e+07	2.96027e+07	16.2946	17.978	7.64017	7.47133	1.47516
P23083	Immunoglobulin heavy variable 1-2 OS=Homo sapiens OX=9606 GN=IGHV1-2 PE=1 SV=2 - [HV102_HUMAN]	647071061	4.45142e+08	13.0072	12.5737	8.81095	8.6485	1.45363
P29508	Serpin B3 OS=Homo sapiens OX=9606 GN=SERPINB3 PE=1 SV=2 - [SPB3_HUMAN]	1.41846e+07	9.84664e+06	10.5064	5.74235	7.15182	6.99329	1.44055
Q6UWP8	Suprabasin OS=Homo sapiens OX=9606 GN=SBSN PE=1 SV=2 - [SBSN_HUMAN]	1.68635e+07	1.1836e+07	13.0182	23.5679	7.22695	7.07321	1.42477
P00451	Coagulation factor VIII OS=Homo sapiens OX=9606 GN=F8 PE=1 SV=1 - [FA8_HUMAN]	3.28103e+08	2.32214e+08	243.533	109.68	8.51601	8.36589	1.41294
P0DOY2	Immunoglobulin lambda constant 2 OS=Homo sapiens OX=9606 GN=IGLC2 PE=1 SV=1 - [IGLC2_HUMAN]	3.74223e+09	2.65279e+09	186.431	163.318	9.57313	9.4237	1.41068
A0A2Q2TTZ9	Immunoglobulin kappa variable 1-33 OS=Homo sapiens OX=9606 GN=IGKV1D-33 PE=1 SV=1 - [A0A2Q2TTZ9_HUMAN]	2.5366e+08	180430156	23.3134	16.9822	8.40425	8.25631	1.40586
P63104	14-3-3 protein zeta/delta OS=Homo sapiens OX=9606 GN=YWHAZ PE=1 SV=1 - [1433Z_HUMAN]	2.59485e+07	1.85624e+07	10.6535	4.09464	7.41411	7.26864	1.3979
P07355	Annexin A2 OS=Homo sapiens OX=9606 GN=ANXA2 PE=1 SV=2 - [ANXA2_HUMAN]	1.7875e+07	1.28629e+07	4.38804	6.55095	7.25225	7.10934	1.38965
A0A2R8Y7C0	Hemoglobin subunit alpha (Fragment) OS=Homo sapiens OX=9606 GN=HBA2 PE=1 SV=1 - [A0A2R8Y7C0_HUMAN]	2.1612e+08	1.56721e+08	49.9002	36.6612	8.3347	8.19513	1.37901
Q9NSB2	Keratin, type II cuticular Hb4 OS=Homo sapiens OX=9606 GN=KRT84 PE=2 SV=2 - [KRT84_HUMAN]	839876209	6.16322e+08	67.6693	111.954	8.92422	8.78981	1.36272
P01857	Immunoglobulin heavy constant gamma 1 OS=Homo sapiens OX=9606 GN=IGHG1 PE=1 SV=1 - [IGHG1_HUMAN]	3.3559e+10	2.46682e+10	2056.77	856.412	10.5258	10.3921	1.36042
A0A0B4J1U7	Immunoglobulin heavy variable 6-1 OS=Homo sapiens OX=9606 GN=IGHV6-1 PE=3 SV=1 - [HV601_HUMAN]	1.42492e+09	1.05217e+09	12.5882	10.1013	9.15379	9.02209	1.35427
P01877	Immunoglobulin heavy constant alpha 2 OS=Homo sapiens OX=9606 GN=IGHA2 PE=1 SV=4 - [IGHA2_HUMAN]	9.04107e+08	6.71066e+08	180.367	77.2378	8.95622	8.82677	1.34727
P01619	Immunoglobulin kappa variable 3-20 OS=Homo sapiens OX=9606 GN=IGKV3-20 PE=1 SV=2 - [KV320_HUMAN]	1.00509e+09	7.51513e+08	72.12	28.9624	9.00221	8.87594	1.33742
P01861	Immunoglobulin heavy constant gamma 4 OS=Homo sapiens OX=9606 GN=IGHG4 PE=1 SV=1 - [IGHG4_HUMAN]	5.55773e+10	4.15895e+10	907.759	480.083	10.7449	10.619	1.33633
P25311	Zinc-alpha-2-glycoprotein OS=Homo sapiens OX=9606 GN=AZGP1 PE=1 SV=2 - [ZA2G_HUMAN]	4.52319e+07	3.41926e+07	4.74983	9.30081	7.65544	7.53393	1.32286
P19013	Keratin, type II cytoskeletal 4 OS=Homo sapiens OX=9606 GN=KRT4 PE=1 SV=5 - [K2C4_HUMAN]	1850791924	1.43356e+09	158.796	117.661	9.26736	9.15641	1.29105
P00739	Haptoglobin-related protein OS=Homo sapiens OX=9606 GN=HPR PE=2 SV=2 - [HPTR_HUMAN]	8.70134e+07	6.76088e+07	7.17129	7.18129	7.93959	7.83	1.28701
A0A5H1ZRS9	Immunoglobulin kappa variable 2D-29 OS=Homo sapiens OX=9606 GN=IGKV2D-29 PE=1 SV=1 - [A0A5H1ZRS9_HUMAN]	1.84039e+09	1.43308e+09	49.5505	53.1814	9.26491	9.15627	1.28422
P61626	Lysozyme C OS=Homo sapiens OX=9606 GN=LYZ PE=1 SV=1 - [LYSC_HUMAN]	1.38527e+08	1.08089e+08	23.8207	12.9044	8.14153	8.03378	1.28159
P02768	Albumin OS=Homo sapiens OX=9606 GN=ALB PE=1 SV=2 - [ALBU_HUMAN]	1.35901e+10	1.06306e+10	915.999	825.389	10.1332	10.0266	1.2784
Q02985	Complement factor H-related protein 3 OS=Homo sapiens OX=9606 GN=CFHR3 PE=1 SV=2 - [FHR3_HUMAN]	2.73392e+08	2.1431e+08	54.9976	26.3366	8.43679	8.33104	1.27568
P0DP02	Immunoglobulin heavy variable 3-30-3 OS=Homo sapiens OX=9606 GN=IGHV3-30-3 PE=3 SV=1 - [HVC33_HUMAN]	1.8238e+09	1.44232e+09	90.6603	53.7494	9.26098	9.15906	1.26449
P01602	Immunoglobulin kappa variable 1-5 OS=Homo sapiens OX=9606 GN=IGKV1-5 PE=1 SV=2 - [KV105_HUMAN]	1.73551e+08	1.37518e+08	2.7462	5.39984	8.23943	8.13836	1.26203
P01772	Immunoglobulin heavy variable 3-33 OS=Homo sapiens OX=9606 GN=IGHV3-33 PE=1 SV=2 - [HV333_HUMAN]	1.81873e+09	1.44232e+09	86.2137	53.7494	9.25977	9.15906	1.26098
Q01546	Keratin, type II cytoskeletal 2 oral OS=Homo sapiens OX=9606 GN=KRT76 PE=1 SV=2 - [K22O_HUMAN]	2.14016e+09	1700996557	206.472	208.834	9.33045	9.2307	1.25818
P12259	Coagulation factor V OS=Homo sapiens OX=9606 GN=F5 PE=1 SV=4 - [FA5_HUMAN]	3.06572e+09	2.44579e+09	1179.6	897.9	9.48653	9.38842	1.25346
A0A4W9A917	Immunoglobulin heavy constant gamma 3 (Fragment) OS=Homo sapiens OX=9606 GN=IGHG3 PE=1 SV=1 - [A0A4W9A917_HUMAN]	4.41099e+10	3.59915e+10	1289.27	822.383	10.6445	10.5562	1.22557
Q8N1N4	Keratin, type II cytoskeletal 78 OS=Homo sapiens OX=9606 GN=KRT78 PE=1 SV=2 - [K2C78_HUMAN]	1.1352e+08	94066781	34.9099	34.47	8.05507	7.97344	1.2068
B9A064	Immunoglobulin lambda-like polypeptide 5 OS=Homo sapiens OX=9606 GN=IGLL5 PE=2 SV=2 - [IGLL5_HUMAN]	4.40985e+09	3.65724e+09	217.94	189.195	9.64442	9.56315	1.20579
P08514	Integrin alpha-IIb OS=Homo sapiens OX=9606 GN=ITGA2B PE=1 SV=3 - [ITA2B_HUMAN]	7.9188e+07	6.60654e+07	36.1492	25.8309	7.89866	7.81997	1.19863
C9JEU5	Fibrinogen gamma chain OS=Homo sapiens OX=9606 GN=FGG PE=1 SV=1 - [C9JEU5_HUMAN]	3.27993e+08	2.74039e+08	147.119	106.874	8.51586	8.43781	1.19688
P00734	Prothrombin OS=Homo sapiens OX=9606 GN=F2 PE=1 SV=2 - [THRB_HUMAN]	2.13227e+09	1.78798e+09	492.217	564.552	9.32884	9.25236	1.19256
P02749	Beta-2-glycoprotein 1 OS=Homo sapiens OX=9606 GN=APOH PE=1 SV=3 - [APOH_HUMAN]	1.88143e+08	1.58775e+08	54.9905	31.2408	8.27449	8.20078	1.18497
P0DP01	Immunoglobulin heavy variable 1-8 OS=Homo sapiens OX=9606 GN=IGHV1-8 PE=3 SV=1 - [HV108_HUMAN]	2054058969	1.73626e+09	28.6327	24.4847	9.31261	9.23961	1.18304
P01742	Immunoglobulin heavy variable 1-69 OS=Homo sapiens OX=9606 GN=IGHV1-69 PE=1 SV=2 - [HV169_HUMAN]	2054058969	1.73626e+09	28.6327	24.4847	9.31261	9.23961	1.18304
P00738	Haptoglobin OS=Homo sapiens OX=9606 GN=HP PE=1 SV=1 - [HPT_HUMAN]	7.98416e+07	6.76088e+07	9.28295	9.00282	7.90223	7.83	1.18094
Q2M2I5	Keratin, type I cytoskeletal 24 OS=Homo sapiens OX=9606 GN=KRT24 PE=1 SV=1 - [K1C24_HUMAN]	4.03406e+09	3.42447e+09	124.705	147.748	9.60574	9.53459	1.17801
P12035	Keratin, type II cytoskeletal 3 OS=Homo sapiens OX=9606 GN=KRT3 PE=1 SV=3 - [K2C3_HUMAN]	1.00173e+09	8.69202e+08	146.049	147.981	9.00075	8.93912	1.15247
P01859	Immunoglobulin heavy constant gamma 2 OS=Homo sapiens OX=9606 GN=IGHG2 PE=1 SV=2 - [IGHG2_HUMAN]	5.55773e+10	4.82915e+10	2876.61	1276.92	10.7449	10.6839	1.15087
P04259	Keratin, type II cytoskeletal 6B OS=Homo sapiens OX=9606 GN=KRT6B PE=1 SV=5 - [K2C6B_HUMAN]	4.95089e+09	4.32022e+09	580.347	627.35	9.69468	9.63551	1.14598
Q5D862	Filaggrin-2 OS=Homo sapiens OX=9606 GN=FLG2 PE=1 SV=1 - [FILA2_HUMAN]	5.37476e+07	4.73158e+07	19.4314	15.8869	7.73036	7.67501	1.13593
A0A4W8ZXM2	Immunoglobulin heavy variable 3-72 OS=Homo sapiens OX=9606 GN=IGHV3-72 PE=1 SV=1 - [A0A4W8ZXM2_HUMAN]	2.94571e+09	2653348516	173.619	113.014	9.46919	9.42379	1.11019
A0A0B4J1X5	Immunoglobulin heavy variable 3-74 OS=Homo sapiens OX=9606 GN=IGHV3-74 PE=3 SV=1 - [HV374_HUMAN]	1.87503e+09	1.70099e+09	94.1296	55.4843	9.27301	9.2307	1.10232
P05164	Myeloperoxidase OS=Homo sapiens OX=9606 GN=MPO PE=1 SV=1 - [PERM_HUMAN]	1.19406e+08	1.11798e+08	38.5616	29.0766	8.07703	8.04844	1.06805
P00450	Ceruloplasmin OS=Homo sapiens OX=9606 GN=CP PE=1 SV=1 - [CERU_HUMAN]	9.01039e+07	8.50142e+07	39.5909	55.0106	7.95474	7.92949	1.05987
O43866	CD5 antigen-like OS=Homo sapiens OX=9606 GN=CD5L PE=1 SV=1 - [CD5L_HUMAN]	3.56998e+08	3.42704e+08	52.9523	45.489	8.55267	8.53492	1.04171
P01011	Alpha-1-antichymotrypsin OS=Homo sapiens OX=9606 GN=SERPINA3 PE=1 SV=2 - [AACT_HUMAN]	6.62497e+07	6.43551e+07	37.4583	35.7958	7.82118	7.80858	1.02944
P01780	Immunoglobulin heavy variable 3-7 OS=Homo sapiens OX=9606 GN=IGHV3-7 PE=1 SV=2 - [HV307_HUMAN]	2.35894e+09	2.29626e+09	164.951	110.257	9.37272	9.36102	1.0273
P02656	Apolipoprotein C-III OS=Homo sapiens OX=9606 GN=APOC3 PE=1 SV=1 - [APOC3_HUMAN]	3.50964e+08	3.47357e+08	11.3546	7.88572	8.54526	8.54078	1.01038
Q08188	Protein-glutamine gamma-glutamyltransferase E OS=Homo sapiens OX=9606 GN=TGM3 PE=1 SV=4 - [TGM3_HUMAN]	1.03697e+07	1.03185e+07	5.70247	11.0613	7.01577	7.01362	1.00497
P35527	Keratin, type I cytoskeletal 9 OS=Homo sapiens OX=9606 GN=KRT9 PE=1 SV=3 - [K1C9_HUMAN]	4.5426e+09	4.57127e+09	1433.33	1044.18	9.6573	9.66004	0.993728
P05090	Apolipoprotein D OS=Homo sapiens OX=9606 GN=APOD PE=1 SV=1 - [APOD_HUMAN]	6.78739e+07	69041384	9.63115	7.13973	7.8317	7.83911	0.98309
P35908	Keratin, type II cytoskeletal 2 epidermal OS=Homo sapiens OX=9606 GN=KRT2 PE=1 SV=2 - [K22E_HUMAN]	6956523615	7.14583e+09	1449.55	1197.09	9.84239	9.85405	0.973508
Q86Y46	Keratin, type II cytoskeletal 73 OS=Homo sapiens OX=9606 GN=KRT73 PE=1 SV=1 - [K2C73_HUMAN]	6.557e+08	6.74418e+08	99.7393	142.046	8.81671	8.82893	0.972245
P81605	Dermcidin OS=Homo sapiens OX=9606 GN=DCD PE=1 SV=2 - [DCD_HUMAN]	2.63537e+08	2.72358e+08	62.198	51.3311	8.42084	8.43514	0.96761
P13645	Keratin, type I cytoskeletal 10 OS=Homo sapiens OX=9606 GN=KRT10 PE=1 SV=6 - [K1C10_HUMAN]	7.75986e+09	8.05848e+09	2005.9	1733.69	9.88985	9.90625	0.962944
P01871	Immunoglobulin heavy constant mu OS=Homo sapiens OX=9606 GN=IGHM PE=1 SV=4 - [IGHM_HUMAN]	5.58653e+09	5.8682e+09	779.458	653.073	9.74714	9.7685	0.952001
D6RD17	Immunoglobulin J chain (Fragment) OS=Homo sapiens OX=9606 GN=JCHAIN PE=1 SV=8 - [D6RD17_HUMAN]	1.92001e+08	2.03021e+08	37.0476	49.6694	8.2833	8.30754	0.94572
Q7Z794	Keratin, type II cytoskeletal 1b OS=Homo sapiens OX=9606 GN=KRT77 PE=1 SV=3 - [K2C1B_HUMAN]	4477708956	4.74347e+09	188.859	134.484	9.65106	9.6761	0.943974
P15924	Desmoplakin OS=Homo sapiens OX=9606 GN=DSP PE=1 SV=3 - [DESP_HUMAN]	4.92748e+07	5.23516e+07	39.2565	51.5768	7.69263	7.71893	0.941229
P04264	Keratin, type II cytoskeletal 1 OS=Homo sapiens OX=9606 GN=KRT1 PE=1 SV=6 - [K2C1_HUMAN]	9.37624e+09	9993404849	2304.07	1880.66	9.97203	9.99971	0.938242
Q9NZT1	Calmodulin-like protein 5 OS=Homo sapiens OX=9606 GN=CALML5 PE=1 SV=2 - [CALL5_HUMAN]	6.76906e+07	7.25979e+07	3.72456	10.0947	7.83053	7.86092	0.932404
O75594	Peptidoglycan recognition protein 1 OS=Homo sapiens OX=9606 GN=PGLYRP1 PE=1 SV=1 - [PGRP1_HUMAN]	9.04941e+07	9.73745e+07	9.97462	7.48567	7.95662	7.98845	0.929341
P02538	Keratin, type II cytoskeletal 6A OS=Homo sapiens OX=9606 GN=KRT6A PE=1 SV=3 - [K2C6A_HUMAN]	3.03419e+09	3.28234e+09	541.203	603.319	9.48204	9.51618	0.924398
P18428	Lipopolysaccharide-binding protein OS=Homo sapiens OX=9606 GN=LBP PE=1 SV=3 - [LBP_HUMAN]	3.52294e+08	3.81659e+08	80.8901	65.3617	8.54691	8.58168	0.923061
Q60FE5	Filamin-A OS=Homo sapiens OX=9606 GN=FLNA PE=1 SV=1 - [Q60FE5_HUMAN]	3.78782e+07	4.10989e+07	28.4745	28.4831	7.57839	7.61383	0.921634
O60814	Histone H2B type 1-K OS=Homo sapiens OX=9606 GN=H2BC12 PE=1 SV=3 - [H2B1K_HUMAN]	8.62203e+07	9.46404e+07	21.0242	5.82841	7.93561	7.97608	0.911031
Q3SY84	Keratin, type II cytoskeletal 71 OS=Homo sapiens OX=9606 GN=KRT71 PE=1 SV=3 - [K2C71_HUMAN]	6.08641e+08	6.74418e+08	81.9961	104.766	8.78436	8.82893	0.902468
A0A075B6R2	Immunoglobulin heavy variable 4-4 OS=Homo sapiens OX=9606 GN=IGHV4-4 PE=3 SV=2 - [HV404_HUMAN]	1.22017e+08	1.35679e+08	19.9495	7.7102	8.08642	8.13251	0.899303
P02649	Apolipoprotein E OS=Homo sapiens OX=9606 GN=APOE PE=1 SV=1 - [APOE_HUMAN]	2.09852e+10	2.44326e+10	1441.17	1353.55	10.3219	10.388	0.858902
P05106	Integrin beta-3 OS=Homo sapiens OX=9606 GN=ITGB3 PE=1 SV=2 - [ITB3_HUMAN]	4.29987e+07	5.0501e+07	17.9573	20.9702	7.63346	7.7033	0.851444
P13647	Keratin, type II cytoskeletal 5 OS=Homo sapiens OX=9606 GN=KRT5 PE=1 SV=3 - [K2C5_HUMAN]	2.35845e+09	2.78437e+09	556.298	665.326	9.37263	9.44473	0.847032
P04004	Vitronectin OS=Homo sapiens OX=9606 GN=VTN PE=1 SV=1 - [VTNC_HUMAN]	2.80496e+09	3.31541e+09	376.58	302.818	9.44793	9.52054	0.846036
P01825	Immunoglobulin heavy variable 4-59 OS=Homo sapiens OX=9606 GN=IGHV4-59 PE=1 SV=2 - [HV459_HUMAN]	159253037	1.91565e+08	29.2257	16.9785	8.20209	8.28232	0.831326
C4AM86	Keratin, type I cuticular Ha5 OS=Homo sapiens OX=9606 GN=KRT35 PE=1 SV=1 - [C4AM86_HUMAN]	3510073325	4.26543e+09	94.7159	243.191	9.54532	9.62996	0.822912
P02533	Keratin, type I cytoskeletal 14 OS=Homo sapiens OX=9606 GN=KRT14 PE=1 SV=4 - [K1C14_HUMAN]	5645878530	6.86249e+09	742.385	800.239	9.75173	9.83648	0.822715
P08779	Keratin, type I cytoskeletal 16 OS=Homo sapiens OX=9606 GN=KRT16 PE=1 SV=4 - [K1C16_HUMAN]	5645878530	6.86249e+09	593.955	674.31	9.75173	9.83648	0.822715
P05546	Heparin cofactor 2 OS=Homo sapiens OX=9606 GN=SERPIND1 PE=1 SV=3 - [HEP2_HUMAN]	5.9079e+07	7.23197e+07	26.8056	32.741	7.77143	7.85926	0.816914
Q04695	Keratin, type I cytoskeletal 17 OS=Homo sapiens OX=9606 GN=KRT17 PE=1 SV=2 - [K1C17_HUMAN]	4.30133e+09	5.40429e+09	427.001	520.3	9.6336	9.73274	0.795911
P68104	Elongation factor 1-alpha 1 OS=Homo sapiens OX=9606 GN=EEF1A1 PE=1 SV=1 - [EF1A1_HUMAN]	2.1862e+07	2.80479e+07	9.91408	6.86781	7.33969	7.4479	0.779449
P31025	Lipocalin-1 OS=Homo sapiens OX=9606 GN=LCN1 PE=1 SV=1 - [LCN1_HUMAN]	1.09121e+08	1.42052e+08	13.0639	4.38458	8.03791	8.15245	0.768177
Q14CN4	Keratin, type II cytoskeletal 72 OS=Homo sapiens OX=9606 GN=KRT72 PE=1 SV=2 - [K2C72_HUMAN]	6.22088e+08	8.16722e+08	95.1079	139.909	8.79385	8.91207	0.761689
E7EQB2	Lactotransferrin (Fragment) OS=Homo sapiens OX=9606 GN=LTF PE=1 SV=1 - [E7EQB2_HUMAN]	4.91038e+08	6.46884e+08	375.594	358.988	8.69112	8.81083	0.759083
P06310	Immunoglobulin kappa variable 2-30 OS=Homo sapiens OX=9606 GN=IGKV2-30 PE=3 SV=2 - [KV230_HUMAN]	9.25542e+08	1.24168e+09	40.8883	40.9312	8.9664	9.09401	0.745393
Q14624	Inter-alpha-trypsin inhibitor heavy chain H4 OS=Homo sapiens OX=9606 GN=ITIH4 PE=1 SV=4 - [ITIH4_HUMAN]	3.24619e+07	4.46966e+07	20.682	26.0983	7.51137	7.65027	0.726271
P04279	Semenogelin-1 OS=Homo sapiens OX=9606 GN=SEMG1 PE=1 SV=2 - [SEMG1_HUMAN]	1.41712e+07	1.95774e+07	6.76313	21.887	7.15141	7.29176	0.723857
H3BVI7	Cadherin-1 OS=Homo sapiens OX=9606 GN=CDH1 PE=1 SV=1 - [H3BVI7_HUMAN]	1.2392e+08	1.71879e+08	13.5487	12.6412	8.09314	8.23522	0.720969
P14923	Junction plakoglobin OS=Homo sapiens OX=9606 GN=JUP PE=1 SV=3 - [PLAK_HUMAN]	3.05312e+07	4.31217e+07	16.9356	17.5075	7.48474	7.6347	0.708024
A0A5H1ZRS2	Immunoglobulin kappa variable 2D-28 OS=Homo sapiens OX=9606 GN=IGKV2D-28 PE=1 SV=1 - [A0A5H1ZRS2_HUMAN]	8.32739e+08	1.18537e+09	39.4455	39.8075	8.92051	9.07385	0.702514
P13646	Keratin, type I cytoskeletal 13 OS=Homo sapiens OX=9606 GN=KRT13 PE=1 SV=4 - [K1C13_HUMAN]	3.89385e+09	5.55699e+09	251.72	357.907	9.59038	9.74484	0.700711
P23142	Fibulin-1 OS=Homo sapiens OX=9606 GN=FBLN1 PE=1 SV=4 - [FBLN1_HUMAN]	9.08576e+06	1.31442e+07	0	5.41629	6.95836	7.11873	0.691239
P01701	Immunoglobulin lambda variable 1-51 OS=Homo sapiens OX=9606 GN=IGLV1-51 PE=1 SV=2 - [LV151_HUMAN]	7.44466e+07	1.1065e+08	7.35217	5.86284	7.87184	8.04395	0.672809
Q9Y490	Talin-1 OS=Homo sapiens OX=9606 GN=TLN1 PE=1 SV=3 - [TLN1_HUMAN]	6.48978e+06	9.76733e+06	5.88491	4.11517	6.81223	6.98978	0.664438
P08697	Alpha-2-antiplasmin OS=Homo sapiens OX=9606 GN=SERPINF2 PE=1 SV=3 - [A2AP_HUMAN]	3.85563e+07	58182842	4.04141	5.03326	7.5861	7.76479	0.662675
O76013	Keratin, type I cuticular Ha6 OS=Homo sapiens OX=9606 GN=KRT36 PE=1 SV=1 - [KRT36_HUMAN]	3.49789e+09	5.29947e+09	90.642	212.907	9.54381	9.72423	0.660045
A0A075B6H7	Probable non-functional immunoglobulin kappa variable 3-7 OS=Homo sapiens OX=9606 GN=IGKV3-7 PE=1 SV=1 - [KV37_HUMAN]	9.1487e+08	1.41419e+09	18.6169	22.2967	8.96136	9.15051	0.646922
P01008	Antithrombin-III OS=Homo sapiens OX=9606 GN=SERPINC1 PE=1 SV=1 - [ANT3_HUMAN]	1.58876e+09	2.47371e+09	774.441	705.154	9.20106	9.39335	0.642259
B1AN99	Trypsin-3 (Fragment) OS=Homo sapiens OX=9606 GN=PRSS3 PE=1 SV=8 - [B1AN99_HUMAN]	10313635272	1.64823e+10	33.8831	17.6547	10.0134	10.217	0.62574
P0DP04	Immunoglobulin heavy variable 3-43D OS=Homo sapiens OX=9606 GN=IGHV3-43D PE=3 SV=1 - [HV43D_HUMAN]	3.66361e+08	6.15668e+08	74.554	21.8708	8.56391	8.78935	0.595063
O95678	Keratin, type II cytoskeletal 75 OS=Homo sapiens OX=9606 GN=KRT75 PE=1 SV=2 - [K2C75_HUMAN]	1.35255e+09	2.29898e+09	177.787	249.296	9.13115	9.36154	0.588324
Q02383	Semenogelin-2 OS=Homo sapiens OX=9606 GN=SEMG2 PE=1 SV=1 - [SEMG2_HUMAN]	1.24128e+07	2.29935e+07	4.53278	10.3635	7.09387	7.3616	0.53984
P01766	Immunoglobulin heavy variable 3-13 OS=Homo sapiens OX=9606 GN=IGHV3-13 PE=1 SV=2 - [HV313_HUMAN]	4.11589e+08	844658279	67.243	14.7827	8.61446	8.92668	0.487284
Q5T749	Keratinocyte proline-rich protein OS=Homo sapiens OX=9606 GN=KPRP PE=1 SV=1 - [KPRP_HUMAN]	1.8717e+07	4.21769e+07	5.75428	8.58138	7.27224	7.62507	0.443774
P08311	Cathepsin G OS=Homo sapiens OX=9606 GN=CTSG PE=1 SV=2 - [CATG_HUMAN]	4.46398e+07	1.013e+08	10.179	9.21144	7.64972	8.00561	0.440671
Q6ZVX7	F-box only protein 50 OS=Homo sapiens OX=9606 GN=NCCRP1 PE=1 SV=1 - [FBX50_HUMAN]	3.4942e+06	7.98243e+06	5.12972	5.27784	6.54335	6.90214	0.437736
A0A0B4J1V0	Immunoglobulin heavy variable 3-15 OS=Homo sapiens OX=9606 GN=IGHV3-15 PE=3 SV=1 - [HV315_HUMAN]	2.40498e+08	5.65444e+08	26.9156	16.5705	8.38111	8.75239	0.425326
Q14532	Keratin, type I cuticular Ha2 OS=Homo sapiens OX=9606 GN=KRT32 PE=1 SV=3 - [K1H2_HUMAN]	2.35397e+09	5.96423e+09	94.7159	253.483	9.3718	9.77555	0.394681
K7ERI9	Apolipoprotein C-I (Fragment) OS=Homo sapiens OX=9606 GN=APOC1 PE=1 SV=1 - [K7ERI9_HUMAN]	5.47491e+09	1.56651e+10	217.406	292.254	9.73838	10.1949	0.349498
Q15323	Keratin, type I cuticular Ha1 OS=Homo sapiens OX=9606 GN=KRT31 PE=1 SV=3 - [K1H1_HUMAN]	2.35886e+09	6.92048e+09	102.996	440.983	9.3727	9.84014	0.340852
Q14525	Keratin, type I cuticular Ha3-II OS=Homo sapiens OX=9606 GN=KRT33B PE=1 SV=3 - [KT33B_HUMAN]	2.35886e+09	6.92048e+09	101.182	392.93	9.3727	9.84014	0.340852
P01624	Immunoglobulin kappa variable 3-15 OS=Homo sapiens OX=9606 GN=IGKV3-15 PE=1 SV=2 - [KV315_HUMAN]	9.39596e+08	2.78771e+09	16.926	22.2967	8.97294	9.44525	0.33705
K7EK07	Histone H3 (Fragment) OS=Homo sapiens OX=9606 GN=H3-3B PE=1 SV=1 - [K7EK07_HUMAN]	1.80898e+07	6.74399e+07	3.52766	12.0058	7.25743	7.82892	0.268236
P62805	Histone H4 OS=Homo sapiens OX=9606 GN=H4C1 PE=1 SV=2 - [H4_HUMAN]	3.0863e+07	1.368e+08	9.43348	21.9856	7.48944	8.13609	0.225606
Q9NSB4	Keratin, type II cuticular Hb2 OS=Homo sapiens OX=9606 GN=KRT82 PE=1 SV=3 - [KRT82_HUMAN]	4.62393e+07	3.63252e+09	3.97782	95.0361	7.66501	9.56021	0.0127293
A0A140TA69	Keratin, type I cuticular Ha4 OS=Homo sapiens OX=9606 GN=KRT34 PE=3 SV=1 - [A0A140TA69_HUMAN]	53886251	4.54332e+09	8.33093	229.152	7.73148	9.65737	0.0118605
O43790	Keratin, type II cuticular Hb6 OS=Homo sapiens OX=9606 GN=KRT86 PE=1 SV=1 - [KRT86_HUMAN]	3.49671e+07	4.74912e+09	3.97938	478.6	7.54366	9.67661	0.00736285
P78386	Keratin, type II cuticular Hb5 OS=Homo sapiens OX=9606 GN=KRT85 PE=1 SV=1 - [KRT85_HUMAN]	2.82596e+07	4.74912e+09	7.72019	531.111	7.45117	9.67661	0.00595048
P78385	Keratin, type II cuticular Hb3 OS=Homo sapiens OX=9606 GN=KRT83 PE=1 SV=2 - [KRT83_HUMAN]	2.6683e+07	4.74912e+09	7.72019	538.687	7.42623	9.67661	0.0056185
A6NCN2	Putative keratin-87 protein OS=Homo sapiens OX=9606 GN=KRT87P PE=5 SV=4 - [KR87P_HUMAN]	2.13281e+07	4.27047e+09	7.72019	443.771	7.32895	9.63048	0.00499432
A0A075B6Z2	T cell receptor alpha joining 56 (Fragment) OS=Homo sapiens OX=9606 GN=TRAJ56 PE=4 SV=1 - [A0A075B6Z2_HUMAN]	2.17296e+07	45715555264	8.03271	32.3087	7.33705	10.6601	0.000475322
Q9BYT5	Keratin-associated protein 2-2 OS=Homo sapiens OX=9606 GN=KRTAP2-2 PE=2 SV=3 - [KRA22_HUMAN]	0	1.98963e+08		14.6014	0	8.29877	0
Q3BDU5	Prelamin-A/C OS=Homo sapiens OX=9606 GN=LMNA PE=1 SV=1 - [Q3BDU5_HUMAN]	0	3.82794e+08		8.71939	0	8.58297	0
Q05BQ5	MBT domain-containing protein 1 OS=Homo sapiens OX=9606 GN=MBTD1 PE=1 SV=2 - [MBTD1_HUMAN]	0	546764724	2.04723	5.83001	0	8.7378	0

## Sheet: Protocol
CPS23F or CPS8 coated beads were incubated with 10% human serum in PBST supplemented with 2mM CaCl2 and MgCl2, and this mixture was constantly shaked at room temperature for 2 hours. Next, CPS-binding proteins were seperated by SDS-PAGE, and bands of SDS-PAGE gel were cut and subjected for mass spectrometry.
