# Supplementary material for: C-reactive protein is a broad-spectrum capsule-binding receptor for hepatic capture of blood-borne bacteria
Source: EMBO J. 2025 Nov 10;44(24):7364–94. doi: 10.1038/s44318-025-00623-w (PMC12705745; doi:10.1038/s44318-025-00623-w)
Supplement: Supplementary file 21 — Figure EV and appendix source Data [file 44318_2025_623_MOESM21_ESM.zip › Source data/Appendix Table S9/Table S9. The raw data of CPS23F-binding proteins from mouse KC .xlsx]

## Sheet: CPS23F raw data
Accession	Description	CPS23F_replicate1
		A5: Area	Score A2	Coverage A2	# Peptides A2	# PSM A2
P01027-2	Isoform Short of Complement C3 OS=Mus musculus OX=10090 GN=C3 - [CO3_MOUSE]	1.4548e+07	2.28324	1.68	1	1
Q3UKH3	Uncharacterized protein OS=Mus musculus OX=10090 GN=Acaa2 PE=2 SV=1 - [Q3UKH3_MOUSE]	1.97871e+10	1624.39	92.44	41	513
P01027	Complement C3 OS=Mus musculus OX=10090 GN=C3 PE=1 SV=3 - [CO3_MOUSE]	4.67728e+07	21.3579	8.48	11	16
P01632	Ig kappa chain V-I region S107A OS=Mus musculus OX=10090 GN=Igkv7-33 PE=2 SV=1 - [KV1A1_MOUSE]	0		0
H3BL60	Complement C3 (Fragment) OS=Mus musculus OX=10090 GN=C3 PE=1 SV=1 - [H3BL60_MOUSE]	1.20965e+07	1.92468	7.84	1	1
P14847	C-reactive protein OS=Mus musculus OX=10090 GN=Crp PE=1 SV=2 - [CRP_MOUSE]	2.65007e+06	0	8.89	1	1
I6L966	Pentaxin OS=Mus musculus OX=10090 GN=Crp PE=2 SV=1 - [I6L966_MOUSE]	2.65007e+06	0	8.89	1	1
B2RRX1	Actin, beta OS=Mus musculus OX=10090 GN=Actb PE=2 SV=1 - [B2RRX1_MOUSE]	9.30082e+09	554.717	71.73	20	223
Q546G4	Serum albumin OS=Mus musculus OX=10090 GN=Alb PE=1 SV=1 - [Q546G4_MOUSE]	7.26006e+09	121.684	7.24	4	42
Q3UBP6	Uncharacterized protein OS=Mus musculus OX=10090 GN=Actb PE=2 SV=1 - [Q3UBP6_MOUSE]	6516897641	468.866	67.47	18	194
Q9QXY6	EH domain-containing protein 3 OS=Mus musculus OX=10090 GN=Ehd3 PE=1 SV=2 - [EHD3_MOUSE]	2.63583e+09	1379.27	81.87	48	453
Q9R0Z4	L-specific multifunctional beta-oxdiation protein OS=Mus musculus OX=10090 GN=Ehhadh PE=2 SV=1 - [Q9R0Z4_MOUSE]	1.54154e+08	45.1795	48.94	11	20
A8DUK2	Beta-globin OS=Mus musculus OX=10090 GN=Hbbt1 PE=3 SV=1 - [A8DUK2_MOUSE]	4.30972e+08	47.8662	66.23	8	18
Q9DB77	Cytochrome b-c1 complex subunit 2, mitochondrial OS=Mus musculus OX=10090 GN=Uqcrc2 PE=1 SV=1 - [QCR2_MOUSE]	6.40637e+09	876.038	83.66	29	334
Q543J5	Antithrombin-III OS=Mus musculus OX=10090 GN=Serpinc1 PE=1 SV=1 - [Q543J5_MOUSE]	4.36546e+07	17.2262	9.89	3	11
P05202	Aspartate aminotransferase, mitochondrial OS=Mus musculus OX=10090 GN=Got2 PE=1 SV=1 - [AATM_MOUSE]	8.82136e+09	987.017	70	30	323
Q80ZZ0	EH-domain containing 1 OS=Mus musculus OX=10090 GN=Ehd1 PE=1 SV=2 - [Q80ZZ0_MOUSE]	1.1982e+09	567.05	75.66	34	210
Q9CWS5	GLOBIN domain-containing protein OS=Mus musculus OX=10090 PE=2 SV=1 - [Q9CWS5_MOUSE]	1.93812e+09	205.475	53.52	7	49
A8DUV1	Alpha-globin OS=Mus musculus OX=10090 GN=Hbat1 PE=3 SV=1 - [A8DUV1_MOUSE]	1.20603e+09	63.8594	32.39	5	23
Q7TMF3	NADH dehydrogenase [ubiquinone] 1 alpha subcomplex subunit 12 OS=Mus musculus OX=10090 GN=Ndufa12 PE=1 SV=2 - [NDUAC_MOUSE]	6.34605e+08	48.3315	54.48	8	16
A8DUP7	Beta-globin OS=Mus musculus OX=10090 GN=Hbbt1 PE=3 SV=1 - [A8DUP7_MOUSE]	2.07875e+08	35.7239	59.18	7	15
A0A0B4J1J7	Immunoglobulin heavy variable 1-82 OS=Mus musculus OX=10090 GN=Ighv1-82 PE=1 SV=1 - [A0A0B4J1J7_MOUSE]	0		0
P62835	Ras-related protein Rap-1A OS=Mus musculus OX=10090 GN=Rap1a PE=1 SV=1 - [RAP1A_MOUSE]	3.47677e+09	247.164	78.8	15	115
Q52L50	RAS related protein 1b OS=Mus musculus OX=10090 GN=Rap1b PE=1 SV=1 - [Q52L50_MOUSE]	3.47677e+09	241.247	78.8	15	116
C5H0E8	Rap1A-retro1 OS=Mus musculus OX=10090 GN=Gm9392 PE=2 SV=1 - [C5H0E8_MOUSE]	3.47677e+09	244.551	64.67	14	114
Q8C196	Carbamoyl-phosphate synthase [ammonia], mitochondrial OS=Mus musculus OX=10090 GN=Cps1 PE=1 SV=2 - [CPSM_MOUSE]	1.14135e+10	3002.18	78.53	105	1130
A0A140LIU3	Cytochrome c oxidase subunit 6B1 OS=Mus musculus OX=10090 GN=Cox6b1 PE=1 SV=1 - [A0A140LIU3_MOUSE]	2.02813e+07	2.18115	32.56	1	1
P51175	Protoporphyrinogen oxidase OS=Mus musculus OX=10090 GN=Ppox PE=1 SV=1 - [PPOX_MOUSE]	1.60002e+08	54.1137	37.53	11	26
Q545A2	ADP/ATP translocase OS=Mus musculus OX=10090 GN=Slc25a5 PE=1 SV=1 - [Q545A2_MOUSE]	1.2778e+09	121.046	42.28	17	56
A0A0B4J1N0	Immunoglobulin heavy variable 1-76 OS=Mus musculus OX=10090 GN=Ighv1-76 PE=1 SV=1 - [A0A0B4J1N0_MOUSE]	0		0
A0A0N4SVQ1	Cytochrome c oxidase subunit NDUFA4 OS=Mus musculus OX=10090 GN=Ndufa4 PE=1 SV=1 - [A0A0N4SVQ1_MOUSE]	1.38165e+09	27.1643	46.94	3	9
B1Q450	Hemoglobin beta chain subunit OS=Mus musculus OX=10090 GN=HBB1 PE=2 SV=1 - [B1Q450_MOUSE]	1.84609e+08	21.4007	47.62	5	11
P60766	Cell division control protein 42 homolog OS=Mus musculus OX=10090 GN=Cdc42 PE=1 SV=2 - [CDC42_MOUSE]	1.25087e+09	109.437	59.16	10	35
Q5SVF7	Uncharacterized protein OS=Mus musculus OX=10090 GN=Nipsnap1 PE=1 SV=1 - [Q5SVF7_MOUSE]	1.80929e+10	956.869	79.23	24	340
Q8C140	Uncharacterized protein OS=Mus musculus OX=10090 GN=Slc25a13 PE=2 SV=1 - [Q8C140_MOUSE]	3.1541e+08	168.724	60.89	28	79
P67778	Prohibitin OS=Mus musculus OX=10090 GN=Phb PE=1 SV=1 - [PHB_MOUSE]	2.24107e+08	56.8211	48.9	9	24
Q9DCX2	ATP synthase subunit d, mitochondrial OS=Mus musculus OX=10090 GN=Atp5pd PE=1 SV=3 - [ATP5H_MOUSE]	1.52211e+09	135.827	77.64	12	50
Q9D0M3-2	Isoform 2 of Cytochrome c1, heme protein, mitochondrial OS=Mus musculus OX=10090 GN=Cyc1 - [CY1_MOUSE]	8.32913e+09	530.297	58.27	10	177
P54071	Isocitrate dehydrogenase [NADP], mitochondrial OS=Mus musculus OX=10090 GN=Idh2 PE=1 SV=3 - [IDHP_MOUSE]	1.837e+09	443.607	51.33	26	197
Q9DBS2	Tumor protein p63-regulated gene 1-like protein OS=Mus musculus OX=10090 GN=Tprg1l PE=1 SV=1 - [TPRGL_MOUSE]	166015057	26.4702	57.14	9	14
Q545F8	40S ribosomal protein S4 OS=Mus musculus OX=10090 GN=Rps4x PE=2 SV=1 - [Q545F8_MOUSE]	3.55169e+08	107.484	41.22	11	42
Q00623	Apolipoprotein A-I OS=Mus musculus OX=10090 GN=Apoa1 PE=1 SV=2 - [APOA1_MOUSE]	1.86911e+08	14.0769	12.5	4	6
Q8BMS1	Trifunctional enzyme subunit alpha, mitochondrial OS=Mus musculus OX=10090 GN=Hadha PE=1 SV=1 - [ECHA_MOUSE]	4.66847e+09	1489.35	68.15	45	516
Q9CQ69	Cytochrome b-c1 complex subunit 8 OS=Mus musculus OX=10090 GN=Uqcrq PE=1 SV=3 - [QCR8_MOUSE]	1.99762e+09	67.7086	46.34	5	24
Q9DBM2	Peroxisomal bifunctional enzyme OS=Mus musculus OX=10090 GN=Ehhadh PE=1 SV=4 - [ECHP_MOUSE]	2.70001e+08	126.266	48.05	24	54
Q80XN0	D-beta-hydroxybutyrate dehydrogenase, mitochondrial OS=Mus musculus OX=10090 GN=Bdh1 PE=1 SV=2 - [BDH_MOUSE]	4.86137e+09	435.896	60.06	19	160
P56480	ATP synthase subunit beta, mitochondrial OS=Mus musculus OX=10090 GN=Atp5f1b PE=1 SV=2 - [ATPB_MOUSE]	6.47985e+08	248.009	59.74	21	95
P50544	Very long-chain specific acyl-CoA dehydrogenase, mitochondrial OS=Mus musculus OX=10090 GN=Acadvl PE=1 SV=3 - [ACADV_MOUSE]	8.37002e+08	395.315	64.02	39	148
X5J4H8	IgG1 heavy chain VDJ region (Fragment) OS=Mus musculus OX=10090 PE=2 SV=1 - [X5J4H8_MOUSE]	0
Q3UQ44	Ras GTPase-activating-like protein IQGAP2 OS=Mus musculus OX=10090 GN=Iqgap2 PE=1 SV=2 - [IQGA2_MOUSE]	6.57705e+08	417.888	56.38	72	172
Q99N15	17beta-hydroxysteroid dehydrogenase type 10/short chain L-3-hydroxyacyl-CoA dehydrogenase OS=Mus musculus OX=10090 GN=Hsd17b10 PE=1 SV=1 - [Q99N15_MOUSE]	6.48281e+08	112.971	72.8	14	39
A8DUM2	Beta-globin OS=Mus musculus OX=10090 GN=Hbbt1 PE=3 SV=1 - [A8DUM2_MOUSE]	2.78402e+08	38.6477	56.46	7	15
Q9DB20	ATP synthase subunit O, mitochondrial OS=Mus musculus OX=10090 GN=Atp5po PE=1 SV=1 - [ATPO_MOUSE]	2.55443e+10	513.573	69.01	17	155
Q4FJQ0	Rab7 OS=Mus musculus OX=10090 GN=Rab7 PE=1 SV=1 - [Q4FJQ0_MOUSE]	2.95235e+08	44.6062	62.32	9	16
Q3UEQ9	Lysine ketoglutarate reductase OS=Mus musculus OX=10090 GN=Aass PE=1 SV=1 - [Q3UEQ9_MOUSE]	1.7205e+09	689.757	69.76	54	263
Q91WP0	Mannan-binding lectin serine protease 2 OS=Mus musculus OX=10090 GN=Masp2 PE=1 SV=1 - [MASP2_MOUSE]	0		0
Q9CPQ1	Cytochrome c oxidase subunit 6C OS=Mus musculus OX=10090 GN=Cox6c PE=1 SV=3 - [COX6C_MOUSE]	3.15848e+08	1.67971	19.74	2	3
Q543R5	SERPIN domain-containing protein OS=Mus musculus OX=10090 GN=Serpine2 PE=1 SV=1 - [Q543R5_MOUSE]	0		0
Q2WFW2	Splicing variant form of ficolin A (Fragment) OS=Mus musculus OX=10090 GN=Fcna PE=2 SV=1 - [Q2WFW2_MOUSE]	0		0
Q3U6S1	Vimentin OS=Mus musculus OX=10090 GN=Vim PE=2 SV=1 - [Q3U6S1_MOUSE]	8.47316e+08	285.033	59.23	23	102
Q50HX4	Ras-related protein Rab-14 OS=Mus musculus OX=10090 GN=Rab14 PE=1 SV=1 - [Q50HX4_MOUSE]	1.10066e+09	65.0279	59.53	11	27
Q50HX0	Ras-related protein Rab-14 OS=Mus musculus OX=10090 GN=Rab14 PE=2 SV=1 - [Q50HX0_MOUSE]	1.10066e+09	66.8498	59.53	10	27
Q99JY0	Trifunctional enzyme subunit beta, mitochondrial OS=Mus musculus OX=10090 GN=Hadhb PE=1 SV=1 - [ECHB_MOUSE]	9.0769e+09	1344.41	69.89	34	478
Q8BH59	Calcium-binding mitochondrial carrier protein Aralar1 OS=Mus musculus OX=10090 GN=Slc25a12 PE=1 SV=1 - [CMC1_MOUSE]	2.71426e+08	49.9603	36.34	16	29
P49222	Protein 4.2 OS=Mus musculus OX=10090 GN=Epb42 PE=1 SV=3 - [EPB42_MOUSE]	0		0
Q99LC5	Electron transfer flavoprotein subunit alpha, mitochondrial OS=Mus musculus OX=10090 GN=Etfa PE=1 SV=2 - [ETFA_MOUSE]	5.11924e+08	107.637	54.65	12	38
Q5EBQ6	60S ribosomal protein L9 OS=Mus musculus OX=10090 GN=Rpl9 PE=1 SV=1 - [Q5EBQ6_MOUSE]	8.40181e+08	142.166	66.15	10	44
Q9CPP6	NADH dehydrogenase [ubiquinone] 1 alpha subcomplex subunit 5 OS=Mus musculus OX=10090 GN=Ndufa5 PE=1 SV=3 - [NDUA5_MOUSE]	9.86319e+07	27.4819	52.59	5	11
Q61649	Alpha-globin mRNA (Fragment) OS=Mus musculus OX=10090 PE=2 SV=1 - [Q61649_MOUSE]	1.62912e+09	74.7163	70.69	4	25
O89054	Cytoskeletal beta-actin (Fragment) OS=Mus musculus OX=10090 GN=Actb PE=2 SV=1 - [O89054_MOUSE]	1.5425e+09	38.5629	44.85	3	17
Q5YLW3	40S ribosomal protein S3 OS=Mus musculus OX=10090 GN=Rps3 PE=1 SV=1 - [Q5YLW3_MOUSE]	173757296	66.4678	40.74	9	26
P11352	Glutathione peroxidase 1 OS=Mus musculus OX=10090 GN=Gpx1 PE=1 SV=2 - [GPX1_MOUSE]	3.20322e+08	41.5385	70.15	8	18
E9Q5F6	Polyubiquitin-C (Fragment) OS=Mus musculus OX=10090 GN=Ubc PE=1 SV=1 - [E9Q5F6_MOUSE]	3.67127e+08	51.0643	70.15	5	20
Q3TXU4	Uncharacterized protein OS=Mus musculus OX=10090 GN=Apoe PE=1 SV=1 - [Q3TXU4_MOUSE]	1.91894e+09	131.211	35.05	11	56
Q9CQF0	39S ribosomal protein L11, mitochondrial OS=Mus musculus OX=10090 GN=Mrpl11 PE=1 SV=1 - [RM11_MOUSE]	5.90471e+08	43.8283	53.13	10	17
B7ZCL8	55 kDa erythrocyte membrane protein OS=Mus musculus OX=10090 GN=Mpp1 PE=1 SV=1 - [B7ZCL8_MOUSE]	0		0
Q7TMH5	Mrpl13 protein (Fragment) OS=Mus musculus OX=10090 GN=Mrpl13 PE=2 SV=1 - [Q7TMH5_MOUSE]	9.95779e+07	23.4768	41.14	6	9
Q64458	Cytochrome P450 2C29 OS=Mus musculus OX=10090 GN=Cyp2c29 PE=1 SV=2 - [CP2CT_MOUSE]	1.68687e+08	75.3701	42.45	14	56
Q3UEE7	Uncharacterized protein OS=Mus musculus OX=10090 GN=Apoe PE=2 SV=1 - [Q3UEE7_MOUSE]	1.91894e+09	101.961	30.23	9	46
Q9CZN7-2	Isoform 2 of Serine hydroxymethyltransferase, mitochondrial OS=Mus musculus OX=10090 GN=Shmt2 - [GLYM_MOUSE]	7.74208e+08	182.46	64.87	25	80
A2NU19	VH coding region (Fragment) OS=Mus musculus OX=10090 PE=4 SV=1 - [A2NU19_MOUSE]	0		0
A0A0A6YXQ0	Immunoglobulin heavy variable 8-8 (Fragment) OS=Mus musculus OX=10090 GN=Ighv8-8 PE=4 SV=1 - [A0A0A6YXQ0_MOUSE]	0
Q60932-2	Isoform Mt-VDAC1 of Voltage-dependent anion-selective channel protein 1 OS=Mus musculus OX=10090 GN=Vdac1 - [VDAC1_MOUSE]	2.0949e+08	46.7763	44.17	9	19
P85094	Isochorismatase domain-containing protein 2A OS=Mus musculus OX=10090 GN=Isoc2a PE=1 SV=1 - [ISC2A_MOUSE]	2.18573e+08	32.7047	52.43	5	15
Q5J7N1	Kras protein OS=Mus musculus OX=10090 GN=Kras PE=2 SV=1 - [Q5J7N1_MOUSE]	3.34092e+08	42.5636	40.43	6	14
Q0PD67	Rab1A OS=Mus musculus OX=10090 GN=Rab1a PE=1 SV=1 - [Q0PD67_MOUSE]	2.36543e+09	70.6319	54.15	8	24
Q8C3V7	Ferrochelatase OS=Mus musculus OX=10090 GN=Fech PE=2 SV=1 - [Q8C3V7_MOUSE]	5.14214e+08	166.397	52.53	17	69
Q06185	ATP synthase subunit e, mitochondrial OS=Mus musculus OX=10090 GN=Atp5me PE=1 SV=2 - [ATP5I_MOUSE]	1.21588e+09	35.3107	67.61	5	13
A0A0R3P9C8	NADH dehydrogenase [ubiquinone] 1 alpha subcomplex subunit 9, mitochondrial OS=Mus musculus OX=10090 GN=Ndufa9 PE=1 SV=1 - [A0A0R3P9C8_MOUSE]	1.53189e+08	39.7872	38.34	10	19
Q9CQW2	ADP-ribosylation factor-like protein 8B OS=Mus musculus OX=10090 GN=Arl8b PE=1 SV=1 - [ARL8B_MOUSE]	5.31354e+08	131.721	48.39	9	38
P56654	Cytochrome P450 2C37 OS=Mus musculus OX=10090 GN=Cyp2c37 PE=1 SV=2 - [CP237_MOUSE]	8.8397e+08	260.238	53.27	19	96
Q64521	Glycerol-3-phosphate dehydrogenase, mitochondrial OS=Mus musculus OX=10090 GN=Gpd2 PE=1 SV=2 - [GPDM_MOUSE]	4.92039e+08	72.9533	41.54	21	36
Q61838	Pregnancy zone protein OS=Mus musculus OX=10090 GN=Pzp PE=1 SV=3 - [PZP_MOUSE]	0		0
Q0VDV7	Kras protein OS=Mus musculus OX=10090 GN=Kras PE=2 SV=1 - [Q0VDV7_MOUSE]	2.15048e+08	31.8723	33.86	5	11
P06728	Apolipoprotein A-IV OS=Mus musculus OX=10090 GN=Apoa4 PE=1 SV=3 - [APOA4_MOUSE]	0		0
Q62159	Rho-related GTP-binding protein RhoC OS=Mus musculus OX=10090 GN=Rhoc PE=1 SV=2 - [RHOC_MOUSE]	1.32427e+09	114.569	62.18	9	35
Q4VAE6	Ras family member A OS=Mus musculus OX=10090 GN=Rhoa PE=1 SV=1 - [Q4VAE6_MOUSE]	1.32427e+09	145.624	62.18	9	42
Q3TN61	Uncharacterized protein OS=Mus musculus OX=10090 GN=Rhoa PE=2 SV=1 - [Q3TN61_MOUSE]	1.32427e+09	115.71	49.74	8	35
Q07417	Short-chain specific acyl-CoA dehydrogenase, mitochondrial OS=Mus musculus OX=10090 GN=Acads PE=1 SV=2 - [ACADS_MOUSE]	5.46593e+08	170.476	56.55	18	65
Q3UKC8	Guanine nucleotide-binding protein subunit gamma OS=Mus musculus OX=10090 GN=Gng5 PE=1 SV=1 - [Q3UKC8_MOUSE]	292794169	11.7605	39.71	1	4
Q8C165	N-fatty-acyl-amino acid synthase/hydrolase PM20D1 OS=Mus musculus OX=10090 GN=Pm20d1 PE=1 SV=1 - [P20D1_MOUSE]	3.39782e+08	79.9684	48.11	15	33
Q3TQD9	Uncharacterized protein (Fragment) OS=Mus musculus OX=10090 GN=Sardh PE=2 SV=1 - [Q3TQD9_MOUSE]	6.31759e+08	308.08	53.5	31	116
Q5NCJ9	Uncharacterized protein OS=Mus musculus OX=10090 GN=Uqcr10 PE=1 SV=1 - [Q5NCJ9_MOUSE]	3072895605	52.1132	37.5	2	24
D3Z041	Long-chain-fatty-acid--CoA ligase 1 OS=Mus musculus OX=10090 GN=Acsl1 PE=1 SV=1 - [D3Z041_MOUSE]	1.32988e+09	442.621	62.66	37	193
Q3U621	Uncharacterized protein OS=Mus musculus OX=10090 GN=Rab10 PE=2 SV=1 - [Q3U621_MOUSE]	2.36773e+09	63.929	34.5	9	24
Q91X77	Cytochrome P450 2C50 OS=Mus musculus OX=10090 GN=Cyp2c50 PE=1 SV=2 - [CY250_MOUSE]	8.8397e+08	247.325	53.06	20	99
Q00897	Alpha-1-antitrypsin 1-4 OS=Mus musculus OX=10090 GN=Serpina1d PE=1 SV=1 - [A1AT4_MOUSE]	3.98183e+07	3.51894	4.84	1	1
Q99L04	Dehydrogenase/reductase SDR family member 1 OS=Mus musculus OX=10090 GN=Dhrs1 PE=1 SV=1 - [DHRS1_MOUSE]	1.25705e+09	190.302	61.34	18	72
P31532	Serum amyloid A-4 protein OS=Mus musculus OX=10090 GN=Saa4 PE=1 SV=2 - [SAA4_MOUSE]	0		0
Q921S7	39S ribosomal protein L37, mitochondrial OS=Mus musculus OX=10090 GN=Mrpl37 PE=1 SV=1 - [RM37_MOUSE]	1.7763e+08	119.864	50.12	17	45
Q8CGM7	Retinoblastoma-binding protein 1 (Fragment) OS=Mus musculus OX=10090 GN=Rbbp1 PE=4 SV=1 - [Q8CGM7_MOUSE]	0		0
Q03265	ATP synthase subunit alpha, mitochondrial OS=Mus musculus OX=10090 GN=Atp5f1a PE=1 SV=1 - [ATPA_MOUSE]	7.84933e+09	1446.82	62.39	36	456
P97872	Flavin-containing monooxygenase 5 OS=Mus musculus OX=10090 GN=Fmo5 PE=1 SV=4 - [FMO5_MOUSE]	6.84455e+08	149.409	50.66	19	70
Q3U7R1	Extended synaptotagmin-1 OS=Mus musculus OX=10090 GN=Esyt1 PE=1 SV=2 - [ESYT1_MOUSE]	1.35903e+09	573.748	57.51	49	199
Q3TG92	Uncharacterized protein OS=Mus musculus OX=10090 GN=Actc1 PE=2 SV=1 - [Q3TG92_MOUSE]	6.11155e+09	243.662	32.89	10	121
P39054-2	Isoform 2 of Dynamin-2 OS=Mus musculus OX=10090 GN=Dnm2 - [DYN2_MOUSE]	3.4108e+08	175.444	47	32	73
Q91WS0	CDGSH iron-sulfur domain-containing protein 1 OS=Mus musculus OX=10090 GN=Cisd1 PE=1 SV=1 - [CISD1_MOUSE]	1.07465e+08	11.0938	35.19	3	4
Q4FJM1	Fcna protein OS=Mus musculus OX=10090 GN=Fcna PE=2 SV=1 - [Q4FJM1_MOUSE]	0		0
O88986	2-amino-3-ketobutyrate coenzyme A ligase, mitochondrial OS=Mus musculus OX=10090 GN=Gcat PE=1 SV=2 - [KBL_MOUSE]	265809998	89.4128	52.4	11	34
O35972	39S ribosomal protein L23, mitochondrial OS=Mus musculus OX=10090 GN=Mrpl23 PE=1 SV=1 - [RM23_MOUSE]	3.05834e+08	37.4699	60.96	5	12
Q03734	Serine protease inhibitor A3M OS=Mus musculus OX=10090 GN=Serpina3m PE=1 SV=2 - [SPA3M_MOUSE]	0		0
H3BK95	Complement factor B (Fragment) OS=Mus musculus OX=10090 GN=Cfb PE=4 SV=1 - [H3BK95_MOUSE]	0		0
Q3U1N3	Harvey rat sarcoma oncogene, subgroup R OS=Mus musculus OX=10090 GN=Rras PE=1 SV=1 - [Q3U1N3_MOUSE]	7.55256e+07	15.4862	31.65	6	8
Q1MWP9	EH-domain containing 4 (Fragment) OS=Mus musculus OX=10090 GN=Ehd4 PE=2 SV=1 - [Q1MWP9_MOUSE]	7.48011e+08	184.857	46.69	24	83
Q99LC3	NADH dehydrogenase [ubiquinone] 1 alpha subcomplex subunit 10, mitochondrial OS=Mus musculus OX=10090 GN=Ndufa10 PE=1 SV=1 - [NDUAA_MOUSE]	798807271	136.806	55.21	16	45
Q3U7U8	Uncharacterized protein OS=Mus musculus OX=10090 GN=Rap1a PE=2 SV=1 - [Q3U7U8_MOUSE]	3.47677e+09	225.89	63.04	13	99
P42125	Enoyl-CoA delta isomerase 1, mitochondrial OS=Mus musculus OX=10090 GN=Eci1 PE=1 SV=2 - [ECI1_MOUSE]	8.18077e+08	103.006	53.98	11	43
Q1MWP8	EH-domain containing 4-KJR (Fragment) OS=Mus musculus OX=10090 GN=Ehd4 PE=2 SV=1 - [Q1MWP8_MOUSE]	7.48011e+08	179.294	44.12	23	81
G3X9G4	Dynamin GTPase OS=Mus musculus OX=10090 GN=Dnm2 PE=1 SV=1 - [G3X9G4_MOUSE]	3.4108e+08	172.8	47.01	32	73
Q5M9K1	Transthyretin OS=Mus musculus OX=10090 GN=Ttr PE=1 SV=1 - [Q5M9K1_MOUSE]	0		0
Q8QZT1	Acetyl-CoA acetyltransferase, mitochondrial OS=Mus musculus OX=10090 GN=Acat1 PE=1 SV=1 - [THIL_MOUSE]	4.93237e+08	104.412	51.42	14	46
Q8C0I1	Alkyldihydroxyacetonephosphate synthase, peroxisomal OS=Mus musculus OX=10090 GN=Agps PE=1 SV=1 - [ADAS_MOUSE]	1.5751e+08	112.403	49.92	24	52
G5E8R3	Pyruvate carboxylase OS=Mus musculus OX=10090 GN=Pcx PE=1 SV=1 - [G5E8R3_MOUSE]	6.199e+08	292.257	47.71	38	127
Q3TCQ3	Pyruvate carboxylase OS=Mus musculus OX=10090 GN=Pcx PE=2 SV=1 - [Q3TCQ3_MOUSE]	6.199e+08	282.661	46.31	37	123
Q9CW42	Mitochondrial amidoxime-reducing component 1 OS=Mus musculus OX=10090 GN=Mtarc1 PE=1 SV=2 - [MARC1_MOUSE]	9.74985e+08	131.598	48.24	15	47
Q5M9M4	40S ribosomal protein S15a OS=Mus musculus OX=10090 GN=Rps15a PE=1 SV=1 - [Q5M9M4_MOUSE]	2.40772e+08	32.6189	46.92	5	12
Q9D1B9	39S ribosomal protein L28, mitochondrial OS=Mus musculus OX=10090 GN=Mrpl28 PE=1 SV=3 - [RM28_MOUSE]	8.72727e+07	20.5497	35.41	7	15
Q9WTI7	Unconventional myosin-Ic OS=Mus musculus OX=10090 GN=Myo1c PE=1 SV=2 - [MYO1C_MOUSE]	3.92958e+08	212.901	43.84	37	92
P56593	Cytochrome P450 2A12 OS=Mus musculus OX=10090 GN=Cyp2a12 PE=1 SV=2 - [CP2AC_MOUSE]	5.39114e+07	18.0916	19.51	8	10
K7Q7T7	RAS-related C3 botulinum substrate 1 OS=Mus musculus OX=10090 GN=Rac1 PE=1 SV=1 - [K7Q7T7_MOUSE]	7.88696e+09	188.584	56.25	10	78
Q3TD78	NIPSNAP domain-containing protein OS=Mus musculus OX=10090 GN=Nipsnap2 PE=2 SV=1 - [Q3TD78_MOUSE]	1.65921e+09	164.285	61.92	14	57
Q0PD23	Ras-related protein Rab OS=Mus musculus OX=10090 GN=Rab32 PE=1 SV=1 - [Q0PD23_MOUSE]	1.56702e+08	19.0954	36.77	6	9
Q4FZE6	40S ribosomal protein S7 OS=Mus musculus OX=10090 GN=Rps7 PE=2 SV=1 - [Q4FZE6_MOUSE]	7.42919e+08	103.323	53.09	10	33
Q3KQQ4	Serpina1a protein OS=Mus musculus OX=10090 GN=Serpina1b PE=2 SV=1 - [Q3KQQ4_MOUSE]	2.82887e+07	5.64239	10.17	2	2
P99024	Tubulin beta-5 chain OS=Mus musculus OX=10090 GN=Tubb5 PE=1 SV=1 - [TBB5_MOUSE]	1.34847e+08	42.9436	25.23	8	15
Q8C2Q8	ATP synthase subunit gamma OS=Mus musculus OX=10090 GN=Atp5c1 PE=1 SV=1 - [Q8C2Q8_MOUSE]	1.14579e+10	575.003	51.82	15	223
E9Q8B5	Complement factor H-related 4 OS=Mus musculus OX=10090 GN=Cfhr4 PE=1 SV=1 - [E9Q8B5_MOUSE]	0		0
Q9D8T7-2	Isoform 2 of SRA stem-loop-interacting RNA-binding protein, mitochondrial OS=Mus musculus OX=10090 GN=Slirp - [SLIRP_MOUSE]	1.6382e+08	22.5691	61.62	5	9
Q9DBG1	Sterol 26-hydroxylase, mitochondrial OS=Mus musculus OX=10090 GN=Cyp27a1 PE=1 SV=1 - [CP27A_MOUSE]	6.58201e+08	177.606	44.09	20	71
Q922Q1	Mitochondrial amidoxime reducing component 2 OS=Mus musculus OX=10090 GN=Mtarc2 PE=1 SV=1 - [MARC2_MOUSE]	6.32839e+08	112.441	41.12	14	42
P07758	Alpha-1-antitrypsin 1-1 OS=Mus musculus OX=10090 GN=Serpina1a PE=1 SV=4 - [A1AT1_MOUSE]	2.82887e+07	5.64239	10.17	2	2
A0A0R4J0X5	Alpha-1-antitrypsin 1-3 OS=Mus musculus OX=10090 GN=Serpina1c PE=1 SV=1 - [A0A0R4J0X5_MOUSE]	2.82887e+07	5.64239	10.17	2	2
P26645	Myristoylated alanine-rich C-kinase substrate OS=Mus musculus OX=10090 GN=Marcks PE=1 SV=2 - [MARCS_MOUSE]	9.63262e+07	17.5398	26.54	6	8
Q05144	Ras-related C3 botulinum toxin substrate 2 OS=Mus musculus OX=10090 GN=Rac2 PE=1 SV=1 - [RAC2_MOUSE]	7.88696e+09	82.9168	54.17	9	36
Q3UJ34	Argininosuccinate synthase OS=Mus musculus OX=10090 GN=Ass1 PE=1 SV=1 - [Q3UJ34_MOUSE]	2.44985e+08	77.2254	31.8	12	31
Q542G9	Annexin OS=Mus musculus OX=10090 GN=Anxa2 PE=1 SV=1 - [Q542G9_MOUSE]	7.14239e+07	13.9176	19.76	5	6
P43024	Cytochrome c oxidase subunit 6A1, mitochondrial OS=Mus musculus OX=10090 GN=Cox6a1 PE=1 SV=2 - [CX6A1_MOUSE]	5148286708	222.831	61.26	4	62
Q921I1	Serotransferrin OS=Mus musculus OX=10090 GN=Tf PE=1 SV=1 - [TRFE_MOUSE]	0		0
P01872	Immunoglobulin heavy constant mu OS=Mus musculus OX=10090 GN=Ighm PE=1 SV=2 - [IGHM_MOUSE]	0		0
A0A1W2P7I2	Band 4.1-like protein 2 OS=Mus musculus OX=10090 GN=Epb41l2 PE=1 SV=1 - [A0A1W2P7I2_MOUSE]	1.08934e+08	18.5508	37.31	5	11
A0A075B5P6	Immunoglobulin heavy constant mu (Fragment) OS=Mus musculus OX=10090 GN=Ighm PE=1 SV=1 - [A0A075B5P6_MOUSE]	0		0
Q3U122	Uncharacterized protein OS=Mus musculus OX=10090 GN=Acta2 PE=2 SV=1 - [Q3U122_MOUSE]	6.11155e+09	192.733	29.97	9	92
A0A0R4J0I1	Serine protease inhibitor A3K OS=Mus musculus OX=10090 GN=Serpina3k PE=1 SV=1 - [A0A0R4J0I1_MOUSE]	0		0
Q8VI78	Phospholipase A1 member A OS=Mus musculus OX=10090 GN=Pla1a PE=2 SV=3 - [PLA1A_MOUSE]	0		0
Q5F2I0	Kappa light chain variable region (Fragment) OS=Mus musculus OX=10090 GN=IgG1 anti-TS1 VL PE=2 SV=1 - [Q5F2I0_MOUSE]	0
Q8R0F8	Acylpyruvase FAHD1, mitochondrial OS=Mus musculus OX=10090 GN=Fahd1 PE=1 SV=2 - [FAHD1_MOUSE]	3.62504e+08	61.9693	58.15	9	22
Q60759	Glutaryl-CoA dehydrogenase, mitochondrial OS=Mus musculus OX=10090 GN=Gcdh PE=1 SV=2 - [GCDH_MOUSE]	1.14412e+09	149.624	44.98	13	55
Q8CCG5	Small monomeric GTPase OS=Mus musculus OX=10090 GN=Ralb PE=2 SV=1 - [Q8CCG5_MOUSE]	1.32104e+09	157.08	54.37	12	46
Q54AE5	Metalloproteinase inhibitor 3 OS=Mus musculus OX=10090 GN=Timp3 PE=1 SV=1 - [Q54AE5_MOUSE]	119037569	1.95129	5.69	1	1
Q9D023	Mitochondrial pyruvate carrier 2 OS=Mus musculus OX=10090 GN=Mpc2 PE=1 SV=1 - [MPC2_MOUSE]	5.27377e+07	7.44378	25.2	4	4
O08756	3-hydroxyacyl-CoA dehydrogenase type-2 OS=Mus musculus OX=10090 GN=Hsd17b10 PE=1 SV=4 - [HCD2_MOUSE]	3.26911e+08	70.2986	60.54	11	28
P08032	Spectrin alpha chain, erythrocytic 1 OS=Mus musculus OX=10090 GN=Spta1 PE=1 SV=3 - [SPTA1_MOUSE]	0		0
Q0PD49	RAB8B, member RAS oncogene family OS=Mus musculus OX=10090 GN=Rab8b PE=1 SV=1 - [Q0PD49_MOUSE]	2.87174e+09	63.2573	37.68	8	26
Q54AH9	Beta-2-globin (Fragment) OS=Mus musculus OX=10090 GN=Hbb-b2 PE=2 SV=1 - [Q54AH9_MOUSE]	1.73074e+08	13.947	23.97	3	8
Q80UE5	Band 4.1-like protein 2 OS=Mus musculus OX=10090 GN=Epb41l2 PE=1 SV=1 - [Q80UE5_MOUSE]	9.80832e+08	314.304	54.14	37	134
Q0PD66	Rab1B OS=Mus musculus OX=10090 GN=Rab1b PE=1 SV=1 - [Q0PD66_MOUSE]	2.2975e+09	44.9773	36.82	6	16
Q8BW75	Amine oxidase [flavin-containing] B OS=Mus musculus OX=10090 GN=Maob PE=1 SV=4 - [AOFB_MOUSE]	8.3283e+08	127.433	49.23	19	50
B1ARA3	60S ribosomal protein L26 (Fragment) OS=Mus musculus OX=10090 GN=Rpl26 PE=1 SV=1 - [B1ARA3_MOUSE]	3.6045e+08	48.6961	44.66	9	27
B1AQ78	Keratin 19 OS=Mus musculus OX=10090 GN=Krt19 PE=1 SV=1 - [B1AQ78_MOUSE]	2.93524e+09	118.07	20.84	9	67
P01029	Complement C4-B OS=Mus musculus OX=10090 GN=C4b PE=1 SV=3 - [CO4B_MOUSE]	0		0
A0A1Y7VKY1	40S ribosomal protein S18 OS=Mus musculus OX=10090 GN=Rps18-ps5 PE=3 SV=1 - [A0A1Y7VKY1_MOUSE]	2.97863e+08	29.1815	30.92	6	13
P84078	ADP-ribosylation factor 1 OS=Mus musculus OX=10090 GN=Arf1 PE=1 SV=2 - [ARF1_MOUSE]	2.97011e+08	65.6223	59.67	11	22
Q8BSL7	ADP-ribosylation factor 2 OS=Mus musculus OX=10090 GN=Arf2 PE=1 SV=2 - [ARF2_MOUSE]	1.88958e+08	54.1408	49.72	9	17
Q5M8R8	60S acidic ribosomal protein P0 OS=Mus musculus OX=10090 GN=Rplp0 PE=2 SV=1 - [Q5M8R8_MOUSE]	4.7105e+08	45.3262	35.02	6	17
E9QNT8	Ankyrin-1 OS=Mus musculus OX=10090 GN=Ank1 PE=1 SV=1 - [E9QNT8_MOUSE]	0		0
Q8C7G5	Apolipoprotein A-V OS=Mus musculus OX=10090 GN=Apoa5 PE=1 SV=1 - [APOA5_MOUSE]	3.62252e+07	6.90645	14.67	3	4
P33267	Cytochrome P450 2F2 OS=Mus musculus OX=10090 GN=Cyp2f2 PE=1 SV=1 - [CP2F2_MOUSE]	3.63751e+08	152.313	40.33	16	57
Q9Z2I8-2	Isoform 2 of Succinate--CoA ligase [GDP-forming] subunit beta, mitochondrial OS=Mus musculus OX=10090 GN=Suclg2 - [SUCB2_MOUSE]	2.64634e+08	59.7709	45.57	14	23
Q0VGQ1	Hydroxysteroid (17-beta) dehydrogenase 12 OS=Mus musculus OX=10090 GN=Hsd17b12 PE=2 SV=1 - [Q0VGQ1_MOUSE]	3.64434e+07	3.90728	9.29	2	2
P63321	Ras-related protein Ral-A OS=Mus musculus OX=10090 GN=Rala PE=1 SV=1 - [RALA_MOUSE]	1.58596e+09	147.22	53.88	11	44
P23953	Carboxylesterase 1C OS=Mus musculus OX=10090 GN=Ces1c PE=1 SV=4 - [EST1C_MOUSE]	0		0
Q9ESD7-3	Isoform 3 of Dysferlin OS=Mus musculus OX=10090 GN=Dysf - [DYSF_MOUSE]	5.56947e+08	570.909	49.15	77	220
Q5FWI9	AP-2 complex subunit mu OS=Mus musculus OX=10090 GN=Ap2m1 PE=1 SV=1 - [Q5FWI9_MOUSE]	1.75527e+08	32.218	34.02	10	17
B2RUK5	Methylcrotonoyl-Coenzyme A carboxylase 2 (Beta) OS=Mus musculus OX=10090 GN=Mccc2 PE=1 SV=1 - [B2RUK5_MOUSE]	8.74601e+07	32.9153	21.67	8	16
Q3UGS1	NIPSNAP domain-containing protein OS=Mus musculus OX=10090 GN=Nipsnap1 PE=2 SV=1 - [Q3UGS1_MOUSE]	8.71077e+09	433.168	57.99	16	176
Q8BT60	Copine-3 OS=Mus musculus OX=10090 GN=Cpne3 PE=1 SV=2 - [CPNE3_MOUSE]	2.85953e+08	53.9585	23.64	11	26
A6X935-2	Isoform 2 of Inter alpha-trypsin inhibitor, heavy chain 4 OS=Mus musculus OX=10090 GN=Itih4 - [ITIH4_MOUSE]	0		0
Q3TWV4	AP-2 complex subunit mu OS=Mus musculus OX=10090 GN=Ap2m1 PE=1 SV=1 - [Q3TWV4_MOUSE]	1.75527e+08	32.218	34.18	10	17
A0A2K6EDJ7	Inter alpha-trypsin inhibitor, heavy chain 4 OS=Mus musculus OX=10090 GN=Itih4 PE=1 SV=1 - [A0A2K6EDJ7_MOUSE]	0		0
Q497D7	60S ribosomal protein L30 OS=Mus musculus OX=10090 GN=Rpl30 PE=2 SV=1 - [Q497D7_MOUSE]	2.05857e+08	24.0446	42.11	4	7
Q61411	GTPase HRas OS=Mus musculus OX=10090 GN=Hras PE=1 SV=2 - [RASH_MOUSE]	1.47987e+08	26.7078	27.51	4	9
P35550	rRNA 2'-O-methyltransferase fibrillarin OS=Mus musculus OX=10090 GN=Fbl PE=1 SV=2 - [FBRL_MOUSE]	3.1068e+08	64.1273	53.82	11	21
P62843	40S ribosomal protein S15 OS=Mus musculus OX=10090 GN=Rps15 PE=1 SV=2 - [RS15_MOUSE]	1.01625e+08	22.7337	46.9	3	16
Q3UK70	40S ribosomal protein S15 OS=Mus musculus OX=10090 GN=Rps15 PE=2 SV=1 - [Q3UK70_MOUSE]	1.06868e+08	22.7337	46.9	3	11
Q8VEH3	ADP-ribosylation factor-like protein 8A OS=Mus musculus OX=10090 GN=Arl8a PE=1 SV=1 - [ARL8A_MOUSE]	5.0105e+08	120.631	42.47	8	36
A0A0R4J1N3	Apolipoprotein C-III OS=Mus musculus OX=10090 GN=Apoc3 PE=1 SV=1 - [A0A0R4J1N3_MOUSE]	0		0
Q8K2B3	Succinate dehydrogenase [ubiquinone] flavoprotein subunit, mitochondrial OS=Mus musculus OX=10090 GN=Sdha PE=1 SV=1 - [SDHA_MOUSE]	1.98992e+08	70.0387	34.04	15	32
Q9CQN7	39S ribosomal protein L41, mitochondrial OS=Mus musculus OX=10090 GN=Mrpl41 PE=1 SV=1 - [RM41_MOUSE]	1.02861e+08	12.5824	41.48	6	7
O70152	Dolichol-phosphate mannosyltransferase subunit 1 OS=Mus musculus OX=10090 GN=Dpm1 PE=1 SV=1 - [DPM1_MOUSE]	2.1261e+07	5.11706	10	2	3
Q8R1A8	Ornithine carbamoyltransferase, mitochondrial OS=Mus musculus OX=10090 GN=Otc PE=1 SV=1 - [Q8R1A8_MOUSE]	9.94165e+07	30.1766	32.76	8	14
Q91VA7	Isocitrate dehydrogenase [NAD] subunit, mitochondrial OS=Mus musculus OX=10090 GN=Idh3b PE=1 SV=1 - [Q91VA7_MOUSE]	9.55643e+08	216.323	54.17	17	79
Q5RKP4	Dolichyl-diphosphooligosaccharide--protein glycosyltransferase subunit 1 (Fragment) OS=Mus musculus OX=10090 GN=Rpn1 PE=2 SV=1 - [Q5RKP4_MOUSE]	1.08848e+08	71.6272	41.02	18	33
Q0PD38	Ras-related protein Rab-18 OS=Mus musculus OX=10090 GN=Rab18 PE=1 SV=1 - [Q0PD38_MOUSE]	8.32746e+07	22.75	33.5	5	8
Q8K215	LYR motif-containing protein 4 OS=Mus musculus OX=10090 GN=Lyrm4 PE=1 SV=1 - [LYRM4_MOUSE]	2.06861e+08	35.9449	48.35	5	12
P39039	Mannose-binding protein A OS=Mus musculus OX=10090 GN=Mbl1 PE=1 SV=1 - [MBL1_MOUSE]	0		0
Q149V4	Histone H2A OS=Mus musculus OX=10090 GN=H2ac20 PE=2 SV=1 - [Q149V4_MOUSE]	9.95637e+08	26.8329	58.14	5	13
E9PXU9	Dysferlin OS=Mus musculus OX=10090 GN=Dysf PE=1 SV=1 - [E9PXU9_MOUSE]	5.56947e+08	570.909	48.82	77	220
Q5DQJ3	F-actin-capping protein subunit alpha OS=Mus musculus OX=10090 GN=Capza2 PE=1 SV=1 - [Q5DQJ3_MOUSE]	9.13639e+07	18.7916	32.87	6	7
A0A1X9HIL1	IgG light chain variable domain (Fragment) OS=Mus musculus OX=10090 PE=2 SV=1 - [A0A1X9HIL1_MOUSE]	0
Q5R3T5	G8(Anti-MRBC hybridoma) light chain (Fragment) OS=Mus musculus OX=10090 GN=G8(anti-MRBC) V-2/ J-L PE=2 SV=1 - [Q5R3T5_MOUSE]	0		0
Q8VCG4	Complement component C8 gamma chain OS=Mus musculus OX=10090 GN=C8g PE=1 SV=1 - [CO8G_MOUSE]	0		0
Q14BR4	ADP-ribosylation factor 4 OS=Mus musculus OX=10090 GN=Arf4 PE=1 SV=1 - [Q14BR4_MOUSE]	165762578	39.1048	43.89	7	13
A0A1B0GR99	5-hydroxyisourate hydrolase (Fragment) OS=Mus musculus OX=10090 GN=Urah PE=1 SV=1 - [A0A1B0GR99_MOUSE]	3.37707e+07	11.1301	30.77	2	4
Q8VCZ9	Hydroxyproline dehydrogenase OS=Mus musculus OX=10090 GN=Prodh2 PE=1 SV=1 - [HYPDH_MOUSE]	2.28582e+08	58.2442	42.11	13	29
Q9CQB4	Cytochrome b-c1 complex subunit 7 OS=Mus musculus OX=10090 GN=Uqcrb PE=1 SV=1 - [Q9CQB4_MOUSE]	4.53926e+08	57.216	52.25	7	16
Q3UC02	40S ribosomal protein S11 OS=Mus musculus OX=10090 GN=Rps11 PE=1 SV=1 - [Q3UC02_MOUSE]	1.66738e+08	25.2324	29.75	4	8
D3YUM1	NADH dehydrogenase [ubiquinone] flavoprotein 1, mitochondrial OS=Mus musculus OX=10090 GN=Ndufv1 PE=1 SV=1 - [D3YUM1_MOUSE]	1.50728e+08	47.5986	38.46	12	20
Q9R112	Sulfide:quinone oxidoreductase, mitochondrial OS=Mus musculus OX=10090 GN=Sqor PE=1 SV=3 - [SQOR_MOUSE]	2.19687e+08	72.6055	37.33	14	36
F6TSI8	Corticosteroid 11-beta-dehydrogenase isozyme 1 (Fragment) OS=Mus musculus OX=10090 GN=Hsd11b1 PE=1 SV=1 - [F6TSI8_MOUSE]	0		0
E9PXC3	Cytochrome P450, family 2, subfamily c, polypeptide 69 OS=Mus musculus OX=10090 GN=Cyp2c69 PE=1 SV=1 - [E9PXC3_MOUSE]	3.75965e+08	108.779	28.51	14	46
A0A0R4IZY2	Cytochrome P450 2D26 OS=Mus musculus OX=10090 GN=Cyp2d26 PE=1 SV=1 - [A0A0R4IZY2_MOUSE]	1.31253e+08	78.9782	30.8	11	31
Q9D1H6	NADH dehydrogenase [ubiquinone] 1 alpha subcomplex assembly factor 4 OS=Mus musculus OX=10090 GN=Ndufaf4 PE=1 SV=1 - [NDUF4_MOUSE]	2.72231e+08	51.0895	43.93	9	19
Q8VDT9	39S ribosomal protein L50, mitochondrial OS=Mus musculus OX=10090 GN=Mrpl50 PE=1 SV=2 - [RM50_MOUSE]	1.37452e+08	21.2216	50.94	5	7
Q3U861	V-type proton ATPase subunit D OS=Mus musculus OX=10090 GN=Atp6v1d PE=1 SV=1 - [Q3U861_MOUSE]	2.46504e+08	59.7217	40.08	8	21
Q9ER88	28S ribosomal protein S29, mitochondrial OS=Mus musculus OX=10090 GN=Dap3 PE=1 SV=1 - [RT29_MOUSE]	409923521	97.7272	42.2	13	34
Q9CPR5	39S ribosomal protein L15, mitochondrial OS=Mus musculus OX=10090 GN=Mrpl15 PE=1 SV=1 - [RM15_MOUSE]	5.8731e+07	29.7211	33.9	8	14
E9Q397	Spectrin beta chain OS=Mus musculus OX=10090 GN=Sptb PE=1 SV=1 - [E9Q397_MOUSE]	0		0
A0A068WAZ7	Band 4.1 (Fragment) OS=Mus musculus OX=10090 GN=Epb41 PE=2 SV=1 - [A0A068WAZ7_MOUSE]	1.11907e+08	28.546	16.91	7	18
B7ZCG3	BPI fold-containing family A member 2 (Fragment) OS=Mus musculus OX=10090 GN=Bpifa2 PE=1 SV=1 - [B7ZCG3_MOUSE]	0		0
Q9CQX8	28S ribosomal protein S36, mitochondrial OS=Mus musculus OX=10090 GN=Mrps36 PE=1 SV=1 - [RT36_MOUSE]	5.39344e+07	11.3002	56.86	3	4
Q9D6Z1	Nucleolar protein 56 OS=Mus musculus OX=10090 GN=Nop56 PE=1 SV=2 - [NOP56_MOUSE]	4.9909e+07	24.0476	23.62	8	17
Q6PF96	Electron transfer flavoprotein-ubiquinone oxidoreductase OS=Mus musculus OX=10090 GN=Etfdh PE=1 SV=1 - [Q6PF96_MOUSE]	1.00578e+09	378.833	54.68	23	147
Q91WD5	NADH dehydrogenase [ubiquinone] iron-sulfur protein 2, mitochondrial OS=Mus musculus OX=10090 GN=Ndufs2 PE=1 SV=1 - [NDUS2_MOUSE]	3.1776e+08	96.8354	47.73	15	38
Q3V235	Prohibitin OS=Mus musculus OX=10090 GN=Phb2 PE=1 SV=1 - [Q3V235_MOUSE]	4.04032e+08	45.9693	37.46	9	20
Q8BP54	Uncharacterized protein (Fragment) OS=Mus musculus OX=10090 GN=Pcx PE=2 SV=1 - [Q8BP54_MOUSE]	5.79861e+08	139.883	40.34	22	66
P54869	Hydroxymethylglutaryl-CoA synthase, mitochondrial OS=Mus musculus OX=10090 GN=Hmgcs2 PE=1 SV=2 - [HMCS2_MOUSE]	1.10961e+09	174.615	45.47	18	82
A0A0U1RQ09	Cardiotrophin-1 (Fragment) OS=Mus musculus OX=10090 GN=Ctf1 PE=1 SV=1 - [A0A0U1RQ09_MOUSE]	3.17821e+07	7.56961	24.83	2	3
F8WIT2	Annexin OS=Mus musculus OX=10090 GN=Anxa6 PE=1 SV=1 - [F8WIT2_MOUSE]	1.22023e+07	0	3.75	2	2
Q0PD34	Rab22A OS=Mus musculus OX=10090 GN=Rab22a PE=1 SV=1 - [Q0PD34_MOUSE]	1.79098e+07	4.28723	28.35	3	3
Q3TTN3	Voltage-dependent anion-selective channel protein 3 OS=Mus musculus OX=10090 GN=Vdac3 PE=2 SV=1 - [Q3TTN3_MOUSE]	5.11045e+08	18.6944	18.37	4	9
Q9WU79	Proline dehydrogenase 1, mitochondrial OS=Mus musculus OX=10090 GN=Prodh PE=1 SV=2 - [PROD_MOUSE]	445461888	169.103	40.4	18	58
Q99MR8	Methylcrotonoyl-CoA carboxylase subunit alpha, mitochondrial OS=Mus musculus OX=10090 GN=Mccc1 PE=1 SV=2 - [MCCA_MOUSE]	9.74781e+07	44.5132	26.64	13	23
O88844	Isocitrate dehydrogenase [NADP] cytoplasmic OS=Mus musculus OX=10090 GN=Idh1 PE=1 SV=2 - [IDHC_MOUSE]	8.14309e+08	127.117	29.71	13	57
Q3TJ39	Rab5C OS=Mus musculus OX=10090 GN=Rab5c PE=1 SV=1 - [Q3TJ39_MOUSE]	3.51183e+08	39.3395	46.76	7	15
J3QP70	Cytokine receptor-like factor 3 (Fragment) OS=Mus musculus OX=10090 GN=Crlf3 PE=1 SV=1 - [J3QP70_MOUSE]	0
Q9D0G0	28S ribosomal protein S30, mitochondrial OS=Mus musculus OX=10090 GN=Mrps30 PE=1 SV=1 - [RT30_MOUSE]	1.58806e+08	88.9953	36.2	11	39
P68372	Tubulin beta-4B chain OS=Mus musculus OX=10090 GN=Tubb4b PE=1 SV=1 - [TBB4B_MOUSE]	1.14136e+08	33.0303	21.8	7	11
P63038	60 kDa heat shock protein, mitochondrial OS=Mus musculus OX=10090 GN=Hspd1 PE=1 SV=1 - [CH60_MOUSE]	2.76632e+07	3.48381	8.03	2	2
Q9JKL4	NADH dehydrogenase [ubiquinone] 1 alpha subcomplex assembly factor 3 OS=Mus musculus OX=10090 GN=Ndufaf3 PE=1 SV=1 - [NDUF3_MOUSE]	9.18071e+07	16.9914	36.76	4	7
Q9CZS1	Aldehyde dehydrogenase X, mitochondrial OS=Mus musculus OX=10090 GN=Aldh1b1 PE=1 SV=1 - [AL1B1_MOUSE]	259787180	68.1992	43.35	15	32
O54734	Dolichyl-diphosphooligosaccharide--protein glycosyltransferase 48 kDa subunit OS=Mus musculus OX=10090 GN=Ddost PE=1 SV=2 - [OST48_MOUSE]	1.00411e+08	26.8681	30.61	8	13
Q9ERS2	NADH dehydrogenase [ubiquinone] 1 alpha subcomplex subunit 13 OS=Mus musculus OX=10090 GN=Ndufa13 PE=1 SV=3 - [NDUAD_MOUSE]	8.99703e+07	9.3039	20.83	3	4
P35700	Peroxiredoxin-1 OS=Mus musculus OX=10090 GN=Prdx1 PE=1 SV=1 - [PRDX1_MOUSE]	1.54149e+08	12.3193	26.13	5	7
Q3UC67	AMP-binding domain-containing protein OS=Mus musculus OX=10090 GN=Acsl5 PE=1 SV=1 - [Q3UC67_MOUSE]	990411688	321.529	51.68	27	128
Q8CHT0	Delta-1-pyrroline-5-carboxylate dehydrogenase, mitochondrial OS=Mus musculus OX=10090 GN=Aldh4a1 PE=1 SV=3 - [AL4A1_MOUSE]	1346870512	351.592	54.63	19	116
E0CZ27	Histone H3 (Fragment) OS=Mus musculus OX=10090 GN=H3f3a PE=3 SV=1 - [E0CZ27_MOUSE]	0		0
Q3TJI8	Corticosteroid 11-beta-dehydrogenase isozyme 1 OS=Mus musculus OX=10090 GN=Hsd11b1 PE=1 SV=1 - [Q3TJI8_MOUSE]	8.57798e+08	111.589	38.93	12	40
Q3TIQ2	60S ribosomal protein L12 OS=Mus musculus OX=10090 GN=Rpl12 PE=2 SV=1 - [Q3TIQ2_MOUSE]	3.96275e+08	47.931	54.55	6	17
Q3UDK4	Annexin OS=Mus musculus OX=10090 GN=Anxa6 PE=2 SV=1 - [Q3UDK4_MOUSE]	1.22023e+07	0	3.71	2	2
Q5SX53	Uncharacterized protein OS=Mus musculus OX=10090 GN=Slc25a11 PE=1 SV=1 - [Q5SX53_MOUSE]	2.93386e+07	8.62466	20.38	4	8
Q920X5	Cathelicidin (Fragment) OS=Mus musculus OX=10090 GN=Cramp PE=3 SV=1 - [Q920X5_MOUSE]	3.27321e+09	70.7918	46.67	4	25
Q921R2	40S ribosomal protein S13 OS=Mus musculus OX=10090 GN=Rps13 PE=1 SV=1 - [Q921R2_MOUSE]	7.12913e+08	82.8066	43.57	9	27
Q9CQC7	NADH dehydrogenase [ubiquinone] 1 beta subcomplex subunit 4 OS=Mus musculus OX=10090 GN=Ndufb4 PE=1 SV=3 - [NDUB4_MOUSE]	5.59519e+08	52.3533	47.29	6	18
Q9R0X4	Acyl-coenzyme A thioesterase 9, mitochondrial OS=Mus musculus OX=10090 GN=Acot9 PE=1 SV=1 - [ACOT9_MOUSE]	2.58253e+08	119.269	35.08	15	51
B6VGH4	Hydroperoxy icosatetraenoate dehydratase OS=Mus musculus OX=10090 GN=Cyp1a2 PE=1 SV=1 - [B6VGH4_MOUSE]	2.29086e+08	56.7056	39.57	15	26
Q569X9	Cytochrome P450, family 2, subfamily c, polypeptide 67 OS=Mus musculus OX=10090 GN=Cyp2c67 PE=1 SV=1 - [Q569X9_MOUSE]	3.52605e+08	90.3466	29.12	13	39
Q3U9V4	WD_REPEATS_REGION domain-containing protein OS=Mus musculus OX=10090 GN=Gnb2 PE=1 SV=1 - [Q3U9V4_MOUSE]	1.93242e+08	57.4404	47.94	10	22
Q5M9L7	40S ribosomal protein S17 OS=Mus musculus OX=10090 GN=Rps17 PE=1 SV=1 - [Q5M9L7_MOUSE]	5.73124e+08	80.7388	53.33	9	25
P51437	Cathelicidin antimicrobial peptide OS=Mus musculus OX=10090 GN=Camp PE=1 SV=2 - [CAMP_MOUSE]	3.27321e+09	73.8855	48.84	6	28
P56657	Cytochrome P450 2C40 OS=Mus musculus OX=10090 GN=Cyp2c40 PE=1 SV=2 - [CP240_MOUSE]	3.75965e+08	100.889	35.64	16	46
B2RVP5	Histone H2A OS=Mus musculus OX=10090 GN=H2az2 PE=2 SV=1 - [B2RVP5_MOUSE]	7.48837e+08	10.9643	31.25	4	7
A2AKU9	ATP synthase subunit gamma OS=Mus musculus OX=10090 GN=Atp5c1 PE=1 SV=1 - [A2AKU9_MOUSE]	1.14579e+10	519.322	43.43	14	204
P01898	H-2 class I histocompatibility antigen, Q10 alpha chain OS=Mus musculus OX=10090 GN=H2-Q10 PE=1 SV=3 - [HA10_MOUSE]	0		0
Q61782	Type I epidermal keratin mRNA, 3'end (Fragment) OS=Mus musculus OX=10090 PE=2 SV=1 - [Q61782_MOUSE]	2.88445e+08	52.1253	53.76	6	26
Q3TKR5	Ribosomal protein L5 OS=Mus musculus OX=10090 GN=Rpl5 PE=2 SV=1 - [Q3TKR5_MOUSE]	6.56344e+08	42.1298	42.23	9	20
Q3TFP8	Cytochrome b5 heme-binding domain-containing protein OS=Mus musculus OX=10090 GN=Pgrmc1 PE=2 SV=1 - [Q3TFP8_MOUSE]	1.98054e+08	30.9285	26.86	5	11
Q3U0S6	Ras-interacting protein 1 OS=Mus musculus OX=10090 GN=Rasip1 PE=1 SV=3 - [RAIN_MOUSE]	3.93164e+08	212.288	43.5	27	76
Q9CR68	Cytochrome b-c1 complex subunit Rieske, mitochondrial OS=Mus musculus OX=10090 GN=Uqcrfs1 PE=1 SV=1 - [UCRI_MOUSE]	4.28916e+08	54.8041	41.61	7	17
P06909	Complement factor H OS=Mus musculus OX=10090 GN=Cfh PE=1 SV=2 - [CFAH_MOUSE]	0		0
Q3UQ30	Uncharacterized protein (Fragment) OS=Mus musculus OX=10090 GN=Spta1 PE=2 SV=1 - [Q3UQ30_MOUSE]	0		0
A0A075B5N3	Immunoglobulin kappa variable 8-28 OS=Mus musculus OX=10090 GN=Igkv8-28 PE=1 SV=7 - [A0A075B5N3_MOUSE]	0
A4FUS1	Rps16 protein OS=Mus musculus OX=10090 GN=Rps16 PE=1 SV=1 - [A4FUS1_MOUSE]	120371047	10.0112	15.07	2	4
A0A1D5RML7	Short coiled-coil protein OS=Mus musculus OX=10090 GN=Scoc PE=1 SV=1 - [A0A1D5RML7_MOUSE]	0		0
Q3U0D7	ADP-ribosylation factor 6 OS=Mus musculus OX=10090 GN=Arf6 PE=1 SV=1 - [Q3U0D7_MOUSE]	2.68792e+08	59.1207	50.29	6	22
Q5I0W0	ATP synthase F(0) complex subunit B1, mitochondrial OS=Mus musculus OX=10090 GN=Atp5pb PE=1 SV=1 - [Q5I0W0_MOUSE]	2285275544	150.829	48.83	12	65
Q8BWM0	Prostaglandin E synthase 2 OS=Mus musculus OX=10090 GN=Ptges2 PE=1 SV=3 - [PGES2_MOUSE]	3.37634e+08	92.152	37.76	10	34
Q3UAC2	40S ribosomal protein S3a OS=Mus musculus OX=10090 GN=Rps3a1 PE=2 SV=1 - [Q3UAC2_MOUSE]	2.01984e+08	55.9708	25	6	20
Q9DCW4	Electron transfer flavoprotein subunit beta OS=Mus musculus OX=10090 GN=Etfb PE=1 SV=3 - [ETFB_MOUSE]	6.11121e+08	123.375	49.41	12	51
P62830	60S ribosomal protein L23 OS=Mus musculus OX=10090 GN=Rpl23 PE=1 SV=1 - [RL23_MOUSE]	1.2587e+08	21.9558	39.29	5	9
Q0PD45	Rab11A OS=Mus musculus OX=10090 GN=Rab11a PE=1 SV=1 - [Q0PD45_MOUSE]	1.72113e+08	24.1981	31.94	6	10
A0A2P9DUN6	Serpina1 DOM-7 OS=Mus musculus OX=10090 GN=DOM-7 PE=2 SV=1 - [A0A2P9DUN6_MOUSE]	3.98183e+07	3.51894	4.84	1	1
Q5M8N4	Epimerase family protein SDR39U1 OS=Mus musculus OX=10090 GN=Sdr39u1 PE=1 SV=2 - [D39U1_MOUSE]	1.04537e+08	21.7412	37.54	7	12
Q8BH64	EH domain-containing protein 2 OS=Mus musculus OX=10090 GN=Ehd2 PE=1 SV=1 - [EHD2_MOUSE]	1.13156e+08	21.3771	6.81	4	16
Q80X85	28S ribosomal protein S7, mitochondrial OS=Mus musculus OX=10090 GN=Mrps7 PE=1 SV=1 - [RT07_MOUSE]	4.64033e+08	99.2146	49.59	11	28
A0A0G2JGP4	GTPase NRas (Fragment) OS=Mus musculus OX=10090 GN=Nras PE=1 SV=1 - [A0A0G2JGP4_MOUSE]	2.15048e+08	27.3029	31.69	5	10
Q4KL41	Translocase of outer mitochondrial membrane 20 homolog (Yeast) OS=Mus musculus OX=10090 GN=Tomm20 PE=1 SV=1 - [Q4KL41_MOUSE]	4.63954e+07	3.36048	47.59	3	9
A0A068BFR3	RAS oncogene family protein OS=Mus musculus OX=10090 GN=Rab11b PE=2 SV=1 - [A0A068BFR3_MOUSE]	1.72113e+08	29.3685	44.95	8	13
Q8BIG7	Catechol O-methyltransferase domain-containing protein 1 OS=Mus musculus OX=10090 GN=Comtd1 PE=1 SV=1 - [CMTD1_MOUSE]	4.27764e+07	9.85912	37.79	6	11
Q8BMK4	Cytoskeleton-associated protein 4 OS=Mus musculus OX=10090 GN=Ckap4 PE=1 SV=2 - [CKAP4_MOUSE]	2.14647e+07	4.12567	4	2	3
Q9QWL7	Keratin, type I cytoskeletal 17 OS=Mus musculus OX=10090 GN=Krt17 PE=1 SV=3 - [K1C17_MOUSE]	2.60346e+09	140.283	24.02	13	73
A2AMW0	F-actin-capping protein subunit beta OS=Mus musculus OX=10090 GN=Capzb PE=1 SV=1 - [A2AMW0_MOUSE]	2.01088e+07	11.0592	22.31	4	5
Q4FJU3	Crip2 protein OS=Mus musculus OX=10090 GN=Crip2 PE=1 SV=1 - [Q4FJU3_MOUSE]	5.81345e+08	14.7736	45.19	5	8
Q58ET1	60S ribosomal protein L7a OS=Mus musculus OX=10090 GN=Rpl7a PE=1 SV=1 - [Q58ET1_MOUSE]	1.02534e+08	28.0683	21.8	5	11
Q3UDZ1	Uncharacterized protein OS=Mus musculus OX=10090 GN=Rhog PE=1 SV=1 - [Q3UDZ1_MOUSE]	8.22141e+08	78.2298	51.83	11	26
Q91VT4	Carbonyl reductase family member 4 OS=Mus musculus OX=10090 GN=Cbr4 PE=1 SV=2 - [CBR4_MOUSE]	2.58155e+09	154.867	47.88	9	46
Q6XVG2	Cytochrome P450 2C54 OS=Mus musculus OX=10090 GN=Cyp2c54 PE=1 SV=1 - [CP254_MOUSE]	8.8397e+08	160.652	44.49	17	67
Q9CQY6	Ubiquinol-cytochrome-c reductase complex assembly factor 2 OS=Mus musculus OX=10090 GN=Uqcc2 PE=1 SV=1 - [UQCC2_MOUSE]	1.05711e+08	14.4483	30.15	3	5
Q9D379	Epoxide hydrolase 1 OS=Mus musculus OX=10090 GN=Ephx1 PE=1 SV=2 - [HYEP_MOUSE]	8.1846e+07	21.643	20.88	7	9
A2A513	Keratin, type I cytoskeletal 10 OS=Mus musculus OX=10090 GN=Krt10 PE=1 SV=1 - [A2A513_MOUSE]	8360705168	260.531	24.6	14	121
Q3U9C4	DRBM domain-containing protein (Fragment) OS=Mus musculus OX=10090 GN=Mrpl44 PE=2 SV=1 - [Q3U9C4_MOUSE]	1.23493e+08	48.3444	47.26	9	19
Q60605	Myosin light polypeptide 6 OS=Mus musculus OX=10090 GN=Myl6 PE=1 SV=3 - [MYL6_MOUSE]	7.52418e+07	14.2606	35.1	4	6
Q0PD42	Rab13 OS=Mus musculus OX=10090 GN=Rab13 PE=2 SV=1 - [Q0PD42_MOUSE]	2163809593	11.9893	12.38	2	5
P19324	Serpin H1 OS=Mus musculus OX=10090 GN=Serpinh1 PE=1 SV=3 - [SERPH_MOUSE]	5.24606e+07	21.9288	24.46	7	13
P08752	Guanine nucleotide-binding protein G(i) subunit alpha-2 OS=Mus musculus OX=10090 GN=Gnai2 PE=1 SV=5 - [GNAI2_MOUSE]	3.48861e+08	83.9836	46.76	11	31
Q3TH64	Cytochrome b5 heme-binding domain-containing protein OS=Mus musculus OX=10090 GN=Cyb5b PE=2 SV=1 - [Q3TH64_MOUSE]	5.60581e+07	13.9122	42.47	3	6
P48962	ADP/ATP translocase 1 OS=Mus musculus OX=10090 GN=Slc25a4 PE=1 SV=4 - [ADT1_MOUSE]	9.73644e+08	59.485	20.13	9	28
Q8CG16	Complement C1r-A subcomponent OS=Mus musculus OX=10090 GN=C1ra PE=1 SV=1 - [C1RA_MOUSE]	0		0
Q68FD5	Clathrin heavy chain 1 OS=Mus musculus OX=10090 GN=Cltc PE=1 SV=3 - [CLH1_MOUSE]	2.21803e+07	5.64887	6.75	8	8
P98064	Mannan-binding lectin serine protease 1 OS=Mus musculus OX=10090 GN=Masp1 PE=1 SV=2 - [MASP1_MOUSE]	0		0
A0A0R4J174	Evolutionarily conserved signaling intermediate in Toll pathway, mitochondrial OS=Mus musculus OX=10090 GN=Ecsit PE=1 SV=1 - [A0A0R4J174_MOUSE]	8.6937e+07	23.8727	25.06	7	12
Q3UWP8	Uncharacterized protein (Fragment) OS=Mus musculus OX=10090 GN=Calr PE=2 SV=1 - [Q3UWP8_MOUSE]	0		0
Q8BMD8	Calcium-binding mitochondrial carrier protein SCaMC-1 OS=Mus musculus OX=10090 GN=Slc25a24 PE=1 SV=1 - [SCMC1_MOUSE]	1.09886e+08	19.8247	17.89	6	9
Q8R164	Valacyclovir hydrolase OS=Mus musculus OX=10090 GN=Bphl PE=1 SV=1 - [BPHL_MOUSE]	7.82579e+07	25.5875	22.68	5	10
P52840	Sulfotransferase 1A1 OS=Mus musculus OX=10090 GN=Sult1a1 PE=1 SV=1 - [ST1A1_MOUSE]	1.76211e+08	57.4242	30.58	6	25
Q63918	Caveolae-associated protein 2 OS=Mus musculus OX=10090 GN=Cavin2 PE=1 SV=3 - [CAVN2_MOUSE]	2.30086e+08	47.5792	39	11	23
P04919-2	Isoform 2 of Band 3 anion transport protein OS=Mus musculus OX=10090 GN=Slc4a1 - [B3AT_MOUSE]	0		0
J7NNX8	Interferon-gamma-inducible GTPase Ifgga1 protein OS=Mus musculus OX=10090 GN=Iigp1 PE=1 SV=1 - [J7NNX8_MOUSE]	5.03203e+07	27.0646	26.39	10	15
Q9DAT5	Mitochondrial tRNA-specific 2-thiouridylase 1 OS=Mus musculus OX=10090 GN=Trmu PE=1 SV=1 - [MTU1_MOUSE]	3.16001e+07	12.3997	30.7	8	9
K7N6C2	Cytochrome P450, family 2, subfamily c, polypeptide 68 OS=Mus musculus OX=10090 GN=Cyp2c68 PE=1 SV=1 - [K7N6C2_MOUSE]	3.45813e+08	91.5122	35.44	15	44
Q3TZZ7	Extended synaptotagmin-2 OS=Mus musculus OX=10090 GN=Esyt2 PE=1 SV=1 - [ESYT2_MOUSE]	103082291	51.0692	25.68	15	26
Q9DBT9	Dimethylglycine dehydrogenase, mitochondrial OS=Mus musculus OX=10090 GN=Dmgdh PE=1 SV=1 - [M2GD_MOUSE]	1.07881e+08	58.7187	28.54	16	32
Q8BFR5	Elongation factor Tu, mitochondrial OS=Mus musculus OX=10090 GN=Tufm PE=1 SV=1 - [EFTU_MOUSE]	2.88257e+08	87.0827	36.28	12	37
Q52KP0	60S ribosomal protein L38 OS=Mus musculus OX=10090 GN=Rpl38 PE=1 SV=1 - [Q52KP0_MOUSE]	121472268	17.4451	35.71	2	7
Q9JIK9	28S ribosomal protein S34, mitochondrial OS=Mus musculus OX=10090 GN=Mrps34 PE=1 SV=1 - [RT34_MOUSE]	1.40686e+08	18.5949	43.12	9	12
G3UYQ3	Phosphatidylserine synthase 2 OS=Mus musculus OX=10090 GN=Ptdss2 PE=1 SV=1 - [G3UYQ3_MOUSE]	0		0
E9PXB9	Mitochondrial import inner membrane translocase subunit Tim22 OS=Mus musculus OX=10090 GN=Timm22 PE=1 SV=1 - [E9PXB9_MOUSE]	7.26458e+06	0	33.33	1	1
A0A0D5ZY64	IgE L chain kappa OS=Mus musculus OX=10090 PE=2 SV=1 - [A0A0D5ZY64_MOUSE]	0		0
P68040	Receptor of activated protein C kinase 1 OS=Mus musculus OX=10090 GN=Rack1 PE=1 SV=3 - [RACK1_MOUSE]	3.76744e+07	10.8496	23.34	6	6
A4FU62	LOC207685 protein (Fragment) OS=Mus musculus OX=10090 GN=Iglv2 PE=2 SV=1 - [A4FU62_MOUSE]	0		0
Q9CQD1	Ras-related protein Rab-5A OS=Mus musculus OX=10090 GN=Rab5a PE=1 SV=1 - [RAB5A_MOUSE]	1.94657e+08	25.4315	35.81	6	10
Q0PD50	Rab8A OS=Mus musculus OX=10090 GN=Rab8a PE=1 SV=1 - [Q0PD50_MOUSE]	2.57823e+09	57.9071	32.85	7	23
Q3TR93	Uncharacterized protein OS=Mus musculus OX=10090 GN=Decr2 PE=2 SV=1 - [Q3TR93_MOUSE]	2.24647e+08	44.7399	34.59	9	19
Q9CQZ5	NADH dehydrogenase [ubiquinone] 1 alpha subcomplex subunit 6 OS=Mus musculus OX=10090 GN=Ndufa6 PE=1 SV=1 - [NDUA6_MOUSE]	9.77714e+08	61.0844	39.69	4	22
Q5M9K9	60S ribosomal protein L31 OS=Mus musculus OX=10090 GN=Rpl31 PE=1 SV=1 - [Q5M9K9_MOUSE]	7.2636e+08	37.94	39.2	8	15
Q925I1	ATPase family AAA domain-containing protein 3 OS=Mus musculus OX=10090 GN=Atad3 PE=1 SV=1 - [ATAD3_MOUSE]	1.54758e+08	56.3154	33.67	14	25
P49182	Heparin cofactor 2 OS=Mus musculus OX=10090 GN=Serpind1 PE=1 SV=1 - [HEP2_MOUSE]	0		0
Q7TS98	Anti-colorectal carcinoma light chain OS=Mus musculus OX=10090 PE=1 SV=1 - [Q7TS98_MOUSE]	0		0
G0YP42	Anti-human Langerin 2G3 lambda chain OS=Mus musculus OX=10090 PE=1 SV=1 - [G0YP42_MOUSE]	0		0
A0A0A0MQ76	Nucleolar protein 58 OS=Mus musculus OX=10090 GN=Nop58 PE=1 SV=1 - [A0A0A0MQ76_MOUSE]	4.22234e+07	28.7824	19.59	7	18
Q9DCT2	NADH dehydrogenase [ubiquinone] iron-sulfur protein 3, mitochondrial OS=Mus musculus OX=10090 GN=Ndufs3 PE=1 SV=2 - [NDUS3_MOUSE]	2.3633e+08	93.2049	35.74	9	32
H7BX99	Prothrombin OS=Mus musculus OX=10090 GN=F2 PE=1 SV=1 - [H7BX99_MOUSE]	17547280	2.06521	1.46	1	1
D6REH1	Peroxisomal membrane protein 2 OS=Mus musculus OX=10090 GN=Pxmp2 PE=1 SV=1 - [D6REH1_MOUSE]	9.38498e+06	0	11.49	1	1
Q5BLJ9	60S ribosomal protein L27 OS=Mus musculus OX=10090 GN=Rpl27 PE=1 SV=1 - [Q5BLJ9_MOUSE]	7.9548e+08	55.8698	49.26	9	23
Q9DCU9	4-hydroxy-2-oxoglutarate aldolase, mitochondrial OS=Mus musculus OX=10090 GN=Hoga1 PE=1 SV=1 - [HOGA1_MOUSE]	4.32682e+07	12.7298	28.35	5	11
Q8K2M0	39S ribosomal protein L38, mitochondrial OS=Mus musculus OX=10090 GN=Mrpl38 PE=1 SV=2 - [RM38_MOUSE]	1.5224e+08	58.8961	39.21	10	22
Q3V384	AFG1-like ATPase OS=Mus musculus OX=10090 GN=Afg1l PE=1 SV=1 - [AFG1L_MOUSE]	1.71496e+07	2.35305	4.17	2	2
P54310	Hormone-sensitive lipase OS=Mus musculus OX=10090 GN=Lipe PE=1 SV=2 - [LIPS_MOUSE]	7.64653e+07	18.7137	13.04	7	10
O35488	Very long-chain acyl-CoA synthetase OS=Mus musculus OX=10090 GN=Slc27a2 PE=1 SV=2 - [S27A2_MOUSE]	4.93333e+07	19.5208	22.42	8	14
Q6ZWZ7	60S ribosomal protein L17 OS=Mus musculus OX=10090 GN=Rpl17 PE=1 SV=1 - [Q6ZWZ7_MOUSE]	90272424	15.0492	17.93	4	7
E9Q6C2	Complement component 1, s subcomponent 1 OS=Mus musculus OX=10090 GN=C1s1 PE=1 SV=1 - [E9Q6C2_MOUSE]	0		0
Q8CFI5	Probable proline--tRNA ligase, mitochondrial OS=Mus musculus OX=10090 GN=Pars2 PE=1 SV=2 - [SYPM_MOUSE]	6.58349e+07	11.4507	16.21	5	9
Q922D8	C-1-tetrahydrofolate synthase, cytoplasmic OS=Mus musculus OX=10090 GN=Mthfd1 PE=1 SV=4 - [C1TC_MOUSE]	2.27149e+08	82.0867	32.09	21	33
O08601	Microsomal triglyceride transfer protein large subunit OS=Mus musculus OX=10090 GN=Mttp PE=1 SV=2 - [MTP_MOUSE]	2.05484e+08	102.512	43.06	29	46
Q3UDK5	Uncharacterized protein OS=Mus musculus OX=10090 GN=Cox7a2l PE=1 SV=1 - [Q3UDK5_MOUSE]	1.75356e+08	14.6655	40.54	2	5
P20029	Endoplasmic reticulum chaperone BiP OS=Mus musculus OX=10090 GN=Hspa5 PE=1 SV=3 - [BIP_MOUSE]	2.12728e+08	87.3725	34.5	18	36
Q99PG0	Arylacetamide deacetylase OS=Mus musculus OX=10090 GN=Aadac PE=1 SV=3 - [AAAD_MOUSE]	1.9497e+08	38.4399	41.21	11	21
F6TVP2	Deoxynucleoside triphosphate triphosphohydrolase SAMHD1 (Fragment) OS=Mus musculus OX=10090 GN=Samhd1 PE=1 SV=1 - [F6TVP2_MOUSE]	1.34679e+08	55.1708	23.77	13	21
Q9CXW2	28S ribosomal protein S22, mitochondrial OS=Mus musculus OX=10090 GN=Mrps22 PE=1 SV=1 - [RT22_MOUSE]	8.13444e+07	25.0533	35.93	9	10
D2KHZ9	Glyceraldehyde-3-phosphate dehydrogenase OS=Mus musculus OX=10090 GN=Gapdh PE=2 SV=1 - [D2KHZ9_MOUSE]	321508502	47.0737	39.94	8	14
Q61833	Dolichyl-diphosphooligosaccharide--protein glycosyltransferase subunit 2 OS=Mus musculus OX=10090 GN=Rpn2 PE=2 SV=1 - [Q61833_MOUSE]	1.0193e+08	38.7638	33.28	12	15
P63094	Guanine nucleotide-binding protein G(s) subunit alpha isoforms short OS=Mus musculus OX=10090 GN=Gnas PE=1 SV=1 - [GNAS2_MOUSE]	2.4102e+08	70.2105	33.25	10	34
V9GXI7	39S ribosomal protein L20, mitochondrial OS=Mus musculus OX=10090 GN=Mrpl20 PE=1 SV=1 - [V9GXI7_MOUSE]	29867506	1.63239	18.75	2	2
P63094-2	Isoform Gnas-2 of Guanine nucleotide-binding protein G(s) subunit alpha isoforms short OS=Mus musculus OX=10090 GN=Gnas - [GNAS2_MOUSE]	2.4102e+08	67.7343	29.21	9	32
P61164	Alpha-centractin OS=Mus musculus OX=10090 GN=Actr1a PE=1 SV=1 - [ACTZ_MOUSE]	2.37689e+08	35.1815	32.18	7	15
Q8CCF0	U4/U6 small nuclear ribonucleoprotein Prp31 OS=Mus musculus OX=10090 GN=Prpf31 PE=1 SV=3 - [PRP31_MOUSE]	1.9808e+08	34.1453	36.07	10	15
P13020	Gelsolin OS=Mus musculus OX=10090 GN=Gsn PE=1 SV=3 - [GELS_MOUSE]	0		0
Q3TYL9	2',3'-cyclic-nucleotide 3'-phosphodiesterase OS=Mus musculus OX=10090 GN=Cnp PE=2 SV=1 - [Q3TYL9_MOUSE]	3.44132e+07	4.17598	13	3	4
Q3TZP3	Uncharacterized protein OS=Mus musculus OX=10090 GN=Mta2 PE=2 SV=1 - [Q3TZP3_MOUSE]	60622153	15.0764	11.68	6	12
P28665	Murinoglobulin-1 OS=Mus musculus OX=10090 GN=Mug1 PE=1 SV=3 - [MUG1_MOUSE]	0		0
P16054	Protein kinase C epsilon type OS=Mus musculus OX=10090 GN=Prkce PE=1 SV=1 - [KPCE_MOUSE]	1.17321e+08	60.9798	31.48	15	26
Q3UEN4	Dimethylaniline monooxygenase [N-oxide-forming] OS=Mus musculus OX=10090 GN=Fmo3 PE=1 SV=1 - [Q3UEN4_MOUSE]	2.12912e+08	48.3114	33.33	11	23
Q9D8P4	39S ribosomal protein L17, mitochondrial OS=Mus musculus OX=10090 GN=Mrpl17 PE=1 SV=1 - [RM17_MOUSE]	2.05056e+08	6.77295	27.27	2	5
Q8K124	Pleckstrin homology domain-containing family O member 2 OS=Mus musculus OX=10090 GN=Plekho2 PE=1 SV=1 - [PKHO2_MOUSE]	7.43359e+07	23.7499	29.7	8	15
A0A0R4J1H2	Glycerate kinase OS=Mus musculus OX=10090 GN=Glyctk PE=1 SV=1 - [A0A0R4J1H2_MOUSE]	1.00248e+08	11.2139	20.65	5	6
Q059T9	PRP4 pre-mRNA processing factor 4 homolog (Yeast) OS=Mus musculus OX=10090 GN=Prpf4 PE=1 SV=1 - [Q059T9_MOUSE]	1.44626e+08	52.4805	28.79	10	21
Q9CPQ8	ATP synthase subunit g, mitochondrial OS=Mus musculus OX=10090 GN=Atp5mg PE=1 SV=1 - [ATP5L_MOUSE]	2.92629e+09	56.3975	42.72	4	25
P01789	Ig heavy chain V region M603 OS=Mus musculus OX=10090 PE=1 SV=1 - [HVM20_MOUSE]	0		0
P62918	60S ribosomal protein L8 OS=Mus musculus OX=10090 GN=Rpl8 PE=1 SV=2 - [RL8_MOUSE]	7.47987e+08	78.7577	33.07	8	29
Q8VCL2	Protein SCO2 homolog, mitochondrial OS=Mus musculus OX=10090 GN=Sco2 PE=1 SV=1 - [SCO2_MOUSE]	2.37323e+08	36.8922	21.18	6	11
A0A075B5R5	Immunoglobulin heavy variable 4-1 (Fragment) OS=Mus musculus OX=10090 GN=Ighv4-1 PE=1 SV=7 - [A0A075B5R5_MOUSE]	0
Q9D1N9	39S ribosomal protein L21, mitochondrial OS=Mus musculus OX=10090 GN=Mrpl21 PE=1 SV=1 - [RM21_MOUSE]	1.49002e+08	23.355	39.71	6	9
A0A075B5M7	Immunoglobulin kappa variable 5-39 OS=Mus musculus OX=10090 GN=Igkv5-39 PE=1 SV=7 - [A0A075B5M7_MOUSE]	0		0
Q9R0H0	Peroxisomal acyl-coenzyme A oxidase 1 OS=Mus musculus OX=10090 GN=Acox1 PE=1 SV=5 - [ACOX1_MOUSE]	1.71715e+08	53.8457	31.32	14	23
Q4L0E7	Type II cytokeratin Kb39 (Fragment) OS=Mus musculus OX=10090 GN=Krt77 PE=2 SV=1 - [Q4L0E7_MOUSE]	1.28039e+09	51.3459	33.78	4	18
I7HLV2	60S ribosomal protein L10 (Fragment) OS=Mus musculus OX=10090 GN=Rpl10 PE=1 SV=1 - [I7HLV2_MOUSE]	8.25543e+07	5.48111	9.45	2	2
P12787	Cytochrome c oxidase subunit 5A, mitochondrial OS=Mus musculus OX=10090 GN=Cox5a PE=1 SV=2 - [COX5A_MOUSE]	3.86053e+07	8.8664	32.19	3	5
P59108	Copine-2 OS=Mus musculus OX=10090 GN=Cpne2 PE=1 SV=1 - [CPNE2_MOUSE]	3.98271e+08	89.5521	27.01	11	31
P24456	Cytochrome P450 2D10 OS=Mus musculus OX=10090 GN=Cyp2d10 PE=1 SV=2 - [CP2DA_MOUSE]	1.27045e+08	60.9244	28.77	12	30
P99028	Cytochrome b-c1 complex subunit 6, mitochondrial OS=Mus musculus OX=10090 GN=Uqcrh PE=1 SV=2 - [QCR6_MOUSE]	2.1218e+08	28.0507	47.19	3	9
P14106	Complement C1q subcomponent subunit B OS=Mus musculus OX=10090 GN=C1qb PE=1 SV=2 - [C1QB_MOUSE]	0
Q91YK6	Rpl23a protein (Fragment) OS=Mus musculus OX=10090 GN=Rpl23a PE=2 SV=1 - [Q91YK6_MOUSE]	5.82394e+08	42.5607	46.31	9	19
Q62087	Serum paraoxonase/lactonase 3 OS=Mus musculus OX=10090 GN=Pon3 PE=1 SV=2 - [PON3_MOUSE]	5.81607e+07	14.9103	27.4	5	10
P11928	2'-5'-oligoadenylate synthase 1A OS=Mus musculus OX=10090 GN=Oas1a PE=1 SV=2 - [OAS1A_MOUSE]	1.98462e+08	35.3634	29.43	6	15
Q91XB2	Mitochondrial ribosomal protein L3 OS=Mus musculus OX=10090 GN=Mrpl3 PE=2 SV=1 - [Q91XB2_MOUSE]	3.19195e+08	76.1417	43.39	10	24
B2RTP7	Krt2 protein OS=Mus musculus OX=10090 GN=Krt2 PE=2 SV=1 - [B2RTP7_MOUSE]	1.70996e+09	155.846	16.83	12	70
Q9CQA1	Trafficking protein particle complex subunit 5 OS=Mus musculus OX=10090 GN=Trappc5 PE=1 SV=1 - [TPPC5_MOUSE]	1.21271e+08	15.1861	35.11	5	10
Q9D051	Pyruvate dehydrogenase E1 component subunit beta, mitochondrial OS=Mus musculus OX=10090 GN=Pdhb PE=1 SV=1 - [ODPB_MOUSE]	9.31718e+07	23.0321	22.84	6	10
Q3TUU3	Uncharacterized protein (Fragment) OS=Mus musculus OX=10090 GN=Acaa1b PE=2 SV=1 - [Q3TUU3_MOUSE]	1.10536e+08	49.5468	42.61	11	20
Q9CQ06	39S ribosomal protein L24, mitochondrial OS=Mus musculus OX=10090 GN=Mrpl24 PE=1 SV=1 - [RM24_MOUSE]	1.50416e+08	16.3391	26.39	5	6
Q3U026	Uncharacterized protein OS=Mus musculus OX=10090 GN=Mogs PE=2 SV=1 - [Q3U026_MOUSE]	4.56054e+08	109.706	38.97	20	49
A0A3B2WBL1	Ribosomal protein OS=Mus musculus OX=10090 GN=Rpl10a PE=1 SV=1 - [A0A3B2WBL1_MOUSE]	3.38362e+08	47.2743	35.19	7	21
Q8VCW8	Medium-chain acyl-CoA ligase ACSF2, mitochondrial OS=Mus musculus OX=10090 GN=Acsf2 PE=1 SV=1 - [ACSF2_MOUSE]	1.77518e+08	39.4859	38.37	12	15
Q5RKP0	Vat1 protein (Fragment) OS=Mus musculus OX=10090 GN=Vat1 PE=2 SV=1 - [Q5RKP0_MOUSE]	183003382	96.6091	46.13	11	38
B2RSN3	Tubulin beta chain OS=Mus musculus OX=10090 GN=Tubb2b PE=1 SV=1 - [B2RSN3_MOUSE]	1.02155e+08	28.8272	19.78	6	9
Q53ZD4	Glutathione transferase OS=Mus musculus OX=10090 GN=Mgst1 PE=1 SV=1 - [Q53ZD4_MOUSE]	5.08191e+08	50.3944	43.87	6	21
Q9CQV1	Mitochondrial import inner membrane translocase subunit TIM16 OS=Mus musculus OX=10090 GN=Pam16 PE=1 SV=1 - [TIM16_MOUSE]	4.88789e+07	2.35928	10.4	1	1
P45952	Medium-chain specific acyl-CoA dehydrogenase, mitochondrial OS=Mus musculus OX=10090 GN=Acadm PE=1 SV=1 - [ACADM_MOUSE]	5.5518e+08	128.441	39.9	14	46
Q3U0T9	Rab35 OS=Mus musculus OX=10090 GN=Rab35 PE=1 SV=1 - [Q3U0T9_MOUSE]	2.20872e+09	24.2831	19.4	4	10
A0A141CM32	ATP synthase protein 8 OS=Mus musculus OX=10090 GN=ATP8 PE=3 SV=1 - [A0A141CM32_MOUSE]	8.09482e+08	11.3934	26.87	2	5
Q8BH04	Phosphoenolpyruvate carboxykinase [GTP], mitochondrial OS=Mus musculus OX=10090 GN=Pck2 PE=1 SV=1 - [PCKGM_MOUSE]	2.6737e+08	104.57	36.41	16	44
P98064-2	Isoform 2 of Mannan-binding lectin serine protease 1 OS=Mus musculus OX=10090 GN=Masp1 - [MASP1_MOUSE]	0		0
Q3TVM2	Aldedh domain-containing protein OS=Mus musculus OX=10090 GN=Aldh2 PE=2 SV=1 - [Q3TVM2_MOUSE]	9.80733e+07	23.0486	18.3	6	10
Q8R404	MICOS complex subunit MIC13 OS=Mus musculus OX=10090 GN=Micos13 PE=1 SV=1 - [MIC13_MOUSE]	1.44033e+07	2.43925	5.88	1	1
Q3TQ70	Beta1 subnuit of GTP-binding protein OS=Mus musculus OX=10090 GN=Gnb1 PE=1 SV=1 - [Q3TQ70_MOUSE]	157359113	9.60195	30.59	6	8
Q3TAJ4	Anion exchange protein OS=Mus musculus OX=10090 GN=Slc4a1 PE=2 SV=1 - [Q3TAJ4_MOUSE]	0		0
O35643	AP-1 complex subunit beta-1 OS=Mus musculus OX=10090 GN=Ap1b1 PE=1 SV=2 - [AP1B1_MOUSE]	1.32012e+08	43.1669	24.6	18	33
Q9EQK5	Major vault protein OS=Mus musculus OX=10090 GN=Mvp PE=1 SV=4 - [MVP_MOUSE]	1.67781e+07	2.35729	2.32	1	1
P97429	Annexin A4 OS=Mus musculus OX=10090 GN=Anxa4 PE=1 SV=4 - [ANXA4_MOUSE]	0		0
U5JE80	Immmunoglobulin light chain variable region (Fragment) OS=Mus musculus OX=10090 PE=2 SV=1 - [U5JE80_MOUSE]	0		0
P62827	GTP-binding nuclear protein Ran OS=Mus musculus OX=10090 GN=Ran PE=1 SV=3 - [RAN_MOUSE]	1.824e+08	27.6976	29.17	6	10
Q3TGJ9	Actin-depolymerizing factor OS=Mus musculus OX=10090 GN=Gsn PE=2 SV=1 - [Q3TGJ9_MOUSE]	0		0
Q3UAS2	F-actin-capping protein subunit alpha OS=Mus musculus OX=10090 GN=Capza1 PE=2 SV=1 - [Q3UAS2_MOUSE]	8.47866e+07	8.69458	20.98	4	4
I6L958	Igk protein OS=Mus musculus OX=10090 GN=Igk PE=1 SV=1 - [I6L958_MOUSE]	0		0
P27659	60S ribosomal protein L3 OS=Mus musculus OX=10090 GN=Rpl3 PE=1 SV=3 - [RL3_MOUSE]	1.59987e+08	61.1939	26.8	10	31
Q4FJX4	Csrp1 protein OS=Mus musculus OX=10090 GN=Csrp1 PE=1 SV=1 - [Q4FJX4_MOUSE]	2.23413e+08	17.4482	36.79	4	7
Q9ERI6	Retinol dehydrogenase 14 OS=Mus musculus OX=10090 GN=Rdh14 PE=1 SV=1 - [RDH14_MOUSE]	1.39381e+08	36.0517	20.36	5	12
P47963	60S ribosomal protein L13 OS=Mus musculus OX=10090 GN=Rpl13 PE=1 SV=3 - [RL13_MOUSE]	3.35355e+08	20.4263	29.86	6	11
Q8BGX2	Mitochondrial import inner membrane translocase subunit Tim29 OS=Mus musculus OX=10090 GN=Timm29 PE=1 SV=1 - [TIM29_MOUSE]	2.08744e+07	0	12.03	2	2
Q8VCU2	Glycosyl-phosphatidylinositol-specific phospholipase D OS=Mus musculus OX=10090 GN=Gpld1 PE=1 SV=1 - [Q8VCU2_MOUSE]	1.83067e+07	2.10042	4.39	3	3
P34928	Apolipoprotein C-I OS=Mus musculus OX=10090 GN=Apoc1 PE=1 SV=1 - [APOC1_MOUSE]	1.79262e+08	4.00932	25	3	4
Q3U9P0	S10_plectin domain-containing protein OS=Mus musculus OX=10090 GN=Rps10 PE=2 SV=1 - [Q3U9P0_MOUSE]	1.87029e+08	27.8721	32.73	4	11
Q6ZWN5	40S ribosomal protein S9 OS=Mus musculus OX=10090 GN=Rps9 PE=1 SV=3 - [RS9_MOUSE]	3.29417e+08	28.9944	32.99	9	15
Q2KHP2	Matrix metallopeptidase 19 OS=Mus musculus OX=10090 GN=Mmp19 PE=2 SV=1 - [Q2KHP2_MOUSE]	0		0
P52430	Serum paraoxonase/arylesterase 1 OS=Mus musculus OX=10090 GN=Pon1 PE=1 SV=2 - [PON1_MOUSE]	4.33552e+08	63.7808	31.83	7	24
P47740	Aldehyde dehydrogenase family 3 member A2 OS=Mus musculus OX=10090 GN=Aldh3a2 PE=1 SV=2 - [AL3A2_MOUSE]	3.51581e+08	64.7335	33.26	13	27
Q7TPW6	Solute carrier family 25 (Mitochondrial carnitine/acylcarnitine translocase), member 20 OS=Mus musculus OX=10090 GN=Slc25a20 PE=2 SV=1 - [Q7TPW6_MOUSE]	3.09153e+07	8.55372	14.62	4	6
Q810B1	Mitochondrial ribosomal protein L43 (Fragment) OS=Mus musculus OX=10090 GN=Mrpl43 PE=2 SV=1 - [Q810B1_MOUSE]	9.02733e+07	13.1265	45.16	6	8
Q80UW7	IQ motif containing GTPase activating protein 1 OS=Mus musculus OX=10090 GN=Iqgap1 PE=2 SV=1 - [Q80UW7_MOUSE]	1.40348e+08	133.299	31.5	36	63
A2NVX0	Light chain variable region (Fragment) OS=Mus musculus OX=10090 PE=2 SV=1 - [A2NVX0_MOUSE]	0
P38647	Stress-70 protein, mitochondrial OS=Mus musculus OX=10090 GN=Hspa9 PE=1 SV=3 - [GRP75_MOUSE]	2.09036e+08	87.3603	32.84	17	36
P14733	Lamin-B1 OS=Mus musculus OX=10090 GN=Lmnb1 PE=1 SV=3 - [LMNB1_MOUSE]	6.55694e+07	22.6765	13.44	5	9
P28667	MARCKS-related protein OS=Mus musculus OX=10090 GN=Marcksl1 PE=1 SV=2 - [MRP_MOUSE]	112054967	2.07224	17	1	3
A0A075B5N4	Immunoglobulin kappa chain variable 8-27 OS=Mus musculus OX=10090 GN=Igkv8-27 PE=4 SV=1 - [A0A075B5N4_MOUSE]	0		0
A0A2R8VHM4	Mitochondrial import receptor subunit TOM22 homolog OS=Mus musculus OX=10090 GN=Tomm22 PE=1 SV=1 - [A0A2R8VHM4_MOUSE]	0		0
E5RKF9	Scavenger receptor FEEL-2a OS=Mus musculus OX=10090 GN=Stab2 PE=1 SV=1 - [E5RKF9_MOUSE]	1.52967e+09	645.457	39.55	72	248
Q9QX60-2	Isoform 2 of Deoxyguanosine kinase, mitochondrial OS=Mus musculus OX=10090 GN=Dguok - [DGUOK_MOUSE]	1.37831e+07	6.62312	20.73	3	3
B2RTM0	Histone H4 OS=Mus musculus OX=10090 GN=Hist2h4 PE=1 SV=1 - [B2RTM0_MOUSE]	4.09754e+08	26.7705	41.75	4	13
Q3UEN9	Serine--pyruvate aminotransferase OS=Mus musculus OX=10090 GN=Agxt PE=2 SV=1 - [Q3UEN9_MOUSE]	1.02799e+09	123.993	42.6	13	45
Q9D6M3	Mitochondrial glutamate carrier 1 OS=Mus musculus OX=10090 GN=Slc25a22 PE=1 SV=1 - [GHC1_MOUSE]	1.28813e+08	23.8294	37.15	8	15
P17427	AP-2 complex subunit alpha-2 OS=Mus musculus OX=10090 GN=Ap2a2 PE=1 SV=2 - [AP2A2_MOUSE]	196278700	78.9292	34.75	23	44
P97450	ATP synthase-coupling factor 6, mitochondrial OS=Mus musculus OX=10090 GN=Atp5pf PE=1 SV=1 - [ATP5J_MOUSE]	1.71756e+08	28.1188	43.52	4	9
Q497N1	40S ribosomal protein S26 OS=Mus musculus OX=10090 GN=Rps26 PE=1 SV=1 - [Q497N1_MOUSE]	0		0
Q921H8	3-ketoacyl-CoA thiolase A, peroxisomal OS=Mus musculus OX=10090 GN=Acaa1a PE=1 SV=1 - [THIKA_MOUSE]	1.10536e+08	52.23	39.62	11	20
P26443	Glutamate dehydrogenase 1, mitochondrial OS=Mus musculus OX=10090 GN=Glud1 PE=1 SV=1 - [DHE3_MOUSE]	1.57583e+08	48.7328	15.77	6	19
A0A0R4J0S1	Cdc42 effector protein 1 OS=Mus musculus OX=10090 GN=Cdc42ep1 PE=1 SV=1 - [A0A0R4J0S1_MOUSE]	6.19954e+07	6.14549	4.16	1	2
A0A068BGR9	Complex I-B14.5a OS=Mus musculus OX=10090 GN=Ndufa7 PE=2 SV=1 - [A0A068BGR9_MOUSE]	4.12308e+08	31.4946	36.28	5	12
Q9CQE3	28S ribosomal protein S17, mitochondrial OS=Mus musculus OX=10090 GN=Mrps17 PE=1 SV=1 - [RT17_MOUSE]	7.32156e+07	10.9686	44.17	3	5
A0A075B5S5	Immunoglobulin heavy variable 7-4 OS=Mus musculus OX=10090 GN=Ighv7-4 PE=4 SV=1 - [A0A075B5S5_MOUSE]	0		0
Q14B21	39S ribosomal protein L9, mitochondrial OS=Mus musculus OX=10090 GN=Mrpl9 PE=1 SV=1 - [Q14B21_MOUSE]	1.93555e+08	34.7018	22.26	5	11
P29788	Vitronectin OS=Mus musculus OX=10090 GN=Vtn PE=1 SV=2 - [VTNC_MOUSE]	1.36933e+08	5.1532	7.32	2	2
Q8CAQ8-2	Isoform 2 of MICOS complex subunit Mic60 OS=Mus musculus OX=10090 GN=Immt - [MIC60_MOUSE]	1.59092e+07	4.45899	3.75	2	2
Q9CYH2	Peroxiredoxin-like 2A OS=Mus musculus OX=10090 GN=Prxl2a PE=1 SV=2 - [PXL2A_MOUSE]	1.94495e+08	33.3359	29.36	7	12
Q544Y7	Cofilin, non-muscle isoform OS=Mus musculus OX=10090 GN=Cfl1 PE=2 SV=1 - [Q544Y7_MOUSE]	4.20454e+07	8.77559	35.54	3	4
P84084	ADP-ribosylation factor 5 OS=Mus musculus OX=10090 GN=Arf5 PE=1 SV=2 - [ARF5_MOUSE]	2.85868e+08	47.507	43.89	8	16
A0A075B5V6	Immunoglobulin heavy variable V1-42 OS=Mus musculus OX=10090 GN=Ighv1-42 PE=1 SV=1 - [A0A075B5V6_MOUSE]	0		0
Q6IFX2	Keratin, type I cytoskeletal 42 OS=Mus musculus OX=10090 GN=Krt42 PE=1 SV=1 - [K1C42_MOUSE]	1.74579e+09	154.071	21.9	11	65
Q922U1	U4/U6 small nuclear ribonucleoprotein Prp3 OS=Mus musculus OX=10090 GN=Prpf3 PE=1 SV=1 - [PRPF3_MOUSE]	1.2315e+08	38.4188	18.16	9	20
Q3U4F0	Sideroflexin-3 OS=Mus musculus OX=10090 GN=Sfxn3 PE=1 SV=1 - [Q3U4F0_MOUSE]	11082606	1.75735	6.05	1	1
Q91X72	Hemopexin OS=Mus musculus OX=10090 GN=Hpx PE=1 SV=2 - [HEMO_MOUSE]	0		0
Q3UBI6	Uncharacterized protein OS=Mus musculus OX=10090 GN=Rpl7 PE=2 SV=1 - [Q3UBI6_MOUSE]	6.98213e+07	14.4206	25.93	7	10
Q9WVM8	Kynurenine/alpha-aminoadipate aminotransferase, mitochondrial OS=Mus musculus OX=10090 GN=Aadat PE=1 SV=1 - [AADAT_MOUSE]	2.69623e+07	11.5178	17.65	5	6
Q9CYW4	Haloacid dehalogenase-like hydrolase domain-containing protein 3 OS=Mus musculus OX=10090 GN=Hdhd3 PE=1 SV=1 - [HDHD3_MOUSE]	0		0
F8WHP8	ATP synthase membrane subunit f OS=Mus musculus OX=10090 GN=Atp5j2 PE=1 SV=1 - [F8WHP8_MOUSE]	1.28242e+09	13.6754	31.58	3	7
Q8K469	2'-5' oligoadenylate synthase OS=Mus musculus OX=10090 GN=Oas1g PE=2 SV=1 - [Q8K469_MOUSE]	1.60659e+08	23.0924	25.07	5	10
Q9DCU6	39S ribosomal protein L4, mitochondrial OS=Mus musculus OX=10090 GN=Mrpl4 PE=1 SV=1 - [RM04_MOUSE]	1.5128e+08	45.059	27.89	7	17
Q99JR1	Sideroflexin-1 OS=Mus musculus OX=10090 GN=Sfxn1 PE=1 SV=3 - [SFXN1_MOUSE]	2.00731e+08	38.7271	34.78	7	16
O09167	60S ribosomal protein L21 OS=Mus musculus OX=10090 GN=Rpl21 PE=1 SV=3 - [RL21_MOUSE]	3.03741e+08	39.0402	38.13	5	13
Q61781	Keratin, type I cytoskeletal 14 OS=Mus musculus OX=10090 GN=Krt14 PE=1 SV=2 - [K1C14_MOUSE]	1.2297e+09	118.695	23.76	13	64
Q8BUE4	Ferroptosis suppressor protein 1 OS=Mus musculus OX=10090 GN=Aifm2 PE=1 SV=1 - [FSP1_MOUSE]	4.67727e+07	5.82996	9.12	3	4
Q9QZD8	Mitochondrial dicarboxylate carrier OS=Mus musculus OX=10090 GN=Slc25a10 PE=1 SV=2 - [DIC_MOUSE]	1.31707e+08	27.9592	21.6	5	13
E9Q986	Catenin delta-1 OS=Mus musculus OX=10090 GN=Ctnnd1 PE=1 SV=1 - [E9Q986_MOUSE]	4.40161e+08	134.902	33.98	26	60
E9QNH6	Unconventional myosin-Ib OS=Mus musculus OX=10090 GN=Myo1b PE=1 SV=1 - [E9QNH6_MOUSE]	6.98809e+07	31.5654	18.18	15	23
Q8BU88	39S ribosomal protein L22, mitochondrial OS=Mus musculus OX=10090 GN=Mrpl22 PE=1 SV=1 - [RM22_MOUSE]	3.78183e+08	38.14	30.1	6	14
Q8BPA6	Ras-GAP domain-containing protein (Fragment) OS=Mus musculus OX=10090 GN=Iqgap1 PE=2 SV=1 - [Q8BPA6_MOUSE]	1.05711e+08	41.8475	27.77	14	23
Q3UDS0	Uncharacterized protein (Fragment) OS=Mus musculus OX=10090 GN=Hspa8 PE=2 SV=1 - [Q3UDS0_MOUSE]	1.3596e+08	22.6922	23.15	8	12
Q3UEK1	Mannan-binding protein OS=Mus musculus OX=10090 GN=Mbl2 PE=1 SV=1 - [Q3UEK1_MOUSE]	0		0
Q5EBP9	Tripartite motif-containing 28 OS=Mus musculus OX=10090 GN=Trim28 PE=2 SV=1 - [Q5EBP9_MOUSE]	2.75359e+08	88.354	26.62	14	35
Q5VI45	Complex III subunit 3 (Fragment) OS=Mus musculus OX=10090 GN=cytb PE=4 SV=1 - [Q5VI45_MOUSE]	0		0
Q3UGW4	ATP-dependent Clp protease proteolytic subunit (Fragment) OS=Mus musculus OX=10090 GN=Clpp PE=2 SV=1 - [Q3UGW4_MOUSE]	1.21051e+08	20.0019	26.02	5	7
A0A338P6I9	Uncharacterized protein OS=Mus musculus OX=10090 PE=1 SV=1 - [A0A338P6I9_MOUSE]	6.21729e+07	2.66385	42.37	1	1
A0A3Q4EH04	Serine/arginine-rich-splicing factor 7 OS=Mus musculus OX=10090 GN=Srsf7 PE=1 SV=1 - [A0A3Q4EH04_MOUSE]	9.24765e+07	5.36049	15.33	2	2
P23298	Protein kinase C eta type OS=Mus musculus OX=10090 GN=Prkch PE=1 SV=2 - [KPCL_MOUSE]	1.67802e+08	86.9577	31.63	18	40
Q8R5C5	Beta-centractin OS=Mus musculus OX=10090 GN=Actr1b PE=1 SV=1 - [ACTY_MOUSE]	1.39482e+08	27.9869	31.12	7	14
Q8C458	Uncharacterized protein OS=Mus musculus OX=10090 GN=Rab5b PE=2 SV=1 - [Q8C458_MOUSE]	1.76642e+08	18.8705	38.69	5	7
Q3UCH0	60S ribosomal protein L6 OS=Mus musculus OX=10090 GN=Rpl6 PE=1 SV=1 - [Q3UCH0_MOUSE]	2.49321e+08	63.7694	35.81	10	29
Q3TAI4	Tumor protein D54 OS=Mus musculus OX=10090 GN=Tpd52l2 PE=1 SV=1 - [Q3TAI4_MOUSE]	2.17158e+08	39.4321	41.75	7	14
Q3UEN8	Unspecific monooxygenase OS=Mus musculus OX=10090 GN=Cyp3a11 PE=1 SV=1 - [Q3UEN8_MOUSE]	1.89752e+08	44.5593	30.75	9	26
P62717	60S ribosomal protein L18a OS=Mus musculus OX=10090 GN=Rpl18a PE=1 SV=1 - [RL18A_MOUSE]	1.5155e+08	13.4686	25	4	6
Q9ESW4	Acylglycerol kinase, mitochondrial OS=Mus musculus OX=10090 GN=Agk PE=1 SV=1 - [AGK_MOUSE]	6.85781e+07	21.5224	16.63	4	8
Q8R0I8	BC026782 protein OS=Mus musculus OX=10090 GN=Cfhr2 PE=2 SV=1 - [Q8R0I8_MOUSE]	0		0
Q8R3X4	Timm44 protein (Fragment) OS=Mus musculus OX=10090 GN=Timm44 PE=2 SV=1 - [Q8R3X4_MOUSE]	7.45976e+08	208.25	38.44	21	69
A0A1L1SQA8	40S ribosomal protein S25 OS=Mus musculus OX=10090 GN=Rps25 PE=1 SV=1 - [A0A1L1SQA8_MOUSE]	2.25442e+08	8.4115	32.26	3	6
P05213	Tubulin alpha-1B chain OS=Mus musculus OX=10090 GN=Tuba1b PE=1 SV=2 - [TBA1B_MOUSE]	2.18418e+08	67.6873	33.26	11	32
I6L978	Igk protein OS=Mus musculus OX=10090 GN=Igk PE=1 SV=1 - [I6L978_MOUSE]	0		0
Q8C163	Nuclease EXOG, mitochondrial OS=Mus musculus OX=10090 GN=Exog PE=1 SV=1 - [EXOG_MOUSE]	1.91721e+07	9.50434	16.58	3	3
Q2TPA8	Hydroxysteroid dehydrogenase-like protein 2 OS=Mus musculus OX=10090 GN=Hsdl2 PE=1 SV=1 - [HSDL2_MOUSE]	2.50782e+08	62.284	41.84	12	30
P24270	Catalase OS=Mus musculus OX=10090 GN=Cat PE=1 SV=4 - [CATA_MOUSE]	1.58411e+07	2.03699	6.45	2	2
Q8BGS1-2	Isoform 2 of Band 4.1-like protein 5 OS=Mus musculus OX=10090 GN=Epb41l5 - [E41L5_MOUSE]	5.99066e+07	13.6538	12.3	4	6
Q99L69	2-oxoisovalerate dehydrogenase subunit alpha OS=Mus musculus OX=10090 GN=Bckdha PE=2 SV=1 - [Q99L69_MOUSE]	8.38162e+07	19.1875	34.39	7	10
P21614	Vitamin D-binding protein OS=Mus musculus OX=10090 GN=Gc PE=1 SV=2 - [VTDB_MOUSE]	0		0
A0A0F7R1B7	MAb 106 light chain OS=Mus musculus OX=10090 GN=LC PE=2 SV=1 - [A0A0F7R1B7_MOUSE]	0		0
Q9CXI0	2-methoxy-6-polyprenyl-1,4-benzoquinol methylase, mitochondrial OS=Mus musculus OX=10090 GN=Coq5 PE=1 SV=2 - [COQ5_MOUSE]	1.58725e+07	3.57135	21.71	5	7
Q60963	Platelet-activating factor acetylhydrolase OS=Mus musculus OX=10090 GN=Pla2g7 PE=1 SV=2 - [PAFA_MOUSE]	0		0
Q4VAG4	Ribosomal protein L22 OS=Mus musculus OX=10090 GN=Rpl22 PE=1 SV=1 - [Q4VAG4_MOUSE]	4.24147e+08	29.6197	39.84	4	10
P06684	Complement C5 OS=Mus musculus OX=10090 GN=C5 PE=1 SV=2 - [CO5_MOUSE]	0		0
Q3TIU3	Alpha-2-HS-glycoprotein OS=Mus musculus OX=10090 GN=Ahsg PE=2 SV=1 - [Q3TIU3_MOUSE]	0		0
A0A2S0DFH2	Anti-HIV fusion peptide monocolonal anitbody light chain vFP7.03 (Fragment) OS=Mus musculus OX=10090 PE=4 SV=1 - [A0A2S0DFH2_MOUSE]	0		0
P27773	Protein disulfide-isomerase A3 OS=Mus musculus OX=10090 GN=Pdia3 PE=1 SV=2 - [PDIA3_MOUSE]	4.62362e+07	13.7949	15.25	6	7
Q8BNF3	Uncharacterized protein OS=Mus musculus OX=10090 PE=2 SV=1 - [Q8BNF3_MOUSE]	1.2853e+08	19.8688	8.75	2	11
Z4YKM2	CDGSH iron-sulfur domain-containing protein 3, mitochondrial OS=Mus musculus OX=10090 GN=Cisd3 PE=1 SV=1 - [Z4YKM2_MOUSE]	1.30057e+08	19.1142	26.96	4	9
Q543E2	Uncharacterized protein OS=Mus musculus OX=10090 GN=Slc25a15 PE=1 SV=1 - [Q543E2_MOUSE]	4.93687e+07	13.7929	24.25	4	9
Q4FJM5	Ras homolog gene family, member B OS=Mus musculus OX=10090 GN=Rhob PE=1 SV=1 - [Q4FJM5_MOUSE]	1.32433e+09	41.246	13.27	2	12
Q9CQJ8	NADH dehydrogenase [ubiquinone] 1 beta subcomplex subunit 9 OS=Mus musculus OX=10090 GN=Ndufb9 PE=1 SV=3 - [NDUB9_MOUSE]	1.11204e+08	6.23561	24.58	2	3
Q05421	Cytochrome P450 2E1 OS=Mus musculus OX=10090 GN=Cyp2e1 PE=1 SV=1 - [CP2E1_MOUSE]	5.80191e+07	16.8671	19.07	6	8
P62911	60S ribosomal protein L32 OS=Mus musculus OX=10090 GN=Rpl32 PE=1 SV=2 - [RL32_MOUSE]	7.0444e+07	2.79853	9.63	1	1
A0A2I3BPV5	ORC ubiquitin ligase 1 OS=Mus musculus OX=10090 GN=Obi1 PE=4 SV=1 - [A0A2I3BPV5_MOUSE]	0
O70161-3	Isoform 3 of Phosphatidylinositol 4-phosphate 5-kinase type-1 gamma OS=Mus musculus OX=10090 GN=Pip5k1c - [PI51C_MOUSE]	7.51849e+07	36.9296	27.24	11	23
P21956-2	Isoform 2 of Lactadherin OS=Mus musculus OX=10090 GN=Mfge8 - [MFGM_MOUSE]	4.55917e+07	13.5193	24.41	6	11
Q9D0Y8	39S ribosomal protein L52, mitochondrial OS=Mus musculus OX=10090 GN=Mrpl52 PE=1 SV=1 - [RM52_MOUSE]	0		0
P97290	Plasma protease C1 inhibitor OS=Mus musculus OX=10090 GN=Serping1 PE=1 SV=3 - [IC1_MOUSE]	0		0
Q9ER41	Torsin-1B OS=Mus musculus OX=10090 GN=Tor1b PE=1 SV=2 - [TOR1B_MOUSE]	2.28331e+08	73.9191	40.48	9	27
Q66GT5	Phosphatidylglycerophosphatase and protein-tyrosine phosphatase 1 OS=Mus musculus OX=10090 GN=Ptpmt1 PE=1 SV=1 - [PTPM1_MOUSE]	2.64249e+07	9.06435	22.8	3	4
X5J5I2	IgM heavy chain VDJ region (Fragment) OS=Mus musculus OX=10090 PE=2 SV=1 - [X5J5I2_MOUSE]	0
Q61765	Keratin, type I cuticular Ha1 OS=Mus musculus OX=10090 GN=Krt31 PE=1 SV=2 - [K1H1_MOUSE]	2.67674e+09	20.1558	1.68	1	13
Q9Z0X1	Apoptosis-inducing factor 1, mitochondrial OS=Mus musculus OX=10090 GN=Aifm1 PE=1 SV=1 - [AIFM1_MOUSE]	1.8381e+08	49.8058	33.01	13	23
Q3U6Q5	Tyrosine-protein kinase OS=Mus musculus OX=10090 GN=Lyn PE=2 SV=1 - [Q3U6Q5_MOUSE]	1.63179e+08	33.7357	19.14	7	15
O88783	Coagulation factor V OS=Mus musculus OX=10090 GN=F5 PE=1 SV=1 - [FA5_MOUSE]	0		0
Q3V340	Uncharacterized protein OS=Mus musculus OX=10090 GN=Adap2 PE=2 SV=1 - [Q3V340_MOUSE]	3.70134e+07	4.14899	2.62	1	2
P48036	Annexin A5 OS=Mus musculus OX=10090 GN=Anxa5 PE=1 SV=1 - [ANXA5_MOUSE]	0		0
Q3TSX8	TPR_REGION domain-containing protein OS=Mus musculus OX=10090 GN=Tomm70a PE=2 SV=1 - [Q3TSX8_MOUSE]	3.14989e+08	74.5043	29.62	15	32
F8VQC1	Signal recognition particle subunit SRP72 OS=Mus musculus OX=10090 GN=Srp72 PE=1 SV=1 - [F8VQC1_MOUSE]	5.22442e+07	33.5479	21.31	9	14
Q8VCB3	Glycogen [starch] synthase, liver OS=Mus musculus OX=10090 GN=Gys2 PE=1 SV=2 - [GYS2_MOUSE]	1.50561e+08	36.9061	26.42	13	21
Q3UKA4	Uncharacterized protein OS=Mus musculus OX=10090 GN=Adh1 PE=1 SV=1 - [Q3UKA4_MOUSE]	3.51358e+08	56.3779	35.47	8	23
Q78IK4	MICOS complex subunit Mic27 OS=Mus musculus OX=10090 GN=Apool PE=1 SV=1 - [MIC27_MOUSE]	3.36308e+07	8.12563	17.36	3	4
Q5RKZ7-2	Isoform Mocs1a of Molybdenum cofactor biosynthesis protein 1 OS=Mus musculus OX=10090 GN=Mocs1 - [MOCS1_MOUSE]	2.64714e+08	39.3447	37.4	10	19
Q9DC71	28S ribosomal protein S15, mitochondrial OS=Mus musculus OX=10090 GN=Mrps15 PE=1 SV=2 - [RT15_MOUSE]	4.17456e+08	57.5262	32.95	9	22
A0A087WQ46	Nucleolar protein 58 (Fragment) OS=Mus musculus OX=10090 GN=Nop58 PE=1 SV=1 - [A0A087WQ46_MOUSE]	4.22234e+07	24.7242	24.41	4	12
B5TE76	Major urinary protein 14 OS=Mus musculus OX=10090 GN=Mup17 PE=2 SV=1 - [B5TE76_MOUSE]	0
Q5M9J2	Histidine triad nucleotide binding protein 2 OS=Mus musculus OX=10090 GN=Hint2 PE=1 SV=1 - [Q5M9J2_MOUSE]	9.00738e+07	14.4277	29.45	3	5
O88451	Retinol dehydrogenase 7 OS=Mus musculus OX=10090 GN=Rdh7 PE=1 SV=1 - [RDH7_MOUSE]	1.97767e+08	49.7837	33.23	11	21
D3YUT3	40S ribosomal protein S19 (Fragment) OS=Mus musculus OX=10090 GN=Rps19 PE=1 SV=2 - [D3YUT3_MOUSE]	4.92211e+08	50.5924	39.85	6	19
Q71V06	Y box transcription factor (Fragment) OS=Mus musculus OX=10090 GN=Ybx1 PE=2 SV=1 - [Q71V06_MOUSE]	2.76236e+08	64.0836	34.11	6	26
P54116	Stomatin OS=Mus musculus OX=10090 GN=Stom PE=1 SV=3 - [STOM_MOUSE]	24686959	5.28355	16.55	3	3
Q02013	Aquaporin-1 OS=Mus musculus OX=10090 GN=Aqp1 PE=1 SV=3 - [AQP1_MOUSE]	8.91506e+07	6.42524	10.78	2	4
A0A0R4J083	Long-chain specific acyl-CoA dehydrogenase, mitochondrial OS=Mus musculus OX=10090 GN=Acadl PE=1 SV=1 - [A0A0R4J083_MOUSE]	2.69249e+08	65.5975	32.79	13	27
A0A4V6JA63	IgG2b (Fragment) OS=Mus musculus OX=10090 GN=Ighg2b PE=4 SV=1 - [A0A4V6JA63_MOUSE]	0		0
Q4LDG0	Bile acyl-CoA synthetase OS=Mus musculus OX=10090 GN=Slc27a5 PE=1 SV=2 - [S27A5_MOUSE]	1.75532e+07	0	4.35	2	3
O35678	Monoglyceride lipase OS=Mus musculus OX=10090 GN=Mgll PE=1 SV=1 - [MGLL_MOUSE]	1.81408e+08	16.2847	19.14	3	6
Q9DC53	Copine-8 OS=Mus musculus OX=10090 GN=Cpne8 PE=2 SV=3 - [CPNE8_MOUSE]	2.62992e+08	19.8035	3.12	2	10
Q9D1K2	V-type proton ATPase subunit F OS=Mus musculus OX=10090 GN=Atp6v1f PE=1 SV=2 - [VATF_MOUSE]	2.895e+07	4.05638	39.5	3	4
Q8K1N1	Calcium-independent phospholipase A2-gamma OS=Mus musculus OX=10090 GN=Pnpla8 PE=1 SV=1 - [PLPL8_MOUSE]	2.69355e+07	13.2407	15.46	7	10
D3YUP5	Exocyst complex component 3-like 2 OS=Mus musculus OX=10090 GN=Exoc3l2 PE=1 SV=2 - [D3YUP5_MOUSE]	4.69329e+07	19.6919	13.56	8	10
E9QJS0	28S ribosomal protein S10, mitochondrial OS=Mus musculus OX=10090 GN=Mrps10 PE=1 SV=1 - [E9QJS0_MOUSE]	5.18638e+07	10.237	11.88	2	3
Q6QMT3	CSRP2 (Fragment) OS=Mus musculus OX=10090 PE=4 SV=1 - [Q6QMT3_MOUSE]	47013447	2.58581	13.55	1	2
A2AIL4	NADH dehydrogenase (ubiquinone) complex I, assembly factor 6 OS=Mus musculus OX=10090 GN=Ndufaf6 PE=1 SV=1 - [NDUF6_MOUSE]	9.93203e+07	26.4296	28.23	6	14
Q8K1F2	Anti-VIPase light chain variable region (Fragment) OS=Mus musculus OX=10090 PE=1 SV=1 - [Q8K1F2_MOUSE]	0
Q9CZK0	PX domain-containing protein (Fragment) OS=Mus musculus OX=10090 GN=Snx9 PE=2 SV=2 - [Q9CZK0_MOUSE]	6428223	0	3.41	1	1
P17426-2	Isoform B of AP-2 complex subunit alpha-1 OS=Mus musculus OX=10090 GN=Ap2a1 - [AP2A1_MOUSE]	196278700	48.6406	24.29	16	28
A0A2S0DFH5	Anti-HIV fusion peptide monocolonal anitbody light chain vFP5.01 (Fragment) OS=Mus musculus OX=10090 PE=4 SV=1 - [A0A2S0DFH5_MOUSE]	0		0
Q564E8	60S ribosomal protein L4 OS=Mus musculus OX=10090 GN=Rpl4 PE=1 SV=1 - [Q564E8_MOUSE]	1.69176e+08	26.5258	19.81	8	9
Q059G7	Mitochondrial ribosomal protein S21 OS=Mus musculus OX=10090 GN=Mrps21 PE=1 SV=1 - [Q059G7_MOUSE]	1.37661e+08	10.0882	39.08	3	4
Q3TKM5	Isocitrate dehydrogenase [NAD] subunit, mitochondrial OS=Mus musculus OX=10090 GN=Idh3g PE=2 SV=1 - [Q3TKM5_MOUSE]	8.45319e+08	92.5985	37.28	11	32
A0A3B2WBE1	Band 4.1-like protein 3 (Fragment) OS=Mus musculus OX=10090 GN=Epb41l3 PE=1 SV=1 - [A0A3B2WBE1_MOUSE]	1.91567e+08	50.87	26.98	17	33
P27601	Guanine nucleotide-binding protein subunit alpha-13 OS=Mus musculus OX=10090 GN=Gna13 PE=1 SV=1 - [GNA13_MOUSE]	1.82634e+08	40.6692	26.26	7	20
Q71VC6	Na K-ATPase beta-3 subunit (Fragment) OS=Mus musculus OX=10090 GN=atp1b3 PE=4 SV=1 - [Q71VC6_MOUSE]	0
Q8BMA6	Signal recognition particle subunit SRP68 OS=Mus musculus OX=10090 GN=Srp68 PE=1 SV=2 - [SRP68_MOUSE]	5.74214e+07	42.3835	19.2	8	19
Q3TCS3	Tyrosine-protein kinase OS=Mus musculus OX=10090 GN=Lyn PE=2 SV=1 - [Q3TCS3_MOUSE]	1.63179e+08	39.8725	21.29	8	17
Q8BVW3-2	Isoform 2 of Tripartite motif-containing protein 14 OS=Mus musculus OX=10090 GN=Trim14 - [TRI14_MOUSE]	3.93305e+07	7.28529	20.14	4	6
Q3U3F6	RRM domain-containing protein OS=Mus musculus OX=10090 GN=Raly PE=2 SV=1 - [Q3U3F6_MOUSE]	1.37914e+08	20.879	22.3	6	9
Q58EW0	Rpl18 protein OS=Mus musculus OX=10090 GN=Rpl18 PE=1 SV=1 - [Q58EW0_MOUSE]	1.0224e+08	15.3744	18.62	4	5
A0A087WQH8	Probable UDP-sugar transporter protein SLC35A4 OS=Mus musculus OX=10090 GN=Slc35a4 PE=1 SV=1 - [A0A087WQH8_MOUSE]	53118109	2.04473	7.77	1	1
Q8C7H1	Methylmalonic aciduria type A homolog, mitochondrial OS=Mus musculus OX=10090 GN=Mmaa PE=1 SV=1 - [MMAA_MOUSE]	69867041	18.9323	13.25	5	7
Q8CGK3	Lon protease homolog, mitochondrial OS=Mus musculus OX=10090 GN=Lonp1 PE=1 SV=2 - [LONM_MOUSE]	2.06068e+08	100.867	37.09	24	43
Q5U5I3	28S ribosomal protein S18a, mitochondrial OS=Mus musculus OX=10090 GN=Mrps18a PE=1 SV=1 - [Q5U5I3_MOUSE]	84753465	2.19955	20.41	2	3
Q00898	Alpha-1-antitrypsin 1-5 OS=Mus musculus OX=10090 GN=Serpina1e PE=1 SV=1 - [A1AT5_MOUSE]	2.82887e+07	5.64239	10.17	2	2
Q3UEE8	Hydroxyacid oxidase 1, liver OS=Mus musculus OX=10090 GN=Hao1 PE=1 SV=1 - [Q3UEE8_MOUSE]	4.36986e+07	18.2816	31.08	8	13
A0A4U9FKB1	IgG3 (Fragment) OS=Mus musculus OX=10090 GN=Ighg3 PE=4 SV=1 - [A0A4U9FKB1_MOUSE]	0		0
A2AS89	Agmatinase, mitochondrial OS=Mus musculus OX=10090 GN=Agmat PE=1 SV=1 - [SPEB_MOUSE]	1.34359e+08	24.5455	35.47	7	11
Q497E9	40S ribosomal protein S8 OS=Mus musculus OX=10090 GN=Rps8 PE=1 SV=1 - [Q497E9_MOUSE]	1.80483e+08	21.2826	24.52	4	9
O70569	Ribosomal protein S14 OS=Mus musculus OX=10090 GN=rps14 PE=3 SV=1 - [O70569_MOUSE]	92239280	5.21293	8.61	1	2
A0A1B0GSQ6	60S ribosomal protein L13a (Fragment) OS=Mus musculus OX=10090 GN=Rpl13a PE=3 SV=1 - [A0A1B0GSQ6_MOUSE]	3.09303e+07	3.64175	11.98	2	2
Q9DCY0	Glycine N-acyltransferase-like protein Keg1 OS=Mus musculus OX=10090 GN=Keg1 PE=1 SV=1 - [KEG1_MOUSE]	0		0
Q9JKR6	Hypoxia up-regulated protein 1 OS=Mus musculus OX=10090 GN=Hyou1 PE=1 SV=1 - [HYOU1_MOUSE]	1.93208e+08	93.8272	27.13	18	41
Q80XK1	Cyp2a5 protein (Fragment) OS=Mus musculus OX=10090 GN=Cyp2a5 PE=2 SV=1 - [Q80XK1_MOUSE]	3.49432e+07	8.75554	8.52	4	6
A0A0R4J038	Bradykinin OS=Mus musculus OX=10090 GN=Kng1 PE=1 SV=1 - [A0A0R4J038_MOUSE]	0		0
Q3TS64	Uncharacterized protein OS=Mus musculus OX=10090 GN=Rsl1d1 PE=2 SV=1 - [Q3TS64_MOUSE]	5.32132e+07	16.4548	23.23	7	8
A0A338P711	Ribonuclease T2-B (Fragment) OS=Mus musculus OX=10090 GN=Rnaset2b PE=1 SV=1 - [A0A338P711_MOUSE]	2.45631e+08	44.0099	31.9	5	13
Q61268	Apolipoprotein C-IV OS=Mus musculus OX=10090 GN=Apoc4 PE=1 SV=1 - [APOC4_MOUSE]	0		0
Q9CQI7	U2 small nuclear ribonucleoprotein B'' OS=Mus musculus OX=10090 GN=Snrpb2 PE=1 SV=1 - [RU2B_MOUSE]	4.78905e+08	82.498	32	7	27
P46460	Vesicle-fusing ATPase OS=Mus musculus OX=10090 GN=Nsf PE=1 SV=2 - [NSF_MOUSE]	7.14896e+07	27.5402	22.72	12	14
Q8C297	Uncharacterized protein OS=Mus musculus OX=10090 GN=Tmem14c PE=2 SV=1 - [Q8C297_MOUSE]	0	4.58945	10.38	1	2
Q549A5	Clusterin OS=Mus musculus OX=10090 GN=Clu PE=1 SV=1 - [Q549A5_MOUSE]	0		0
Q8K1F1	Anti-VIPase light chain variable region (Fragment) OS=Mus musculus OX=10090 PE=4 SV=1 - [Q8K1F1_MOUSE]	0
Q9DCM2	Glutathione S-transferase kappa 1 OS=Mus musculus OX=10090 GN=Gstk1 PE=1 SV=3 - [GSTK1_MOUSE]	6.50964e+07	10.9429	23.89	4	4
Q8BJ64	Choline dehydrogenase, mitochondrial OS=Mus musculus OX=10090 GN=Chdh PE=1 SV=1 - [CHDH_MOUSE]	2.10178e+08	64.9513	28.36	13	26
P07759	Serine protease inhibitor A3K OS=Mus musculus OX=10090 GN=Serpina3k PE=1 SV=2 - [SPA3K_MOUSE]	0		0
Q4FK74	ATP synthase F1 subunit delta OS=Mus musculus OX=10090 GN=Atp5d PE=1 SV=1 - [Q4FK74_MOUSE]	33297927	0	23.81	1	1
F7D1I5	Glycophorin-C OS=Mus musculus OX=10090 GN=Gypc PE=1 SV=2 - [F7D1I5_MOUSE]	0
A0A0R4J0I6	Acyl-CoA dehydrogenase family member 11 OS=Mus musculus OX=10090 GN=Acad11 PE=1 SV=1 - [A0A0R4J0I6_MOUSE]	1.94688e+08	68.5473	24.26	15	28
Q3TT02	PX domain-containing protein OS=Mus musculus OX=10090 GN=Snx8 PE=2 SV=1 - [Q3TT02_MOUSE]	1.06871e+07	0	2.92	1	1
O78207	H-2D cell surface glycoprotein (Fragment) OS=Mus musculus OX=10090 GN=H2-D1 PE=2 SV=1 - [O78207_MOUSE]	2.76531e+07	5.15085	7.42	2	3
A2RSV8	Cytochrome c oxidase subunit 4 OS=Mus musculus OX=10090 GN=Cox4i1 PE=1 SV=1 - [A2RSV8_MOUSE]	8.62692e+07	17.0523	31.36	4	7
Q8R5L1	Complement component 1 Q subcomponent-binding protein, mitochondrial OS=Mus musculus OX=10090 GN=C1qbp PE=1 SV=1 - [Q8R5L1_MOUSE]	34963821	2.73633	7.17	1	1
P28843	Dipeptidyl peptidase 4 OS=Mus musculus OX=10090 GN=Dpp4 PE=1 SV=3 - [DPP4_MOUSE]	8.95217e+07	26.9318	19.47	10	14
Q8BFZ3	Beta-actin-like protein 2 OS=Mus musculus OX=10090 GN=Actbl2 PE=1 SV=1 - [ACTBL_MOUSE]	3.88473e+09	169.839	27.93	7	65
Q9R092	17-beta-hydroxysteroid dehydrogenase type 6 OS=Mus musculus OX=10090 GN=Hsd17b6 PE=1 SV=1 - [H17B6_MOUSE]	1.97767e+08	40.1897	23.03	7	15
Q497V8	2310061I04Rik protein OS=Mus musculus OX=10090 GN=2310061I04Rik PE=2 SV=1 - [Q497V8_MOUSE]	2.76611e+07	0	6.98	1	2
P46412	Glutathione peroxidase 3 OS=Mus musculus OX=10090 GN=Gpx3 PE=1 SV=2 - [GPX3_MOUSE]	23877429	0	6.19	1	1
Q9D9P1	MICOS complex subunit Mic19 OS=Mus musculus OX=10090 GN=Chchd3 PE=1 SV=1 - [Q9D9P1_MOUSE]	0		0
B2RS41	Succinate-semialdehyde dehydrogenase OS=Mus musculus OX=10090 GN=Aldh5a1 PE=1 SV=1 - [B2RS41_MOUSE]	2.30517e+07	7.58583	16.25	7	11
Q9WUM5	Succinate--CoA ligase [ADP/GDP-forming] subunit alpha, mitochondrial OS=Mus musculus OX=10090 GN=Suclg1 PE=1 SV=4 - [SUCA_MOUSE]	513467639	102.121	31.79	10	41
Q61733	28S ribosomal protein S31, mitochondrial OS=Mus musculus OX=10090 GN=Mrps31 PE=1 SV=1 - [RT31_MOUSE]	6.81623e+07	25.6748	25.26	6	12
Q9WV92-5	Isoform 5 of Band 4.1-like protein 3 OS=Mus musculus OX=10090 GN=Epb41l3 - [E41L3_MOUSE]	1.91567e+08	50.87	24.45	17	33
Q01339	Beta-2-glycoprotein 1 OS=Mus musculus OX=10090 GN=Apoh PE=1 SV=1 - [APOH_MOUSE]	0		0
P14685	26S proteasome non-ATPase regulatory subunit 3 OS=Mus musculus OX=10090 GN=Psmd3 PE=1 SV=3 - [PSMD3_MOUSE]	1.00279e+07	0	2.26	1	1
Q505Q1	U2 snRNP auxiliary factor large subunit (Fragment) OS=Mus musculus OX=10090 GN=U2af2 PE=2 SV=1 - [Q505Q1_MOUSE]	0		0
Q14C51	Pentatricopeptide repeat domain-containing protein 3, mitochondrial OS=Mus musculus OX=10090 GN=Ptcd3 PE=1 SV=2 - [PTCD3_MOUSE]	1.50142e+08	47.739	26.86	13	22
Q9DC70	NADH dehydrogenase [ubiquinone] iron-sulfur protein 7, mitochondrial OS=Mus musculus OX=10090 GN=Ndufs7 PE=1 SV=1 - [NDUS7_MOUSE]	2.36996e+08	9.88621	18.3	2	4
Q5M9N6	Rpl37a protein OS=Mus musculus OX=10090 GN=Rpl37a PE=2 SV=1 - [Q5M9N6_MOUSE]	136397279	4.91768	21.95	1	2
Q9D6K5	Synaptojanin-2-binding protein OS=Mus musculus OX=10090 GN=Synj2bp PE=1 SV=1 - [SYJ2B_MOUSE]	4.13913e+07	12.1049	36.55	4	6
A0A0N4SV66	Histone H2A OS=Mus musculus OX=10090 GN=H2aj PE=1 SV=1 - [A0A0N4SV66_MOUSE]	9.95637e+08	26.996	36.51	4	11
Q3UGT1	Carnitine O-palmitoyltransferase OS=Mus musculus OX=10090 GN=Cpt1a PE=2 SV=1 - [Q3UGT1_MOUSE]	2.16486e+07	1.82935	8.41	5	6
D3YWT0	Signal peptidase complex catalytic subunit SEC11 OS=Mus musculus OX=10090 GN=Sec11a PE=1 SV=1 - [D3YWT0_MOUSE]	3.34926e+07	2.1307	5.29	1	1
B8JKK2	Ribosomal protein L15 (Fragment) OS=Mus musculus OX=10090 GN=Rpl15 PE=1 SV=1 - [B8JKK2_MOUSE]	0		0
Q0QEZ4	Succinate dehydrogenase [ubiquinone] iron-sulfur subunit, mitochondrial (Fragment) OS=Mus musculus OX=10090 GN=Sdhb PE=2 SV=1 - [Q0QEZ4_MOUSE]	3.308e+08	45.5933	32.64	7	20
E9Q0W3	Polypyrimidine tract-binding protein 1 (Fragment) OS=Mus musculus OX=10090 GN=Ptbp1 PE=1 SV=1 - [E9Q0W3_MOUSE]	11819646	2.31634	36.36	1	1
X5J574	IgM heavy chain VDJ region (Fragment) OS=Mus musculus OX=10090 PE=2 SV=1 - [X5J574_MOUSE]	0		0
P38060	Hydroxymethylglutaryl-CoA lyase, mitochondrial OS=Mus musculus OX=10090 GN=Hmgcl PE=1 SV=2 - [HMGCL_MOUSE]	7.17547e+07	13.9062	26.77	6	8
P01630	Ig kappa chain V-II region 7S34.1 OS=Mus musculus OX=10090 PE=1 SV=1 - [KV2A6_MOUSE]	0
Q3TBW2	39S ribosomal protein L10, mitochondrial OS=Mus musculus OX=10090 GN=Mrpl10 PE=1 SV=2 - [RM10_MOUSE]	4.74785e+07	11.3732	29.01	4	4
Q5NC80	Nucleoside diphosphate kinase (Fragment) OS=Mus musculus OX=10090 GN=Nme1 PE=1 SV=1 - [Q5NC80_MOUSE]	0		0
Q3THH3	MRP-S23 domain-containing protein OS=Mus musculus OX=10090 GN=Mrps23 PE=2 SV=1 - [Q3THH3_MOUSE]	4.32005e+07	7.62869	28.25	3	3
A0A2R8VHW2	Ribosomal L1 domain-containing protein 1 (Fragment) OS=Mus musculus OX=10090 GN=Rsl1d1 PE=1 SV=1 - [A0A2R8VHW2_MOUSE]	4.26533e+07	11.4782	29.83	3	4
Q9DAS9	Guanine nucleotide-binding protein G(I)/G(S)/G(O) subunit gamma-12 OS=Mus musculus OX=10090 GN=Gng12 PE=1 SV=3 - [GBG12_MOUSE]	8.15501e+07	6.29546	22.22	1	2
A0A494BAT5	Serine/threonine-protein kinase 32A (Fragment) OS=Mus musculus OX=10090 GN=Stk32a PE=4 SV=1 - [A0A494BAT5_MOUSE]	0		0
Q542P5	Uncharacterized protein OS=Mus musculus OX=10090 GN=Cbr2 PE=1 SV=1 - [Q542P5_MOUSE]	3.00368e+07	0	11.48	1	1
Q91V16	Electron transfer flavoprotein regulatory factor 1 OS=Mus musculus OX=10090 GN=Etfrf1 PE=1 SV=1 - [ETFR1_MOUSE]	1.7135e+08	6.93011	10.47	1	3
Q9CR59	Growth arrest and DNA damage-inducible proteins-interacting protein 1 OS=Mus musculus OX=10090 GN=Gadd45gip1 PE=1 SV=1 - [G45IP_MOUSE]	1.77261e+08	22.386	16.67	3	7
G3X9T8	Ceruloplasmin OS=Mus musculus OX=10090 GN=Cp PE=1 SV=1 - [G3X9T8_MOUSE]	1.01945e+07	0	1.42	1	2
A0A494BBE3	Receptor expression-enhancing protein 5 (Fragment) OS=Mus musculus OX=10090 GN=Reep5 PE=1 SV=1 - [A0A494BBE3_MOUSE]	0		0
Q99N92	39S ribosomal protein L27, mitochondrial OS=Mus musculus OX=10090 GN=Mrpl27 PE=1 SV=1 - [RM27_MOUSE]	121505044	20.2821	30.41	3	6
Q3THB3	Uncharacterized protein OS=Mus musculus OX=10090 GN=Hnrnpm PE=1 SV=1 - [Q3THB3_MOUSE]	1.49287e+08	40.155	15.51	6	16
P68368	Tubulin alpha-4A chain OS=Mus musculus OX=10090 GN=Tuba4a PE=1 SV=1 - [TBA4A_MOUSE]	182240385	37.5403	21.43	7	18
Q9Z2G9	Oxidoreductase HTATIP2 OS=Mus musculus OX=10090 GN=Htatip2 PE=1 SV=3 - [HTAI2_MOUSE]	5.79712e+07	17.713	19.01	3	6
Q06770	Corticosteroid-binding globulin OS=Mus musculus OX=10090 GN=Serpina6 PE=1 SV=1 - [CBG_MOUSE]	0		0
P58281	Dynamin-like 120 kDa protein, mitochondrial OS=Mus musculus OX=10090 GN=Opa1 PE=1 SV=1 - [OPA1_MOUSE]	4.82992e+07	22.6128	18.65	13	17
Q3UIQ2	NADH-ubiquinone oxidoreductase 75 kDa subunit, mitochondrial OS=Mus musculus OX=10090 GN=Ndufs1 PE=2 SV=1 - [Q3UIQ2_MOUSE]	5.49335e+07	16.6956	14.72	7	8
Q99JB2	Stomatin-like protein 2, mitochondrial OS=Mus musculus OX=10090 GN=Stoml2 PE=1 SV=1 - [STML2_MOUSE]	58648895	19.0682	24.93	5	7
Q3UW87	Unspecific monooxygenase OS=Mus musculus OX=10090 GN=Cyp3a13 PE=1 SV=1 - [Q3UW87_MOUSE]	1.45538e+08	52.1811	32.8	13	26
Q8VC94	60S ribosomal protein L11 OS=Mus musculus OX=10090 GN=Rpl11 PE=2 SV=1 - [Q8VC94_MOUSE]	1.01387e+09	16.509	13.77	2	6
Q9JJF3	Ribosomal oxygenase 1 OS=Mus musculus OX=10090 GN=Riox1 PE=1 SV=2 - [RIOX1_MOUSE]	1.42864e+07	6.08509	13.93	4	7
Q8K2Y7	39S ribosomal protein L47, mitochondrial OS=Mus musculus OX=10090 GN=Mrpl47 PE=1 SV=2 - [RM47_MOUSE]	4.24928e+07	13.5229	23.02	5	9
Q02257	Junction plakoglobin OS=Mus musculus OX=10090 GN=Jup PE=1 SV=3 - [PLAK_MOUSE]	4.28547e+07	23.1054	12.75	6	12
Q3UJV6	Uncharacterized protein OS=Mus musculus OX=10090 GN=Uqcr11 PE=2 SV=1 - [Q3UJV6_MOUSE]	6.75019e+07	6.59311	35.29	1	3
Q8BH95	Enoyl-CoA hydratase, mitochondrial OS=Mus musculus OX=10090 GN=Echs1 PE=1 SV=1 - [ECHM_MOUSE]	5.81443e+07	17.2128	15.52	3	7
Q3U8Y1	28S ribosomal protein S11, mitochondrial OS=Mus musculus OX=10090 GN=Mrps11 PE=1 SV=1 - [Q3U8Y1_MOUSE]	5.89955e+07	15.2034	35.08	4	6
Q7TMY2	Acyl-Coenzyme A dehydrogenase, short/branched chain OS=Mus musculus OX=10090 GN=Acadsb PE=2 SV=1 - [Q7TMY2_MOUSE]	9.24264e+07	20.9907	17.59	5	8
A0A1L1SR69	HIG1 domain family member 1A, mitochondrial (Fragment) OS=Mus musculus OX=10090 GN=Higd1a PE=1 SV=1 - [A0A1L1SR69_MOUSE]	0
X5J4F3	IgM heavy chain VDJ region (Fragment) OS=Mus musculus OX=10090 PE=2 SV=1 - [X5J4F3_MOUSE]	0		0
Q3THE2	Myosin regulatory light chain 12B OS=Mus musculus OX=10090 GN=Myl12b PE=1 SV=2 - [ML12B_MOUSE]	5.9781e+07	4.90906	12.21	2	2
J3QNY6	Bile salt export pump OS=Mus musculus OX=10090 GN=Abcb11 PE=1 SV=1 - [J3QNY6_MOUSE]	5.47593e+07	24.3827	9.84	10	18
A0A0N4SVP8	RNA helicase OS=Mus musculus OX=10090 GN=Eif4a3l2 PE=3 SV=1 - [A0A0N4SVP8_MOUSE]	2.94859e+07	8.5702	12.41	4	6
Q9CQ22	Ragulator complex protein LAMTOR1 OS=Mus musculus OX=10090 GN=Lamtor1 PE=1 SV=1 - [LTOR1_MOUSE]	0	0	19.25	1	1
P01801	Ig heavy chain V-III region J606 OS=Mus musculus OX=10090 PE=1 SV=1 - [HVM32_MOUSE]	0
Q6KAU3	MFLJ00023 protein (Fragment) OS=Mus musculus OX=10090 GN=Mrps25 PE=2 SV=1 - [Q6KAU3_MOUSE]	1.46074e+07	3.93496	7.32	1	2
A0A068BEQ2	H2-K region protein 6 OS=Mus musculus OX=10090 GN=H2-Ke6 PE=2 SV=1 - [A0A068BEQ2_MOUSE]	4.33316e+07	7.98276	20.08	4	5
Q99JG3	Annexin A13 OS=Mus musculus OX=10090 GN=Anxa13 PE=1 SV=3 - [ANX13_MOUSE]	0		0
E9PYT3	Atlastin-3 OS=Mus musculus OX=10090 GN=Atl3 PE=1 SV=1 - [E9PYT3_MOUSE]	4.72081e+07	15.8831	18.28	6	10
Q8K297	Procollagen galactosyltransferase 1 OS=Mus musculus OX=10090 GN=Colgalt1 PE=1 SV=2 - [GT251_MOUSE]	1.77291e+08	60.2957	25.12	13	27
C3VDI5	Sodium channel voltage-gated type III beta (Fragment) OS=Mus musculus OX=10090 GN=Scn3b PE=4 SV=1 - [C3VDI5_MOUSE]	0
Q00PI9	Heterogeneous nuclear ribonucleoprotein U-like protein 2 OS=Mus musculus OX=10090 GN=Hnrnpul2 PE=1 SV=2 - [HNRL2_MOUSE]	4.73722e+08	150.265	31.81	24	64
A0A087WQU2	Retinoblastoma-binding protein 5 (Fragment) OS=Mus musculus OX=10090 GN=Rbbp5 PE=1 SV=1 - [A0A087WQU2_MOUSE]	0
B1B1D8	39S ribosomal protein L2, mitochondrial OS=Mus musculus OX=10090 GN=Mrpl2 PE=1 SV=1 - [B1B1D8_MOUSE]	6.63892e+07	14.5564	17.43	3	6
Q9DBG3	AP-2 complex subunit beta OS=Mus musculus OX=10090 GN=Ap2b1 PE=1 SV=1 - [AP2B1_MOUSE]	1.32789e+08	35.119	16.22	15	24
G3UWV3	Calumenin OS=Mus musculus OX=10090 GN=Calu PE=1 SV=1 - [G3UWV3_MOUSE]	1.54167e+07	4.79118	22.73	2	2
Q8JZU2	Tricarboxylate transport protein, mitochondrial OS=Mus musculus OX=10090 GN=Slc25a1 PE=1 SV=1 - [TXTP_MOUSE]	1.08552e+08	9.88853	14.15	4	5
Q9D8W6	GTP:AMP phosphotransferase AK3, mitochondrial OS=Mus musculus OX=10090 GN=Ak3 PE=2 SV=1 - [Q9D8W6_MOUSE]	2.60843e+07	3.18863	30.69	3	3
Q3TVV6	Uncharacterized protein OS=Mus musculus OX=10090 GN=Hnrnpu PE=2 SV=1 - [Q3TVV6_MOUSE]	3.96377e+08	95.0235	25.87	17	51
P50446	Keratin, type II cytoskeletal 6A OS=Mus musculus OX=10090 GN=Krt6a PE=1 SV=3 - [K2C6A_MOUSE]	6.94584e+09	330.594	17.72	15	137
Q3TVN6	C-X-C motif chemokine OS=Mus musculus OX=10090 GN=Pf4 PE=1 SV=1 - [Q3TVN6_MOUSE]	0
P01644	Ig kappa chain V-V region HP R16.7 OS=Mus musculus OX=10090 PE=1 SV=1 - [KV5AB_MOUSE]	0
Q9CXJ1	Probable glutamate--tRNA ligase, mitochondrial OS=Mus musculus OX=10090 GN=Ears2 PE=1 SV=1 - [SYEM_MOUSE]	0		0
E9Q5K4	Cytochrome P450 2C44 OS=Mus musculus OX=10090 GN=Cyp2c23 PE=1 SV=1 - [CP2CN_MOUSE]	8.88793e+07	23.493	14.78	5	11
O54724	Caveolae-associated protein 1 OS=Mus musculus OX=10090 GN=Cavin1 PE=1 SV=1 - [CAVN1_MOUSE]	1.07817e+08	24.6049	22.19	6	12
Q9Z110-2	Isoform Short of Delta-1-pyrroline-5-carboxylate synthase OS=Mus musculus OX=10090 GN=Aldh18a1 - [P5CS_MOUSE]	7.56511e+07	23.8677	21.94	12	18
A2AQ17	Complex I intermediate-associated protein 30, mitochondrial OS=Mus musculus OX=10090 GN=Ndufaf1 PE=1 SV=1 - [A2AQ17_MOUSE]	3.03601e+07	9.35268	13.41	3	5
Z4YKT6	Dehydrogenase/reductase SDR family member 7B OS=Mus musculus OX=10090 GN=Dhrs7b PE=1 SV=1 - [Z4YKT6_MOUSE]	2.50672e+07	2.07046	2.92	1	2
Q9CPX7	28S ribosomal protein S16, mitochondrial OS=Mus musculus OX=10090 GN=Mrps16 PE=1 SV=1 - [RT16_MOUSE]	3.42086e+07	8.76296	28.15	2	3
Q6PGH1	Protein BUD31 homolog OS=Mus musculus OX=10090 GN=Bud31 PE=1 SV=2 - [BUD31_MOUSE]	0		0
J7PDL1	Interferon-gamma-inducible GTPase Ifggd1 protein OS=Mus musculus OX=10090 GN=Ifggd1 PE=3 SV=1 - [J7PDL1_MOUSE]	54101977	5.01125	10.92	3	3
A0A0G2JGY4	Malate dehydrogenase (Fragment) OS=Mus musculus OX=10090 GN=Mdh2 PE=1 SV=1 - [A0A0G2JGY4_MOUSE]	2.10273e+07	6.53494	26.8	2	2
Q58DZ5	Mitochondrial ribosomal protein S33 OS=Mus musculus OX=10090 GN=Mrps33 PE=1 SV=1 - [Q58DZ5_MOUSE]	3.31298e+07	3.44444	16.04	2	2
Q8R0Y8	Mitochondrial coenzyme A transporter SLC25A42 OS=Mus musculus OX=10090 GN=Slc25a42 PE=1 SV=1 - [S2542_MOUSE]	0		0
Q542W5	28S ribosomal protein S18-2, mitochondrial OS=Mus musculus OX=10090 GN=Mrps18b PE=2 SV=1 - [Q542W5_MOUSE]	26511306	2.83533	10.49	1	1
B2RXZ2	Cyp2a22 protein OS=Mus musculus OX=10090 GN=Cyp2a22 PE=1 SV=1 - [B2RXZ2_MOUSE]	3.99873e+07	3.24357	9.15	3	3
A0A075B5T2	Immunoglobulin heavy variable 6-3 (Fragment) OS=Mus musculus OX=10090 GN=Ighv6-3 PE=4 SV=7 - [A0A075B5T2_MOUSE]	0		0
Q3U781	RRM domain-containing protein OS=Mus musculus OX=10090 GN=Srsf3 PE=2 SV=1 - [Q3U781_MOUSE]	8.69989e+07	10.5042	24.19	3	4
Q99M87-3	Isoform 3 of DnaJ homolog subfamily A member 3, mitochondrial OS=Mus musculus OX=10090 GN=Dnaja3 - [DNJA3_MOUSE]	4.28046e+07	13.4299	28.21	7	9
Q3TII3	Elongation factor 1-alpha OS=Mus musculus OX=10090 GN=Eef1a1 PE=2 SV=1 - [Q3TII3_MOUSE]	2.8609e+07	17.0674	7.36	3	7
Q810B6	Rabankyrin-5 OS=Mus musculus OX=10090 GN=Ankfy1 PE=1 SV=2 - [ANFY1_MOUSE]	1.95048e+08	134.701	31.57	24	54
A0A4U9FFM1	IgL2 (Fragment) OS=Mus musculus OX=10090 GN=Iglc2 PE=4 SV=1 - [A0A4U9FFM1_MOUSE]	0		0
Q9CR13	Protein FMC1 homolog OS=Mus musculus OX=10090 GN=Fmc1 PE=1 SV=1 - [FMC1_MOUSE]	7.65112e+07	7.67836	23.89	2	3
Q8C7S2	LIM zinc-binding domain-containing protein OS=Mus musculus OX=10090 GN=Lima1 PE=2 SV=1 - [Q8C7S2_MOUSE]	9.28063e+07	37.167	17.53	8	17
P05784	Keratin, type I cytoskeletal 18 OS=Mus musculus OX=10090 GN=Krt18 PE=1 SV=5 - [K1C18_MOUSE]	2.02923e+09	31.0491	3.31	2	20
Q9CQV5	28S ribosomal protein S24, mitochondrial OS=Mus musculus OX=10090 GN=Mrps24 PE=1 SV=1 - [RT24_MOUSE]	4.69183e+07	7.41612	33.53	4	5
O35490	Betaine--homocysteine S-methyltransferase 1 OS=Mus musculus OX=10090 GN=Bhmt PE=1 SV=1 - [BHMT1_MOUSE]	3.93667e+07	16.4521	15.72	4	13
E9Q634	Unconventional myosin-Ie OS=Mus musculus OX=10090 GN=Myo1e PE=1 SV=1 - [MYO1E_MOUSE]	4.10222e+07	16.6399	8.94	8	10
A0A0R4J0P1	Isobutyryl-CoA dehydrogenase, mitochondrial OS=Mus musculus OX=10090 GN=Acad8 PE=1 SV=1 - [A0A0R4J0P1_MOUSE]	87407778	18.8322	22.76	7	8
F8WIB1	ADP-ribosylation factor-like protein 1 (Fragment) OS=Mus musculus OX=10090 GN=Arl1 PE=1 SV=1 - [F8WIB1_MOUSE]	5.15002e+07	4.30454	6.52	1	2
Q3TXJ4	Uncharacterized protein OS=Mus musculus OX=10090 GN=Sar1a PE=2 SV=1 - [Q3TXJ4_MOUSE]	7.55262e+07	7.88681	21.72	3	3
C9K0Z7	Peptidylprolyl isomerase OS=Mus musculus OX=10090 GN=Fkbp8 PE=2 SV=1 - [C9K0Z7_MOUSE]	1.11852e+08	19.1923	24.58	5	7
A0A0A6YWS3	Delta(14)-sterol reductase LBR (Fragment) OS=Mus musculus OX=10090 GN=Lbr PE=1 SV=1 - [A0A0A6YWS3_MOUSE]	0
Q8VEH7	2'-5' oligoadenylate synthase OS=Mus musculus OX=10090 GN=Oas1g PE=2 SV=1 - [Q8VEH7_MOUSE]	1.85472e+08	27.6329	17.44	4	17
A0A068EW80	Promyelocytic leukemia OS=Mus musculus OX=10090 GN=Pml PE=2 SV=1 - [A0A068EW80_MOUSE]	1.70947e+07	3.49613	2.94	2	3
Q3TTT1	Carbonate dehydratase VI (Fragment) OS=Mus musculus OX=10090 GN=Car6 PE=2 SV=1 - [Q3TTT1_MOUSE]	0		0
Q3TXE5	Uncharacterized protein OS=Mus musculus OX=10090 GN=Canx PE=2 SV=1 - [Q3TXE5_MOUSE]	8.9213e+07	15.3505	18.95	7	13
G3UZ34	116 kDa U5 small nuclear ribonucleoprotein component OS=Mus musculus OX=10090 GN=Eftud2 PE=1 SV=1 - [G3UZ34_MOUSE]	2.04703e+07	7.27363	5.72	4	5
Q3THU8	Uncharacterized protein OS=Mus musculus OX=10090 GN=Slc25a3 PE=2 SV=1 - [Q3THU8_MOUSE]	1.75618e+07	0	3.08	1	3
A0A286YEB7	40S ribosomal protein S24 OS=Mus musculus OX=10090 GN=Rps24 PE=1 SV=1 - [A0A286YEB7_MOUSE]	95944382	7.22939	10.17	1	3
Q91W87	Cytochrome P450, family 2, subfamily d, polypeptide 22 OS=Mus musculus OX=10090 GN=Cyp2d22 PE=2 SV=1 - [Q91W87_MOUSE]	8.22012e+07	31.8789	11	4	15
Q3UJG0	Apolipoprotein C-II OS=Mus musculus OX=10090 GN=Apoc2 PE=2 SV=1 - [Q3UJG0_MOUSE]	0
A2MXS5	A6 anti-[4-hydroxy-3-nitrophenyl(Phenolate form)] acetyl mAb V-L region (Fragment) OS=Mus musculus OX=10090 GN=Iglv1 PE=2 SV=1 - [A2MXS5_MOUSE]	0
G3X926	Ribosome production factor 2 homolog OS=Mus musculus OX=10090 GN=Rpf2 PE=1 SV=1 - [G3X926_MOUSE]	1.51208e+07	4.11033	14.65	3	3
Q8K0Y2	Keratin, type I cuticular Ha3-I OS=Mus musculus OX=10090 GN=Krt33a PE=1 SV=1 - [KT33A_MOUSE]	0		0
Q8C166	Copine-1 OS=Mus musculus OX=10090 GN=Cpne1 PE=1 SV=1 - [CPNE1_MOUSE]	1.15659e+08	18.1588	6.34	3	8
Q3UFJ3	Pyruvate dehydrogenase E1 component subunit alpha OS=Mus musculus OX=10090 GN=Pdha1 PE=1 SV=1 - [Q3UFJ3_MOUSE]	2.83803e+08	39.9765	25.64	7	19
Q3UQD0	Uncharacterized protein (Fragment) OS=Mus musculus OX=10090 GN=Tomm40 PE=2 SV=1 - [Q3UQD0_MOUSE]	2.11907e+07	2.15068	15.85	2	3
Q1ERP8-5	Isoform 5 of CMRF35-like molecule 9 OS=Mus musculus OX=10090 GN=Cd300lg - [CLM9_MOUSE]	1.50063e+07	4.33649	12.54	2	2
Q60737	Casein kinase II subunit alpha OS=Mus musculus OX=10090 GN=Csnk2a1 PE=1 SV=2 - [CSK21_MOUSE]	2.33051e+07	5.44614	4.6	1	2
Q3TGR2	Fibrinogen beta chain OS=Mus musculus OX=10090 GN=Fgb PE=1 SV=1 - [Q3TGR2_MOUSE]	0		0
Q7M084	Kininogen, LMW (Fragment) OS=Mus musculus OX=10090 PE=1 SV=1 - [Q7M084_MOUSE]	0		0
Q9DCJ5	NADH dehydrogenase [ubiquinone] 1 alpha subcomplex subunit 8 OS=Mus musculus OX=10090 GN=Ndufa8 PE=1 SV=3 - [NDUA8_MOUSE]	104988012	3.45962	9.88	1	1
Q9EQ06	Estradiol 17-beta-dehydrogenase 11 OS=Mus musculus OX=10090 GN=Hsd17b11 PE=1 SV=1 - [DHB11_MOUSE]	0		0
Q0PD65	Rab2A OS=Mus musculus OX=10090 GN=Rab2a PE=1 SV=1 - [Q0PD65_MOUSE]	6.63603e+07	15.3382	32.55	5	6
Q5SUA5	Unconventional myosin-Ig OS=Mus musculus OX=10090 GN=Myo1g PE=1 SV=1 - [MYO1G_MOUSE]	0		0
Q9DBC9	Threonine aldolase 1 OS=Mus musculus OX=10090 GN=Tha1 PE=2 SV=1 - [Q9DBC9_MOUSE]	8.53996e+06	5.00127	18.85	2	5
P14115	60S ribosomal protein L27a OS=Mus musculus OX=10090 GN=Rpl27a PE=1 SV=5 - [RL27A_MOUSE]	3.19402e+08	22.3031	22.3	4	8
D3YYM6	40S ribosomal protein S5 (Fragment) OS=Mus musculus OX=10090 GN=Rps5 PE=1 SV=1 - [D3YYM6_MOUSE]	238726154	26.7788	31.87	5	11
Q3TXS9	40S ribosomal protein S2 OS=Mus musculus OX=10090 GN=Rps2 PE=2 SV=1 - [Q3TXS9_MOUSE]	0	1.72124	2.05	1	1
Q3UDX4	Uncharacterized protein (Fragment) OS=Mus musculus OX=10090 GN=Dhx15 PE=2 SV=1 - [Q3UDX4_MOUSE]	0		0
Q3UGJ5	Uncharacterized protein OS=Mus musculus OX=10090 GN=Rasa3 PE=2 SV=1 - [Q3UGJ5_MOUSE]	3.86085e+07	18.2122	19.18	11	15
Q9DCN2-2	Isoform 2 of NADH-cytochrome b5 reductase 3 OS=Mus musculus OX=10090 GN=Cyb5r3 - [NB5R3_MOUSE]	0		0
Q9JL74	Anti-myosin immunoglobulin light chain variable region (Fragment) OS=Mus musculus OX=10090 PE=2 SV=1 - [Q9JL74_MOUSE]	0
P49813	Tropomodulin-1 OS=Mus musculus OX=10090 GN=Tmod1 PE=1 SV=2 - [TMOD1_MOUSE]	0		0
Q8BX02	KN motif and ankyrin repeat domain-containing protein 2 OS=Mus musculus OX=10090 GN=Kank2 PE=1 SV=1 - [KANK2_MOUSE]	3.07895e+07	11.7415	8.66	6	6
Q3TT76	Protein disulfide-isomerase (Fragment) OS=Mus musculus OX=10090 GN=P4hb PE=2 SV=1 - [Q3TT76_MOUSE]	3.03812e+07	7.21404	4.16	1	3
Q14AF6	Small nuclear ribonucleoprotein Sm D2 OS=Mus musculus OX=10090 GN=Snrpd2 PE=1 SV=1 - [Q14AF6_MOUSE]	5.45281e+07	5.83847	24.58	2	2
Q62086	Serum paraoxonase/arylesterase 2 OS=Mus musculus OX=10090 GN=Pon2 PE=1 SV=2 - [PON2_MOUSE]	6.49329e+07	18.7334	20.06	5	9
A0A0R4J0L6	28S ribosomal protein S35, mitochondrial OS=Mus musculus OX=10090 GN=Mrps35 PE=1 SV=1 - [A0A0R4J0L6_MOUSE]	7.16179e+07	22.8586	29.69	7	8
Q8R2U8	Protein-serine/threonine kinase OS=Mus musculus OX=10090 GN=Pdk1 PE=2 SV=1 - [Q8R2U8_MOUSE]	7.67738e+07	22.7654	20.83	6	11
P27661	Histone H2AX OS=Mus musculus OX=10090 GN=H2ax PE=1 SV=2 - [H2AX_MOUSE]	1.06972e+09	5.82738	11.19	2	5
A0A0R4IZW8	Calcium-activated neutral proteinase small subunit OS=Mus musculus OX=10090 GN=Capns1 PE=1 SV=1 - [A0A0R4IZW8_MOUSE]	3.03779e+07	5.045	14.55	2	3
B1AZ42	Charged multivesicular body protein 6 (Fragment) OS=Mus musculus OX=10090 GN=Chmp6 PE=1 SV=1 - [B1AZ42_MOUSE]	7.30158e+07	7.06719	16.67	1	3
Q3TLQ4	Uncharacterized protein OS=Mus musculus OX=10090 GN=Mrps6 PE=1 SV=1 - [Q3TLQ4_MOUSE]	1.05582e+08	8.12593	19.2	2	3
Q9D1D4	Transmembrane emp24 domain-containing protein 10 OS=Mus musculus OX=10090 GN=Tmed10 PE=1 SV=1 - [TMEDA_MOUSE]	1.20605e+08	20.4934	22.37	4	8
Q24JP3-2	Isoform 2 of Protein FAM178B OS=Mus musculus OX=10090 GN=Fam178b - [F178B_MOUSE]	0
Q9DCS9	NADH dehydrogenase [ubiquinone] 1 beta subcomplex subunit 10 OS=Mus musculus OX=10090 GN=Ndufb10 PE=1 SV=3 - [NDUBA_MOUSE]	1.67612e+08	17.8545	25	3	5
Q8BK72	28S ribosomal protein S27, mitochondrial OS=Mus musculus OX=10090 GN=Mrps27 PE=1 SV=2 - [RT27_MOUSE]	9.88078e+07	23.272	17.35	6	9
Q6PDM2-3	Isoform 3 of Serine/arginine-rich splicing factor 1 OS=Mus musculus OX=10090 GN=Srsf1 - [SRSF1_MOUSE]	0		0
Q9ESB3	Histidine-rich glycoprotein OS=Mus musculus OX=10090 GN=Hrg PE=1 SV=2 - [HRG_MOUSE]	0		0
A0A140T8N0	Immunoglobulin kappa chain variable 9-120 (Fragment) OS=Mus musculus OX=10090 GN=Igkv9-120 PE=1 SV=2 - [A0A140T8N0_MOUSE]	0
G3X8T9	Serine protease inhibitor A3N OS=Mus musculus OX=10090 GN=Serpina3n PE=1 SV=1 - [G3X8T9_MOUSE]	0		0
Q3V1K9	IF rod domain-containing protein OS=Mus musculus OX=10090 GN=Des PE=1 SV=1 - [Q3V1K9_MOUSE]	3.6861e+08	37.4783	7.68	4	16
Q3UAD6	HATPase_c domain-containing protein OS=Mus musculus OX=10090 GN=Hsp90b1 PE=1 SV=1 - [Q3UAD6_MOUSE]	6.40869e+07	12.2274	11.85	7	7
Q0PD48	Rab9A OS=Mus musculus OX=10090 GN=Rab9 PE=1 SV=1 - [Q0PD48_MOUSE]	3.08755e+07	6.13673	17.91	2	2
Q9CVB6	Actin-related protein 2/3 complex subunit 2 OS=Mus musculus OX=10090 GN=Arpc2 PE=1 SV=3 - [ARPC2_MOUSE]	0		0
Q9QYC0-2	Isoform 2 of Alpha-adducin OS=Mus musculus OX=10090 GN=Add1 - [ADDA_MOUSE]	3.11523e+06	0	4.27	1	1
Q9D172	Glutamine amidotransferase-like class 1 domain-containing protein 3A, mitochondrial OS=Mus musculus OX=10090 GN=Gatd3a PE=1 SV=1 - [GAL3A_MOUSE]	1.46533e+08	13.9102	19.17	2	4
Q80XK9	Serine hydrolase-like OS=Mus musculus OX=10090 GN=Serhl PE=2 SV=2 - [Q80XK9_MOUSE]	0		0
D6RH49	40S ribosomal protein S27 OS=Mus musculus OX=10090 GN=Rps27l PE=1 SV=1 - [D6RH49_MOUSE]	1.34741e+07	0	16.88	1	1
Q9WUZ9	Ectonucleoside triphosphate diphosphohydrolase 5 OS=Mus musculus OX=10090 GN=Entpd5 PE=1 SV=1 - [ENTP5_MOUSE]	7.44872e+07	15.6472	26.7	7	9
F2Z3Z0	Mediator of RNA polymerase II transcription subunit 7 (Fragment) OS=Mus musculus OX=10090 GN=Med7 PE=1 SV=1 - [F2Z3Z0_MOUSE]	6.61702e+07	0	31.15	1	3
O88587-2	Isoform Soluble of Catechol O-methyltransferase OS=Mus musculus OX=10090 GN=Comt - [COMT_MOUSE]	2.8648e+06	0	9.91	1	1
Q571F8	Glutaminase liver isoform, mitochondrial OS=Mus musculus OX=10090 GN=Gls2 PE=1 SV=2 - [GLSL_MOUSE]	1.32518e+08	40.9418	26.74	10	17
Q0VGU9	Rbm39 protein OS=Mus musculus OX=10090 GN=Rbm39 PE=2 SV=1 - [Q0VGU9_MOUSE]	0		0
Q6P3A8	2-oxoisovalerate dehydrogenase subunit beta, mitochondrial OS=Mus musculus OX=10090 GN=Bckdhb PE=1 SV=2 - [ODBB_MOUSE]	5.76851e+07	10.1011	10.77	3	4
Q9QZS3-4	Isoform 4 of Protein numb homolog OS=Mus musculus OX=10090 GN=Numb - [NUMB_MOUSE]	8.36798e+07	35.4766	15.18	9	21
Q3TJ21	Pyrroline-5-carboxylate reductase OS=Mus musculus OX=10090 GN=Pycr2 PE=2 SV=1 - [Q3TJ21_MOUSE]	1.2582e+08	20.5461	24.06	6	9
A2A547	Ribosomal protein L19 OS=Mus musculus OX=10090 GN=Rpl19 PE=1 SV=1 - [A2A547_MOUSE]	222394528	8.3299	8.76	1	2
Q8BG51	Mitochondrial Rho GTPase 1 OS=Mus musculus OX=10090 GN=Rhot1 PE=1 SV=1 - [MIRO1_MOUSE]	6.23866e+07	15.4404	27.26	12	13
Q6ZWV7	60S ribosomal protein L35 OS=Mus musculus OX=10090 GN=Rpl35 PE=1 SV=1 - [RL35_MOUSE]	5.59738e+08	37.1095	30.89	6	15
A0A075B5M2	Immunoglobulin kappa chain variable 4-61 OS=Mus musculus OX=10090 GN=Igkv4-61 PE=4 SV=7 - [A0A075B5M2_MOUSE]	0
P01592	Immunoglobulin J chain OS=Mus musculus OX=10090 GN=Jchain PE=1 SV=4 - [IGJ_MOUSE]	0		0
Q3TVJ8	Signal sequence receptor subunit delta OS=Mus musculus OX=10090 GN=Ssr4 PE=1 SV=1 - [Q3TVJ8_MOUSE]	2.00947e+08	26.1567	30.81	4	11
Q3U2W2	Uncharacterized protein OS=Mus musculus OX=10090 GN=Mybbp1a PE=1 SV=1 - [Q3U2W2_MOUSE]	6.96759e+07	35.5679	11.38	11	23
P20918	Plasminogen OS=Mus musculus OX=10090 GN=Plg PE=1 SV=3 - [PLMN_MOUSE]	12091149	1.71467	1.35	1	1
Q545F5	Uncharacterized protein OS=Mus musculus OX=10090 GN=Atp5e PE=1 SV=1 - [Q545F5_MOUSE]	475651772	1.92771	15.38	1	1
E9PVN6	Cytochrome c oxidase assembly protein COX16 homolog, mitochondrial OS=Mus musculus OX=10090 GN=Gm20498 PE=1 SV=1 - [E9PVN6_MOUSE]	3.54416e+07	9.83563	23.08	3	5
Q8C6B9	Active regulator of SIRT1 OS=Mus musculus OX=10090 GN=Rps19bp1 PE=1 SV=1 - [AROS_MOUSE]	0
Q924Q0	V165-D-J-C mu protein (Fragment) OS=Mus musculus OX=10090 GN=V165-D-J-C mu PE=1 SV=1 - [Q924Q0_MOUSE]	0
P01662	Ig kappa chain V-III region ABPC 22/PC 9245 OS=Mus musculus OX=10090 PE=1 SV=1 - [KV3AA_MOUSE]	0
G5E850	Cytochrome b5 OS=Mus musculus OX=10090 GN=Cyb5a PE=1 SV=1 - [G5E850_MOUSE]	0
Q3KNM9	MICOS complex subunit OS=Mus musculus OX=10090 GN=Apoo PE=2 SV=1 - [Q3KNM9_MOUSE]	13075041	1.85812	24.39	2	2
Q3TYS2	Cytochrome b-245 chaperone 1 OS=Mus musculus OX=10090 GN=Cybc1 PE=1 SV=2 - [CYBC1_MOUSE]	2.88901e+07	12.0186	14.44	3	6
Q5M9L1	60S ribosomal protein L36 OS=Mus musculus OX=10090 GN=Rpl36 PE=2 SV=1 - [Q5M9L1_MOUSE]	0
Q9JL26	Formin-like protein 1 OS=Mus musculus OX=10090 GN=Fmnl1 PE=1 SV=1 - [FMNL1_MOUSE]	7.72743e+07	27.1509	15.36	11	16
A0A494B9G1	39S ribosomal protein L49, mitochondrial (Fragment) OS=Mus musculus OX=10090 GN=Mrpl49 PE=1 SV=1 - [A0A494B9G1_MOUSE]	1.32281e+07	2.06624	20.87	1	2
Q8BMW4	Uncharacterized protein OS=Mus musculus OX=10090 GN=Ednra PE=2 SV=1 - [Q8BMW4_MOUSE]	0
A0A140LHJ0	DNA polymerase delta subunit 3 OS=Mus musculus OX=10090 GN=Pold3 PE=4 SV=1 - [A0A140LHJ0_MOUSE]	0
P08730	Keratin, type I cytoskeletal 13 OS=Mus musculus OX=10090 GN=Krt13 PE=1 SV=2 - [K1C13_MOUSE]	4.45026e+09	147.295	13.27	9	72
P58252	Elongation factor 2 OS=Mus musculus OX=10090 GN=Eef2 PE=1 SV=2 - [EF2_MOUSE]	0		0
Q9U410	Monoclonal anti-idiotypic Schistosoma japonicum antibody NP30 immunoglobulin light chain variable region (Fragment) OS=Mus musculus OX=10090 PE=4 SV=1 - [Q9U410_MOUSE]	0
A0A2R8VHJ1	PDGF-2 (Fragment) OS=Mus musculus OX=10090 GN=Pdgfb PE=1 SV=1 - [A0A2R8VHJ1_MOUSE]	0		0
Q5BLK1	40S ribosomal protein S6 OS=Mus musculus OX=10090 GN=Rps6 PE=1 SV=1 - [Q5BLK1_MOUSE]	8.62335e+07	13.2678	15.66	3	5
F8VPR2	Formin-like protein 2 OS=Mus musculus OX=10090 GN=Fmnl2 PE=1 SV=1 - [F8VPR2_MOUSE]	1.15239e+08	32.1774	15.42	14	21
Q4V9W8	Ras-related protein Rab-4 OS=Mus musculus OX=10090 GN=Rab4b PE=1 SV=1 - [Q4V9W8_MOUSE]	8.20232e+08	22.2938	24.88	4	8
G3UX26	Outer mitochondrial membrane protein porin 2 OS=Mus musculus OX=10090 GN=Vdac2 PE=1 SV=1 - [G3UX26_MOUSE]	1.11083e+08	19.911	20.14	4	8
P00920	Carbonic anhydrase 2 OS=Mus musculus OX=10090 GN=Ca2 PE=1 SV=4 - [CAH2_MOUSE]	0		0
P49586	Choline-phosphate cytidylyltransferase A OS=Mus musculus OX=10090 GN=Pcyt1a PE=1 SV=1 - [PCY1A_MOUSE]	9.42048e+07	33.7416	29.97	7	11
P01675	Ig kappa chain V-VI region XRPC 44 OS=Mus musculus OX=10090 PE=1 SV=1 - [KV6A1_MOUSE]	0		0
Q3SYP5	Keratin 16 OS=Mus musculus OX=10090 GN=Krt16 PE=1 SV=1 - [Q3SYP5_MOUSE]	1.08631e+09	46.2791	11.3	7	27
Q9QWK4	CD5 antigen-like OS=Mus musculus OX=10090 GN=Cd5l PE=1 SV=3 - [CD5L_MOUSE]	0		0
K3W4Q8	Basigin OS=Mus musculus OX=10090 GN=Bsg PE=1 SV=1 - [K3W4Q8_MOUSE]	0		0
A2A6G4	LIM and SH3 domain protein 1 (Fragment) OS=Mus musculus OX=10090 GN=Lasp1 PE=1 SV=1 - [A2A6G4_MOUSE]	0		0
Q9ERD7	Tubulin beta-3 chain OS=Mus musculus OX=10090 GN=Tubb3 PE=1 SV=1 - [TBB3_MOUSE]	5.28339e+07	13.0591	10.67	4	5
Q5ND36	Serine or cysteine peptidase inhibitor clade F member 2 OS=Mus musculus OX=10090 GN=Serpinf2 PE=1 SV=1 - [Q5ND36_MOUSE]	0		0
Q3UUY4	Uncharacterized protein OS=Mus musculus OX=10090 GN=Arl4a PE=2 SV=1 - [Q3UUY4_MOUSE]	0		0
Q9D6U8	Protein FAM162A OS=Mus musculus OX=10090 GN=Fam162a PE=1 SV=1 - [F162A_MOUSE]	8.63703e+07	21.4667	29.68	4	8
Q921V3	Cysteine desulfurase, mitochondrial OS=Mus musculus OX=10090 GN=Nfs1 PE=2 SV=1 - [Q921V3_MOUSE]	5.09948e+07	25.6634	18.74	7	11
Q61425	Hydroxyacyl-coenzyme A dehydrogenase, mitochondrial OS=Mus musculus OX=10090 GN=Hadh PE=1 SV=2 - [HCDH_MOUSE]	3.19776e+07	3.72854	3.5	1	2
Q3TQY2	Uncharacterized protein OS=Mus musculus OX=10090 GN=Dctn4 PE=2 SV=1 - [Q3TQY2_MOUSE]	3.54929e+07	8.33415	16.3	4	4
A0A286YDB7	Signal sequence receptor subunit alpha (Fragment) OS=Mus musculus OX=10090 GN=Ssr1 PE=1 SV=1 - [A0A286YDB7_MOUSE]	5.74425e+07	6.84012	13.04	1	3
P27600	Guanine nucleotide-binding protein subunit alpha-12 OS=Mus musculus OX=10090 GN=Gna12 PE=1 SV=3 - [GNA12_MOUSE]	1.6203e+08	28.3355	18.47	5	15
Q9CWU6	Ubiquinol-cytochrome-c reductase complex assembly factor 1 OS=Mus musculus OX=10090 GN=Uqcc1 PE=1 SV=1 - [UQCC1_MOUSE]	1.45577e+08	19.637	20.68	4	7
Q3UNZ8	Quinone oxidoreductase-like protein 2 OS=Mus musculus OX=10090 GN=Cryzl2 PE=1 SV=1 - [QORL2_MOUSE]	4.26014e+07	1.96964	4	1	1
Q921E2	Ras-related protein Rab-31 OS=Mus musculus OX=10090 GN=Rab31 PE=1 SV=1 - [RAB31_MOUSE]	0		0
Q3UA17	Uncharacterized protein OS=Mus musculus OX=10090 GN=Mtch2 PE=2 SV=1 - [Q3UA17_MOUSE]	43467250	7.05292	12.21	2	3
O35399	Alpha-2-HS-glycoprotein (Fragment) OS=Mus musculus OX=10090 GN=Ahsg PE=4 SV=1 - [O35399_MOUSE]	0		0
Q8BP67	60S ribosomal protein L24 OS=Mus musculus OX=10090 GN=Rpl24 PE=1 SV=2 - [RL24_MOUSE]	1.72474e+08	15.1407	19.11	3	7
O08749	Dihydrolipoyl dehydrogenase, mitochondrial OS=Mus musculus OX=10090 GN=Dld PE=1 SV=2 - [DLDH_MOUSE]	5.19177e+07	6.29466	6.48	3	4
Q3UV11	Keratin, type II cytoskeletal 6B OS=Mus musculus OX=10090 GN=Krt6b PE=1 SV=1 - [Q3UV11_MOUSE]	6.94584e+09	317.399	15.52	13	132
A0A668KLU9	Complement factor H-related 2 OS=Mus musculus OX=10090 GN=Cfhr2 PE=1 SV=1 - [A0A668KLU9_MOUSE]	0		0
Q8BKS9	Pumilio homolog 3 OS=Mus musculus OX=10090 GN=Pum3 PE=1 SV=2 - [PUM3_MOUSE]	4.00631e+07	17.698	13.6	6	12
P50518	V-type proton ATPase subunit E 1 OS=Mus musculus OX=10090 GN=Atp6v1e1 PE=1 SV=2 - [VATE1_MOUSE]	5.16987e+07	25.0846	19.03	3	9
Q3UAI4	SAP domain-containing protein OS=Mus musculus OX=10090 GN=Sf3b2 PE=2 SV=1 - [Q3UAI4_MOUSE]	9.52387e+07	40.5337	16.4	12	24
Q6ZWX1	60S ribosomal protein L35a OS=Mus musculus OX=10090 GN=Rpl35a PE=1 SV=1 - [Q6ZWX1_MOUSE]	0	0	8.18	1	1
B9EIU2	C4a anaphylatoxin OS=Mus musculus OX=10090 GN=C4a PE=2 SV=1 - [B9EIU2_MOUSE]	0		0
Q6PFA7	Hnrpa3 protein (Fragment) OS=Mus musculus OX=10090 GN=Hnrnpa3 PE=2 SV=1 - [Q6PFA7_MOUSE]	5.60509e+07	10.0422	21.45	5	5
Q8C4E3	Glycine N-methyltransferase OS=Mus musculus OX=10090 PE=2 SV=1 - [Q8C4E3_MOUSE]	0
Q3THM1	Uncharacterized protein OS=Mus musculus OX=10090 GN=Uqcrc1 PE=2 SV=1 - [Q3THM1_MOUSE]	5.11921e+07	13.1473	7.92	3	6
A0A097PUD0	Anti-dectin-1 15E2 light chain OS=Mus musculus OX=10090 PE=2 SV=1 - [A0A097PUD0_MOUSE]	0		0
O55042-2	Isoform 2 of Alpha-synuclein OS=Mus musculus OX=10090 GN=Snca - [SYUA_MOUSE]	0		0
Q9CQ40	39S ribosomal protein L49, mitochondrial OS=Mus musculus OX=10090 GN=Mrpl49 PE=1 SV=1 - [RM49_MOUSE]	6.20343e+07	16.8276	22.29	3	7
F7DBQ0	Protein disulfide-isomerase A6 OS=Mus musculus OX=10090 GN=Pdia6 PE=1 SV=1 - [F7DBQ0_MOUSE]	2.81522e+07	15.1183	20.23	5	9
Q91W64	Cytochrome P450 2C70 OS=Mus musculus OX=10090 GN=Cyp2c70 PE=1 SV=2 - [CP270_MOUSE]	6.18601e+07	22.2161	18.4	7	11
P11679	Keratin, type II cytoskeletal 8 OS=Mus musculus OX=10090 GN=Krt8 PE=1 SV=4 - [K2C8_MOUSE]	1.07664e+09	87.6713	2.86	3	41
Q5FWK3	Rho GTPase-activating protein 1 OS=Mus musculus OX=10090 GN=Arhgap1 PE=1 SV=1 - [RHG01_MOUSE]	5.72348e+07	4.86914	6.83	2	2
G5E889	Protein MTO1 homolog, mitochondrial OS=Mus musculus OX=10090 GN=Mto1 PE=1 SV=1 - [G5E889_MOUSE]	1.6813e+07	0	5.08	3	4
B5UB61	CP1-5 light chain variable region (Fragment) OS=Mus musculus OX=10090 GN=CP1-5VL PE=2 SV=1 - [B5UB61_MOUSE]	0
Q91WM2	Haloacid dehalogenase-like hydrolase domain-containing 5 OS=Mus musculus OX=10090 GN=Hdhd5 PE=1 SV=1 - [HDHD5_MOUSE]	6.93396e+07	16.6369	11.22	3	5
A0A0F6AIX6	Lipid droplet-associated hydrolase OS=Mus musculus OX=10090 GN=Ldah PE=1 SV=1 - [A0A0F6AIX6_MOUSE]	4.64052e+07	10.4889	28.39	3	7
E9Q1Y9	Keratin 83 OS=Mus musculus OX=10090 GN=Krt83 PE=1 SV=1 - [E9Q1Y9_MOUSE]	0		0
Q76LB8	Cis-retinol/androgen dehydrogenase type 3 OS=Mus musculus OX=10090 GN=Rdh9 PE=2 SV=1 - [Q76LB8_MOUSE]	1.52843e+08	34.4617	18.93	6	13
O55222	Integrin-linked protein kinase OS=Mus musculus OX=10090 GN=Ilk PE=1 SV=2 - [ILK_MOUSE]	1.77252e+07	1.71683	5.09	2	2
P68404	Protein kinase C beta type OS=Mus musculus OX=10090 GN=Prkcb PE=1 SV=4 - [KPCB_MOUSE]	3.89993e+07	11.7665	13.26	6	9
Q924T2	28S ribosomal protein S2, mitochondrial OS=Mus musculus OX=10090 GN=Mrps2 PE=1 SV=1 - [RT02_MOUSE]	1.62821e+07	2.73225	13.06	2	2
A0A1B0GR60	Ferritin OS=Mus musculus OX=10090 GN=Ftl1 PE=1 SV=1 - [A0A1B0GR60_MOUSE]	7.44142e+07	6.64148	10	1	2
P55096	ATP-binding cassette sub-family D member 3 OS=Mus musculus OX=10090 GN=Abcd3 PE=1 SV=2 - [ABCD3_MOUSE]	1.73058e+07	1.81395	1.82	1	1
Q5SQB0	Nucleophosmin OS=Mus musculus OX=10090 GN=Npm1 PE=1 SV=1 - [Q5SQB0_MOUSE]	79235485	1.60625	4.92	1	2
Q99N87	28S ribosomal protein S5, mitochondrial OS=Mus musculus OX=10090 GN=Mrps5 PE=1 SV=1 - [RT05_MOUSE]	1.15422e+08	20.461	20.37	6	9
Q3TGE1	Actin-like protein 3 OS=Mus musculus OX=10090 GN=Actr3 PE=2 SV=1 - [Q3TGE1_MOUSE]	0		0
Q60950	MYB-1a OS=Mus musculus OX=10090 GN=Ybx1 PE=2 SV=1 - [Q60950_MOUSE]	2.63479e+08	57.198	22.67	5	27
D3Z6I8	Tropomyosin alpha-3 chain OS=Mus musculus OX=10090 GN=Tpm3 PE=1 SV=1 - [D3Z6I8_MOUSE]	0		0
Q9WV69-2	Isoform 2 of Dematin OS=Mus musculus OX=10090 GN=Dmtn - [DEMA_MOUSE]	0		0
A0A1W2P8C0	Band 4.1-like protein 2 (Fragment) OS=Mus musculus OX=10090 GN=Epb41l2 PE=1 SV=1 - [A0A1W2P8C0_MOUSE]	8.98928e+07	6.83032	5.88	1	3
Q8BPT9	Uncharacterized protein OS=Mus musculus OX=10090 GN=Col4a4 PE=2 SV=1 - [Q8BPT9_MOUSE]	0
Q9D4I9	Ras-related protein Rab-23 OS=Mus musculus OX=10090 GN=Rab23 PE=1 SV=1 - [Q9D4I9_MOUSE]	17890166	2.13251	6.75	1	1
O08583	THO complex subunit 4 OS=Mus musculus OX=10090 GN=Alyref PE=1 SV=3 - [THOC4_MOUSE]	0		0
Q61210-2	Isoform 2 of Rho guanine nucleotide exchange factor 1 OS=Mus musculus OX=10090 GN=Arhgef1 - [ARHG1_MOUSE]	4.34378e+07	11.5239	9.25	5	5
P62315	Small nuclear ribonucleoprotein Sm D1 OS=Mus musculus OX=10090 GN=Snrpd1 PE=1 SV=1 - [SMD1_MOUSE]	3.92055e+07	1.88957	16.81	1	2
Q9D7N3	28S ribosomal protein S9, mitochondrial OS=Mus musculus OX=10090 GN=Mrps9 PE=1 SV=3 - [RT09_MOUSE]	9.87068e+07	23.8218	22.82	6	9
A0A2S0DFH6	Anti-HIV fusion peptide monocolonal anitbody light chain vFP1.01 (Fragment) OS=Mus musculus OX=10090 PE=4 SV=1 - [A0A2S0DFH6_MOUSE]	0
A0JLV3	Histone H2B (Fragment) OS=Mus musculus OX=10090 GN=Hist1h2bj PE=2 SV=1 - [A0JLV3_MOUSE]	9.80636e+08	25.7443	27.64	4	11
J3QK47	Phospholipase D2 (Fragment) OS=Mus musculus OX=10090 GN=Pld2 PE=1 SV=1 - [J3QK47_MOUSE]	1.12522e+07	2.32557	27.63	1	1
Q32P04	Keratin 5 OS=Mus musculus OX=10090 GN=Krt5 PE=1 SV=2 - [Q32P04_MOUSE]	6.94584e+09	310.771	14.48	13	131
O35435	Dihydroorotate dehydrogenase (quinone), mitochondrial OS=Mus musculus OX=10090 GN=Dhodh PE=1 SV=2 - [PYRD_MOUSE]	3.30501e+07	8.09509	14.43	3	3
A0A338P7E6	C2 domain-containing protein 2 (Fragment) OS=Mus musculus OX=10090 GN=C2cd2 PE=1 SV=1 - [A0A338P7E6_MOUSE]	0		0
Q91WP9	Alpha-1,4 glucan phosphorylase OS=Mus musculus OX=10090 GN=Pygl PE=2 SV=1 - [Q91WP9_MOUSE]	6.70146e+07	17.4407	16	11	14
Q9CRD0-3	Isoform 3 of OCIA domain-containing protein 1 OS=Mus musculus OX=10090 GN=Ociad1 - [OCAD1_MOUSE]	4.88559e+07	10.2023	26.98	3	4
Q69ZP3-4	Isoform 4 of Probable hydrolase PNKD OS=Mus musculus OX=10090 GN=Pnkd - [PNKD_MOUSE]	0		0
Q4FJR4	Protein-serine/threonine kinase OS=Mus musculus OX=10090 GN=Pdk3 PE=1 SV=1 - [Q4FJR4_MOUSE]	24228406	0	1.45	1	2
X5J5C8	IgM heavy chain VDJ region (Fragment) OS=Mus musculus OX=10090 PE=2 SV=1 - [X5J5C8_MOUSE]	0
P08103-2	Isoform 2 of Tyrosine-protein kinase HCK OS=Mus musculus OX=10090 GN=Hck - [HCK_MOUSE]	5.45318e+07	9.38088	9.34	4	6
F8WGB3	Succinate dehydrogenase cytochrome b560 subunit, mitochondrial OS=Mus musculus OX=10090 GN=Sdhc PE=1 SV=1 - [F8WGB3_MOUSE]	0		0
Q9CRF7	Uncharacterized protein (Fragment) OS=Mus musculus OX=10090 GN=Srp19 PE=2 SV=1 - [Q9CRF7_MOUSE]	8.44548e+06	2.27516	18.52	1	1
P26150	3 beta-hydroxysteroid dehydrogenase/Delta 5-->4-isomerase type 3 OS=Mus musculus OX=10090 GN=Hsd3b3 PE=1 SV=3 - [3BHS3_MOUSE]	2.73728e+07	19.5908	19.3	5	10
Q8CC88	von Willebrand factor A domain-containing protein 8 OS=Mus musculus OX=10090 GN=Vwa8 PE=1 SV=2 - [VWA8_MOUSE]	1.1385e+08	79.737	20.84	29	43
P68181-2	Isoform 2 of cAMP-dependent protein kinase catalytic subunit beta OS=Mus musculus OX=10090 GN=Prkacb - [KAPCB_MOUSE]	6.27824e+07	10.2364	11.83	3	5
Q3UGC8	Propanoyl-CoA:carbon dioxide ligase subunit alpha OS=Mus musculus OX=10090 GN=Pcca PE=1 SV=1 - [Q3UGC8_MOUSE]	9.5784e+07	1.68352	2.76	2	3
Q9DCV7	Keratin, type II cytoskeletal 7 OS=Mus musculus OX=10090 GN=Krt7 PE=1 SV=1 - [K2C7_MOUSE]	1.37608e+09	154.179	5.47	5	68
Q3U4I7	Pyridine nucleotide-disulfide oxidoreductase domain-containing protein 2 OS=Mus musculus OX=10090 GN=Pyroxd2 PE=1 SV=3 - [PYRD2_MOUSE]	4.8455e+07	10.0716	10.15	3	5
Q61414	Keratin, type I cytoskeletal 15 OS=Mus musculus OX=10090 GN=Krt15 PE=1 SV=2 - [K1C15_MOUSE]	2.60346e+09	112.398	10.62	7	56
A0A1Y7VJZ2	Maleylacetoacetate isomerase OS=Mus musculus OX=10090 GN=Gstz1 PE=1 SV=1 - [A0A1Y7VJZ2_MOUSE]	4.57248e+07	9.67799	26.98	4	4
Q545S0	Sulfurtransferase OS=Mus musculus OX=10090 GN=Tst PE=1 SV=1 - [Q545S0_MOUSE]	7.59223e+07	11.0406	13.47	3	5
Q9CQZ6	NADH dehydrogenase [ubiquinone] 1 beta subcomplex subunit 3 OS=Mus musculus OX=10090 GN=Ndufb3 PE=1 SV=1 - [NDUB3_MOUSE]	9987601	0	16.35	1	1
Q63886	UDP-glucuronosyltransferase 1A1 OS=Mus musculus OX=10090 GN=Ugt1a1 PE=1 SV=2 - [UD11_MOUSE]	64176237	2.19714	2.06	1	1
Q9D880	Mitochondrial import inner membrane translocase subunit TIM50 OS=Mus musculus OX=10090 GN=Timm50 PE=1 SV=1 - [TIM50_MOUSE]	5.36915e+08	71.4687	26.91	7	23
Q9D2R6	Cytochrome c oxidase assembly factor 3 homolog, mitochondrial OS=Mus musculus OX=10090 GN=Coa3 PE=1 SV=1 - [COA3_MOUSE]	0		0
Q5FW97	2-phospho-D-glycerate hydro-lyase OS=Mus musculus OX=10090 GN=EG433182 PE=1 SV=1 - [Q5FW97_MOUSE]	0		0
A0A140T8M4	Immunoglobulin kappa variable 8-19 OS=Mus musculus OX=10090 GN=Igkv8-19 PE=1 SV=2 - [A0A140T8M4_MOUSE]	0
Q8BIJ6	Isoleucine--tRNA ligase, mitochondrial OS=Mus musculus OX=10090 GN=Iars2 PE=1 SV=1 - [SYIM_MOUSE]	1.23047e+08	49.8483	19.86	15	27
Q8K0C4	Lanosterol 14-alpha demethylase OS=Mus musculus OX=10090 GN=Cyp51a1 PE=1 SV=1 - [CP51A_MOUSE]	0		0
D3Z6Q9	Bridging integrator 2 OS=Mus musculus OX=10090 GN=Bin2 PE=1 SV=1 - [BIN2_MOUSE]	3.3659e+06	0	4.7	1	1
Q0PD35	Ras-related protein Rab-21 OS=Mus musculus OX=10090 GN=Rab21 PE=1 SV=1 - [Q0PD35_MOUSE]	4.42558e+07	18.5569	26.58	5	7
E9Q1Z0	Keratin 90 OS=Mus musculus OX=10090 GN=Krt90 PE=1 SV=1 - [E9Q1Z0_MOUSE]	6.94584e+09	305.021	9.11	8	127
B7ZCL7	H/ACA ribonucleoprotein complex subunit DKC1 (Fragment) OS=Mus musculus OX=10090 GN=Dkc1 PE=1 SV=1 - [B7ZCL7_MOUSE]	0		0
A0A0R4J077	Pentaxin OS=Mus musculus OX=10090 GN=Mptx1 PE=1 SV=1 - [A0A0R4J077_MOUSE]	0		0
O08573-3	Isoform 3 of Galectin-9 OS=Mus musculus OX=10090 GN=Lgals9 - [LEG9_MOUSE]	19845764	1.75342	2.58	1	1
F8VPU2	FERM, ARHGEF and pleckstrin domain-containing protein 1 OS=Mus musculus OX=10090 GN=Farp1 PE=1 SV=1 - [FARP1_MOUSE]	1.67478e+08	32.5888	14.79	11	17
Q9Z1R3	Apolipoprotein M OS=Mus musculus OX=10090 GN=Apom PE=1 SV=1 - [APOM_MOUSE]	0		0
Q8VC79	Apolipoprotein M OS=Mus musculus OX=10090 GN=Apom PE=2 SV=1 - [Q8VC79_MOUSE]	0		0
A0A0J9YTR2	RIKEN cDNA 0610012G03 gene OS=Mus musculus OX=10090 GN=0610012G03Rik PE=1 SV=1 - [A0A0J9YTR2_MOUSE]	0		0
Q9D8B4	NADH dehydrogenase [ubiquinone] 1 alpha subcomplex subunit 11 OS=Mus musculus OX=10090 GN=Ndufa11 PE=1 SV=2 - [NDUAB_MOUSE]	5.67818e+07	11.5142	26.24	3	4
A0A0U1RPW2	Tight junction protein ZO-1 OS=Mus musculus OX=10090 GN=Tjp1 PE=1 SV=1 - [A0A0U1RPW2_MOUSE]	6.51637e+07	32.156	14.8	12	17
Q3UBW0	Ig-like domain-containing protein OS=Mus musculus OX=10090 GN=H2-K1 PE=1 SV=1 - [Q3UBW0_MOUSE]	21918971	2.04509	4.32	1	1
A0A0R4J0X2	5-aminolevulinate synthase OS=Mus musculus OX=10090 GN=Alas1 PE=1 SV=1 - [A0A0R4J0X2_MOUSE]	3.7657e+07	3.74871	4.37	2	3
Q8VDN2	Sodium/potassium-transporting ATPase subunit alpha-1 OS=Mus musculus OX=10090 GN=Atp1a1 PE=1 SV=1 - [AT1A1_MOUSE]	8.41675e+07	24.5422	10.85	8	12
Q3TK61	Uncharacterized protein OS=Mus musculus OX=10090 GN=Dnaja1 PE=2 SV=1 - [Q3TK61_MOUSE]	4.04607e+07	12.1972	15.87	4	5
Q3UDM3	Glutathione transferase OS=Mus musculus OX=10090 GN=Ptges PE=2 SV=1 - [Q3UDM3_MOUSE]	0
Q8C2N4	FERM domain-containing protein (Fragment) OS=Mus musculus OX=10090 GN=Rdx PE=2 SV=2 - [Q8C2N4_MOUSE]	3.2176e+07	0	2.7	1	4
P01660	Ig kappa chain V-III region PC 3741/TEPC 111 OS=Mus musculus OX=10090 PE=1 SV=1 - [KV3A8_MOUSE]	0
A0A140T8Q3	Immunoglobulin kappa variable 6-17 (Fragment) OS=Mus musculus OX=10090 GN=Igkv6-17 PE=1 SV=2 - [A0A140T8Q3_MOUSE]	0
A0A140T8M5	Immunoglobulin kappa variable 6-15 (Fragment) OS=Mus musculus OX=10090 GN=Igkv6-15 PE=1 SV=2 - [A0A140T8M5_MOUSE]	0
Q9D8M4	60S ribosomal protein L7-like 1 OS=Mus musculus OX=10090 GN=Rpl7l1 PE=1 SV=1 - [RL7L_MOUSE]	4.93188e+07	0	5.69	1	1
Q3TG93	Uncharacterized protein OS=Mus musculus OX=10090 GN=Ssb PE=2 SV=1 - [Q3TG93_MOUSE]	7.90476e+07	20.6741	17.59	6	11
Q6YIY0	Gag protein OS=Mus musculus OX=10090 PE=2 SV=1 - [Q6YIY0_MOUSE]	1.03096e+08	24.7167	16.42	5	9
Q9Z2I9	Succinate--CoA ligase [ADP-forming] subunit beta, mitochondrial OS=Mus musculus OX=10090 GN=Sucla2 PE=1 SV=2 - [SUCB1_MOUSE]	6.7304e+07	9.72944	19.44	5	7
Q60936	Atypical kinase COQ8A, mitochondrial OS=Mus musculus OX=10090 GN=Coq8a PE=1 SV=2 - [COQ8A_MOUSE]	1.20605e+08	25.6783	14.26	5	9
Q8C788	Sorting nexin OS=Mus musculus OX=10090 GN=Snx18 PE=1 SV=1 - [Q8C788_MOUSE]	4.71443e+07	11.9509	5.85	3	6
A0A0A6YVR9	SURF1-like protein (Fragment) OS=Mus musculus OX=10090 GN=Surf1 PE=1 SV=1 - [A0A0A6YVR9_MOUSE]	4.24627e+07	4.75002	15.83	2	4
Q3TPD9	Amine oxidase (Fragment) OS=Mus musculus OX=10090 GN=Maoa PE=2 SV=1 - [Q3TPD9_MOUSE]	1.52195e+08	23.1007	12.72	7	12
Q4FK86	Peptidoglycan-recognition protein OS=Mus musculus OX=10090 GN=Pglyrp1 PE=1 SV=1 - [Q4FK86_MOUSE]	0
Q9CR57	60S ribosomal protein L14 OS=Mus musculus OX=10090 GN=Rpl14 PE=1 SV=3 - [RL14_MOUSE]	3.86965e+08	37.1985	21.66	4	13
Q3TF84	Uncharacterized protein OS=Mus musculus OX=10090 GN=Lrrc59 PE=2 SV=1 - [Q3TF84_MOUSE]	3.95905e+07	2.66684	6.45	1	1
Q9JMA7	Cytochrome P450 3A41 OS=Mus musculus OX=10090 GN=Cyp3a41a PE=1 SV=2 - [CP341_MOUSE]	1.84938e+08	34.6863	17.46	6	19
Q8K2I3	Dimethylaniline monooxygenase [N-oxide-forming] 2 OS=Mus musculus OX=10090 GN=Fmo2 PE=1 SV=3 - [FMO2_MOUSE]	0		0
H3BJN8	RWD domain-containing 4A (Fragment) OS=Mus musculus OX=10090 GN=Rwdd4a PE=1 SV=1 - [H3BJN8_MOUSE]	0		0
A0A0G2JFE1	HCLS1-associated protein X-1 (Fragment) OS=Mus musculus OX=10090 GN=Hax1 PE=1 SV=1 - [A0A0G2JFE1_MOUSE]	0
Q61686	Chromobox protein homolog 5 OS=Mus musculus OX=10090 GN=Cbx5 PE=1 SV=1 - [CBX5_MOUSE]	0		0
A2RSW6	Aminomethyltransferase OS=Mus musculus OX=10090 GN=Amt PE=1 SV=1 - [A2RSW6_MOUSE]	0		0
Q9CPU4	Microsomal glutathione S-transferase 3 OS=Mus musculus OX=10090 GN=Mgst3 PE=1 SV=1 - [MGST3_MOUSE]	0
Q5M9P5	Complex I-23kD OS=Mus musculus OX=10090 GN=Ndufs8 PE=1 SV=1 - [Q5M9P5_MOUSE]	1.03027e+08	13.0116	25.47	4	7
B2CY77	Laminin receptor (Fragment) OS=Mus musculus OX=10090 GN=Rpsa PE=2 SV=1 - [B2CY77_MOUSE]	1.48374e+08	29.5166	25.42	4	8
P26262	Plasma kallikrein OS=Mus musculus OX=10090 GN=Klkb1 PE=1 SV=2 - [KLKB1_MOUSE]	0		0
A0A3B0IP04	Complement C1q subcomponent subunit A OS=Mus musculus OX=10090 GN=C1qa PE=4 SV=1 - [A0A3B0IP04_MOUSE]	0		0
Q9WV55	Vesicle-associated membrane protein-associated protein A OS=Mus musculus OX=10090 GN=Vapa PE=1 SV=2 - [VAPA_MOUSE]	6.72964e+07	12.1279	17.67	4	8
A0A0R4J0Z1	Protein disulfide-isomerase A4 OS=Mus musculus OX=10090 GN=Pdia4 PE=1 SV=1 - [A0A0R4J0Z1_MOUSE]	0		0
Q5BLK2	40S ribosomal protein S20 OS=Mus musculus OX=10090 GN=Rps20 PE=1 SV=1 - [Q5BLK2_MOUSE]	1.15117e+08	21.4814	25.21	3	8
Q920E7	Pterin-mimicking anti-idiotope heavy chain variable region (Fragment) OS=Mus musculus OX=10090 PE=4 SV=1 - [Q920E7_MOUSE]	0		0
Q99N93	39S ribosomal protein L16, mitochondrial OS=Mus musculus OX=10090 GN=Mrpl16 PE=1 SV=1 - [RM16_MOUSE]	15927176	1.63014	7.57	2	2
Q9DBB9	Carboxypeptidase N subunit 2 OS=Mus musculus OX=10090 GN=Cpn2 PE=1 SV=2 - [CPN2_MOUSE]	0		0
P62071	Ras-related protein R-Ras2 OS=Mus musculus OX=10090 GN=Rras2 PE=1 SV=1 - [RRAS2_MOUSE]	4.45929e+07	2.26237	7.84	1	1
A0A2Z4SX27	MHC class II antigen A beta 1 (Fragment) OS=Mus musculus OX=10090 GN=H2-Ab1 PE=4 SV=1 - [A0A2Z4SX27_MOUSE]	0
Q91X70	Complement component 6 OS=Mus musculus OX=10090 GN=C6 PE=1 SV=1 - [Q91X70_MOUSE]	0		0
Q3U480	Uncharacterized protein OS=Mus musculus OX=10090 GN=Nop9 PE=2 SV=1 - [Q3U480_MOUSE]	1.73129e+07	12.8202	11.64	5	5
Q9WVK0	Type-1 angiotensin II receptor-associated protein OS=Mus musculus OX=10090 GN=Agtrap PE=1 SV=2 - [ATRAP_MOUSE]	0
Q5M9J8	60S ribosomal protein L28 OS=Mus musculus OX=10090 GN=Rpl28 PE=1 SV=1 - [Q5M9J8_MOUSE]	1.03722e+08	1.91131	5.84	1	1
G4V4Z2	Gag protein OS=Mus musculus OX=10090 GN=gag PE=4 SV=1 - [G4V4Z2_MOUSE]	1.03096e+08	21.1341	15.3	5	8
Q8K426	Resistin-like gamma OS=Mus musculus OX=10090 GN=Retnlg PE=1 SV=1 - [RETNG_MOUSE]	0		0
Q5F285	Transmembrane protein 256 OS=Mus musculus OX=10090 GN=Tmem256 PE=1 SV=1 - [TM256_MOUSE]	0
P47857	ATP-dependent 6-phosphofructokinase, muscle type OS=Mus musculus OX=10090 GN=Pfkm PE=1 SV=3 - [PFKAM_MOUSE]	0		0
Q9D8L4	Uncharacterized protein OS=Mus musculus OX=10090 PE=1 SV=1 - [Q9D8L4_MOUSE]	0
P63168	Dynein light chain 1, cytoplasmic OS=Mus musculus OX=10090 GN=Dynll1 PE=1 SV=1 - [DYL1_MOUSE]	0		0
P40224-1	Isoform Alpha of Stromal cell-derived factor 1 OS=Mus musculus OX=10090 GN=Cxcl12 - [SDF1_MOUSE]	0		0
Q6P8N8	ATP-dependent Clp protease ATP-binding subunit clpX-like, mitochondrial OS=Mus musculus OX=10090 GN=Clpx PE=1 SV=1 - [Q6P8N8_MOUSE]	7.42914e+07	22.6212	16.61	8	9
Q924K8-2	Isoform 2 of Metastasis-associated protein MTA3 OS=Mus musculus OX=10090 GN=Mta3 - [MTA3_MOUSE]	0		0
Q8CC03	GAE domain-containing protein (Fragment) OS=Mus musculus OX=10090 GN=Ap1g1 PE=2 SV=1 - [Q8CC03_MOUSE]	0		0
E9Q557	Desmoplakin OS=Mus musculus OX=10090 GN=Dsp PE=1 SV=1 - [DESP_MOUSE]	8.60076e+07	72.2016	7.01	17	38
P61620	Protein transport protein Sec61 subunit alpha isoform 1 OS=Mus musculus OX=10090 GN=Sec61a1 PE=1 SV=2 - [S61A1_MOUSE]	0		0
Q9CZU6	Citrate synthase, mitochondrial OS=Mus musculus OX=10090 GN=Cs PE=1 SV=1 - [CISY_MOUSE]	0		0
A2MY50	Anti-acid phosphatase variable light chain 11 (Fragment) OS=Mus musculus OX=10090 PE=2 SV=1 - [A2MY50_MOUSE]	0
Q08EK4	Keratin 77 OS=Mus musculus OX=10090 GN=Krt77 PE=2 SV=1 - [Q08EK4_MOUSE]	13228351130	358.139	17.69	10	144
Q80ZS3	28S ribosomal protein S26, mitochondrial OS=Mus musculus OX=10090 GN=Mrps26 PE=1 SV=1 - [RT26_MOUSE]	1.23057e+08	15.2749	14.5	2	6
Q3TTX0	Uncharacterized protein OS=Mus musculus OX=10090 GN=Matr3 PE=2 SV=1 - [Q3TTX0_MOUSE]	2.61753e+08	53.2264	16.19	9	26
Q3TLS9	Uncharacterized protein OS=Mus musculus OX=10090 GN=F8a PE=2 SV=1 - [Q3TLS9_MOUSE]	6.11328e+07	22.7411	13.39	4	8
Q8BSE0	Regulator of microtubule dynamics protein 2 OS=Mus musculus OX=10090 GN=Rmdn2 PE=1 SV=1 - [RMD2_MOUSE]	1.32578e+07	0	4.15	1	1
Q3TGE4	Protein kinase C delta type OS=Mus musculus OX=10090 GN=Prkcd PE=2 SV=1 - [Q3TGE4_MOUSE]	3.21328e+07	2.95442	1.78	1	1
Q8BGH2	Sorting and assembly machinery component 50 homolog OS=Mus musculus OX=10090 GN=Samm50 PE=1 SV=1 - [SAM50_MOUSE]	22631075	0	2.35	1	1
P62137	Serine/threonine-protein phosphatase PP1-alpha catalytic subunit OS=Mus musculus OX=10090 GN=Ppp1ca PE=1 SV=1 - [PP1A_MOUSE]	1.90336e+07	4.59055	8.48	2	2
Q9CQ75	NADH dehydrogenase [ubiquinone] 1 alpha subcomplex subunit 2 OS=Mus musculus OX=10090 GN=Ndufa2 PE=1 SV=3 - [NDUA2_MOUSE]	67610998	3.36826	14.14	1	1
Q3U6Y9	Glycoprotein IIIb OS=Mus musculus OX=10090 GN=Cd36 PE=2 SV=1 - [Q3U6Y9_MOUSE]	0	1.7293	2.69	1	1
Q99KP6	Pre-mRNA-processing factor 19 OS=Mus musculus OX=10090 GN=Prpf19 PE=1 SV=1 - [PRP19_MOUSE]	1.92089e+07	0	4.76	2	2
Q9CTR1	Histone H2A (Fragment) OS=Mus musculus OX=10090 GN=Macroh2a2 PE=2 SV=1 - [Q9CTR1_MOUSE]	0		0
Q8CAD1	Ras-binding protein DA-Raf OS=Mus musculus OX=10090 GN=Araf PE=1 SV=1 - [Q8CAD1_MOUSE]	29488867	0	10.75	1	1
A0A1B0GSR9	L-lactate dehydrogenase OS=Mus musculus OX=10090 GN=Ldha PE=1 SV=1 - [A0A1B0GSR9_MOUSE]	17294444	0	2.86	1	1
Q8VDD5	Myosin-9 OS=Mus musculus OX=10090 GN=Myh9 PE=1 SV=4 - [MYH9_MOUSE]	0		0
Q6ZQI3	Malectin OS=Mus musculus OX=10090 GN=Mlec PE=1 SV=2 - [MLEC_MOUSE]	0		0
Q542S9	Syntrophin, basic 2 OS=Mus musculus OX=10090 GN=Sntb2 PE=1 SV=1 - [Q542S9_MOUSE]	2.03608e+07	4.33715	4.42	2	2
Q5SVN9	RIKEN cDNA 9930111J21 gene 1 (Fragment) OS=Mus musculus OX=10090 GN=9930111J21Rik2 PE=1 SV=1 - [Q5SVN9_MOUSE]	0		0
P50516	V-type proton ATPase catalytic subunit A OS=Mus musculus OX=10090 GN=Atp6v1a PE=1 SV=2 - [VATA_MOUSE]	5.35566e+07	17.0573	15.88	6	8
Q3UJ76	AP complex subunit sigma OS=Mus musculus OX=10090 GN=Ap2s1 PE=1 SV=1 - [Q3UJ76_MOUSE]	9.1743e+07	0	4.93	1	1
Q9CZJ2	Heat shock 70 kDa protein 12B OS=Mus musculus OX=10090 GN=Hspa12b PE=1 SV=1 - [HS12B_MOUSE]	2.47453e+07	2.62601	4.23	2	2
Q9CQL5	39S ribosomal protein L18, mitochondrial OS=Mus musculus OX=10090 GN=Mrpl18 PE=1 SV=1 - [RM18_MOUSE]	9.53188e+07	5.47443	17.22	3	4
Q9R1R9	UBE-1a OS=Mus musculus OX=10090 GN=Rdh11 PE=2 SV=1 - [Q9R1R9_MOUSE]	1.96494e+07	7.47959	16.04	3	4
Q99LR1	Lysophosphatidylserine lipase ABHD12 OS=Mus musculus OX=10090 GN=Abhd12 PE=1 SV=2 - [ABD12_MOUSE]	8.18365e+06	0	4.27	1	1
Q9JHI5	Isovaleryl-CoA dehydrogenase, mitochondrial OS=Mus musculus OX=10090 GN=Ivd PE=1 SV=1 - [IVD_MOUSE]	2.61011e+07	1.93651	2.12	1	1
Q80X54	Snx4 protein OS=Mus musculus OX=10090 PE=2 SV=1 - [Q80X54_MOUSE]	4.22345e+07	8.95192	10.42	3	4
Q8BNX1	C-type lectin domain family 4 member G OS=Mus musculus OX=10090 GN=Clec4g PE=1 SV=1 - [CLC4G_MOUSE]	1.76057e+07	2.33462	3.4	1	2
B8JJN0	C3/C5 convertase OS=Mus musculus OX=10090 GN=Gm20547 PE=4 SV=1 - [B8JJN0_MOUSE]	0		0
Q61171	Peroxiredoxin-2 OS=Mus musculus OX=10090 GN=Prdx2 PE=1 SV=3 - [PRDX2_MOUSE]	46888751	7.09495	5.56	1	3
Q3UFS5	Uncharacterized protein OS=Mus musculus OX=10090 GN=Pltp PE=1 SV=1 - [Q3UFS5_MOUSE]	0		0
A0A286YCX6	Trafficking protein particle complex 8 OS=Mus musculus OX=10090 GN=Trappc8 PE=1 SV=2 - [A0A286YCX6_MOUSE]	1.96176e+07	6.15136	4.8	5	7
Q8BGA5	KRR1 small subunit processome component homolog OS=Mus musculus OX=10090 GN=Krr1 PE=2 SV=1 - [KRR1_MOUSE]	0		0
A0A075B6D5	Immunoglobulin kappa chain variable 19-93 OS=Mus musculus OX=10090 GN=Igkv19-93 PE=1 SV=7 - [A0A075B6D5_MOUSE]	0		0
Q60590	Alpha-1-acid glycoprotein 1 OS=Mus musculus OX=10090 GN=Orm1 PE=1 SV=1 - [A1AG1_MOUSE]	0		0
Q8K288	Tumor necrosis factor alpha-induced protein 8-like protein 1 OS=Mus musculus OX=10090 GN=Tnfaip8l1 PE=1 SV=1 - [TP8L1_MOUSE]	2.2658e+07	7.33173	23.66	4	5
Q3TT85	PseudoU_synth_1 domain-containing protein OS=Mus musculus OX=10090 GN=Pus1 PE=2 SV=1 - [Q3TT85_MOUSE]	0		0
Q9CY16	28S ribosomal protein S28, mitochondrial OS=Mus musculus OX=10090 GN=Mrps28 PE=1 SV=1 - [RT28_MOUSE]	0
D3YX34	Dynactin subunit 1 OS=Mus musculus OX=10090 GN=Dctn1 PE=1 SV=1 - [D3YX34_MOUSE]	1.02443e+08	49.6231	17.95	15	26
A0A2I3BRQ3	Inter-alpha-trypsin inhibitor heavy chain H3 OS=Mus musculus OX=10090 GN=Itih3 PE=1 SV=1 - [A0A2I3BRQ3_MOUSE]	0		0
Q3UDJ2	Uncharacterized protein OS=Mus musculus OX=10090 GN=Sgpl1 PE=2 SV=1 - [Q3UDJ2_MOUSE]	3.33251e+07	4.93805	10.56	4	6
Q9CYD3	Cartilage-associated protein OS=Mus musculus OX=10090 GN=Crtap PE=1 SV=3 - [CRTAP_MOUSE]	4.97771e+07	9.0783	7	3	5
P01642	Ig kappa chain V-V region L7 (Fragment) OS=Mus musculus OX=10090 GN=Gm10881 PE=1 SV=1 - [KV5A9_MOUSE]	0
A0A0B4J1J2	Immunoglobulin kappa chain variable 5-43 (Fragment) OS=Mus musculus OX=10090 GN=Igkv5-43 PE=1 SV=1 - [A0A0B4J1J2_MOUSE]	0
Q8BH80	Vesicle-associated membrane protein, associated protein B and C OS=Mus musculus OX=10090 GN=Vapb PE=1 SV=1 - [Q8BH80_MOUSE]	6.27494e+07	6.20123	16.87	4	4
D3Z5G7	Carboxylic ester hydrolase OS=Mus musculus OX=10090 GN=Ces1b PE=1 SV=1 - [D3Z5G7_MOUSE]	0		0
Q8CB17	Uncharacterized protein OS=Mus musculus OX=10090 GN=Fetub PE=2 SV=1 - [Q8CB17_MOUSE]	0
P19536	Cytochrome c oxidase subunit 5B, mitochondrial OS=Mus musculus OX=10090 GN=Cox5b PE=1 SV=1 - [COX5B_MOUSE]	0		0
Q6NS54	Na(+)/H(+) exchange regulatory cofactor NHE-RF OS=Mus musculus OX=10090 GN=Slc9a3r2 PE=1 SV=1 - [Q6NS54_MOUSE]	0		0
A0A0N4SVL8	Multimerin-1 OS=Mus musculus OX=10090 GN=Mmrn1 PE=1 SV=1 - [A0A0N4SVL8_MOUSE]	0		0
M0QWF7	Predicted gene 2042 (Fragment) OS=Mus musculus OX=10090 GN=Gm2042 PE=4 SV=1 - [M0QWF7_MOUSE]	0
Q3UEM7	Fibrinogen C-terminal domain-containing protein OS=Mus musculus OX=10090 GN=Fgg PE=1 SV=1 - [Q3UEM7_MOUSE]	0		0
Q8VEI1	Cct6a protein OS=Mus musculus OX=10090 GN=Cct6a PE=2 SV=1 - [Q8VEI1_MOUSE]	1.84145e+07	1.65193	9.51	2	2
Q8JZN5	Complex I assembly factor ACAD9, mitochondrial OS=Mus musculus OX=10090 GN=Acad9 PE=1 SV=2 - [ACAD9_MOUSE]	4.52386e+08	4.09668	9.12	5	5
Q9DBG5	Perilipin-3 OS=Mus musculus OX=10090 GN=Plin3 PE=1 SV=1 - [PLIN3_MOUSE]	2.43014e+07	5.62522	10.07	3	3
A2AFJ1	Histone-binding protein RBBP7 OS=Mus musculus OX=10090 GN=Rbbp7 PE=1 SV=1 - [A2AFJ1_MOUSE]	2.68485e+07	0	1.92	1	1
A2AQ07	Tubulin beta-1 chain OS=Mus musculus OX=10090 GN=Tubb1 PE=1 SV=1 - [TBB1_MOUSE]	3.60915e+07	1.99157	4.43	2	2
Q8VCY3	cDNA sequence BC089597 OS=Mus musculus OX=10090 GN=Rdh16f2 PE=2 SV=1 - [Q8VCY3_MOUSE]	9.49964e+07	12.1525	10.06	3	5
A0A1W2P7Q1	Exonuclease 3'-5' domain-containing protein 2 (Fragment) OS=Mus musculus OX=10090 GN=Exd2 PE=1 SV=1 - [A0A1W2P7Q1_MOUSE]	0		0
Q9DC51	Guanine nucleotide-binding protein G(i) subunit alpha-3 OS=Mus musculus OX=10090 GN=Gnai3 PE=1 SV=3 - [GNAI3_MOUSE]	2.38938e+08	36.2507	14.41	4	15
B1ASP2	Tyrosine-protein kinase OS=Mus musculus OX=10090 GN=Jak1 PE=1 SV=1 - [B1ASP2_MOUSE]	2.45487e+07	1.8333	5.03	4	4
Q8BP92	Reticulocalbin-2 OS=Mus musculus OX=10090 GN=Rcn2 PE=1 SV=1 - [RCN2_MOUSE]	4.8064e+07	2.91731	7.5	1	1
Q8QZY9	Splicing factor 3B subunit 4 OS=Mus musculus OX=10090 GN=Sf3b4 PE=1 SV=1 - [SF3B4_MOUSE]	1.05707e+08	25.6866	23.11	5	10
P51658	Estradiol 17-beta-dehydrogenase 2 OS=Mus musculus OX=10090 GN=Hsd17b2 PE=1 SV=2 - [DHB2_MOUSE]	3.57352e+07	3.25888	8.4	3	4
Q58E49	Histone deacetylase OS=Mus musculus OX=10090 GN=Hdac1 PE=2 SV=1 - [Q58E49_MOUSE]	14060130	1.84782	5.81	2	2
E0CXZ9	K(+) channel subunit beta-1 OS=Mus musculus OX=10090 GN=Kcnab2 PE=1 SV=2 - [E0CXZ9_MOUSE]	9.77606e+06	3.63105	10.33	3	3
D3Z2K2	28S ribosomal protein S14, mitochondrial OS=Mus musculus OX=10090 GN=Mrps14 PE=1 SV=1 - [D3Z2K2_MOUSE]	0	2.46555	12.3	1	1
P50285	Dimethylaniline monooxygenase [N-oxide-forming] 1 OS=Mus musculus OX=10090 GN=Fmo1 PE=1 SV=1 - [FMO1_MOUSE]	4.27133e+07	10.5067	11.65	4	7
Q3US15	NAD(P)-dependent steroid dehydrogenase-like protein OS=Mus musculus OX=10090 GN=Nsdhl PE=1 SV=1 - [Q3US15_MOUSE]	3.67898e+07	8.15559	10.77	3	4
Q3U276	Succinate dehydrogenase assembly factor 1, mitochondrial OS=Mus musculus OX=10090 GN=Sdhaf1 PE=1 SV=1 - [SDHF1_MOUSE]	3.57547e+07	1.837	22.88	3	3
Q8BYL4	Tyrosine--tRNA ligase, mitochondrial OS=Mus musculus OX=10090 GN=Yars2 PE=1 SV=2 - [SYYM_MOUSE]	5.57108e+07	15.3913	16.53	5	7
P63101	14-3-3 protein zeta/delta OS=Mus musculus OX=10090 GN=Ywhaz PE=1 SV=1 - [1433Z_MOUSE]	0		0
A0A2I3BQS8	Uncharacterized protein OS=Mus musculus OX=10090 PE=4 SV=1 - [A0A2I3BQS8_MOUSE]	0		0
Q9D0D3	Poly(A) RNA polymerase, mitochondrial OS=Mus musculus OX=10090 GN=Mtpap PE=1 SV=1 - [PAPD1_MOUSE]	5.70535e+07	9.5826	15.56	4	4
Q9D7N9	Adipocyte plasma membrane-associated protein OS=Mus musculus OX=10090 GN=Apmap PE=1 SV=1 - [APMAP_MOUSE]	1.42155e+07	4.04759	11.57	3	6
P59999	Actin-related protein 2/3 complex subunit 4 OS=Mus musculus OX=10090 GN=Arpc4 PE=1 SV=3 - [ARPC4_MOUSE]	3.05079e+07	2.50855	11.31	2	2
Q9DCD9	Uncharacterized protein OS=Mus musculus OX=10090 PE=2 SV=1 - [Q9DCD9_MOUSE]	0		0
Q9R0H5	Keratin, type II cytoskeletal 71 OS=Mus musculus OX=10090 GN=Krt71 PE=1 SV=1 - [K2C71_MOUSE]	1.23621e+10	260.704	4.01	3	109
P07744	Keratin, type II cytoskeletal 4 OS=Mus musculus OX=10090 GN=Krt4 PE=1 SV=2 - [K2C4_MOUSE]	1.2256e+09	129.627	4.95	6	57
Q99P72-5	Isoform B of Reticulon-4 OS=Mus musculus OX=10090 GN=Rtn4 - [RTN4_MOUSE]	1.98796e+07	3.80329	7.58	2	2
P14576	Signal recognition particle 54 kDa protein OS=Mus musculus OX=10090 GN=Srp54 PE=1 SV=2 - [SRP54_MOUSE]	9.44298e+07	11.1695	11.11	4	5
A0A0R4J1N8	Retinol dehydrogenase 13 OS=Mus musculus OX=10090 GN=Rdh13 PE=1 SV=1 - [A0A0R4J1N8_MOUSE]	16254977	2.40706	13.71	2	2
Q91VE6	MKI67 FHA domain-interacting nucleolar phosphoprotein OS=Mus musculus OX=10090 GN=Nifk PE=1 SV=1 - [MK67I_MOUSE]	1.91108e+07	2.19007	4.73	1	1
G3X922	DnaJ heat shock protein family (Hsp40) member C13 OS=Mus musculus OX=10090 GN=Dnajc13 PE=1 SV=1 - [G3X922_MOUSE]	3.71228e+07	16.365	6.78	11	12
P49718	DNA replication licensing factor MCM5 OS=Mus musculus OX=10090 GN=Mcm5 PE=1 SV=2 - [MCM5_MOUSE]	3.01056e+07	1.6245	3.95	2	2
Q8VCR2-2	Isoform 2 of 17-beta-hydroxysteroid dehydrogenase 13 OS=Mus musculus OX=10090 GN=Hsd17b13 - [DHB13_MOUSE]	0		0
Q8BGZ7	Keratin, type II cytoskeletal 75 OS=Mus musculus OX=10090 GN=Krt75 PE=1 SV=1 - [K2C75_MOUSE]	6.94584e+09	310.353	12.7	11	129
Q3TNE5	IRG-type G domain-containing protein OS=Mus musculus OX=10090 GN=Irgm2 PE=2 SV=1 - [Q3TNE5_MOUSE]	31881037	2.89464	4.56	1	1
G3UY98	N6-adenosine-methyltransferase subunit METTL3 OS=Mus musculus OX=10090 GN=Mettl3 PE=1 SV=1 - [G3UY98_MOUSE]	0		0
A2NW55	E8 variable heavy chain (Fragment) OS=Mus musculus OX=10090 PE=2 SV=1 - [A2NW55_MOUSE]	0
K7THH3	IgM heavy chain variable region (Fragment) OS=Mus musculus OX=10090 PE=2 SV=1 - [K7THH3_MOUSE]	0
P0DP27	Calmodulin-2 OS=Mus musculus OX=10090 GN=Calm2 PE=1 SV=1 - [CALM2_MOUSE]	0		0
E9PWE9	Tyrosine-protein kinase OS=Mus musculus OX=10090 GN=Syk PE=1 SV=1 - [E9PWE9_MOUSE]	3.23063e+07	5.73854	13.04	4	5
Q3TFF0	Uncharacterized protein OS=Mus musculus OX=10090 GN=Dnaja2 PE=2 SV=1 - [Q3TFF0_MOUSE]	0		0
Q80SX2	C4b-binding protein alpha-chain OS=Mus musculus OX=10090 GN=C4bp PE=2 SV=1 - [Q80SX2_MOUSE]	0
Q8HWB2	Histocompatibility 2, Q region locus 4 OS=Mus musculus OX=10090 GN=H2-Q4 PE=1 SV=1 - [Q8HWB2_MOUSE]	0		0
Q9CY57-5	Isoform 5 of Chromatin target of PRMT1 protein OS=Mus musculus OX=10090 GN=Chtop - [CHTOP_MOUSE]	0		0
Q3TZW9	Tyrosine-protein phosphatase non-receptor type OS=Mus musculus OX=10090 GN=Ptpn1 PE=1 SV=1 - [Q3TZW9_MOUSE]	2.41511e+07	1.74315	3.47	1	1
Q71LX8	Heat shock protein 84b OS=Mus musculus OX=10090 GN=Hsp90ab1 PE=1 SV=1 - [Q71LX8_MOUSE]	5.52406e+07	3.07235	3.73	3	3
Q3TNA0	Uncharacterized protein OS=Mus musculus OX=10090 GN=Cyp4b1 PE=1 SV=1 - [Q3TNA0_MOUSE]	0		0
Q3UF24	Calcium-activated neutral proteinase 1 (Fragment) OS=Mus musculus OX=10090 GN=Capn1 PE=2 SV=1 - [Q3UF24_MOUSE]	0		0
Q64369	Y-box binding protein (Fragment) OS=Mus musculus OX=10090 GN=Igf2bp3 PE=2 SV=1 - [Q64369_MOUSE]	7.52566e+07	18.3842	15.69	4	11
A0PJE6	Pccb protein (Fragment) OS=Mus musculus OX=10090 GN=Pccb PE=2 SV=1 - [A0PJE6_MOUSE]	1.06938e+07	0	2.78	1	1
Q9R118	Serine protease HTRA1 OS=Mus musculus OX=10090 GN=Htra1 PE=1 SV=2 - [HTRA1_MOUSE]	0		0
E9Q175	Unconventional myosin-6 OS=Mus musculus OX=10090 GN=Myo6 PE=1 SV=1 - [E9Q175_MOUSE]	0		0
Q5SW83	Uncharacterized protein OS=Mus musculus OX=10090 GN=Actr2 PE=1 SV=1 - [Q5SW83_MOUSE]	0		0
Q9CRV6	UBZ4-type domain-containing protein (Fragment) OS=Mus musculus OX=10090 GN=Polk PE=2 SV=1 - [Q9CRV6_MOUSE]	0
A2AE15	Complement factor properdin OS=Mus musculus OX=10090 GN=Cfp PE=2 SV=1 - [A2AE15_MOUSE]	0		0
Q3TLL6	RNA helicase OS=Mus musculus OX=10090 GN=Eif4a1 PE=2 SV=1 - [Q3TLL6_MOUSE]	2.66724e+07	3.68341	6.59	2	3
P62267	40S ribosomal protein S23 OS=Mus musculus OX=10090 GN=Rps23 PE=1 SV=3 - [RS23_MOUSE]	134142446	2.59756	7.69	1	1
Q9Z1P7	KN motif and ankyrin repeat domain-containing protein 3 OS=Mus musculus OX=10090 GN=Kank3 PE=1 SV=1 - [KANK3_MOUSE]	0		0
Q9CY30	Uncharacterized protein OS=Mus musculus OX=10090 GN=Nt5dc2 PE=2 SV=1 - [Q9CY30_MOUSE]	0		0
B1AQ75	Keratin, type I cuticular Ha6 OS=Mus musculus OX=10090 GN=Krt36 PE=1 SV=1 - [KRT36_MOUSE]	9.20791e+08	29.2625	12.47	5	19
Q9Z1R9	Protease, serine 1 (trypsin 1) OS=Mus musculus OX=10090 GN=Prss1 PE=1 SV=1 - [Q9Z1R9_MOUSE]	5.5352e+09	232.734	17.89	3	91
Q8C2T9	Uncharacterized protein OS=Mus musculus OX=10090 GN=Ik PE=2 SV=1 - [Q8C2T9_MOUSE]	8.48551e+07	16.0479	9.52	3	7
Q8C9M6	39S ribosomal protein L33, mitochondrial OS=Mus musculus OX=10090 PE=2 SV=1 - [Q8C9M6_MOUSE]	0		0
Q8CFB4	Guanylate-binding protein 5 OS=Mus musculus OX=10090 GN=Gbp5 PE=1 SV=2 - [GBP5_MOUSE]	4.48874e+07	17.5127	13.56	5	7
Q3UBR8	Mitochondrial import inner membrane translocase subunit TIM17 OS=Mus musculus OX=10090 GN=Timm17b PE=2 SV=1 - [Q3UBR8_MOUSE]	3.24079e+07	4.88411	21.51	2	2
K7T9N8	IgA heavy chain variable region (Fragment) OS=Mus musculus OX=10090 PE=2 SV=1 - [K7T9N8_MOUSE]	0		0
Q3UAC4	RNA helicase OS=Mus musculus OX=10090 GN=Ddx41 PE=2 SV=1 - [Q3UAC4_MOUSE]	0		0
Q9CRH9	Aldedh domain-containing protein (Fragment) OS=Mus musculus OX=10090 GN=Aldh9a1 PE=2 SV=1 - [Q9CRH9_MOUSE]	0		0
Q9Z2T6	Keratin, type II cuticular Hb5 OS=Mus musculus OX=10090 GN=Krt85 PE=1 SV=2 - [KRT85_MOUSE]	9.35702e+08	65.7902	2.17	1	26
Q3UEJ8	Sarcosine oxidase OS=Mus musculus OX=10090 GN=Pipox PE=1 SV=1 - [Q3UEJ8_MOUSE]	9.59883e+06	0	6.41	2	2
A0A1L1SUN1	60S ribosomal protein L29 (Fragment) OS=Mus musculus OX=10090 GN=Rpl29 PE=1 SV=1 - [A0A1L1SUN1_MOUSE]	2.28631e+08	10.8627	20.21	2	5
E0CZ84	Cerebral cavernous malformations protein 2 homolog (Fragment) OS=Mus musculus OX=10090 GN=Ccm2 PE=1 SV=1 - [E0CZ84_MOUSE]	0		0
Q80XK7	Vacuolar protein sorting 33A (Yeast) OS=Mus musculus OX=10090 GN=Vps33a PE=2 SV=1 - [Q80XK7_MOUSE]	1.44974e+07	0	2.34	1	1
Q0VGU0	SAR1 gene homolog B (S. cerevisiae) OS=Mus musculus OX=10090 GN=Sar1b PE=1 SV=1 - [Q0VGU0_MOUSE]	2.86368e+07	5.04584	15.66	2	2
Q3UJP4	T-complex protein 1 subunit gamma OS=Mus musculus OX=10090 GN=Cct3 PE=2 SV=1 - [Q3UJP4_MOUSE]	3.50131e+07	4.19899	2.02	1	2
Q9CPN9	RIKEN cDNA 2210010C04 gene OS=Mus musculus OX=10090 GN=2210010C04Rik PE=1 SV=1 - [Q9CPN9_MOUSE]	588100425	10.753	4.86	1	4
Q3UV17	Keratin, type II cytoskeletal 2 oral OS=Mus musculus OX=10090 GN=Krt76 PE=1 SV=1 - [K22O_MOUSE]	1.2256e+09	129.627	4.38	6	57
Q6IMF0	Keratin, type II cuticular 87 OS=Mus musculus OX=10090 GN=Krt87 PE=2 SV=2 - [KRT87_MOUSE]	0		0
D3Z5K6	Mitochondrial import inner membrane translocase subunit TIM14 OS=Mus musculus OX=10090 GN=Dnajc19 PE=1 SV=1 - [D3Z5K6_MOUSE]	0		0
Q542M5	Galectin OS=Mus musculus OX=10090 GN=Lgals8 PE=1 SV=1 - [Q542M5_MOUSE]	0		0
Q8R035	Peptidyl-tRNA hydrolase ICT1, mitochondrial OS=Mus musculus OX=10090 GN=Mrpl58 PE=1 SV=1 - [ICT1_MOUSE]	1.99046e+07	4.92488	16.02	2	2
Q8C079-3	Isoform 3 of Striatin-interacting protein 1 OS=Mus musculus OX=10090 GN=Strip1 - [STRP1_MOUSE]	30803541	3.76668	4.46	3	5
B1AWE0	Clathrin light chain OS=Mus musculus OX=10090 GN=Clta PE=1 SV=1 - [B1AWE0_MOUSE]	0
Q9CZP5	Mitochondrial chaperone BCS1 OS=Mus musculus OX=10090 GN=Bcs1l PE=1 SV=1 - [BCS1_MOUSE]	0		0
F8WJG3	Transformer-2 protein homolog beta OS=Mus musculus OX=10090 GN=Tra2b PE=1 SV=1 - [F8WJG3_MOUSE]	2.15649e+07	2.26905	7.45	1	1
Q059V7	Cathepsin G OS=Mus musculus OX=10090 GN=Ctsg PE=2 SV=1 - [Q059V7_MOUSE]	2.06997e+07	1.70543	3.83	1	1
P35441	Thrombospondin-1 OS=Mus musculus OX=10090 GN=Thbs1 PE=1 SV=1 - [TSP1_MOUSE]	0		0
Q91WN4-2	Isoform 2 of Kynurenine 3-monooxygenase OS=Mus musculus OX=10090 GN=Kmo - [KMO_MOUSE]	2.1421e+07	5.60549	6.52	3	4
A0A494B947	Splicing factor U2AF 35 kDa subunit (Fragment) OS=Mus musculus OX=10090 GN=U2af1 PE=1 SV=1 - [A0A494B947_MOUSE]	0		0
Q9CQF8	Ribosomal protein 63, mitochondrial OS=Mus musculus OX=10090 GN=Mrpl57 PE=1 SV=1 - [RT63_MOUSE]	6.79947e+07	2.79186	12.75	1	1
E9Q5B6	Heterogeneous nuclear ribonucleoprotein D0 (Fragment) OS=Mus musculus OX=10090 GN=Hnrnpd PE=1 SV=1 - [E9Q5B6_MOUSE]	1.54457e+07	0	7.48	1	1
Q4JFI8	Pentaxin OS=Mus musculus OX=10090 GN=Apcs PE=1 SV=1 - [Q4JFI8_MOUSE]	55354155	1.62006	2.68	1	1
E9PWM4	2-hydroxyacyl-CoA lyase 1 OS=Mus musculus OX=10090 GN=Hacl1 PE=1 SV=1 - [E9PWM4_MOUSE]	0		0
Q9ER38	Torsin-3A OS=Mus musculus OX=10090 GN=Tor3a PE=1 SV=2 - [TOR3A_MOUSE]	20789475	4.64557	7.79	2	2
Q3TRW5	Uncharacterized protein OS=Mus musculus OX=10090 GN=Slc38a1 PE=2 SV=1 - [Q3TRW5_MOUSE]	0		0
Q3TFA9	Uncharacterized protein OS=Mus musculus OX=10090 GN=Tmod3 PE=2 SV=1 - [Q3TFA9_MOUSE]	0		0
A2A6T1	Cerebellar degeneration-related protein 2-like OS=Mus musculus OX=10090 GN=Cdr2l PE=1 SV=1 - [CDR2L_MOUSE]	3.52755e+07	5.45778	5.38	2	2
Q8BSB7	Tissue factor pathway inhibitor OS=Mus musculus OX=10090 GN=Tfpi PE=1 SV=1 - [Q8BSB7_MOUSE]	0		0
E9PWS2	Pigment epithelium-derived factor OS=Mus musculus OX=10090 GN=Serpinf1 PE=1 SV=1 - [E9PWS2_MOUSE]	0		0
Q8BH35	Complement component C8 beta chain OS=Mus musculus OX=10090 GN=C8b PE=1 SV=1 - [CO8B_MOUSE]	0		0
D3Z7C0	39S ribosomal protein L40, mitochondrial OS=Mus musculus OX=10090 GN=Mrpl40 PE=1 SV=1 - [D3Z7C0_MOUSE]	0	3.286	11.11	1	1
Q9EQI5	Chemokine subfamily B Cys-X-Cys OS=Mus musculus OX=10090 GN=Ppbp PE=1 SV=1 - [Q9EQI5_MOUSE]	0
Q02105	Complement C1q subcomponent subunit C OS=Mus musculus OX=10090 GN=C1qc PE=1 SV=2 - [C1QC_MOUSE]	0
E9Q108	Serine (or cysteine) peptidase inhibitor, clade B, member 6a (Fragment) OS=Mus musculus OX=10090 GN=Serpinb6a PE=1 SV=8 - [E9Q108_MOUSE]	0		0
Q9D0F3	Protein ERGIC-53 OS=Mus musculus OX=10090 GN=Lman1 PE=1 SV=1 - [LMAN1_MOUSE]	2.0431e+07	7.79675	11.41	3	3
Q61750	JH-Cdelta locus (Fragment) OS=Mus musculus OX=10090 PE=4 SV=1 - [Q61750_MOUSE]	0
D3Z7Q2	Small integral membrane protein 20 OS=Mus musculus OX=10090 GN=Smim20 PE=1 SV=1 - [SIM20_MOUSE]	3.10751e+07	2.22928	20.29	1	1
A0A075DC90	Cytochrome c oxidase subunit 2 OS=Mus musculus OX=10090 GN=COX2 PE=3 SV=1 - [A0A075DC90_MOUSE]	1.09539e+08	11.3336	15.86	2	4
B9EKL6	Protein tyrosine phosphatase 4a1 OS=Mus musculus OX=10090 GN=Ptp4a1 PE=1 SV=1 - [B9EKL6_MOUSE]	63527716	2.37832	8.09	1	1
Q9JHH6	Carboxypeptidase B2 OS=Mus musculus OX=10090 GN=Cpb2 PE=1 SV=1 - [CBPB2_MOUSE]	0		0
B1B0B1	Protein phosphatase 1D (Fragment) OS=Mus musculus OX=10090 GN=Ppm1d PE=1 SV=8 - [B1B0B1_MOUSE]	0		0
Q3TJN6	Sorting nexin OS=Mus musculus OX=10090 GN=Snx5 PE=2 SV=1 - [Q3TJN6_MOUSE]	1.006e+08	18.5981	15.1	5	9
Q8R4R6	Nucleoporin NUP35 OS=Mus musculus OX=10090 GN=Nup35 PE=1 SV=2 - [NUP35_MOUSE]	59468762	6.78467	10.46	2	2
D3YWY6	Mitochondrial pyruvate carrier OS=Mus musculus OX=10090 GN=Mpc1 PE=1 SV=1 - [D3YWY6_MOUSE]	0		0
Q4G0C2	Prss3 protein (Fragment) OS=Mus musculus OX=10090 GN=Prss3 PE=2 SV=1 - [Q4G0C2_MOUSE]	2.28378e+08	2.24469	20	2	5
Q9D0I4	Syntaxin-17 OS=Mus musculus OX=10090 GN=Stx17 PE=1 SV=1 - [STX17_MOUSE]	4.70348e+06	0	13.29	2	2
B2RXR1	Coiled-coil domain containing 88B OS=Mus musculus OX=10090 GN=Ccdc88b PE=2 SV=1 - [B2RXR1_MOUSE]	4.31719e+07	15.5	7.7	8	10
Q8R2Y8	Peptidyl-tRNA hydrolase 2, mitochondrial OS=Mus musculus OX=10090 GN=Ptrh2 PE=1 SV=1 - [PTH2_MOUSE]	4.57511e+07	5.90319	11.6	1	2
Q9CQU8	Mitochondrial inner membrane protease subunit 1 OS=Mus musculus OX=10090 GN=Immp1l PE=1 SV=1 - [IMP1L_MOUSE]	3.81042e+07	3.76074	13.25	1	1
Q6A0D4	Raftlin OS=Mus musculus OX=10090 GN=Rftn1 PE=1 SV=4 - [RFTN1_MOUSE]	1.87362e+07	0	4.87	1	2
I6L985	Igh protein OS=Mus musculus OX=10090 GN=Igh PE=1 SV=1 - [I6L985_MOUSE]	1.74136e+07	0	2.13	1	1
Q9D7S7-2	Isoform 2 of 60S ribosomal protein L22-like 1 OS=Mus musculus OX=10090 GN=Rpl22l1 - [RL22L_MOUSE]	5.12327e+07	4.97453	19.83	2	2
Q9CQJ1	HIG1 domain family member 2A OS=Mus musculus OX=10090 GN=Higd2a PE=3 SV=1 - [HIG2A_MOUSE]	1.86106e+07	3.23754	19.81	1	1
Q4FJL8	2'-phospho-ADP-ribosyl cyclase OS=Mus musculus OX=10090 GN=Cd38 PE=1 SV=1 - [Q4FJL8_MOUSE]	0		0
Q3TSQ1	Sodium/potassium-transporting ATPase subunit beta OS=Mus musculus OX=10090 GN=Atp1b1 PE=2 SV=1 - [Q3TSQ1_MOUSE]	8.0544e+07	8.89969	8.22	2	4
Q3UCF2	Uncharacterized protein OS=Mus musculus OX=10090 GN=Cdc5l PE=1 SV=1 - [Q3UCF2_MOUSE]	3.58055e+07	13.6101	7.11	3	6
Q8K0U4	Heat shock 70 kDa protein 12A OS=Mus musculus OX=10090 GN=Hspa12a PE=1 SV=1 - [HS12A_MOUSE]	4.72503e+07	9.88664	15.26	8	8
Q3TDS7	Calpain catalytic domain-containing protein OS=Mus musculus OX=10090 GN=Capn5 PE=2 SV=1 - [Q3TDS7_MOUSE]	0		0
B7ZNJ1	Fibronectin OS=Mus musculus OX=10090 GN=Fn1 PE=1 SV=1 - [B7ZNJ1_MOUSE]	0		0
Q505A8	Ribosomal protein L39 OS=Mus musculus OX=10090 GN=Rpl39 PE=2 SV=1 - [Q505A8_MOUSE]	0		0
H3BLL4	Heterogeneous nuclear ribonucleoprotein K OS=Mus musculus OX=10090 GN=Hnrnpk PE=1 SV=1 - [H3BLL4_MOUSE]	2.00205e+07	2.73863	3.05	1	1
Q99J99	3-mercaptopyruvate sulfurtransferase OS=Mus musculus OX=10090 GN=Mpst PE=1 SV=4 - [THTM_MOUSE]	1.94665e+07	5.62928	15.15	2	2
Q8JZX4	Splicing factor 45 OS=Mus musculus OX=10090 GN=Rbm17 PE=1 SV=1 - [SPF45_MOUSE]	0		0
Q792Z1	Trypsin 10 OS=Mus musculus OX=10090 GN=Try10 PE=1 SV=1 - [Q792Z1_MOUSE]	1.23623e+09	87.1144	18.7	2	21
Q7M754	Try10-like trypsinogen OS=Mus musculus OX=10090 GN=Gm5409 PE=2 SV=1 - [Q7M754_MOUSE]	3.26943e+08	15.173	19.51	2	12
Q9Z2L2	Truncated hsp25 (Fragment) OS=Mus musculus OX=10090 GN=Hspb1 PE=2 SV=1 - [Q9Z2L2_MOUSE]	0
Q8BNF8	Uncharacterized protein OS=Mus musculus OX=10090 GN=Vcp PE=2 SV=1 - [Q8BNF8_MOUSE]	0		0
A0A0A6YWF5	Sodium-coupled neutral amino acid transporter 3 (Fragment) OS=Mus musculus OX=10090 GN=Slc38a3 PE=1 SV=1 - [A0A0A6YWF5_MOUSE]	0		0
Q9CVT6	Mitochondrial import inner membrane translocase subunit Tim21 (Fragment) OS=Mus musculus OX=10090 GN=Timm21 PE=2 SV=1 - [Q9CVT6_MOUSE]	0		0
P61804	Dolichyl-diphosphooligosaccharide--protein glycosyltransferase subunit DAD1 OS=Mus musculus OX=10090 GN=Dad1 PE=1 SV=3 - [DAD1_MOUSE]	0
M1VB37	Metastasis-associated protein MTA1 isoform 7 OS=Mus musculus OX=10090 GN=Mta1 PE=2 SV=1 - [M1VB37_MOUSE]	0		0
Q99P30-3	Isoform 3 of Peroxisomal coenzyme A diphosphatase NUDT7 OS=Mus musculus OX=10090 GN=Nudt7 - [NUDT7_MOUSE]	0		0
A0A0U1RNL7	Protein-serine/threonine kinase OS=Mus musculus OX=10090 GN=Bckdk PE=1 SV=1 - [A0A0U1RNL7_MOUSE]	3.73687e+06	0	5.07	1	1
A0A075B5V8	Immunoglobulin heavy variable 1-47 OS=Mus musculus OX=10090 GN=Ighv1-47 PE=4 SV=1 - [A0A075B5V8_MOUSE]	0		0
P18528	Ig heavy chain V region 6.96 OS=Mus musculus OX=10090 PE=4 SV=1 - [HVM57_MOUSE]	0
Q4FJX9	Superoxide dismutase OS=Mus musculus OX=10090 GN=Sod2 PE=1 SV=1 - [Q4FJX9_MOUSE]	0		0
B7ZWF1	RNA helicase OS=Mus musculus OX=10090 GN=Ddx3x PE=2 SV=1 - [B7ZWF1_MOUSE]	1.52538e+07	4.40122	3.48	2	2
A0A0R4IZZ5	C-type lectin domain family 4 member F OS=Mus musculus OX=10090 GN=Clec4f PE=1 SV=1 - [A0A0R4IZZ5_MOUSE]	5.38382e+07	13.2653	6.57	3	5
Q922Z5	Abhd5 protein (Fragment) OS=Mus musculus OX=10090 GN=Abhd5 PE=2 SV=1 - [Q922Z5_MOUSE]	0
Q3UFY8	tRNA methyltransferase 10 homolog C OS=Mus musculus OX=10090 GN=Trmt10c PE=1 SV=2 - [TM10C_MOUSE]	10023971	1.67141	3.86	1	1
Q3TRN7	Uncharacterized protein (Fragment) OS=Mus musculus OX=10090 GN=Gypa PE=2 SV=1 - [Q3TRN7_MOUSE]	0
P10649	Glutathione S-transferase Mu 1 OS=Mus musculus OX=10090 GN=Gstm1 PE=1 SV=2 - [GSTM1_MOUSE]	1.19319e+07	0	15.14	2	2
Q8BWG8-2	Isoform 1B of Beta-arrestin-1 OS=Mus musculus OX=10090 GN=Arrb1 - [ARRB1_MOUSE]	2.94776e+06	0	5.85	1	1
Q9EP69	Phosphatidylinositol-3-phosphatase SAC1 OS=Mus musculus OX=10090 GN=Sacm1l PE=1 SV=1 - [SAC1_MOUSE]	14696603	0	1.53	1	1
Q3TFP0	Serine/arginine-rich-splicing factor 10 OS=Mus musculus OX=10090 GN=Srsf10 PE=1 SV=1 - [Q3TFP0_MOUSE]	2.46444e+07	2.23643	6.59	1	1
Q8CHZ4	Cd209f protein (Fragment) OS=Mus musculus OX=10090 GN=Cd209f PE=2 SV=1 - [Q8CHZ4_MOUSE]	0
O09048	Glycine tyrosine-rich hair keratin protein OS=Mus musculus OX=10090 GN=1110025L11Rik PE=2 SV=1 - [O09048_MOUSE]	0
Q8BZ03	Serine/threonine-protein kinase D2 OS=Mus musculus OX=10090 GN=Prkd2 PE=1 SV=1 - [KPCD2_MOUSE]	20771678	2.07635	6.86	3	4
Q8CA90	Histone H2A OS=Mus musculus OX=10090 GN=Macroh2a1 PE=2 SV=1 - [Q8CA90_MOUSE]	0		0
Q6IRT4	Eukaryotic translation initiation factor 3 subunit F OS=Mus musculus OX=10090 GN=Eif3f PE=2 SV=1 - [Q6IRT4_MOUSE]	0		0
A0A0R4J1N9	Transcription factor A, mitochondrial OS=Mus musculus OX=10090 GN=Tfam PE=1 SV=1 - [A0A0R4J1N9_MOUSE]	17255757	1.62677	8.54	2	2
P97384	Annexin A11 OS=Mus musculus OX=10090 GN=Anxa11 PE=1 SV=2 - [ANX11_MOUSE]	0		0
Q9CPY7-2	Isoform 2 of Cytosol aminopeptidase OS=Mus musculus OX=10090 GN=Lap3 - [AMPL_MOUSE]	4.69476e+07	7.79153	13.52	5	7
Q78IK2	ATP synthase membrane subunit K, mitochondrial OS=Mus musculus OX=10090 GN=Atp5mk PE=1 SV=1 - [ATPMK_MOUSE]	0		0
A0A075B5K2	Immunoglobulin kappa chain variable 9-124 OS=Mus musculus OX=10090 GN=Igkv9-124 PE=1 SV=7 - [A0A075B5K2_MOUSE]	0
A0A077S2U6	1,4-beta-N-acetylmuramidase C OS=Mus musculus OX=10090 GN=Lyz2 PE=1 SV=1 - [A0A077S2U6_MOUSE]	0
B2RPU5	TRAF3 interacting protein 3 OS=Mus musculus OX=10090 GN=Traf3ip3 PE=2 SV=1 - [B2RPU5_MOUSE]	3.49526e+07	2.05461	10.92	3	3
Q9DBN5	Lon protease homolog 2, peroxisomal OS=Mus musculus OX=10090 GN=Lonp2 PE=1 SV=1 - [LONP2_MOUSE]	4.30449e+07	15.7368	13.73	6	8
Q9CZ83	39S ribosomal protein L55, mitochondrial OS=Mus musculus OX=10090 GN=Mrpl55 PE=1 SV=1 - [RM55_MOUSE]	5.76424e+07	0	6.3	1	2
F8WI18	Phosphatidylinositol 4-phosphate 5-kinase type-1 alpha OS=Mus musculus OX=10090 GN=Pip5k1a PE=1 SV=1 - [F8WI18_MOUSE]	5.05933e+07	9.59708	8.44	3	4
Q8BPB5	EGF-containing fibulin-like extracellular matrix protein 1 OS=Mus musculus OX=10090 GN=Efemp1 PE=1 SV=1 - [FBLN3_MOUSE]	0		0
Q8BGQ1-2	Isoform 2 of Spermatogenesis-defective protein 39 homolog OS=Mus musculus OX=10090 GN=Vipas39 - [SPE39_MOUSE]	0		0
Q9Z1Q0	PTB-associated splicing factor (Fragment) OS=Mus musculus OX=10090 GN=Sfpq PE=2 SV=1 - [Q9Z1Q0_MOUSE]	0		0
E9QLB2	Lysophospholipase-like protein 1 OS=Mus musculus OX=10090 GN=Lyplal1 PE=1 SV=1 - [E9QLB2_MOUSE]	3.66422e+07	9.93256	12.55	2	4
Q6NV83-3	Isoform 3 of U2 snRNP-associated SURP motif-containing protein OS=Mus musculus OX=10090 GN=U2surp - [SR140_MOUSE]	0		0
A0A0N4SV88	Cytochrome P450 26B1 OS=Mus musculus OX=10090 GN=Cyp26b1 PE=1 SV=1 - [A0A0N4SV88_MOUSE]	0		0
Q9DBH5	Vesicular integral-membrane protein VIP36 OS=Mus musculus OX=10090 GN=Lman2 PE=1 SV=2 - [LMAN2_MOUSE]	0		0
E9Q748	Antileukoproteinase OS=Mus musculus OX=10090 GN=Slpi PE=1 SV=1 - [E9Q748_MOUSE]	0		0
A2A9C6	Mediator of RNA polymerase II transcription subunit 8 (Fragment) OS=Mus musculus OX=10090 GN=Med8 PE=1 SV=1 - [A2A9C6_MOUSE]	0		0
P62862	40S ribosomal protein S30 OS=Mus musculus OX=10090 GN=Fau PE=1 SV=1 - [RS30_MOUSE]	8.15282e+07	2.31866	16.95	1	1
Q60994	Adiponectin OS=Mus musculus OX=10090 GN=Adipoq PE=1 SV=2 - [ADIPO_MOUSE]	0
Q2HZ94	Macrophage mannose receptor 1 OS=Mus musculus OX=10090 GN=Mrc1 PE=1 SV=1 - [Q2HZ94_MOUSE]	7.56927e+07	17.178	9.48	10	15
Q91VL2	Thrap3 protein (Fragment) OS=Mus musculus OX=10090 GN=Thrap3 PE=2 SV=1 - [Q91VL2_MOUSE]	5.93623e+07	4.72872	8.12	2	3
A0A1B0GR84	Transmembrane protein 160 OS=Mus musculus OX=10090 GN=Tmem160 PE=1 SV=1 - [A0A1B0GR84_MOUSE]	0
Q9CPT5	Nucleolar protein 16 OS=Mus musculus OX=10090 GN=Nop16 PE=1 SV=1 - [NOP16_MOUSE]	1.10743e+07	1.78024	8.99	1	1
Q3TDX2	Vesicle-fusing ATPase OS=Mus musculus OX=10090 GN=Vps4a PE=2 SV=1 - [Q3TDX2_MOUSE]	4.9754e+07	5.36658	6.41	2	2
A0A087WR97	TAR DNA-binding protein 43 (Fragment) OS=Mus musculus OX=10090 GN=Tardbp PE=1 SV=1 - [A0A087WR97_MOUSE]	3.40609e+07	7.70361	14.81	2	3
Q61805	Lipopolysaccharide-binding protein OS=Mus musculus OX=10090 GN=Lbp PE=1 SV=2 - [LBP_MOUSE]	0		0
A0A0B6VMB2	MAb 31C6 heavy chain OS=Mus musculus OX=10090 GN=HC PE=4 SV=1 - [A0A0B6VMB2_MOUSE]	1.74136e+07	0	2.17	1	1
Q8VED5	Keratin, type II cytoskeletal 79 OS=Mus musculus OX=10090 GN=Krt79 PE=1 SV=2 - [K2C79_MOUSE]	3.02107e+09	137.719	7.16	7	60
Q497I4	Keratin, type I cuticular Ha5 OS=Mus musculus OX=10090 GN=Krt35 PE=1 SV=1 - [KRT35_MOUSE]	1.34962e+09	23.0502	4.18	2	15
Q9D9C1	Uncharacterized protein (Fragment) OS=Mus musculus OX=10090 GN=Atad1 PE=2 SV=2 - [Q9D9C1_MOUSE]	1.65743e+07	3.65592	13.85	2	2
Q99L88	Beta-1-syntrophin OS=Mus musculus OX=10090 GN=Sntb1 PE=1 SV=4 - [SNTB1_MOUSE]	1.47876e+07	1.69679	5.77	2	2
A0A1W2P865	Protein LLP homolog OS=Mus musculus OX=10090 GN=Llph PE=1 SV=1 - [A0A1W2P865_MOUSE]	0
Q9DB15	39S ribosomal protein L12, mitochondrial OS=Mus musculus OX=10090 GN=Mrpl12 PE=1 SV=2 - [RM12_MOUSE]	1.61183e+08	22.7591	18.41	4	8
Q3TRC8	Arrestin_C domain-containing protein OS=Mus musculus OX=10090 GN=Arrb2 PE=2 SV=1 - [Q3TRC8_MOUSE]	32036315	2.1304	4.73	1	1
Q9QUM0	Integrin alpha-IIb OS=Mus musculus OX=10090 GN=Itga2b PE=1 SV=2 - [ITA2B_MOUSE]	0		0
Q5SYD0	Unconventional myosin-Id OS=Mus musculus OX=10090 GN=Myo1d PE=1 SV=1 - [MYO1D_MOUSE]	0		0
Q9EQI8	39S ribosomal protein L46, mitochondrial OS=Mus musculus OX=10090 GN=Mrpl46 PE=1 SV=1 - [RM46_MOUSE]	1.01308e+07	1.73913	8.83	2	2
Q91WL8-3	Isoform 3 of WW domain-containing oxidoreductase OS=Mus musculus OX=10090 GN=Wwox - [WWOX_MOUSE]	3.57777e+07	11.104	12.99	3	4
Q9D7E4	UPF0449 protein C19orf25 homolog OS=Mus musculus OX=10090 PE=1 SV=1 - [CS025_MOUSE]	0		0
A0A0M3HEP3	Lipoyl synthase, mitochondrial OS=Mus musculus OX=10090 GN=Lias PE=1 SV=1 - [A0A0M3HEP3_MOUSE]	5.48786e+07	4.18183	7.27	1	1
Q3U6Y0	Protein kinase domain-containing protein OS=Mus musculus OX=10090 GN=Stk25 PE=2 SV=1 - [Q3U6Y0_MOUSE]	0		0
Q61703	Inter-alpha-trypsin inhibitor heavy chain H2 OS=Mus musculus OX=10090 GN=Itih2 PE=1 SV=1 - [ITIH2_MOUSE]	0		0
F6TUL9	V-set and immunoglobulin domain-containing 4 OS=Mus musculus OX=10090 GN=Vsig4 PE=1 SV=1 - [F6TUL9_MOUSE]	0		0
A0A494BBD8	Annexin OS=Mus musculus OX=10090 GN=Anxa1 PE=1 SV=1 - [A0A494BBD8_MOUSE]	0	1.90789	5.3	1	1
Q9CYS6	Uncharacterized protein C2orf72 homolog OS=Mus musculus OX=10090 PE=1 SV=2 - [CB072_MOUSE]	8.84854e+07	11.8381	13.99	3	4
S4R2K0	Peptide deformylase OS=Mus musculus OX=10090 GN=Pdf PE=1 SV=1 - [S4R2K0_MOUSE]	0		0
Q924P6	VH186.2-D-J-C mu protein (Fragment) OS=Mus musculus OX=10090 GN=VH186.2-D-J-C mu PE=2 SV=1 - [Q924P6_MOUSE]	0		0
Q05AH4	Ttc4 protein OS=Mus musculus OX=10090 GN=Ttc4 PE=2 SV=1 - [Q05AH4_MOUSE]	0		0
B2RWV7	2310014H01Rik protein OS=Mus musculus OX=10090 GN=Ppp1r18 PE=2 SV=1 - [B2RWV7_MOUSE]	0	2.34248	3.7	1	1
Q3U335	Mammalian sterile twenty 3 kinase OS=Mus musculus OX=10090 GN=Stk24 PE=1 SV=1 - [Q3U335_MOUSE]	0		0
Q3UWC2	Serum amyloid A protein OS=Mus musculus OX=10090 GN=Saa1 PE=2 SV=1 - [Q3UWC2_MOUSE]	0		0
A0A0U1RNX2	Distal membrane-arm assembly complex protein 2 (Fragment) OS=Mus musculus OX=10090 GN=Dmac2 PE=1 SV=1 - [A0A0U1RNX2_MOUSE]	0
B7ZNH8	F8 protein OS=Mus musculus OX=10090 GN=F8 PE=2 SV=1 - [B7ZNH8_MOUSE]	3.45495e+07	19.2318	5.52	9	11
P28666	Murinoglobulin-2 OS=Mus musculus OX=10090 GN=Mug2 PE=1 SV=2 - [MUG2_MOUSE]	25273913	2.85049	1.31	1	1
Q548T0	Syntaxin binding protein Munc18-2 OS=Mus musculus OX=10090 GN=Stxbp2 PE=1 SV=1 - [Q548T0_MOUSE]	2.96256e+07	13.0594	10.96	4	6
O08599	Syntaxin-binding protein 1 OS=Mus musculus OX=10090 GN=Stxbp1 PE=1 SV=2 - [STXB1_MOUSE]	2.61562e+07	6.77163	4.88	2	3
Q545I9	Protein S100 OS=Mus musculus OX=10090 GN=S100a6 PE=1 SV=1 - [Q545I9_MOUSE]	0		0
Q3V383	RFX1_trans_act domain-containing protein OS=Mus musculus OX=10090 PE=2 SV=1 - [Q3V383_MOUSE]	0		0
Q8BFZ9	Erlin-2 OS=Mus musculus OX=10090 GN=Erlin2 PE=1 SV=1 - [ERLN2_MOUSE]	0		0
Q921Y2	U3 small nucleolar ribonucleoprotein protein IMP3 OS=Mus musculus OX=10090 GN=Imp3 PE=2 SV=1 - [IMP3_MOUSE]	7.31238e+07	2.19515	8.15	1	1
E9PVA6	ARF GTPase-activating protein GIT2 OS=Mus musculus OX=10090 GN=Git2 PE=1 SV=1 - [E9PVA6_MOUSE]	0		0
Q9QUK9	TESP4 OS=Mus musculus OX=10090 GN=Try5 PE=1 SV=1 - [Q9QUK9_MOUSE]	1.89075e+06	2.2453	9.76	2	4
F7CUQ1	Bcl-2 homologous antagonist/killer OS=Mus musculus OX=10090 GN=Bak1 PE=1 SV=2 - [F7CUQ1_MOUSE]	3.75188e+06	0	17.81	1	1
O89020	Afamin OS=Mus musculus OX=10090 GN=Afm PE=1 SV=2 - [AFAM_MOUSE]	0		0
Q6F4J1	Tubulin gamma chain OS=Mus musculus OX=10090 GN=Tubg1 PE=1 SV=1 - [Q6F4J1_MOUSE]	0		0
Q60597	2-oxoglutarate dehydrogenase, mitochondrial OS=Mus musculus OX=10090 GN=Ogdh PE=1 SV=3 - [ODO1_MOUSE]	3.68846e+07	8.08026	8.99	5	7
Q8CFG8	Complement C1s-B subcomponent OS=Mus musculus OX=10090 GN=C1sb PE=2 SV=1 - [CS1B_MOUSE]	0		0
Q811L7	Heterogeneous nuclear ribonucleoprotein H1 OS=Mus musculus OX=10090 GN=Hnrnph1 PE=1 SV=2 - [Q811L7_MOUSE]	4.44801e+07	12.5767	11.14	3	5
Q9DCY1	Peptidyl-prolyl cis-trans isomerase OS=Mus musculus OX=10090 GN=Ppib PE=1 SV=1 - [Q9DCY1_MOUSE]	17682813	4.55841	6.02	1	2
E9PXS9	ESCRT-II complex subunit VPS25 OS=Mus musculus OX=10090 GN=Vps25 PE=1 SV=1 - [E9PXS9_MOUSE]	9.5755e+06	2.16393	17.58	1	1
A0A2Z4SXH6	MHC class II antigen D (Fragment) OS=Mus musculus OX=10090 GN=H2-D1 PE=3 SV=1 - [A0A2Z4SXH6_MOUSE]	0
D3Z5I1	Zinc finger CCCH-type antiviral protein 1 OS=Mus musculus OX=10090 GN=Zc3hav1 PE=1 SV=1 - [D3Z5I1_MOUSE]	4.88567e+07	7.38803	2.41	2	5
J7NUP1	Interferon-gamma-inducible GTPase Ifggd3 protein OS=Mus musculus OX=10090 GN=Irgm1 PE=1 SV=1 - [J7NUP1_MOUSE]	9.7177e+06	0	5.34	1	1
E9Q7G1	Transmembrane p24-trafficking protein 7 OS=Mus musculus OX=10090 GN=Tmed7 PE=1 SV=1 - [E9Q7G1_MOUSE]	5.51037e+07	2.12413	5.32	1	1
O55143-2	Isoform 2 of Sarcoplasmic/endoplasmic reticulum calcium ATPase 2 OS=Mus musculus OX=10090 GN=Atp2a2 - [AT2A2_MOUSE]	5.266e+07	12.0329	8.32	6	7
Q8C1Y6	Signal recognition particle 54 kDa protein OS=Mus musculus OX=10090 GN=Srp54c PE=2 SV=1 - [Q8C1Y6_MOUSE]	6.40912e+07	8.1358	6.18	2	3
Q3TDG9	t-SNARE coiled-coil homology domain-containing protein OS=Mus musculus OX=10090 GN=Stx12 PE=2 SV=1 - [Q3TDG9_MOUSE]	0		0
Q3TUK6	mRNA-capping enzyme OS=Mus musculus OX=10090 GN=Rngtt PE=2 SV=1 - [Q3TUK6_MOUSE]	0		0
Q3TS44	Proteasome subunit alpha type OS=Mus musculus OX=10090 GN=Psma1 PE=1 SV=1 - [Q3TS44_MOUSE]	0		0
Q3TIR1-3	Isoform 3 of Trafficking protein particle complex subunit 13 OS=Mus musculus OX=10090 GN=Trappc13 - [TPC13_MOUSE]	0		0
Q9CXR1	Dehydrogenase/reductase SDR family member 7 OS=Mus musculus OX=10090 GN=Dhrs7 PE=1 SV=2 - [DHRS7_MOUSE]	4.89639e+07	4.22473	11.54	3	3
Q8R0N6-2	Isoform 2 of Hydroxyacid-oxoacid transhydrogenase, mitochondrial OS=Mus musculus OX=10090 GN=Adhfe1 - [HOT_MOUSE]	2.87306e+07	2.3299	8.83	2	3
P48678-2	Isoform C of Prelamin-A/C OS=Mus musculus OX=10090 GN=Lmna - [LMNA_MOUSE]	0		0
Q9CQS6	Gastrokine-2 OS=Mus musculus OX=10090 GN=Gkn2 PE=1 SV=1 - [GKN2_MOUSE]	0		0
Q4FJR9	G1p2 protein OS=Mus musculus OX=10090 GN=Isg15 PE=1 SV=1 - [Q4FJR9_MOUSE]	1.5509e+07	1.79339	16.77	2	2
A0A5F8MPY2	60S acidic ribosomal protein P2 OS=Mus musculus OX=10090 GN=Rplp2-ps1 PE=3 SV=1 - [A0A5F8MPY2_MOUSE]	0		0
A0A0D4DAH6	Immunglobulin light chain variable region (Fragment) OS=Mus musculus OX=10090 PE=2 SV=1 - [A0A0D4DAH6_MOUSE]	0		0
X5J4V9	IgA heavy chain VDJ region (Fragment) OS=Mus musculus OX=10090 PE=2 SV=1 - [X5J4V9_MOUSE]	0
D3YY73	Histone deacetylase complex subunit SAP18 OS=Mus musculus OX=10090 GN=Sap18 PE=1 SV=1 - [D3YY73_MOUSE]	0
Q0PD62	Ras-related protein Rab-3 OS=Mus musculus OX=10090 GN=Rab3b PE=1 SV=1 - [Q0PD62_MOUSE]	1.16903e+09	14.3278	5.94	2	6
P61922-2	Isoform 2 of 4-aminobutyrate aminotransferase, mitochondrial OS=Mus musculus OX=10090 GN=Abat - [GABT_MOUSE]	9.89151e+06	2.03087	3.38	1	1
Q3V1T4	Prolyl 3-hydroxylase 1 OS=Mus musculus OX=10090 GN=P3h1 PE=1 SV=2 - [P3H1_MOUSE]	3.79552e+07	16.37	8.53	5	8
Q80YG4	SEC63 OS=Mus musculus OX=10090 GN=Sec63 PE=2 SV=1 - [Q80YG4_MOUSE]	0		0
Q501J7-2	Isoform 2 of Phosphatase and actin regulator 4 OS=Mus musculus OX=10090 GN=Phactr4 - [PHAR4_MOUSE]	0		0
Q8BLM5	Uncharacterized protein OS=Mus musculus OX=10090 GN=Tmed9 PE=2 SV=1 - [Q8BLM5_MOUSE]	0		0
Q3V3W7	TGc domain-containing protein OS=Mus musculus OX=10090 GN=F13a1 PE=2 SV=1 - [Q3V3W7_MOUSE]	0		0
Q60972	Histone-binding protein RBBP4 OS=Mus musculus OX=10090 GN=Rbbp4 PE=1 SV=5 - [RBBP4_MOUSE]	2.68485e+07	0	1.88	1	1
E9Q453	Tropomyosin alpha-1 chain OS=Mus musculus OX=10090 GN=Tpm1 PE=1 SV=1 - [E9Q453_MOUSE]	0		0
Q8VI47	ATP-binding cassette sub-family C member 2 OS=Mus musculus OX=10090 GN=Abcc2 PE=1 SV=2 - [MRP2_MOUSE]	6.29082e+07	23.4287	9.46	8	13
G3XA66	Metaxin-1 (Fragment) OS=Mus musculus OX=10090 GN=Mtx1 PE=1 SV=1 - [G3XA66_MOUSE]	0	2.38706	5.37	1	1
P49722	Proteasome subunit alpha type-2 OS=Mus musculus OX=10090 GN=Psma2 PE=1 SV=3 - [PSA2_MOUSE]	0		0
A0A2R8VHN2	Methyltransferase-like 7A1 (Fragment) OS=Mus musculus OX=10090 GN=Mettl7a1 PE=4 SV=1 - [A0A2R8VHN2_MOUSE]	0		0
Q501J2	Adenine nucleotide translocase lysine N-methyltransferase OS=Mus musculus OX=10090 GN=Antkmt PE=1 SV=1 - [ANKMT_MOUSE]	1.07396e+07	0	7.86	1	1
Q64726	Zinc-alpha-2-glycoprotein OS=Mus musculus OX=10090 GN=Azgp1 PE=1 SV=2 - [ZA2G_MOUSE]	0		0
P34927	Asialoglycoprotein receptor 1 OS=Mus musculus OX=10090 GN=Asgr1 PE=1 SV=4 - [ASGR1_MOUSE]	4.03528e+07	2.74555	4.93	1	1
F6SH61	C-Jun-amino-terminal kinase-interacting protein 4 (Fragment) OS=Mus musculus OX=10090 GN=Spag9 PE=1 SV=1 - [F6SH61_MOUSE]	1.55872e+07	4.17366	3.23	2	3
A0A077S9N1	1,4-beta-N-acetylmuramidase C OS=Mus musculus OX=10090 GN=Lyz1 PE=3 SV=1 - [A0A077S9N1_MOUSE]	0		0
Q9CYL5	Golgi-associated plant pathogenesis-related protein 1 OS=Mus musculus OX=10090 GN=Glipr2 PE=1 SV=3 - [GAPR1_MOUSE]	0		0
B7ZNU6	Keratinocyte differentiation-associated protein OS=Mus musculus OX=10090 GN=Krtdap PE=1 SV=1 - [B7ZNU6_MOUSE]	0
Q80T19	Hepcidin-2 OS=Mus musculus OX=10090 GN=Hamp2 PE=2 SV=1 - [HEPC2_MOUSE]	0
Q8BUT2	Dynamin GTPase OS=Mus musculus OX=10090 GN=Dnm3 PE=2 SV=1 - [Q8BUT2_MOUSE]	3.01487e+08	52.5296	14.29	11	29
Q6ZZ98	MHC class II antigen (Fragment) OS=Mus musculus OX=10090 GN=H2Aa PE=4 SV=1 - [Q6ZZ98_MOUSE]	1.48984e+06	0	16.85	1	3
P10605	Cathepsin B OS=Mus musculus OX=10090 GN=Ctsb PE=1 SV=2 - [CATB_MOUSE]	57557304	12.8735	14.45	3	6
P34022	Ran-specific GTPase-activating protein OS=Mus musculus OX=10090 GN=Ranbp1 PE=1 SV=2 - [RANG_MOUSE]	0		0
B7U582	Heat shock protein 70-2 OS=Mus musculus OX=10090 PE=3 SV=1 - [B7U582_MOUSE]	1.3596e+08	11.5751	9	4	6
P27656	Hepatic triacylglycerol lipase OS=Mus musculus OX=10090 GN=Lipc PE=2 SV=2 - [LIPC_MOUSE]	0		0
D3YVJ6	Protein DEK (Fragment) OS=Mus musculus OX=10090 GN=Dek PE=1 SV=1 - [D3YVJ6_MOUSE]	0		0
A2ARA0	Tissue factor pathway inhibitor OS=Mus musculus OX=10090 GN=Tfpi PE=1 SV=1 - [A2ARA0_MOUSE]	0		0
A2ACZ1	Probable rRNA-processing protein EBP2 (Fragment) OS=Mus musculus OX=10090 GN=Ebna1bp2 PE=1 SV=8 - [A2ACZ1_MOUSE]	0		0
Q1HFZ0-2	Isoform 2 of RNA cytosine C(5)-methyltransferase NSUN2 OS=Mus musculus OX=10090 GN=Nsun2 - [NSUN2_MOUSE]	14727500	6.11598	4.63	2	3
Q922Z3	Trap1 protein (Fragment) OS=Mus musculus OX=10090 GN=Trap1 PE=2 SV=1 - [Q922Z3_MOUSE]	1.04694e+07	2.3163	2.13	1	1
D3YXF5	Complement component 7 OS=Mus musculus OX=10090 GN=C7 PE=1 SV=2 - [D3YXF5_MOUSE]	0		0
D3Z369	Ribosome biogenesis protein WDR12 (Fragment) OS=Mus musculus OX=10090 GN=Wdr12 PE=1 SV=1 - [D3Z369_MOUSE]	0
Q9JME7	Trafficking protein particle complex subunit 2-like protein OS=Mus musculus OX=10090 GN=Trappc2l PE=1 SV=1 - [TPC2L_MOUSE]	0		0
Q2M4G8	Protein tyrosine phosphatase, non-receptor type 9 OS=Mus musculus OX=10090 GN=Ptpn9 PE=1 SV=1 - [Q2M4G8_MOUSE]	1.67646e+07	4.95015	8.26	4	4
Q4VA93	Protein kinase C OS=Mus musculus OX=10090 GN=Prkca PE=1 SV=1 - [Q4VA93_MOUSE]	2.94336e+07	6.79791	6.25	3	6
P63024	Vesicle-associated membrane protein 3 OS=Mus musculus OX=10090 GN=Vamp3 PE=1 SV=1 - [VAMP3_MOUSE]	0		0
Q8CCX9	TGS domain-containing protein OS=Mus musculus OX=10090 GN=Mrpl39 PE=2 SV=1 - [Q8CCX9_MOUSE]	0		0
Q61656	Probable ATP-dependent RNA helicase DDX5 OS=Mus musculus OX=10090 GN=Ddx5 PE=1 SV=2 - [DDX5_MOUSE]	6.93619e+07	16.6054	7.65	4	7
A0A0R4J293	Protein-glutamine gamma-glutamyltransferase K OS=Mus musculus OX=10090 GN=Tgm1 PE=1 SV=1 - [A0A0R4J293_MOUSE]	1.30575e+07	1.64092	5.15	4	4
O08807	Peroxiredoxin-4 OS=Mus musculus OX=10090 GN=Prdx4 PE=1 SV=1 - [PRDX4_MOUSE]	193642350	5.16416	9.12	2	3
Q80TT9	MKIAA0707 protein (Fragment) OS=Mus musculus OX=10090 GN=Acot11 PE=2 SV=1 - [Q80TT9_MOUSE]	1.96766e+07	4.36987	11.05	3	4
Q3U0J8	TBC1 domain family member 2B OS=Mus musculus OX=10090 GN=Tbc1d2b PE=1 SV=2 - [TBD2B_MOUSE]	4.12593e+07	6.78572	8.29	6	7
Q0PD53	Rab6B OS=Mus musculus OX=10090 GN=Rab6b PE=1 SV=1 - [Q0PD53_MOUSE]	1182680684	12.6923	10.58	2	6
Q792Y9	Predicted gene 5771 OS=Mus musculus OX=10090 GN=Gm5771 PE=1 SV=1 - [Q792Y9_MOUSE]	3.27388e+08	0	8.16	1	3
Q8BPS5	Monocarboxylate transporter 1 OS=Mus musculus OX=10090 GN=Slc16a1 PE=2 SV=2 - [Q8BPS5_MOUSE]	0		0
A0A4E9FSP6	IgL2 (Fragment) OS=Mus musculus OX=10090 GN=IGLC2 PE=4 SV=1 - [A0A4E9FSP6_MOUSE]	0
Q3U3I6	Aspartyl aminopeptidase OS=Mus musculus OX=10090 PE=2 SV=1 - [Q3U3I6_MOUSE]	0		0
Q543N7	Uncharacterized protein OS=Mus musculus OX=10090 GN=Pacsin3 PE=1 SV=1 - [Q543N7_MOUSE]	3.18981e+07	4.67513	4.95	2	2
Q9DBU8	MHD domain-containing protein OS=Mus musculus OX=10090 GN=Ap3m1 PE=2 SV=1 - [Q9DBU8_MOUSE]	0		0
Q792Y6	Pancreatic trypsin OS=Mus musculus OX=10090 GN=Prss2 PE=1 SV=1 - [Q792Y6_MOUSE]	0		0
Q7TT42	Trypsinogen 5 OS=Mus musculus OX=10090 GN=trypsinogen PE=4 SV=1 - [Q7TT42_MOUSE]	0		0
F6SLP4	Endoplasmic reticulum-Golgi intermediate compartment protein 1 OS=Mus musculus OX=10090 GN=Ergic1 PE=1 SV=2 - [F6SLP4_MOUSE]	0		0
A0A0N4SUT8	Deoxyribose-phosphate aldolase (Fragment) OS=Mus musculus OX=10090 GN=Dera PE=1 SV=1 - [A0A0N4SUT8_MOUSE]	0		0
Q9DCC7	Isochorismatase domain-containing protein 2B OS=Mus musculus OX=10090 GN=Isoc2b PE=1 SV=1 - [ISC2B_MOUSE]	3.57015e+07	2.16305	13.33	2	2
Q8BGV0	Probable asparagine--tRNA ligase, mitochondrial OS=Mus musculus OX=10090 GN=Nars2 PE=1 SV=1 - [SYNM_MOUSE]	0		0
A0A1W2P6L9	Peroxidasin homolog OS=Mus musculus OX=10090 GN=Pxdn PE=1 SV=1 - [A0A1W2P6L9_MOUSE]	3.10637e+07	9.05344	6.1	5	5
P63054	Calmodulin regulator protein PCP4 OS=Mus musculus OX=10090 GN=Pcp4 PE=3 SV=2 - [PCP4_MOUSE]	0		0
Q3TWG5	Dynein light intermediate chain OS=Mus musculus OX=10090 GN=Dync1li1 PE=1 SV=1 - [Q3TWG5_MOUSE]	1.0104e+07	0	3.63	1	1
Q91YR7	Pre-mRNA-processing factor 6 OS=Mus musculus OX=10090 GN=Prpf6 PE=1 SV=1 - [PRP6_MOUSE]	4.0058e+07	11.7902	8.29	6	7
Q9DCI9	39S ribosomal protein L32, mitochondrial OS=Mus musculus OX=10090 GN=Mrpl32 PE=1 SV=1 - [RM32_MOUSE]	144016884	4.88953	6.42	1	2
Q6P8N9	Cytochrome P450, family 2, subfamily d, polypeptide 40 OS=Mus musculus OX=10090 GN=Cyp2d40 PE=2 SV=1 - [Q6P8N9_MOUSE]	1.02567e+08	17.0907	3.85	1	6
Q7TMJ8-2	Isoform 2 of Phosphoinositide-3-kinase-interacting protein 1 OS=Mus musculus OX=10090 GN=Pik3ip1 - [P3IP1_MOUSE]	0		0
Q3TC33-2	Isoform 2 of Coiled-coil domain-containing protein 127 OS=Mus musculus OX=10090 GN=Ccdc127 - [CC127_MOUSE]	0		0
G3UY34	Dystrobrevin OS=Mus musculus OX=10090 GN=Dtnb PE=1 SV=1 - [G3UY34_MOUSE]	0		0
P58710	L-gulonolactone oxidase OS=Mus musculus OX=10090 GN=Gulo PE=1 SV=3 - [GGLO_MOUSE]	0		0
Q9CY27	Very-long-chain enoyl-CoA reductase OS=Mus musculus OX=10090 GN=Tecr PE=1 SV=1 - [TECR_MOUSE]	0
Q8BPQ1	Uncharacterized protein (Fragment) OS=Mus musculus OX=10090 GN=Ttf1 PE=2 SV=1 - [Q8BPQ1_MOUSE]	0		0
E3VX18	Xenotropic and polytropic retrovirus receptor 1 (Fragment) OS=Mus musculus OX=10090 GN=Xpr1 PE=2 SV=1 - [E3VX18_MOUSE]	0
Q61702	Inter-alpha-trypsin inhibitor heavy chain H1 OS=Mus musculus OX=10090 GN=Itih1 PE=1 SV=2 - [ITIH1_MOUSE]	0		0
Q6P3A0	Spo11 protein OS=Mus musculus OX=10090 GN=Spo11 PE=2 SV=1 - [Q6P3A0_MOUSE]	0		0
A0A0M3SU23	B2 18-5 monoclonal anti-human butyrylcholinesterase (BChE) heavy chain variable region (Fragment) OS=Mus musculus OX=10090 PE=2 SV=1 - [A0A0M3SU23_MOUSE]	0
Q810A3	Tetratricopeptide repeat protein 9C OS=Mus musculus OX=10090 GN=Ttc9c PE=1 SV=1 - [TTC9C_MOUSE]	0		0
A0A0R4J008	Histone deacetylase 2 OS=Mus musculus OX=10090 GN=Hdac2 PE=1 SV=1 - [A0A0R4J008_MOUSE]	0		0
Q14C26	ER membrane protein complex subunit 7 OS=Mus musculus OX=10090 GN=Emc7 PE=1 SV=1 - [Q14C26_MOUSE]	0
B9EIA2	RNA helicase OS=Mus musculus OX=10090 GN=D1Pas1 PE=1 SV=1 - [B9EIA2_MOUSE]	1.52538e+07	4.40122	3.48	2	2
E0CZ90	Proteasome activator complex subunit 2 (Fragment) OS=Mus musculus OX=10090 GN=Psme2 PE=1 SV=1 - [E0CZ90_MOUSE]	1.69576e+07	2.09452	7.27	1	1
Q8BRF7-3	Isoform 3 of Sec1 family domain-containing protein 1 OS=Mus musculus OX=10090 GN=Scfd1 - [SCFD1_MOUSE]	1.55408e+07	0	4.36	1	1
Q4VA32	Thioesterase superfamily member 2 OS=Mus musculus OX=10090 GN=Acot13 PE=1 SV=1 - [Q4VA32_MOUSE]	55048644	4.97611	15.71	2	2
Q8BP60	Uncharacterized protein OS=Mus musculus OX=10090 GN=Nxf1 PE=2 SV=1 - [Q8BP60_MOUSE]	1.50756e+07	4.94359	11.33	4	4
Q9DBE8	Alpha-1,3/1,6-mannosyltransferase ALG2 OS=Mus musculus OX=10090 GN=Alg2 PE=1 SV=2 - [ALG2_MOUSE]	0		0
Q9Z1T1	AP-3 complex subunit beta-1 OS=Mus musculus OX=10090 GN=Ap3b1 PE=1 SV=2 - [AP3B1_MOUSE]	2.58109e+07	6.18911	2.9	3	3
E9Q6R3	Vesicle-trafficking protein SEC22b OS=Mus musculus OX=10090 GN=Sec22b PE=1 SV=1 - [E9Q6R3_MOUSE]	0		0
A0A0U1RP87	Vesicle-associated membrane protein 5 OS=Mus musculus OX=10090 GN=Vamp5 PE=1 SV=1 - [A0A0U1RP87_MOUSE]	0
A2A998	Complement component C8 alpha chain OS=Mus musculus OX=10090 GN=C8a PE=1 SV=1 - [A2A998_MOUSE]	0		0
G3UZA4	Casein kinase II subunit beta (Fragment) OS=Mus musculus OX=10090 GN=Csnk2b PE=1 SV=8 - [G3UZA4_MOUSE]	0		0
Q3B7Z2	Oxysterol-binding protein 1 OS=Mus musculus OX=10090 GN=Osbp PE=1 SV=3 - [OSBP1_MOUSE]	0		0
O88967	ATP-dependent zinc metalloprotease YME1L1 OS=Mus musculus OX=10090 GN=Yme1l1 PE=1 SV=1 - [YMEL1_MOUSE]	2.08926e+07	6.81359	7.13	3	3
Q8BJQ7	Glycine cleavage system P protein OS=Mus musculus OX=10090 GN=Gldc PE=2 SV=1 - [Q8BJQ7_MOUSE]	0		0
Q6A0D1	ER membrane protein complex subunit 2 (Fragment) OS=Mus musculus OX=10090 GN=Emc2 PE=1 SV=1 - [Q6A0D1_MOUSE]	0		0
D6RCG2	Dolichyl-phosphate beta-glucosyltransferase OS=Mus musculus OX=10090 GN=Alg5 PE=1 SV=1 - [D6RCG2_MOUSE]	0		0
Q6PB66	Leucine-rich PPR motif-containing protein, mitochondrial OS=Mus musculus OX=10090 GN=Lrpprc PE=1 SV=2 - [LPPRC_MOUSE]	33136902	14.7069	9.84	8	10
A0A0R4J0S2	Insulin-like growth factor-binding protein complex acid labile subunit OS=Mus musculus OX=10090 GN=Igfals PE=1 SV=1 - [A0A0R4J0S2_MOUSE]	0		0
A0A1B0GR78	Stromal interaction molecule 1 OS=Mus musculus OX=10090 GN=Stim1 PE=1 SV=1 - [A0A1B0GR78_MOUSE]	1.6919e+07	5.28152	6.85	3	3
A0A1Y7VKP8	NADH dehydrogenase [ubiquinone] iron-sulfur protein 6, mitochondrial OS=Mus musculus OX=10090 GN=Ndufs6 PE=1 SV=1 - [A0A1Y7VKP8_MOUSE]	0		0
Q9D024-2	Isoform 2 of PAT complex subunit CCDC47 OS=Mus musculus OX=10090 GN=Ccdc47 - [CCD47_MOUSE]	22611627	2.59931	2.1	1	1
Q9D1H8	39S ribosomal protein L53, mitochondrial OS=Mus musculus OX=10090 GN=Mrpl53 PE=1 SV=1 - [RM53_MOUSE]	0
Q99N91	39S ribosomal protein L34, mitochondrial OS=Mus musculus OX=10090 GN=Mrpl34 PE=1 SV=1 - [RM34_MOUSE]	34255863	5.04952	15.22	3	3
Q3V1X4	Uncharacterized protein OS=Mus musculus OX=10090 GN=Surf6 PE=2 SV=1 - [Q3V1X4_MOUSE]	2.05462e+07	0	7.32	3	3
Q6GQS1	Calcium-binding mitochondrial carrier protein SCaMC-3 OS=Mus musculus OX=10090 GN=Slc25a23 PE=1 SV=1 - [SCMC3_MOUSE]	0		0
A0A0G2JEA9	RNA-binding protein 8A OS=Mus musculus OX=10090 GN=Rbm8a PE=1 SV=1 - [A0A0G2JEA9_MOUSE]	0
Q9DD20	Methyltransferase-like protein 7B OS=Mus musculus OX=10090 GN=Mettl7b PE=1 SV=2 - [MET7B_MOUSE]	1.19658e+07	2.65517	8.61	1	1
E9PXD6	LINE-1 type transposase domain-containing protein 1 (Fragment) OS=Mus musculus OX=10090 GN=L1td1 PE=1 SV=1 - [E9PXD6_MOUSE]	0		0
P20491	High affinity immunoglobulin epsilon receptor subunit gamma OS=Mus musculus OX=10090 GN=Fcer1g PE=1 SV=1 - [FCERG_MOUSE]	4.7017e+07	3.28603	15.12	1	1
F6VF29	BCL2/adenovirus E1B 19 kDa protein-interacting protein 2 (Fragment) OS=Mus musculus OX=10090 GN=Bnip2 PE=1 SV=1 - [F6VF29_MOUSE]	39861593	4.55386	15.12	1	2
Q91ZM2-5	Isoform 5 of SH2B adapter protein 1 OS=Mus musculus OX=10090 GN=Sh2b1 - [SH2B1_MOUSE]	0		0
Q9D915	Transcriptional and immune response regulator OS=Mus musculus OX=10090 GN=Tcim PE=1 SV=1 - [TCIM_MOUSE]	0		0
P62320	Small nuclear ribonucleoprotein Sm D3 OS=Mus musculus OX=10090 GN=Snrpd3 PE=1 SV=1 - [SMD3_MOUSE]	5.83835e+07	2.01581	7.14	1	1
Q8C5B5	Perilipin OS=Mus musculus OX=10090 GN=Plin2 PE=2 SV=1 - [Q8C5B5_MOUSE]	3.69612e+07	4.89245	3.88	1	2
A2A6U3	Septin-9 OS=Mus musculus OX=10090 GN=Septin9 PE=1 SV=1 - [A2A6U3_MOUSE]	38540617	2.39568	7.43	2	2
Q5U458	DnaJ homolog subfamily C member 11 OS=Mus musculus OX=10090 GN=Dnajc11 PE=1 SV=2 - [DJC11_MOUSE]	0		0
Q9CZR4	CKLF-like MARVEL transmembrane domain-containing protein 8 OS=Mus musculus OX=10090 GN=Cmtm8 PE=2 SV=1 - [CKLF8_MOUSE]	0
A1L347	Heat shock protein 1-like OS=Mus musculus OX=10090 GN=Hspa1l PE=1 SV=1 - [A1L347_MOUSE]	1.76395e+08	7.55379	3.74	2	4
Q3U1N0	Coronin OS=Mus musculus OX=10090 GN=Coro1a PE=1 SV=1 - [Q3U1N0_MOUSE]	0		0
Q3TJN9	Prostaglandin-endoperoxide synthase OS=Mus musculus OX=10090 GN=Ptgs1 PE=2 SV=1 - [Q3TJN9_MOUSE]	8.31204e+06	2.16652	6.76	2	4
Q99KI3	ER membrane protein complex subunit 3 OS=Mus musculus OX=10090 GN=Emc3 PE=1 SV=3 - [EMC3_MOUSE]	0		0
P21619	Lamin-B2 OS=Mus musculus OX=10090 GN=Lmnb2 PE=1 SV=2 - [LMNB2_MOUSE]	0		0
Q9CXD7	Uncharacterized protein OS=Mus musculus OX=10090 GN=6230400D17Rik PE=2 SV=1 - [Q9CXD7_MOUSE]	21384881857	2.11836	14.93	1	3
B2RXW1	Histidine ammonia-lyase OS=Mus musculus OX=10090 GN=Hal PE=1 SV=1 - [B2RXW1_MOUSE]	0		0
A2A9Z1	Dystrophin OS=Mus musculus OX=10090 GN=Dmd PE=1 SV=1 - [A2A9Z1_MOUSE]	5.61694e+07	8.73814	5.13	2	3
P42703-2	Isoform 2 of Leukemia inhibitory factor receptor OS=Mus musculus OX=10090 GN=Lifr - [LIFR_MOUSE]	0		0
Q3V3R1	Monofunctional C1-tetrahydrofolate synthase, mitochondrial OS=Mus musculus OX=10090 GN=Mthfd1l PE=1 SV=2 - [C1TM_MOUSE]	7.25093e+07	5.30395	4.91	3	4
Q9CPY1	39S ribosomal protein L51, mitochondrial OS=Mus musculus OX=10090 GN=Mrpl51 PE=1 SV=1 - [RM51_MOUSE]	6.16187e+07	1.67067	5.47	1	1
Q8BTZ9	28S ribosomal protein S18c, mitochondrial OS=Mus musculus OX=10090 GN=Mrps18c PE=1 SV=1 - [Q8BTZ9_MOUSE]	1.40309e+07	2.24394	14.84	1	1
O88441	Metaxin-2 OS=Mus musculus OX=10090 GN=Mtx2 PE=1 SV=1 - [MTX2_MOUSE]	0		0
D3Z2H4	FAS-associated factor 2 (Fragment) OS=Mus musculus OX=10090 GN=Faf2 PE=1 SV=1 - [D3Z2H4_MOUSE]	1.00261e+07	0	10.27	1	1
P50637	Translocator protein OS=Mus musculus OX=10090 GN=Tspo PE=1 SV=1 - [TSPO_MOUSE]	0
A0A494BAQ4	Solute carrier family 25 member 45 OS=Mus musculus OX=10090 GN=Slc25a45 PE=1 SV=1 - [A0A494BAQ4_MOUSE]	8.1704e+06	0	7.39	1	1
Q6ZWR0	Ras-related protein Rap-2 OS=Mus musculus OX=10090 GN=Rap2b PE=1 SV=1 - [Q6ZWR0_MOUSE]	4.3091e+07	3.11635	6.56	1	2
Q3TKB9	HATPase_c domain-containing protein (Fragment) OS=Mus musculus OX=10090 GN=Hsp90aa1 PE=2 SV=1 - [Q3TKB9_MOUSE]	0		0
A7YL62	Apolipoprotein A-II OS=Mus musculus OX=10090 GN=Apoa2 PE=3 SV=1 - [A7YL62_MOUSE]	0		0
Q91VR8	Protein BRICK1 OS=Mus musculus OX=10090 GN=Brk1 PE=1 SV=1 - [BRK1_MOUSE]	0		0
S4R1E5	Glutathione peroxidase OS=Mus musculus OX=10090 GN=Gpx4 PE=1 SV=1 - [S4R1E5_MOUSE]	5.37651e+07	5.90395	8.92	1	2
Q9CQW9	Interferon-induced transmembrane protein 3 OS=Mus musculus OX=10090 GN=Ifitm3 PE=1 SV=1 - [IFM3_MOUSE]	0
Q9D6J5	NADH dehydrogenase [ubiquinone] 1 beta subcomplex subunit 8, mitochondrial OS=Mus musculus OX=10090 GN=Ndufb8 PE=1 SV=1 - [NDUB8_MOUSE]	0		0
Q63880-2	Isoform 2 of Carboxylesterase 3A OS=Mus musculus OX=10090 GN=Ces3a - [EST3A_MOUSE]	6.30896e+06	0	8.21	2	2
Q91XE0-2	Isoform 2 of Glycine N-acyltransferase OS=Mus musculus OX=10090 GN=Glyat - [GLYAT_MOUSE]	0		0
Q8R121-2	Isoform 2 of Protein Z-dependent protease inhibitor OS=Mus musculus OX=10090 GN=Serpina10 - [ZPI_MOUSE]	0		0
Q05186	Reticulocalbin-1 OS=Mus musculus OX=10090 GN=Rcn1 PE=1 SV=1 - [RCN1_MOUSE]	0		0
Q3TI65	Mitochondrial 18 kDa protein OS=Mus musculus OX=10090 GN=Mtfp1 PE=2 SV=1 - [Q3TI65_MOUSE]	2.61727e+07	2.28799	7.83	1	1
Q9DCA5	Ribosome biogenesis protein BRX1 homolog OS=Mus musculus OX=10090 GN=Brix1 PE=1 SV=3 - [BRX1_MOUSE]	14497896	0	1.98	1	1
P20444	Protein kinase C alpha type OS=Mus musculus OX=10090 GN=Prkca PE=1 SV=3 - [KPCA_MOUSE]	4.29827e+07	4.23009	4.17	2	3
Q9D2Q8	Protein S100-A14 OS=Mus musculus OX=10090 GN=S100a14 PE=1 SV=1 - [S10AE_MOUSE]	0
Q0VF92	Succinate dehydrogenase assembly factor 3, mitochondrial OS=Mus musculus OX=10090 GN=Sdhaf3 PE=2 SV=1 - [Q0VF92_MOUSE]	4.64971e+07	0	9.6	1	1
P52843	Sulfotransferase 2A1 OS=Mus musculus OX=10090 GN=Sult2a1 PE=1 SV=1 - [ST2A1_MOUSE]	4.83445e+07	7.15053	14.39	3	3
A0A0G2JFF1	Serine/threonine-protein phosphatase (Fragment) OS=Mus musculus OX=10090 GN=Ppp1cc PE=1 SV=1 - [A0A0G2JFF1_MOUSE]	1.94218e+07	2.51297	5.82	1	1
Q545D8	Proteoglycan 2, bone marrow OS=Mus musculus OX=10090 GN=Prg2 PE=1 SV=1 - [Q545D8_MOUSE]	0
P62274	40S ribosomal protein S29 OS=Mus musculus OX=10090 GN=Rps29 PE=1 SV=2 - [RS29_MOUSE]	0		0
P17665	Cytochrome c oxidase subunit 7C, mitochondrial OS=Mus musculus OX=10090 GN=Cox7c PE=1 SV=1 - [COX7C_MOUSE]	38598518	0	14.29	1	1
Q3TXN1	15-oxoprostaglandin 13-reductase OS=Mus musculus OX=10090 GN=Ptgr2 PE=1 SV=1 - [Q3TXN1_MOUSE]	0		0
Q3TLI6	Uncharacterized protein OS=Mus musculus OX=10090 GN=Ndufaf2 PE=2 SV=1 - [Q3TLI6_MOUSE]	2.78196e+07	0	14.29	2	2
Q8C5J2	Uncharacterized protein OS=Mus musculus OX=10090 GN=Gtpbp8 PE=2 SV=1 - [Q8C5J2_MOUSE]	0		0
Q545K0	Complex I-MWFE OS=Mus musculus OX=10090 GN=Ndufa1 PE=1 SV=1 - [Q545K0_MOUSE]	0
O08538	Angiopoietin-1 OS=Mus musculus OX=10090 GN=Angpt1 PE=1 SV=2 - [ANGP1_MOUSE]	0		0
Q3TFQ8	Alpha-1,4 glucan phosphorylase OS=Mus musculus OX=10090 GN=Pygb PE=2 SV=1 - [Q3TFQ8_MOUSE]	6.27197e+07	4.57191	6.64	4	4
Q3UFK8	FERM domain-containing protein 8 OS=Mus musculus OX=10090 GN=Frmd8 PE=1 SV=2 - [FRMD8_MOUSE]	2.3357e+07	2.96748	8.37	2	3
A0A075B5J9	Immunoglobulin kappa variable 17-127 OS=Mus musculus OX=10090 GN=Igkv17-127 PE=4 SV=7 - [A0A075B5J9_MOUSE]	0		0
A0A0J9YU93	OCIA domain-containing protein 2 OS=Mus musculus OX=10090 GN=Ociad2 PE=1 SV=1 - [A0A0J9YU93_MOUSE]	0		0
X5J4W7	IgA heavy chain VDJ region (Fragment) OS=Mus musculus OX=10090 PE=2 SV=1 - [X5J4W7_MOUSE]	0
Q07646-2	Isoform 2 of Mesoderm-specific transcript protein OS=Mus musculus OX=10090 GN=Mest - [MEST_MOUSE]	0		0
Q9D950	Triacylglycerol lipase OS=Mus musculus OX=10090 PE=2 SV=1 - [Q9D950_MOUSE]	0
Q3UEF5	Fibrinogen C-terminal domain-containing protein OS=Mus musculus OX=10090 GN=Angptl3 PE=2 SV=1 - [Q3UEF5_MOUSE]	0		0
A0A0R4J150	Oxysterol-binding protein OS=Mus musculus OX=10090 GN=Osbpl8 PE=1 SV=1 - [A0A0R4J150_MOUSE]	43663837	4.07491	1.3	1	2
Q58E35	Ribosomal protein, large, P1 OS=Mus musculus OX=10090 GN=Rplp1 PE=1 SV=1 - [Q58E35_MOUSE]	5.51317e+07	2.89328	14.04	1	1
A0A1Y7VLP0	ATP synthase subunit ATP5MPL, mitochondrial (Fragment) OS=Mus musculus OX=10090 GN=Atp5mpl PE=1 SV=1 - [A0A1Y7VLP0_MOUSE]	143986276	1.78879	14.04	1	1
W0TYI4	T-complex protein 1 (Fragment) OS=Mus musculus OX=10090 GN=Tcp1 PE=3 SV=1 - [W0TYI4_MOUSE]	15820659	0	14.04	2	2
P97361	BPI fold-containing family A member 1 OS=Mus musculus OX=10090 GN=Bpifa1 PE=1 SV=3 - [BPIA1_MOUSE]	0
Q05DV1	NADPH--hemoprotein reductase OS=Mus musculus OX=10090 GN=Por PE=1 SV=1 - [Q05DV1_MOUSE]	101532959	5.7496	1.69	1	2
Q9R233-2	Isoform Short of Tapasin OS=Mus musculus OX=10090 GN=Tapbp - [TPSN_MOUSE]	0		0
A0A2R8VHP3	Predicted pseudogene 5478 OS=Mus musculus OX=10090 GN=Gm5478 PE=1 SV=1 - [A0A2R8VHP3_MOUSE]	6.99729e+09	233.256	10.65	8	105
Q8VDP4	Cell cycle and apoptosis regulator protein 2 OS=Mus musculus OX=10090 GN=Ccar2 PE=1 SV=2 - [CCAR2_MOUSE]	4.07737e+07	7.80556	9.87	4	8
Q9CT23	PCI domain-containing protein (Fragment) OS=Mus musculus OX=10090 GN=Eif3e PE=2 SV=1 - [Q9CT23_MOUSE]	0		0
Q8BH44	Coronin-2B OS=Mus musculus OX=10090 GN=Coro2b PE=1 SV=2 - [COR2B_MOUSE]	0		0
A0A140LHL5	NAD-dependent protein deacetylase OS=Mus musculus OX=10090 GN=Sirt2 PE=1 SV=1 - [A0A140LHL5_MOUSE]	0		0
Q3UK68	NAC-A/B domain-containing protein OS=Mus musculus OX=10090 GN=Naca PE=2 SV=1 - [Q3UK68_MOUSE]	0		0
Q6NXH9	Keratin, type II cytoskeletal 73 OS=Mus musculus OX=10090 GN=Krt73 PE=1 SV=1 - [K2C73_MOUSE]	1.23621e+10	336.682	10.02	5	139
Q8C1Z1	Uncharacterized protein OS=Mus musculus OX=10090 PE=2 SV=1 - [Q8C1Z1_MOUSE]	0		0
Q9QYB8-2	Isoform 2 of Beta-adducin OS=Mus musculus OX=10090 GN=Add2 - [ADDB_MOUSE]	0		0
Q3U5L3	Sorting nexin-2 OS=Mus musculus OX=10090 GN=Snx2 PE=2 SV=1 - [Q3U5L3_MOUSE]	1.93493e+07	9.55816	6.94	3	6
Q91VJ2	Caveolae-associated protein 3 OS=Mus musculus OX=10090 GN=Cavin3 PE=1 SV=1 - [CAVN3_MOUSE]	1.57195e+07	2.75784	4.23	1	2
Q3UYC0	Protein phosphatase 1H OS=Mus musculus OX=10090 GN=Ppm1h PE=1 SV=1 - [PPM1H_MOUSE]	3.77193e+07	2.76966	3.7	1	1
Q544E3	Uncharacterized protein OS=Mus musculus OX=10090 GN=Pip4k2a PE=1 SV=1 - [Q544E3_MOUSE]	0		0
F6RJV6	LanC-like protein 2 (Fragment) OS=Mus musculus OX=10090 GN=Lancl2 PE=1 SV=1 - [F6RJV6_MOUSE]	15433715	0	2.49	1	1
Q9JHW2	Omega-amidase NIT2 OS=Mus musculus OX=10090 GN=Nit2 PE=1 SV=1 - [NIT2_MOUSE]	1.57356e+07	0	4.35	1	1
Q8BTE5	Protein CEBPZOS OS=Mus musculus OX=10090 GN=Cebpzos PE=3 SV=2 - [CEBOS_MOUSE]	0		0
Q6RI64	Proteasome subunit beta OS=Mus musculus OX=10090 GN=Psmb1 PE=1 SV=1 - [Q6RI64_MOUSE]	0		0
Q8C1Q6	Small integral membrane protein 4 OS=Mus musculus OX=10090 GN=Smim4 PE=1 SV=2 - [SMIM4_MOUSE]	0		0
B9EKH9	Olfactory receptor OS=Mus musculus OX=10090 GN=Olfr1042 PE=2 SV=1 - [B9EKH9_MOUSE]	0		0
O98032	MHC class Ib antigen Qa-1c OS=Mus musculus OX=10090 GN=H2-T23 PE=2 SV=1 - [O98032_MOUSE]	0		0
Q8BUR7	MBD domain-containing protein (Fragment) OS=Mus musculus OX=10090 PE=2 SV=1 - [Q8BUR7_MOUSE]	0		0
B2RXY7	Carbonyl reductase 1 OS=Mus musculus OX=10090 GN=Cbr1 PE=1 SV=1 - [B2RXY7_MOUSE]	0		0
Q3USZ8	Divergent protein kinase domain 2A OS=Mus musculus OX=10090 GN=Dipk2a PE=1 SV=2 - [DIK2A_MOUSE]	0		0
Q9D4F2	Phospholipid phosphatase 6 OS=Mus musculus OX=10090 GN=Plpp6 PE=1 SV=1 - [PLPP6_MOUSE]	0		0
Q9D1R9	60S ribosomal protein L34 OS=Mus musculus OX=10090 GN=Rpl34 PE=1 SV=2 - [RL34_MOUSE]	3.33664e+08	3.8895	12.82	2	2
A0A075B5L3	Immunoglobulin kappa chain variable 4-90 (Fragment) OS=Mus musculus OX=10090 GN=Igkv4-90 PE=4 SV=5 - [A0A075B5L3_MOUSE]	0
Q80X41-2	Isoform 2 of Serine/threonine-protein kinase VRK1 OS=Mus musculus OX=10090 GN=Vrk1 - [VRK1_MOUSE]	0		0
Q9CRY0	Translocation protein SEC62 (Fragment) OS=Mus musculus OX=10090 GN=Sec62 PE=2 SV=1 - [Q9CRY0_MOUSE]	0		0
P51885	Lumican OS=Mus musculus OX=10090 GN=Lum PE=1 SV=2 - [LUM_MOUSE]	0		0
Q02248	Catenin beta-1 OS=Mus musculus OX=10090 GN=Ctnnb1 PE=1 SV=1 - [CTNB1_MOUSE]	0		0
F7AGB5	Methyltransferase-like protein 17, mitochondrial (Fragment) OS=Mus musculus OX=10090 GN=Mettl17 PE=1 SV=1 - [F7AGB5_MOUSE]	0		0
B7ZNS9	Adipsin OS=Mus musculus OX=10090 GN=Cfd PE=2 SV=1 - [B7ZNS9_MOUSE]	0		0
B2RSV4	Splicing factor 3b, subunit 3 OS=Mus musculus OX=10090 GN=Sf3b3 PE=2 SV=1 - [B2RSV4_MOUSE]	1.27375e+07	0	0.99	1	1
J3QN51	Predicted gene 21992 OS=Mus musculus OX=10090 GN=Gm21992 PE=4 SV=1 - [J3QN51_MOUSE]	0		0
Q61586	Glycerol-3-phosphate acyltransferase 1, mitochondrial OS=Mus musculus OX=10090 GN=Gpam PE=1 SV=2 - [GPAT1_MOUSE]	1.55506e+07	2.2872	1.93	1	1
Q3TBR2	Uncharacterized protein OS=Mus musculus OX=10090 GN=F10 PE=1 SV=1 - [Q3TBR2_MOUSE]	0		0
Q922A3	Threonyl-tRNA synthetase OS=Mus musculus OX=10090 GN=Tars2 PE=1 SV=1 - [Q922A3_MOUSE]	0		0
A0A0U1RPU7	Flavin reductase (NADPH) OS=Mus musculus OX=10090 GN=Blvrb PE=1 SV=1 - [A0A0U1RPU7_MOUSE]	0		0
Q9JHL8	Thioredoxin-dependent peroxiredoxin OS=Mus musculus OX=10090 GN=Prdx5 PE=2 SV=1 - [Q9JHL8_MOUSE]	0
Q3U9U5	B-cell receptor-associated protein OS=Mus musculus OX=10090 GN=Bcap31 PE=2 SV=1 - [Q3U9U5_MOUSE]	0		0
Q3TCE7	Actin-related protein 2/3 complex subunit OS=Mus musculus OX=10090 GN=Arpc1b PE=2 SV=1 - [Q3TCE7_MOUSE]	0		0
Q4FJK0	Decr1 protein OS=Mus musculus OX=10090 GN=Decr1 PE=1 SV=1 - [Q4FJK0_MOUSE]	4.08038e+07	6.60869	6.57	1	2
A2AKG8-2	Isoform 2 of Focadhesin OS=Mus musculus OX=10090 GN=Focad - [FOCAD_MOUSE]	0		0
A0A0J9YUG1	Protein rogdi homolog (Fragment) OS=Mus musculus OX=10090 GN=Rogdi PE=1 SV=1 - [A0A0J9YUG1_MOUSE]	0		0
E9PUX0	Protein LYRIC OS=Mus musculus OX=10090 GN=Mtdh PE=1 SV=1 - [E9PUX0_MOUSE]	0		0
E9QLW7	Dermokine OS=Mus musculus OX=10090 GN=Dmkn PE=1 SV=1 - [E9QLW7_MOUSE]	0		0
Q61193	Ral guanine nucleotide dissociation stimulator-like 2 OS=Mus musculus OX=10090 GN=Rgl2 PE=1 SV=2 - [RGL2_MOUSE]	5.02347e+06	0	1.29	1	1
Q9D0L7-2	Isoform 2 of Armadillo repeat-containing protein 10 OS=Mus musculus OX=10090 GN=Armc10 - [ARM10_MOUSE]	2.81837e+07	9.15592	10.27	2	4
A0A1B0GR07	Vitamin K-dependent protein Z OS=Mus musculus OX=10090 GN=Proz PE=4 SV=1 - [A0A1B0GR07_MOUSE]	0
E9Q6M5	Solute carrier family 22 (organic cation transporter), member 26 OS=Mus musculus OX=10090 GN=Slc22a26 PE=1 SV=1 - [E9Q6M5_MOUSE]	1.37568e+07	0	2.36	1	2
Q3UR97	Sorting nexin-21 OS=Mus musculus OX=10090 GN=Snx21 PE=1 SV=1 - [SNX21_MOUSE]	3.71785e+07	5.4927	4.41	1	2
E5Q371	Integrin-associated protein OS=Mus musculus OX=10090 GN=Cd47 PE=2 SV=1 - [E5Q371_MOUSE]	0		0
Q5SSK3	Transcription elongation factor, mitochondrial OS=Mus musculus OX=10090 GN=Tefm PE=1 SV=1 - [TEFM_MOUSE]	2.66687e+07	2.27444	10.44	2	2
Q8R4V1-3	Isoform 3 of NFAT activation molecule 1 OS=Mus musculus OX=10090 GN=Nfam1 - [NFAM1_MOUSE]	0		0
Q3UN35	Beta-1,4 N-acetylgalactosaminyltransferase OS=Mus musculus OX=10090 GN=B4galnt1 PE=1 SV=1 - [Q3UN35_MOUSE]	7.95494e+06	0	2.06	1	1
Q8BU31	Ras-related protein Rap-2c OS=Mus musculus OX=10090 GN=Rap2c PE=1 SV=1 - [RAP2C_MOUSE]	1.27338e+07	0	4.92	1	1
Q9CQR6	Serine/threonine-protein phosphatase 6 catalytic subunit OS=Mus musculus OX=10090 GN=Ppp6c PE=1 SV=1 - [PPP6_MOUSE]	0		0
A0A0G2JE92	Protein-tyrosine sulfotransferase (Fragment) OS=Mus musculus OX=10090 GN=Tpst2 PE=1 SV=1 - [A0A0G2JE92_MOUSE]	0		0
Q9CQ91	NADH dehydrogenase [ubiquinone] 1 alpha subcomplex subunit 3 OS=Mus musculus OX=10090 GN=Ndufa3 PE=1 SV=1 - [NDUA3_MOUSE]	0		0
Q9D1I6	39S ribosomal protein L14, mitochondrial OS=Mus musculus OX=10090 GN=Mrpl14 PE=1 SV=1 - [RM14_MOUSE]	4.27669e+07	2.94965	13.1	1	1
O35892	Nuclear autoantigen Sp-100 OS=Mus musculus OX=10090 GN=Sp100 PE=1 SV=2 - [SP100_MOUSE]	7.64574e+06	0	2.9	1	2
B9EI00	Calm5 protein OS=Mus musculus OX=10090 GN=Calm5 PE=2 SV=1 - [B9EI00_MOUSE]	0		0
A0A075DCW1	NADH-ubiquinone oxidoreductase chain 3 OS=Mus musculus OX=10090 GN=ND3 PE=3 SV=1 - [A0A075DCW1_MOUSE]	0
Q91V80	Apolipoprotein F OS=Mus musculus OX=10090 GN=Apof PE=2 SV=2 - [APOF_MOUSE]	0		0
Q9D2G2	Dihydrolipoyllysine-residue succinyltransferase component of 2-oxoglutarate dehydrogenase complex, mitochondrial OS=Mus musculus OX=10090 GN=Dlst PE=1 SV=1 - [ODO2_MOUSE]	2.33093e+07	2.33871	8.59	3	3
P27048	Small nuclear ribonucleoprotein-associated protein B OS=Mus musculus OX=10090 GN=Snrpb PE=1 SV=1 - [RSMB_MOUSE]	5.50695e+07	5.156	6.49	2	3
A8IP69	14-3-3 protein gamma subtype OS=Mus musculus OX=10090 GN=Ywhag PE=1 SV=1 - [A8IP69_MOUSE]	0		0
Q3THL2	Uncharacterized protein OS=Mus musculus OX=10090 GN=Psma7 PE=2 SV=1 - [Q3THL2_MOUSE]	0		0
E9Q221	Equilibrative nucleoside transporter 1 (Fragment) OS=Mus musculus OX=10090 GN=Slc29a1 PE=1 SV=1 - [E9Q221_MOUSE]	0
P04104	Keratin, type II cytoskeletal 1 OS=Mus musculus OX=10090 GN=Krt1 PE=1 SV=4 - [K2C1_MOUSE]	1.46535e+10	385.996	6.12	7	155
Q543N4	Uncharacterized protein OS=Mus musculus OX=10090 GN=Bysl PE=2 SV=1 - [Q543N4_MOUSE]	0		0
Q3UWT7	Phospholipase D (Fragment) OS=Mus musculus OX=10090 GN=Pld1 PE=2 SV=1 - [Q3UWT7_MOUSE]	0		0
Q3UMR5	Calcium uniporter protein, mitochondrial OS=Mus musculus OX=10090 GN=Mcu PE=1 SV=2 - [MCU_MOUSE]	8.92878e+06	0	3.43	1	1
Q6IFZ8	Predicted gene 5414 OS=Mus musculus OX=10090 GN=Gm5414 PE=1 SV=1 - [Q6IFZ8_MOUSE]	5.4095e+08	62.2221	7.79	5	29
Q3TUI9	Proteasome subunit alpha type OS=Mus musculus OX=10090 GN=Psma5 PE=2 SV=1 - [Q3TUI9_MOUSE]	0		0
Q9DCP6	Uncharacterized protein OS=Mus musculus OX=10090 GN=0610012G03Rik PE=2 SV=1 - [Q9DCP6_MOUSE]	0		0
P62342	Thioredoxin reductase-like selenoprotein T OS=Mus musculus OX=10090 GN=Selenot PE=1 SV=2 - [SELT_MOUSE]	4.05617e+07	2.63283	6.67	1	1
D3YU17	Nicalin OS=Mus musculus OX=10090 GN=Ncln PE=1 SV=1 - [D3YU17_MOUSE]	0		0
Q3U417	Uncharacterized protein OS=Mus musculus OX=10090 GN=Ppfibp1 PE=2 SV=1 - [Q3U417_MOUSE]	7.20582e+06	0	4.13	2	2
Q3U9K9	Trafficking protein particle complex subunit OS=Mus musculus OX=10090 GN=Trappc3 PE=1 SV=1 - [Q3U9K9_MOUSE]	2.42507e+07	2.10122	12.78	2	2
Q99J39-2	Isoform Cytoplasmic+peroxisomal of Malonyl-CoA decarboxylase, mitochondrial OS=Mus musculus OX=10090 GN=Mlycd - [DCMC_MOUSE]	0		0
Q8R411	Myc target protein 1 OS=Mus musculus OX=10090 GN=Myct1 PE=1 SV=1 - [MYCT1_MOUSE]	0		0
P35283	Ras-related protein Rab-12 OS=Mus musculus OX=10090 GN=Rab12 PE=1 SV=3 - [RAB12_MOUSE]	2.31518e+09	12.6923	4.53	1	5
Q9DBJ2	SMP_C2CD2L domain-containing protein OS=Mus musculus OX=10090 GN=C2cd2l PE=2 SV=1 - [Q9DBJ2_MOUSE]	1.30922e+07	1.7797	1.48	1	1
Q9CQ48	NudC domain-containing protein 2 OS=Mus musculus OX=10090 GN=Nudcd2 PE=1 SV=1 - [NUDC2_MOUSE]	0		0
Q545M7	Uncharacterized protein OS=Mus musculus OX=10090 GN=Pvalb PE=1 SV=1 - [Q545M7_MOUSE]	0		0
P49429	4-hydroxyphenylpyruvate dioxygenase OS=Mus musculus OX=10090 GN=Hpd PE=1 SV=3 - [HPPD_MOUSE]	3.574e+07	2.11883	7.12	2	2
D3Z4C0	FERM, ARHGEF and pleckstrin domain-containing protein 2 OS=Mus musculus OX=10090 GN=Farp2 PE=1 SV=1 - [D3Z4C0_MOUSE]	3.86033e+07	4.37939	3.65	2	2
Q3UA79	Uncharacterized protein OS=Mus musculus OX=10090 GN=Tap2 PE=2 SV=1 - [Q3UA79_MOUSE]	9.2315e+06	0	4.99	2	2
A0A0J9YV38	Arachidonate 5-lipoxygenase-activating protein (Fragment) OS=Mus musculus OX=10090 GN=Alox5ap PE=1 SV=1 - [A0A0J9YV38_MOUSE]	0		0
Q8C648	Predicted gene 10309 OS=Mus musculus OX=10090 GN=Gm10309 PE=2 SV=1 - [Q8C648_MOUSE]	0		0
E9Q698	Coagulation factor XII OS=Mus musculus OX=10090 GN=F12 PE=1 SV=1 - [E9Q698_MOUSE]	0
B7ZCH9	FGGY carbohydrate kinase domain-containing protein (Fragment) OS=Mus musculus OX=10090 GN=Fggy PE=1 SV=1 - [B7ZCH9_MOUSE]	4.19438e+07	0	12.57	1	1
Q545Y5	CD74 antigen (Invariant polypeptide of major histocompatibility complex, class II antigen-associated) OS=Mus musculus OX=10090 GN=Cd74 PE=2 SV=1 - [Q545Y5_MOUSE]	0	2.10214	7.91	1	1
P10852	4F2 cell-surface antigen heavy chain OS=Mus musculus OX=10090 GN=Slc3a2 PE=1 SV=1 - [4F2_MOUSE]	3.76071e+07	0	1.9	1	1
Q3UJU9	Regulator of microtubule dynamics protein 3 OS=Mus musculus OX=10090 GN=Rmdn3 PE=1 SV=2 - [RMD3_MOUSE]	107772380	5.90693	2.98	1	2
O70456	14-3-3 protein sigma OS=Mus musculus OX=10090 GN=Sfn PE=1 SV=2 - [1433S_MOUSE]	0		0
Q61102	ATP-binding cassette sub-family B member 7, mitochondrial OS=Mus musculus OX=10090 GN=Abcb7 PE=1 SV=3 - [ABCB7_MOUSE]	0		0
Q99J93	Interferon-induced transmembrane protein 2 OS=Mus musculus OX=10090 GN=Ifitm2 PE=1 SV=1 - [IFM2_MOUSE]	0		0
A2AP31	Complex I-B17 OS=Mus musculus OX=10090 GN=Ndufb6 PE=1 SV=1 - [A2AP31_MOUSE]	0		0
Q3THL1	GOLD domain-containing protein OS=Mus musculus OX=10090 GN=Tmed2 PE=2 SV=1 - [Q3THL1_MOUSE]	0		0
Q31148	H2-K protein OS=Mus musculus OX=10090 GN=H2-K1 PE=2 SV=1 - [Q31148_MOUSE]	21918971	2.04509	4.08	1	1
Q8K2V4	LOC435565 protein OS=Mus musculus OX=10090 GN=Iigp1b PE=2 SV=1 - [Q8K2V4_MOUSE]	2.36899e+07	1.94794	4.33	3	4
E9Q3V6	Septin-2 OS=Mus musculus OX=10090 GN=Septin2 PE=1 SV=1 - [E9Q3V6_MOUSE]	0		0
Q9JKX4-2	Isoform 2 of Protein AATF OS=Mus musculus OX=10090 GN=Aatf - [AATF_MOUSE]	5.59142e+06	0	4.38	1	1
Q3TJS0	Flotillin OS=Mus musculus OX=10090 GN=Flot1 PE=2 SV=1 - [Q3TJS0_MOUSE]	0		0
Q8C1L7	40S ribosomal protein S21 OS=Mus musculus OX=10090 PE=2 SV=1 - [Q8C1L7_MOUSE]	0		0
A1E2B8	Inducible heat shock protein 70 OS=Mus musculus OX=10090 PE=3 SV=1 - [A1E2B8_MOUSE]	1.24181e+08	7.55379	7.49	3	5
G3UXT7	RNA-binding protein FUS (Fragment) OS=Mus musculus OX=10090 GN=Fus PE=1 SV=1 - [G3UXT7_MOUSE]	0		0
Q19LI2	Alpha-1B-glycoprotein OS=Mus musculus OX=10090 GN=A1bg PE=1 SV=1 - [A1BG_MOUSE]	0		0
B2RS43	DNA segment, Chr 17, human D6S53E OS=Mus musculus OX=10090 GN=D17H6S53E PE=1 SV=1 - [B2RS43_MOUSE]	0		0
D3Z3S1	Prolactin regulatory element-binding protein OS=Mus musculus OX=10090 GN=Preb PE=1 SV=1 - [D3Z3S1_MOUSE]	15559995	0	2.57	1	1
Q3TBK6	Uncharacterized protein OS=Mus musculus OX=10090 GN=Laptm5 PE=2 SV=1 - [Q3TBK6_MOUSE]	0		0
D3Z647	Ubiquitin-conjugating enzyme E2 Q2 OS=Mus musculus OX=10090 GN=Ube2q2 PE=1 SV=1 - [D3Z647_MOUSE]	0		0
Q5M8R0	Sirt5 protein OS=Mus musculus OX=10090 GN=Sirt5 PE=2 SV=1 - [Q5M8R0_MOUSE]	0	1.81197	5.85	1	1
Q9DC61	Mitochondrial-processing peptidase subunit alpha OS=Mus musculus OX=10090 GN=Pmpca PE=1 SV=1 - [MPPA_MOUSE]	0		0
Q5FWH6-2	Isoform 2 of Rho guanine nucleotide exchange factor 15 OS=Mus musculus OX=10090 GN=Arhgef15 - [ARHGF_MOUSE]	5.15851e+06	0	1.62	1	2
A0A140LJG6	Microsomal signal peptidase 25 kDa subunit OS=Mus musculus OX=10090 GN=Spcs2 PE=1 SV=1 - [A0A140LJG6_MOUSE]	0		0
P97318-3	Isoform DAB271 of Disabled homolog 1 OS=Mus musculus OX=10090 GN=Dab1 - [DAB1_MOUSE]	0		0
Q9QUG9	RAS guanyl-releasing protein 2 OS=Mus musculus OX=10090 GN=Rasgrp2 PE=1 SV=2 - [GRP2_MOUSE]	0		0
D3YXN0	AP-1 complex subunit sigma-1A (Fragment) OS=Mus musculus OX=10090 GN=Ap1s1 PE=1 SV=1 - [D3YXN0_MOUSE]	1.01936e+07	0	12.17	1	2
A0A2R8VKP7	Coiled-coil domain-containing protein 134 OS=Mus musculus OX=10090 GN=Ccdc134 PE=1 SV=1 - [A0A2R8VKP7_MOUSE]	0		0
A0A0R4J0M6	Collectin-11 OS=Mus musculus OX=10090 GN=Colec11 PE=1 SV=1 - [A0A0R4J0M6_MOUSE]	0		0
B7ZP16	Agxt2 protein OS=Mus musculus OX=10090 GN=Agxt2 PE=2 SV=1 - [B7ZP16_MOUSE]	0		0
Q01279	Epidermal growth factor receptor OS=Mus musculus OX=10090 GN=Egfr PE=1 SV=1 - [EGFR_MOUSE]	0		0
Q3TNK7	Coiled-coil domain containing 50 OS=Mus musculus OX=10090 GN=Ccdc50 PE=2 SV=1 - [Q3TNK7_MOUSE]	0		0
P48771	Cytochrome c oxidase subunit 7A2, mitochondrial OS=Mus musculus OX=10090 GN=Cox7a2 PE=1 SV=2 - [CX7A2_MOUSE]	0
Q8BHE8	m-AAA protease-interacting protein 1, mitochondrial OS=Mus musculus OX=10090 GN=Maip1 PE=1 SV=1 - [MAIP1_MOUSE]	3.98416e+07	5.49476	8.25	2	3
Q3TEU8	Coronin OS=Mus musculus OX=10090 GN=Coro1c PE=2 SV=1 - [Q3TEU8_MOUSE]	0		0
Q8R216	NAD-dependent protein lipoamidase sirtuin-4, mitochondrial OS=Mus musculus OX=10090 GN=Sirt4 PE=1 SV=3 - [SIR4_MOUSE]	0		0
Q91W86	Vacuolar protein sorting-associated protein 11 homolog OS=Mus musculus OX=10090 GN=Vps11 PE=1 SV=3 - [VPS11_MOUSE]	2.24514e+07	4.10125	2.55	2	4
E9Q9C5	V-type proton ATPase proteolipid subunit (Fragment) OS=Mus musculus OX=10090 GN=Atp6v0c PE=1 SV=1 - [E9Q9C5_MOUSE]	0		0
Q8CBY5	Uncharacterized protein OS=Mus musculus OX=10090 GN=9330175E14Rik PE=2 SV=1 - [Q8CBY5_MOUSE]	0		0
Q58A65-6	Isoform 6 of C-Jun-amino-terminal kinase-interacting protein 4 OS=Mus musculus OX=10090 GN=Spag9 - [JIP4_MOUSE]	1.55872e+07	4.17366	2.19	2	3
Q9Z204-4	Isoform 4 of Heterogeneous nuclear ribonucleoproteins C1/C2 OS=Mus musculus OX=10090 GN=Hnrnpc - [HNRPC_MOUSE]	9.79376e+07	9.62473	11.99	4	5
A0A4E9FT70	IgG3 (Fragment) OS=Mus musculus OX=10090 GN=IGHG3 PE=4 SV=1 - [A0A4E9FT70_MOUSE]	0		0
Q8R4H7	N-acetylglutamate synthase, mitochondrial OS=Mus musculus OX=10090 GN=Nags PE=1 SV=2 - [NAGS_MOUSE]	1.61222e+07	2.17536	3.61	2	2
A2ASU7	Olfactory receptor OS=Mus musculus OX=10090 GN=Olfr1024 PE=3 SV=1 - [A2ASU7_MOUSE]	0		0
D3YYN7	Sodium/potassium-transporting ATPase subunit alpha OS=Mus musculus OX=10090 GN=Atp1a2 PE=1 SV=1 - [D3YYN7_MOUSE]	2.28055e+07	5.07711	5.17	3	4
P47758	Signal recognition particle receptor subunit beta OS=Mus musculus OX=10090 GN=Srprb PE=1 SV=1 - [SRPRB_MOUSE]	0		0
Q3U643	Uncharacterized protein OS=Mus musculus OX=10090 GN=Pigs PE=2 SV=1 - [Q3U643_MOUSE]	0		0
Q9D7N6	39S ribosomal protein L30, mitochondrial OS=Mus musculus OX=10090 GN=Mrpl30 PE=1 SV=1 - [RM30_MOUSE]	0	2.54302	11.88	1	1
Q8VD75	Huntingtin-interacting protein 1 OS=Mus musculus OX=10090 GN=Hip1 PE=1 SV=2 - [HIP1_MOUSE]	2.08054e+07	8.25458	4.08	3	4
A0A1Y7VN70	Glutaredoxin-related protein 5, mitochondrial OS=Mus musculus OX=10090 GN=Glrx5 PE=1 SV=1 - [A0A1Y7VN70_MOUSE]	0		0
Q63ZW9	Copa protein (Fragment) OS=Mus musculus OX=10090 GN=Copa PE=2 SV=1 - [Q63ZW9_MOUSE]	2.1613e+07	5.93226	3.27	3	3
Q05DU4	Msn protein (Fragment) OS=Mus musculus OX=10090 GN=Msn PE=2 SV=1 - [Q05DU4_MOUSE]	3.2176e+07	0	2.05	1	4
B7ZCI9	Integrin alpha-V (Fragment) OS=Mus musculus OX=10090 GN=Itgav PE=1 SV=1 - [B7ZCI9_MOUSE]	0
Q9JMH9-1	Isoform 1 of Unconventional myosin-XVIIIa OS=Mus musculus OX=10090 GN=Myo18a - [MY18A_MOUSE]	3.70883e+07	11.2336	5.55	6	6
E9PZ17	Rho-related BTB domain-containing protein 1 (Fragment) OS=Mus musculus OX=10090 GN=Rhobtb1 PE=4 SV=8 - [E9PZ17_MOUSE]	0	1.64188	11.83	1	1
Q5I2A0	Serine protease inhibitor A3G OS=Mus musculus OX=10090 GN=Serpina3g PE=1 SV=2 - [SPA3G_MOUSE]	0		0
Q8BZJ7-2	Isoform 2 of DCN1-like protein 2 OS=Mus musculus OX=10090 GN=Dcun1d2 - [DCNL2_MOUSE]	0		0
O55106	Striatin OS=Mus musculus OX=10090 GN=Strn PE=1 SV=2 - [STRN_MOUSE]	4.97738e+06	0	1.28	1	1
Q3UGE1	TPR_REGION domain-containing protein OS=Mus musculus OX=10090 GN=Trappc12 PE=2 SV=1 - [Q3UGE1_MOUSE]	7.16039e+06	0	1.13	1	1
Q3TJ91	LLGL scribble cell polarity complex component 2 OS=Mus musculus OX=10090 GN=Llgl2 PE=1 SV=2 - [L2GL2_MOUSE]	3.51397e+08	0	1.46	1	1
E9Q7A8	Enoyl-CoA delta isomerase 2 (Fragment) OS=Mus musculus OX=10090 GN=Eci2 PE=1 SV=1 - [E9Q7A8_MOUSE]	120678662	0	11.76	1	1
Q5SVW9	Transmembrane emp24 domain-containing protein 4 (Fragment) OS=Mus musculus OX=10090 GN=Tmed4 PE=1 SV=1 - [Q5SVW9_MOUSE]	98668310	0	6.47	1	1
A0A2I3BR82	Guanine nucleotide-binding protein-like 3 OS=Mus musculus OX=10090 GN=Gnl3 PE=1 SV=1 - [A0A2I3BR82_MOUSE]	0
Q8VCY6	U3 small nucleolar RNA-associated protein 6 homolog OS=Mus musculus OX=10090 GN=Utp6 PE=2 SV=1 - [UTP6_MOUSE]	1.23283e+07	0	5.03	2	2
Q9EQ68	Junctin (Fragment) OS=Mus musculus OX=10090 GN=junctin PE=4 SV=1 - [Q9EQ68_MOUSE]	0		0
Q8BT54	Uncharacterized protein (Fragment) OS=Mus musculus OX=10090 GN=Tor2a PE=2 SV=1 - [Q8BT54_MOUSE]	8.98648e+06	2.28913	11.71	1	1
K4DI63	Protein CREG1 OS=Mus musculus OX=10090 GN=Creg1 PE=1 SV=1 - [K4DI63_MOUSE]	1.22785e+07	0	11.7	1	1
Q9CQZ0-2	Isoform 2 of ORM1-like protein 2 OS=Mus musculus OX=10090 GN=Ormdl2 - [ORML2_MOUSE]	0		0
Q6IQZ1	ATP-dependent RNA helicase DDX54 (Fragment) OS=Mus musculus OX=10090 GN=Ddx54 PE=2 SV=1 - [Q6IQZ1_MOUSE]	8.49948e+06	0	4.68	2	3
E9PZK7	ADP-ribosylation factor-related protein 1 OS=Mus musculus OX=10090 GN=Arfrp1 PE=1 SV=1 - [E9PZK7_MOUSE]	0		0
Q8VHZ7	U3 small nucleolar ribonucleoprotein protein IMP4 OS=Mus musculus OX=10090 GN=Imp4 PE=2 SV=1 - [IMP4_MOUSE]	0		0
Q6ZWQ7	Signal peptidase complex subunit 3 OS=Mus musculus OX=10090 GN=Spcs3 PE=1 SV=1 - [SPCS3_MOUSE]	0		0
Q14AZ9	Zinc binding alcohol dehydrogenase, domain containing 2 OS=Mus musculus OX=10090 GN=Zadh2 PE=1 SV=1 - [Q14AZ9_MOUSE]	52434114	2.42258	3.98	1	1
E9PVP3	Mannose-P-dolichol utilization defect 1 protein OS=Mus musculus OX=10090 GN=Mpdu1 PE=1 SV=1 - [E9PVP3_MOUSE]	0
Q99JX8	Psmd2 protein (Fragment) OS=Mus musculus OX=10090 GN=Psmd2 PE=2 SV=1 - [Q99JX8_MOUSE]	0		0
F6Q5J9	Tubulin delta chain (Fragment) OS=Mus musculus OX=10090 GN=Tubd1 PE=3 SV=1 - [F6Q5J9_MOUSE]	0		0
Q91X83	S-adenosylmethionine synthase isoform type-1 OS=Mus musculus OX=10090 GN=Mat1a PE=1 SV=1 - [METK1_MOUSE]	0		0
D3Z307	Tyrosine aminotransferase (Fragment) OS=Mus musculus OX=10090 GN=Tat PE=1 SV=1 - [D3Z307_MOUSE]	0		0
F7D3P0	Iron-sulfur protein NUBPL (Fragment) OS=Mus musculus OX=10090 GN=Nubpl PE=1 SV=1 - [F7D3P0_MOUSE]	5934996	1.63237	11.59	1	1
Q9JHI8-2	Isoform 2 of NADPH oxidase 4 OS=Mus musculus OX=10090 GN=Nox4 - [NOX4_MOUSE]	0		0
Q8BU33-2	Isoform 2 of 2-hydroxyacyl-CoA lyase 2 OS=Mus musculus OX=10090 GN=Ilvbl - [HACL2_MOUSE]	0		0
A0A5F8MPW1	Angiotensin 1-10 OS=Mus musculus OX=10090 GN=Agt PE=1 SV=1 - [A0A5F8MPW1_MOUSE]	0		0
H3BKK1	All-trans-retinol 13,14-reductase OS=Mus musculus OX=10090 GN=Retsat PE=1 SV=1 - [H3BKK1_MOUSE]	0		0
P03976	Ig kappa chain V-II region 17S29.1 OS=Mus musculus OX=10090 PE=1 SV=1 - [KV2A5_MOUSE]	0
Q9CV89	Pinin (Fragment) OS=Mus musculus OX=10090 GN=Pnn PE=2 SV=1 - [Q9CV89_MOUSE]	0	2.79034	6.81	1	1
Q0PD10	Rab41 OS=Mus musculus OX=10090 GN=Rab43 PE=1 SV=1 - [Q0PD10_MOUSE]	1.16903e+09	14.3278	6.19	2	6
Q3UPA1	Uncharacterized protein OS=Mus musculus OX=10090 GN=Gna11 PE=1 SV=1 - [Q3UPA1_MOUSE]	0		0
A0PK84	Palmitoyltransferase ZDHHC22 OS=Mus musculus OX=10090 GN=Zdhhc22 PE=1 SV=1 - [ZDH22_MOUSE]	0		0
P27046	Alpha-mannosidase 2 OS=Mus musculus OX=10090 GN=Man2a1 PE=1 SV=2 - [MA2A1_MOUSE]	2.13398e+07	8.14332	6.09	5	6
A0A4E9G461	IgG2 (Fragment) OS=Mus musculus OX=10090 GN=IGHG2 PE=4 SV=1 - [A0A4E9G461_MOUSE]	0		0
Q3UG16	Uncharacterized protein OS=Mus musculus OX=10090 GN=Ap1m1 PE=1 SV=1 - [Q3UG16_MOUSE]	0		0
O35558	Mitogen-activated protein kinase OS=Mus musculus OX=10090 GN=Erk2 PE=3 SV=1 - [O35558_MOUSE]	0		0
E9PV24-2	Isoform 2 of Fibrinogen alpha chain OS=Mus musculus OX=10090 GN=Fga - [FIBA_MOUSE]	0		0
B1ATJ5	Keratin, type I cuticular Ha2 OS=Mus musculus OX=10090 GN=Krt32 PE=1 SV=1 - [B1ATJ5_MOUSE]	2.67674e+09	20.1558	1.55	1	13
Q8C6Q7	Protein-tyrosine-phosphatase (Fragment) OS=Mus musculus OX=10090 GN=Ptprc PE=2 SV=2 - [Q8C6Q7_MOUSE]	30710765	2.54533	1.25	1	1
Q5DTS3	Septin-7 (Fragment) OS=Mus musculus OX=10090 GN=Septin7 PE=2 SV=1 - [Q5DTS3_MOUSE]	0		0
Q9EPU0-2	Isoform 2 of Regulator of nonsense transcripts 1 OS=Mus musculus OX=10090 GN=Upf1 - [RENT1_MOUSE]	2.59301e+07	12.6403	8.09	6	7
Q80TU6	MKIAA0670 protein (Fragment) OS=Mus musculus OX=10090 GN=Acin1 PE=2 SV=1 - [Q80TU6_MOUSE]	0		0
E2FHV9	Protease serine 34 OS=Mus musculus OX=10090 PE=4 SV=1 - [E2FHV9_MOUSE]	0		0
Q9Z2X1-2	Isoform 2 of Heterogeneous nuclear ribonucleoprotein F OS=Mus musculus OX=10090 GN=Hnrnpf - [HNRPF_MOUSE]	9.17193e+07	9.44939	4.3	1	3
O08614	Cytoskeletal protein OS=Mus musculus OX=10090 GN=Utrn PE=2 SV=1 - [O08614_MOUSE]	2.91224e+07	17.1577	1.95	5	8
Q9D7J4	Cytochrome c oxidase assembly protein COX20, mitochondrial OS=Mus musculus OX=10090 GN=Cox20 PE=1 SV=1 - [COX20_MOUSE]	65854637	4.68369	10.26	1	2
Q9Z2I0	Mitochondrial proton/calcium exchanger protein OS=Mus musculus OX=10090 GN=Letm1 PE=1 SV=1 - [LETM1_MOUSE]	1.68271e+07	1.97615	1.63	1	1
G5E8M9	Intercellular adhesion molecule 2 (Fragment) OS=Mus musculus OX=10090 GN=Icam2 PE=1 SV=1 - [G5E8M9_MOUSE]	0		0
Q6ZPM1	MKIAA1589 protein (Fragment) OS=Mus musculus OX=10090 GN=mKIAA1589 PE=4 SV=1 - [Q6ZPM1_MOUSE]	2.23191e+07	2.16491	2.97	2	2
Q99LK5	Thop1 protein OS=Mus musculus OX=10090 GN=Thop1 PE=2 SV=1 - [Q99LK5_MOUSE]	0
Q8BMF4	Dihydrolipoyllysine-residue acetyltransferase component of pyruvate dehydrogenase complex, mitochondrial OS=Mus musculus OX=10090 GN=Dlat PE=1 SV=2 - [ODP2_MOUSE]	0		0
O08705	Sodium/bile acid cotransporter OS=Mus musculus OX=10090 GN=Slc10a1 PE=1 SV=1 - [NTCP_MOUSE]	0		0
Q3TGQ3	Uncharacterized protein OS=Mus musculus OX=10090 GN=Ctnna1 PE=2 SV=1 - [Q3TGQ3_MOUSE]	0		0
Q99KI0	Aconitate hydratase, mitochondrial OS=Mus musculus OX=10090 GN=Aco2 PE=1 SV=1 - [ACON_MOUSE]	0		0
Q8C0M2	(Lyso)-N-acylphosphatidylethanolamine lipase OS=Mus musculus OX=10090 GN=Abhd4 PE=1 SV=1 - [Q8C0M2_MOUSE]	0		0
Q9JIG7	Coiled-coil domain-containing protein 22 OS=Mus musculus OX=10090 GN=Ccdc22 PE=1 SV=1 - [CCD22_MOUSE]	0		0
A0A0A6YY28	cAMP-dependent protein kinase type II-alpha regulatory subunit (Fragment) OS=Mus musculus OX=10090 GN=Prkar2a PE=1 SV=1 - [A0A0A6YY28_MOUSE]	0		0
Q3TMW4	Protein kinase domain-containing protein OS=Mus musculus OX=10090 GN=Map2k1 PE=2 SV=1 - [Q3TMW4_MOUSE]	2.7533e+06	0	11	1	1
Q91YP0	L-2-hydroxyglutarate dehydrogenase, mitochondrial OS=Mus musculus OX=10090 GN=L2hgdh PE=1 SV=1 - [L2HDH_MOUSE]	2.10325e+07	9.30591	10.99	4	4
Q9QUT0	Ammonium transporter Rh type A OS=Mus musculus OX=10090 GN=Rhag PE=1 SV=1 - [RHAG_MOUSE]	0		0
Q4FJX1	Importin subunit alpha OS=Mus musculus OX=10090 GN=Kpna4 PE=1 SV=1 - [Q4FJX1_MOUSE]	0		0
Q3UM89	Forkhead box protein R2 OS=Mus musculus OX=10090 GN=Foxr2 PE=2 SV=1 - [FOXR2_MOUSE]	0		0
Q811E7	Myosin IF OS=Mus musculus OX=10090 GN=Myo1f PE=2 SV=1 - [Q811E7_MOUSE]	2.54869e+07	5.82854	6.38	5	6
Q9D173	Mitochondrial import receptor subunit TOM7 homolog OS=Mus musculus OX=10090 GN=Tomm7 PE=3 SV=1 - [TOM7_MOUSE]	0		0
D6RFN5	Ninjurin-1 OS=Mus musculus OX=10090 GN=Ninj1 PE=1 SV=1 - [D6RFN5_MOUSE]	0
Q9CQW0	ER membrane protein complex subunit 6 OS=Mus musculus OX=10090 GN=Emc6 PE=1 SV=1 - [EMC6_MOUSE]	0
Q9D964	Glycine amidinotransferase, mitochondrial OS=Mus musculus OX=10090 GN=Gatm PE=1 SV=1 - [GATM_MOUSE]	0		0
Q9D8Y7	Tumor necrosis factor alpha-induced protein 8-like protein 2 OS=Mus musculus OX=10090 GN=Tnfaip8l2 PE=1 SV=1 - [TP8L2_MOUSE]	13539317	0	10.87	1	1
A2AKD6	Peroxisomal membrane protein 4 OS=Mus musculus OX=10090 GN=Pxmp4 PE=1 SV=1 - [A2AKD6_MOUSE]	0		0
Q9D1Q4	Dolichol-phosphate mannosyltransferase subunit 3 OS=Mus musculus OX=10090 GN=Dpm3 PE=1 SV=1 - [DPM3_MOUSE]	0
P59016	Vacuolar protein sorting-associated protein 33B OS=Mus musculus OX=10090 GN=Vps33b PE=1 SV=1 - [VP33B_MOUSE]	0		0
Q5SZA3	Histone cluster 1, H1c OS=Mus musculus OX=10090 GN=H1f2 PE=1 SV=1 - [Q5SZA3_MOUSE]	0		0
Q9CQ54	NADH dehydrogenase [ubiquinone] 1 subunit C2 OS=Mus musculus OX=10090 GN=Ndufc2 PE=1 SV=1 - [NDUC2_MOUSE]	0		0
A0A0G2JGE1	Cysteine-S-conjugate beta-lyase 2 (Fragment) OS=Mus musculus OX=10090 GN=Kyat3 PE=1 SV=1 - [A0A0G2JGE1_MOUSE]	0		0
Q3TFI4	Uncharacterized protein OS=Mus musculus OX=10090 GN=Nicn1 PE=2 SV=1 - [Q3TFI4_MOUSE]	0		0
P32020	Sterol carrier protein 2 OS=Mus musculus OX=10090 GN=Scp2 PE=1 SV=3 - [SCP2_MOUSE]	0		0
E9Q7E7	Olfactory receptor OS=Mus musculus OX=10090 GN=Olfr427 PE=3 SV=1 - [E9Q7E7_MOUSE]	0
G3UZW7	Protein mago nashi homolog 2 OS=Mus musculus OX=10090 GN=Magohb PE=3 SV=1 - [G3UZW7_MOUSE]	0
A8Y5H7	SEC14-like protein 1 OS=Mus musculus OX=10090 GN=Sec14l1 PE=1 SV=1 - [S14L1_MOUSE]	1.71336e+07	1.73905	1.54	1	1
A2ATJ7	Olfactory receptor OS=Mus musculus OX=10090 GN=Olfr1205 PE=3 SV=1 - [A2ATJ7_MOUSE]	0		0
A0A0A6YX18	V-type proton ATPase subunit H OS=Mus musculus OX=10090 GN=Atp6v1h PE=1 SV=1 - [A0A0A6YX18_MOUSE]	0		0
E9Q7S3	Cytochrome b-245 heavy chain (Fragment) OS=Mus musculus OX=10090 GN=Cybb PE=1 SV=1 - [E9Q7S3_MOUSE]	0		0
A0A2Z4SX33	MHC class II antigen E beta (Fragment) OS=Mus musculus OX=10090 GN=H2-Eb1 PE=4 SV=1 - [A0A2Z4SX33_MOUSE]	0		0
J3QJZ9	Insulin-like growth factor II (Fragment) OS=Mus musculus OX=10090 GN=Igf2 PE=3 SV=8 - [J3QJZ9_MOUSE]	0		0
O70439	Syntaxin-7 OS=Mus musculus OX=10090 GN=Stx7 PE=1 SV=3 - [STX7_MOUSE]	0		0
Q3UNF3	Acyl-coenzyme A oxidase OS=Mus musculus OX=10090 GN=Acox2 PE=2 SV=1 - [Q3UNF3_MOUSE]	2.5884e+07	4.67489	1.62	1	2
O08529	Calpain-2 catalytic subunit OS=Mus musculus OX=10090 GN=Capn2 PE=1 SV=4 - [CAN2_MOUSE]	0		0
Q3U3J9	Aldedh domain-containing protein (Fragment) OS=Mus musculus OX=10090 GN=Aldh3b1 PE=2 SV=1 - [Q3U3J9_MOUSE]	0	0	2.73	1	1
Q8BIS9	Protein kinase domain-containing protein (Fragment) OS=Mus musculus OX=10090 GN=Csk PE=2 SV=2 - [Q8BIS9_MOUSE]	0		0
Q9DAY8	Prolactin-7D1 OS=Mus musculus OX=10090 GN=Prl7d1 PE=2 SV=1 - [Q9DAY8_MOUSE]	0		0
Q8BGG9-2	Isoform 2 of Acyl-coenzyme A amino acid N-acyltransferase 2 OS=Mus musculus OX=10090 GN=Acnat2 - [ACNT2_MOUSE]	1.99312e+07	3.82563	7.71	2	3
A0A1D5RLG0	Inactive hydroxysteroid dehydrogenase-like protein 1 OS=Mus musculus OX=10090 GN=Hsdl1 PE=1 SV=1 - [A0A1D5RLG0_MOUSE]	7.24987e+06	0	8.09	1	1
H3BJB8	Epidermal growth factor receptor substrate 15 (Fragment) OS=Mus musculus OX=10090 GN=Eps15 PE=1 SV=1 - [H3BJB8_MOUSE]	0
Q8BWQ1	UDP-glucuronosyltransferase 2A3 OS=Mus musculus OX=10090 GN=Ugt2a3 PE=1 SV=1 - [UD2A3_MOUSE]	0		0
Q8VGF0	Olfactory receptor OS=Mus musculus OX=10090 GN=Olfr126 PE=3 SV=1 - [Q8VGF0_MOUSE]	0
Q6P4T2	U5 small nuclear ribonucleoprotein 200 kDa helicase OS=Mus musculus OX=10090 GN=Snrnp200 PE=1 SV=1 - [U520_MOUSE]	713509	0	0.89	1	1
Q501J6	Probable ATP-dependent RNA helicase DDX17 OS=Mus musculus OX=10090 GN=Ddx17 PE=1 SV=1 - [DDX17_MOUSE]	107377754	11.034	1.85	1	4
Q542C3	Uncharacterized protein OS=Mus musculus OX=10090 GN=Pcif1 PE=1 SV=1 - [Q542C3_MOUSE]	3.51448e+06	0	2.69	1	1
B7ZNX9	Fgd5 protein OS=Mus musculus OX=10090 GN=Fgd5 PE=2 SV=1 - [B7ZNX9_MOUSE]	1.04487e+07	4.97097	3.05	2	2
Q07076	Annexin A7 OS=Mus musculus OX=10090 GN=Anxa7 PE=1 SV=2 - [ANXA7_MOUSE]	0		0
E9Q716	Olfactory receptor OS=Mus musculus OX=10090 GN=Olfr913 PE=3 SV=1 - [E9Q716_MOUSE]	0		0
A0A1B0GRZ8	ELMO domain-containing protein 2 (Fragment) OS=Mus musculus OX=10090 GN=Elmod2 PE=1 SV=1 - [A0A1B0GRZ8_MOUSE]	0		0
Q9JK42	[Pyruvate dehydrogenase (acetyl-transferring)] kinase isozyme 2, mitochondrial OS=Mus musculus OX=10090 GN=Pdk2 PE=1 SV=2 - [PDK2_MOUSE]	2.49271e+07	1.60077	1.97	1	1
G3UW37	START domain-containing protein 10 (Fragment) OS=Mus musculus OX=10090 GN=Stard10 PE=1 SV=1 - [G3UW37_MOUSE]	0		0
P98203-4	Isoform 4 of Armadillo repeat protein deleted in velo-cardio-facial syndrome homolog OS=Mus musculus OX=10090 GN=Arvcf - [ARVC_MOUSE]	7.49164e+06	0	1.46	1	2
Q3UZQ0	Aminotran_1_2 domain-containing protein (Fragment) OS=Mus musculus OX=10090 GN=Sptlc2 PE=2 SV=1 - [Q3UZQ0_MOUSE]	0		0
Q8CGF5	TLC domain-containing protein 4 OS=Mus musculus OX=10090 GN=Tlcd4 PE=2 SV=1 - [TLCD4_MOUSE]	0
Q8CHQ9	N-acetyltransferase family 8 member 2 OS=Mus musculus OX=10090 GN=Nat8f2 PE=1 SV=1 - [NT8F2_MOUSE]	0		0
Q8R1S0	Ubiquinone biosynthesis monooxygenase COQ6, mitochondrial OS=Mus musculus OX=10090 GN=Coq6 PE=1 SV=3 - [COQ6_MOUSE]	3.30117e+07	5.78084	3.57	1	2
P43274	Histone H1.4 OS=Mus musculus OX=10090 GN=H1-4 PE=1 SV=2 - [H14_MOUSE]	0		0
Q059U9	A kinase (PRKA) anchor protein 8 OS=Mus musculus OX=10090 GN=Akap8 PE=1 SV=1 - [Q059U9_MOUSE]	0		0
Q56A15	Cytochrome c OS=Mus musculus OX=10090 GN=Cycs PE=1 SV=1 - [Q56A15_MOUSE]	0		0
A0A0J9YVC7	Protein Mpv17 (Fragment) OS=Mus musculus OX=10090 GN=Mpv17 PE=1 SV=1 - [A0A0J9YVC7_MOUSE]	3.47923e+07	1.96813	10.48	1	1
Q8CE30	Nucleolin OS=Mus musculus OX=10090 GN=Ncl PE=2 SV=1 - [Q8CE30_MOUSE]	0		0
Q9JKX3-3	Isoform 3 of Transferrin receptor protein 2 OS=Mus musculus OX=10090 GN=Tfr2 - [TFR2_MOUSE]	1.0238e+07	2.93709	4.61	2	3
A0A2R8VHW0	Alanine aminotransferase 1 OS=Mus musculus OX=10090 GN=Gpt PE=1 SV=1 - [A0A2R8VHW0_MOUSE]	0		0
Q9CRB2	H/ACA ribonucleoprotein complex subunit 2 OS=Mus musculus OX=10090 GN=Nhp2 PE=1 SV=1 - [NHP2_MOUSE]	6.92278e+06	2.25194	10.46	1	1
B9EHD0	Leucine rich repeat containing 25 OS=Mus musculus OX=10090 GN=Lrrc25 PE=1 SV=1 - [B9EHD0_MOUSE]	2.02104e+07	0	5.39	1	1
Q9CQS8	Protein transport protein Sec61 subunit beta OS=Mus musculus OX=10090 GN=Sec61b PE=1 SV=3 - [SC61B_MOUSE]	0		0
S4R2E1	ATP-binding cassette sub-family G member 2 OS=Mus musculus OX=10090 GN=Abcg2 PE=1 SV=1 - [S4R2E1_MOUSE]	1.0742e+07	1.9706	1.74	1	1
Q9Z1Q2	Phosphatidylserine lipase ABHD16A OS=Mus musculus OX=10090 GN=Abhd16a PE=1 SV=3 - [ABHGA_MOUSE]	0		0
Q8BHC4	Dephospho-CoA kinase domain-containing protein OS=Mus musculus OX=10090 GN=Dcakd PE=1 SV=1 - [DCAKD_MOUSE]	8613345	1.68783	5.63	1	1
A0A338P6F2	Oxysterol-binding protein OS=Mus musculus OX=10090 GN=Osbpl11 PE=1 SV=1 - [A0A338P6F2_MOUSE]	3.99557e+07	4.10839	8.66	4	5
H3BIY7	Metastasis-associated protein MTA3 (Fragment) OS=Mus musculus OX=10090 GN=Mta3 PE=1 SV=2 - [H3BIY7_MOUSE]	0		0
Q924L1-3	Isoform 3 of LETM1 domain-containing protein 1 OS=Mus musculus OX=10090 GN=Letmd1 - [LTMD1_MOUSE]	0		0
Q3TS08	Protein kinase domain-containing protein (Fragment) OS=Mus musculus OX=10090 GN=Pdik1l PE=2 SV=1 - [Q3TS08_MOUSE]	0		0
Q8BXZ1	Protein disulfide-isomerase TMX3 OS=Mus musculus OX=10090 GN=Tmx3 PE=1 SV=2 - [TMX3_MOUSE]	0		0
Q8BTC2	Uncharacterized protein (Fragment) OS=Mus musculus OX=10090 GN=Rpap1 PE=2 SV=1 - [Q8BTC2_MOUSE]	0		0
Q8C7H7	Uncharacterized protein (Fragment) OS=Mus musculus OX=10090 GN=Slco1a4 PE=2 SV=1 - [Q8C7H7_MOUSE]	0
F8WHP5	Phospholipase DDHD1 OS=Mus musculus OX=10090 GN=Ddhd1 PE=1 SV=1 - [F8WHP5_MOUSE]	2.46214e+07	0	1.29	1	1
Q3UW56	Carboxylic ester hydrolase OS=Mus musculus OX=10090 GN=Ces1g PE=1 SV=1 - [Q3UW56_MOUSE]	9.57398e+06	0	4.96	1	2
Q8BN88	Uncharacterized protein OS=Mus musculus OX=10090 PE=2 SV=1 - [Q8BN88_MOUSE]	0
A2BHP1	Rhombotin-2 OS=Mus musculus OX=10090 GN=Lmo2 PE=1 SV=1 - [A2BHP1_MOUSE]	0		0
B0LAC9	Transmembrane protein 126A (Fragment) OS=Mus musculus OX=10090 GN=Tmem126a PE=2 SV=1 - [B0LAC9_MOUSE]	0
A2A6J4	Lymphocyte-specific protein 1 OS=Mus musculus OX=10090 GN=Lsp1 PE=1 SV=1 - [A2A6J4_MOUSE]	0
P12032	Metalloproteinase inhibitor 1 OS=Mus musculus OX=10090 GN=Timp1 PE=1 SV=2 - [TIMP1_MOUSE]	0		0
O35203	Putative pheromone receptor OS=Mus musculus OX=10090 GN=Vmn2r30 PE=2 SV=1 - [O35203_MOUSE]	0
O55234	Proteasome subunit beta type-5 OS=Mus musculus OX=10090 GN=Psmb5 PE=1 SV=3 - [PSB5_MOUSE]	0		0
Q8VHP7	Leukocyte elastase inhibitor B OS=Mus musculus OX=10090 GN=Serpinb1b PE=1 SV=1 - [ILEUB_MOUSE]	0		0
Q61265	Angiotensin converting enzyme (Fragment) OS=Mus musculus OX=10090 PE=3 SV=1 - [Q61265_MOUSE]	0		0
Q8C6F5	Transmembrane 9 superfamily member OS=Mus musculus OX=10090 GN=Tm9sf3 PE=2 SV=1 - [Q8C6F5_MOUSE]	0		0
O35704	Serine palmitoyltransferase 1 OS=Mus musculus OX=10090 GN=Sptlc1 PE=1 SV=2 - [SPTC1_MOUSE]	0		0
O54752	Naglu OS=Mus musculus OX=10090 GN=Naglu PE=2 SV=1 - [O54752_MOUSE]	8.11333e+06	0	5.68	3	4
Q91Z92	Beta-1,3-galactosyltransferase 6 OS=Mus musculus OX=10090 GN=B3galt6 PE=2 SV=1 - [B3GT6_MOUSE]	0
Q8BPD3	1-cysPrx_C domain-containing protein OS=Mus musculus OX=10090 GN=Prdx6 PE=2 SV=1 - [Q8BPD3_MOUSE]	0		0
Q9EQF2	Kell blood group glycoprotein homolog OS=Mus musculus OX=10090 GN=Kel PE=1 SV=1 - [KELL_MOUSE]	0		0
Q99KK9	Histidine--tRNA ligase, mitochondrial OS=Mus musculus OX=10090 GN=Hars2 PE=1 SV=1 - [SYHM_MOUSE]	1.25628e+07	1.76694	6.34	3	3
D3YX62	Heme oxygenase (biliverdin-producing) (Fragment) OS=Mus musculus OX=10090 GN=Hmox2 PE=1 SV=1 - [D3YX62_MOUSE]	0		0
P70274	Selenoprotein P OS=Mus musculus OX=10090 GN=Selenop PE=1 SV=3 - [SEPP1_MOUSE]	0		0
Q99M01	Phenylalanine--tRNA ligase, mitochondrial OS=Mus musculus OX=10090 GN=Fars2 PE=1 SV=1 - [SYFM_MOUSE]	0		0
P42669	Transcriptional activator protein Pur-alpha OS=Mus musculus OX=10090 GN=Pura PE=1 SV=1 - [PURA_MOUSE]	1.32842e+07	2.32948	9.97	2	2
Q9D3K0	Uncharacterized protein OS=Mus musculus OX=10090 GN=Lrrc15 PE=2 SV=1 - [Q9D3K0_MOUSE]	0		0
O09158	Cytochrome P450 3A25 OS=Mus musculus OX=10090 GN=Cyp3a25 PE=1 SV=1 - [CP3AP_MOUSE]	4.68385e+07	3.88929	2.19	1	2
P70268	Serine/threonine-protein kinase N1 OS=Mus musculus OX=10090 GN=Pkn1 PE=1 SV=3 - [PKN1_MOUSE]	1.9785e+07	5.77866	4.44	3	4
Q9D9C2	Uncharacterized protein OS=Mus musculus OX=10090 GN=Ripor2 PE=2 SV=1 - [Q9D9C2_MOUSE]	0		0
A0A0R4J0K1	Selenoprotein F OS=Mus musculus OX=10090 GN=Selenof PE=1 SV=1 - [A0A0R4J0K1_MOUSE]	0
Q3URS9-2	Isoform 2 of Mitochondrial potassium channel OS=Mus musculus OX=10090 GN=Ccdc51 - [MITOK_MOUSE]	3.41073e+07	7.76382	6.13	2	3
Q8C4F9	E3 ubiquitin-protein ligase RNF13 OS=Mus musculus OX=10090 GN=Rnf13 PE=1 SV=1 - [Q8C4F9_MOUSE]	0		0
Q6PCM2-2	Isoform 2 of Integrator complex subunit 6 OS=Mus musculus OX=10090 GN=Ints6 - [INT6_MOUSE]	0		0
A0A087WPL5	DEAH box protein 9 OS=Mus musculus OX=10090 GN=Dhx9 PE=1 SV=1 - [A0A087WPL5_MOUSE]	3.93258e+07	20.2323	7.3	8	12
A0A1L1SSA8	Transmembrane protein 205 (Fragment) OS=Mus musculus OX=10090 GN=Tmem205 PE=1 SV=1 - [A0A1L1SSA8_MOUSE]	0		0
G5E839	T-complex protein 1 subunit delta OS=Mus musculus OX=10090 GN=Cct4 PE=1 SV=1 - [G5E839_MOUSE]	1.78368e+07	3.43241	5.7	2	2
A0A0A0MQA9	LIM/homeobox protein Lhx1 (Fragment) OS=Mus musculus OX=10090 GN=Lhx1 PE=4 SV=1 - [A0A0A0MQA9_MOUSE]	0		0
X5J5F1	IgG1 heavy chain VDJ region (Fragment) OS=Mus musculus OX=10090 PE=2 SV=1 - [X5J5F1_MOUSE]	0
Q3U2H3	Mitogen-activated protein kinase (Fragment) OS=Mus musculus OX=10090 GN=Mapk3 PE=2 SV=1 - [Q3U2H3_MOUSE]	0		0
Q4KL76	10 kDa heat shock protein, mitochondrial OS=Mus musculus OX=10090 GN=Hspe1 PE=1 SV=1 - [Q4KL76_MOUSE]	0		0
Q3U740	Eukaryotic translation initiation factor 6 OS=Mus musculus OX=10090 GN=Eif6 PE=2 SV=1 - [Q3U740_MOUSE]	0		0
P70224	GTPase IMAP family member 1 OS=Mus musculus OX=10090 GN=Gimap1 PE=1 SV=3 - [GIMA1_MOUSE]	0		0
G3UYJ3	Mitochondrial nicotinamide adenine dinucleotide transporter SLC25A51 (Fragment) OS=Mus musculus OX=10090 GN=Slc25a51 PE=1 SV=8 - [G3UYJ3_MOUSE]	0		0
A0A140LHT6	39S ribosomal protein L48, mitochondrial OS=Mus musculus OX=10090 GN=Mrpl48 PE=1 SV=1 - [A0A140LHT6_MOUSE]	4.33134e+07	1.725	9.73	1	1
Q6GQT9	Nodal modulator 1 OS=Mus musculus OX=10090 GN=Nomo1 PE=1 SV=1 - [NOMO1_MOUSE]	2.19631e+07	5.72671	6.75	5	5
Q3TJT6	Thioredoxin domain-containing protein (Fragment) OS=Mus musculus OX=10090 GN=Sco1 PE=2 SV=1 - [Q3TJT6_MOUSE]	2.24743e+07	0	6.48	1	1
Q8BX22-3	Isoform 3 of Sal-like protein 4 OS=Mus musculus OX=10090 GN=Sall4 - [SALL4_MOUSE]	0		0
P56400	Platelet glycoprotein Ib beta chain OS=Mus musculus OX=10090 GN=Gp1bb PE=1 SV=1 - [GP1BB_MOUSE]	0
B2RUM8	RNA helicase OS=Mus musculus OX=10090 GN=Ddx18 PE=1 SV=1 - [B2RUM8_MOUSE]	2.28717e+07	1.8935	1.82	1	1
Q5XLB0	Daxx (Fragment) OS=Mus musculus OX=10090 GN=Daxx PE=2 SV=1 - [Q5XLB0_MOUSE]	1.18898e+07	2.29845	5.63	1	1
Q811M1-3	Isoform 3 of Rho GTPase-activating protein 15 OS=Mus musculus OX=10090 GN=Arhgap15 - [RHG15_MOUSE]	0		0
Q8C6U6	Uncharacterized protein OS=Mus musculus OX=10090 GN=Nfia PE=2 SV=1 - [Q8C6U6_MOUSE]	0		0
Q6ZPF4	Formin-like protein 3 OS=Mus musculus OX=10090 GN=Fmnl3 PE=1 SV=2 - [FMNL3_MOUSE]	1.05431e+08	13.9382	4.86	5	8
Q6S9I3	Bradykinin OS=Mus musculus OX=10090 GN=Kng2 PE=1 SV=1 - [Q6S9I3_MOUSE]	0		0
Q8BY26	AAA domain-containing protein OS=Mus musculus OX=10090 GN=Rfc3 PE=2 SV=1 - [Q8BY26_MOUSE]	0		0
D3Z6Z7	RAS protein activator-like-3 OS=Mus musculus OX=10090 GN=Rasal3 PE=1 SV=1 - [D3Z6Z7_MOUSE]	0		0
Q8BHM9	Transmembrane protease serine 11F OS=Mus musculus OX=10090 GN=Tmprss11f PE=2 SV=1 - [TM11F_MOUSE]	0		0
Q66VB7	Lacrein OS=Mus musculus OX=10090 GN=Gm1553 PE=2 SV=1 - [Q66VB7_MOUSE]	0		0
A2ARF6	Nucleoside-diphosphate kinase (Fragment) OS=Mus musculus OX=10090 GN=Ak4 PE=1 SV=1 - [A2ARF6_MOUSE]	0		0
Q3U0S1	Uncharacterized protein OS=Mus musculus OX=10090 GN=Parp12 PE=2 SV=1 - [Q3U0S1_MOUSE]	16792223	0	5.06	3	3
B2RY56	RNA-binding protein 25 OS=Mus musculus OX=10090 GN=Rbm25 PE=1 SV=2 - [RBM25_MOUSE]	0		0
Q9CZM3	Transmembrane protein 33 OS=Mus musculus OX=10090 GN=Tmem33 PE=1 SV=1 - [Q9CZM3_MOUSE]	0		0
E9Q390	Myoferlin OS=Mus musculus OX=10090 GN=Myof PE=1 SV=2 - [E9Q390_MOUSE]	2.62647e+08	11.2157	1.03	2	5
F7A1B4	Endoglin OS=Mus musculus OX=10090 GN=Eng PE=1 SV=1 - [F7A1B4_MOUSE]	1.21138e+07	2.13694	2.5	1	1
Q3TXN3	Alpha-1,6-mannosyl-glycoprotein 2-beta-N-acetylglucosaminyltransferase OS=Mus musculus OX=10090 GN=Mgat2 PE=2 SV=1 - [Q3TXN3_MOUSE]	0		0
Q6IFZ9	Keratin, type II cytoskeletal 74 OS=Mus musculus OX=10090 GN=Krt74 PE=3 SV=1 - [K2C74_MOUSE]	1.23621e+10	260.704	4.24	3	109
Q9CR61	NADH dehydrogenase [ubiquinone] 1 beta subcomplex subunit 7 OS=Mus musculus OX=10090 GN=Ndufb7 PE=1 SV=3 - [NDUB7_MOUSE]	0		0
Q04447	Creatine kinase B-type OS=Mus musculus OX=10090 GN=Ckb PE=1 SV=1 - [KCRB_MOUSE]	0		0
D3YYR5	ATP receptor OS=Mus musculus OX=10090 GN=P2rx4 PE=1 SV=2 - [D3YYR5_MOUSE]	1.00652e+07	2.10127	5.6	2	2
Q8VDJ7	Arhgap9 protein (Fragment) OS=Mus musculus OX=10090 GN=Arhgap9 PE=2 SV=1 - [Q8VDJ7_MOUSE]	0		0
P34914	Bifunctional epoxide hydrolase 2 OS=Mus musculus OX=10090 GN=Ephx2 PE=1 SV=2 - [HYES_MOUSE]	0	0	3.61	1	1
A0A1W2P6E6	Trafficking protein particle complex subunit 6B OS=Mus musculus OX=10090 GN=Trappc6b PE=1 SV=1 - [A0A1W2P6E6_MOUSE]	0		0
Q9D0T1	NHP2-like protein 1 OS=Mus musculus OX=10090 GN=Snu13 PE=1 SV=4 - [NH2L1_MOUSE]	0
A2AMQ5	Phosphatidate cytidylyltransferase OS=Mus musculus OX=10090 GN=Cds2 PE=1 SV=1 - [A2AMQ5_MOUSE]	0		0
Q3TFE8	Importin N-terminal domain-containing protein OS=Mus musculus OX=10090 GN=Kpnb1 PE=2 SV=1 - [Q3TFE8_MOUSE]	2.34289e+07	4.8233	3.09	2	2
Q9DB10	Essential MCU regulator, mitochondrial OS=Mus musculus OX=10090 GN=Smdt1 PE=1 SV=1 - [EMRE_MOUSE]	5.49856e+07	2.32649	9.35	1	2
A0A0J9YVA6	Septin-11 (Fragment) OS=Mus musculus OX=10090 GN=Septin11 PE=1 SV=1 - [A0A0J9YVA6_MOUSE]	0		0
Q61176	Arginase-1 OS=Mus musculus OX=10090 GN=Arg1 PE=1 SV=1 - [ARGI1_MOUSE]	2.94715e+07	0	3.41	1	1
Q80Y17	Lethal(2) giant larvae protein homolog 1 OS=Mus musculus OX=10090 GN=Llgl1 PE=1 SV=1 - [L2GL1_MOUSE]	0	0	1.93	1	1
B2RXC1	Trafficking protein particle complex subunit 11 OS=Mus musculus OX=10090 GN=Trappc11 PE=1 SV=1 - [TPC11_MOUSE]	6.27295e+06	0	1.15	1	1
Q8CD10	Calcium uptake protein 2, mitochondrial OS=Mus musculus OX=10090 GN=Micu2 PE=1 SV=2 - [MICU2_MOUSE]	3.33e+07	2.83109	5.32	1	1
D3Z568	Complex I-SGDH OS=Mus musculus OX=10090 GN=Ndufb5 PE=1 SV=1 - [D3Z568_MOUSE]	0	2.42277	9.24	1	1
F6Z5N5	Enoyl-CoA hydratase domain-containing protein 2, mitochondrial (Fragment) OS=Mus musculus OX=10090 GN=Echdc2 PE=1 SV=1 - [F6Z5N5_MOUSE]	0		0
A0A0R4J1X1	Atypical kinase COQ8B, mitochondrial OS=Mus musculus OX=10090 GN=Coq8b PE=1 SV=1 - [A0A0R4J1X1_MOUSE]	0		0
A0A0A6YW80	N-alpha-acetyltransferase 15, NatA auxiliary subunit OS=Mus musculus OX=10090 GN=Naa15 PE=1 SV=1 - [A0A0A6YW80_MOUSE]	4.3295e+07	0	3.07	1	1
G5E870	E3 ubiquitin-protein ligase TRIP12 OS=Mus musculus OX=10090 GN=Trip12 PE=1 SV=1 - [TRIPC_MOUSE]	1.11472e+07	0	0.59	1	2
Q8C538	Uncharacterized protein OS=Mus musculus OX=10090 GN=Tmcc3 PE=2 SV=1 - [Q8C538_MOUSE]	0		0
E5RKB6	FELE-1 OS=Mus musculus OX=10090 GN=Stab1 PE=2 SV=1 - [E5RKB6_MOUSE]	7.57385e+07	14.3696	2.76	7	8
Q9CPV3	39S ribosomal protein L42, mitochondrial OS=Mus musculus OX=10090 GN=Mrpl42 PE=1 SV=1 - [RM42_MOUSE]	4.01886e+07	0	9.15	1	1
Q9EQH2	Endoplasmic reticulum aminopeptidase 1 OS=Mus musculus OX=10090 GN=Erap1 PE=1 SV=2 - [ERAP1_MOUSE]	3.68701e+07	11.0086	5.27	4	7
F6ZUJ8	WD repeat and SOCS box-containing protein 1 (Fragment) OS=Mus musculus OX=10090 GN=Wsb1 PE=1 SV=1 - [F6ZUJ8_MOUSE]	0		0
Q99JY3-2	Isoform 2 of GTPase IMAP family member 4 OS=Mus musculus OX=10090 GN=Gimap4 - [GIMA4_MOUSE]	0		0
A2CFB8	Glycoprotein 1b, alpha polypeptide OS=Mus musculus OX=10090 GN=Gp1ba PE=1 SV=1 - [A2CFB8_MOUSE]	0		0
Q6Q477-2	Isoform 2 of Plasma membrane calcium-transporting ATPase 4 OS=Mus musculus OX=10090 GN=Atp2b4 - [AT2B4_MOUSE]	2.12972e+07	2.06438	1.54	1	1
Q8BQ07	Uncharacterized protein (Fragment) OS=Mus musculus OX=10090 GN=R3hdm1 PE=2 SV=1 - [Q8BQ07_MOUSE]	236657076	5.46328	9.09	1	4
E9Q933	Transmembrane protein 11, mitochondrial OS=Mus musculus OX=10090 GN=Tmem11 PE=1 SV=1 - [E9Q933_MOUSE]	0
F7BUP2	Mothers against decapentaplegic homolog 3 (Fragment) OS=Mus musculus OX=10090 GN=Smad3 PE=4 SV=1 - [F7BUP2_MOUSE]	0
Q99LC2	Cleavage stimulation factor subunit 1 OS=Mus musculus OX=10090 GN=Cstf1 PE=1 SV=1 - [CSTF1_MOUSE]	0		0
G3X9R9	G-protein-coupled receptor 182 OS=Mus musculus OX=10090 GN=Gpr182 PE=1 SV=1 - [G3X9R9_MOUSE]	7.75085e+06	2.16897	5.03	2	2
Q711L0	Secreted phosphoprotein 2 OS=Mus musculus OX=10090 GN=Spp2 PE=2 SV=1 - [Q711L0_MOUSE]	0		0
Q80V42	Carboxypeptidase M OS=Mus musculus OX=10090 GN=Cpm PE=1 SV=2 - [CBPM_MOUSE]	0		0
A0A0U1RPY6	ADP-ribosylation factor-like protein 6-interacting protein 1 (Fragment) OS=Mus musculus OX=10090 GN=Arl6ip1 PE=1 SV=1 - [A0A0U1RPY6_MOUSE]	0
E0CXP3	T-cell surface glycoprotein CD3 gamma chain (Fragment) OS=Mus musculus OX=10090 GN=Cd3g PE=1 SV=1 - [E0CXP3_MOUSE]	4.72058e+07	0	9	1	1
A0A494B9S5	WD repeat-containing protein 7 (Fragment) OS=Mus musculus OX=10090 GN=Wdr7 PE=1 SV=1 - [A0A494B9S5_MOUSE]	0		0
H7BXC3	Triosephosphate isomerase OS=Mus musculus OX=10090 GN=Tpi1 PE=1 SV=1 - [H7BXC3_MOUSE]	0		0
Q6GQW0-4	Isoform 4 of Ankyrin repeat and BTB/POZ domain-containing protein BTBD11 OS=Mus musculus OX=10090 GN=Btbd11 - [BTBDB_MOUSE]	0		0
Q69ZY0	Heparosan-N-sulfate-glucuronate 5-epimerase (Fragment) OS=Mus musculus OX=10090 GN=Glce PE=2 SV=1 - [Q69ZY0_MOUSE]	0		0
Q3TET5	Beta-MPP (Fragment) OS=Mus musculus OX=10090 GN=Pmpcb PE=2 SV=1 - [Q3TET5_MOUSE]	0		0
Q8C7X2-2	Isoform 2 of ER membrane protein complex subunit 1 OS=Mus musculus OX=10090 GN=Emc1 - [EMC1_MOUSE]	0		0
Q9JK39-2	Isoform 2 of Butyrophilin-like protein 10 OS=Mus musculus OX=10090 GN=Btnl10 - [BTNLA_MOUSE]	0		0
Q99MR6-3	Isoform C of Serrate RNA effector molecule homolog OS=Mus musculus OX=10090 GN=Srrt - [SRRT_MOUSE]	0		0
A0A3Q4EHJ7	Ankyrin repeat domain 29 (Fragment) OS=Mus musculus OX=10090 GN=Ankrd29 PE=1 SV=1 - [A0A3Q4EHJ7_MOUSE]	0		0
Q8VCT4	Carboxylesterase 1D OS=Mus musculus OX=10090 GN=Ces1d PE=1 SV=1 - [EST1D_MOUSE]	0		0
Q3TKG9	Dihydroxyacetone phosphate acyltransferase OS=Mus musculus OX=10090 GN=Gnpat PE=2 SV=1 - [Q3TKG9_MOUSE]	0		0
Q8BL99-3	Isoform 3 of Protein dopey-1 OS=Mus musculus OX=10090 GN=Dop1a - [DOP1_MOUSE]	0		0
A0A087WRU9	Flagellum-associated coiled-coil domain-containing protein 1 OS=Mus musculus OX=10090 GN=Flacc1 PE=4 SV=1 - [A0A087WRU9_MOUSE]	0		0
Q3U8I1	Uncharacterized protein (Fragment) OS=Mus musculus OX=10090 GN=Clic4 PE=2 SV=1 - [Q3U8I1_MOUSE]	0		0
A0A1D5RLE4	Casein kinase II subunit alpha' (Fragment) OS=Mus musculus OX=10090 GN=Csnk2a2 PE=1 SV=1 - [A0A1D5RLE4_MOUSE]	0		0
Q3UTF0	Uncharacterized protein OS=Mus musculus OX=10090 GN=Tbxas1 PE=2 SV=1 - [Q3UTF0_MOUSE]	1.10001e+07	1.79123	2.2	1	1
A0A2X0SFN9	Rho guanine nucleotide exchange factor 3 (Fragment) OS=Mus musculus OX=10090 GN=Arhgef3 PE=4 SV=1 - [A0A2X0SFN9_MOUSE]	0		0
Q545G0	Proteasome subunit beta OS=Mus musculus OX=10090 GN=Psmb3 PE=1 SV=1 - [Q545G0_MOUSE]	0		0
Q8C187	ULP_PROTEASE domain-containing protein OS=Mus musculus OX=10090 GN=Senp1 PE=2 SV=1 - [Q8C187_MOUSE]	0
A0A0J9YUD8	High mobility group protein B1 OS=Mus musculus OX=10090 GN=Hmgb1 PE=1 SV=1 - [A0A0J9YUD8_MOUSE]	0		0
P39688	Tyrosine-protein kinase Fyn OS=Mus musculus OX=10090 GN=Fyn PE=1 SV=4 - [FYN_MOUSE]	1.07273e+08	5.65052	1.49	1	3
A0A087WS80	Phenylalanine--tRNA ligase beta subunit (Fragment) OS=Mus musculus OX=10090 GN=Farsb PE=1 SV=1 - [A0A087WS80_MOUSE]	1.49191e+07	1.63909	4.37	1	2
A0A140LHY4	Aryl hydrocarbon receptor nuclear translocator 2 (Fragment) OS=Mus musculus OX=10090 GN=Arnt2 PE=1 SV=2 - [A0A140LHY4_MOUSE]	0		0
O35730-3	Isoform 3 of E3 ubiquitin-protein ligase RING1 OS=Mus musculus OX=10090 GN=Ring1 - [RING1_MOUSE]	0		0
F7C279	Vesicle transport protein SEC20 (Fragment) OS=Mus musculus OX=10090 GN=Bnip1 PE=1 SV=1 - [F7C279_MOUSE]	0		0
Q60634-3	Isoform 3 of Flotillin-2 OS=Mus musculus OX=10090 GN=Flot2 - [FLOT2_MOUSE]	0		0
Q0VES3	DNA polymerase subunit gamma-2, mitochondrial OS=Mus musculus OX=10090 GN=Polg2 PE=2 SV=1 - [Q0VES3_MOUSE]	0		0
Q8JZM0	Dimethyladenosine transferase 1, mitochondrial OS=Mus musculus OX=10090 GN=Tfb1m PE=1 SV=1 - [TFB1M_MOUSE]	0		0
Q3T9T1	Transmembrane and coiled-coil domains protein 2 OS=Mus musculus OX=10090 GN=Tmcc2 PE=1 SV=1 - [Q3T9T1_MOUSE]	0		0
G3X8X7	Vacuolar protein sorting-associated protein 16 homolog OS=Mus musculus OX=10090 GN=Vps16 PE=1 SV=1 - [G3X8X7_MOUSE]	1.18001e+07	2.32354	6.2	3	3
Q3TJ10	Uncharacterized protein OS=Mus musculus OX=10090 GN=Adpgk PE=2 SV=1 - [Q3TJ10_MOUSE]	0		0
Q9D6R2-2	Isoform 2 of Isocitrate dehydrogenase [NAD] subunit alpha, mitochondrial OS=Mus musculus OX=10090 GN=Idh3a - [IDH3A_MOUSE]	0		0
P11031	Activated RNA polymerase II transcriptional coactivator p15 OS=Mus musculus OX=10090 GN=Sub1 PE=1 SV=3 - [TCP4_MOUSE]	0		0
G3X9C2	F-box only protein 50 OS=Mus musculus OX=10090 GN=Nccrp1 PE=1 SV=2 - [FBX50_MOUSE]	0		0
Q5SWD9-3	Isoform 3 of Pre-rRNA-processing protein TSR1 homolog OS=Mus musculus OX=10090 GN=Tsr1 - [TSR1_MOUSE]	0		0
A0A2I3BS49	Mitochondrial import inner membrane translocase subunit Tim23 OS=Mus musculus OX=10090 GN=Timm23 PE=1 SV=1 - [A0A2I3BS49_MOUSE]	0		0
Q99M73	Keratin, type II cuticular Hb4 OS=Mus musculus OX=10090 GN=Krt84 PE=2 SV=2 - [KRT84_MOUSE]	1.10944e+09	91.6695	7.13	6	44
Q3TTH9	PUM-HD domain-containing protein (Fragment) OS=Mus musculus OX=10090 GN=Pum2 PE=2 SV=1 - [Q3TTH9_MOUSE]	0		0
Q80Y48	Cyp20a1 protein OS=Mus musculus OX=10090 GN=Cyp20a1 PE=2 SV=1 - [Q80Y48_MOUSE]	0		0
Q9D0L4	AarF domain-containing protein kinase 1 OS=Mus musculus OX=10090 GN=Adck1 PE=1 SV=1 - [ADCK1_MOUSE]	0		0
Q8R016	Bleomycin hydrolase OS=Mus musculus OX=10090 GN=Blmh PE=1 SV=1 - [BLMH_MOUSE]	0	0	2.86	1	1
Q8BZL4	G-protein coupled receptor 22 OS=Mus musculus OX=10090 GN=Gpr22 PE=2 SV=1 - [GPR22_MOUSE]	0		0
Q91VE0	Long-chain fatty acid transport protein 4 OS=Mus musculus OX=10090 GN=Slc27a4 PE=1 SV=1 - [S27A4_MOUSE]	0		0
O35326	Serine/arginine-rich splicing factor 5 OS=Mus musculus OX=10090 GN=Srsf5 PE=1 SV=2 - [SRSF5_MOUSE]	68444286	0	3.35	1	1
Q3UWU7	Uncharacterized protein OS=Mus musculus OX=10090 GN=Diras2 PE=1 SV=1 - [Q3UWU7_MOUSE]	0		0
Q8BWK1	Coiled-coil domain-containing protein 93 (Fragment) OS=Mus musculus OX=10090 GN=Ccdc93 PE=2 SV=1 - [Q8BWK1_MOUSE]	0		0
A0A338P7A9	Transmembrane protein 191C (Fragment) OS=Mus musculus OX=10090 GN=Tmem191c PE=4 SV=1 - [A0A338P7A9_MOUSE]	0		0
A0A140T8S4	Sperm acrosome membrane-associated protein 6 (Fragment) OS=Mus musculus OX=10090 GN=Spaca6 PE=4 SV=1 - [A0A140T8S4_MOUSE]	0		0
A0A0U1RNQ4	BRCA2-interacting transcriptional repressor EMSY (Fragment) OS=Mus musculus OX=10090 GN=Emsy PE=1 SV=2 - [A0A0U1RNQ4_MOUSE]	0		0
D3YZY3	Transcription cofactor vestigial-like protein 4 (Fragment) OS=Mus musculus OX=10090 GN=Vgll4 PE=1 SV=8 - [D3YZY3_MOUSE]	0		0
B9EKS7	CDP-diacylglycerol--glycerol-3-phosphate 3-phosphatidyltransferase OS=Mus musculus OX=10090 GN=Pgs1 PE=1 SV=1 - [B9EKS7_MOUSE]	0		0
Q8R3F8	alpha-1,2-Mannosidase (Fragment) OS=Mus musculus OX=10090 GN=Man1b1 PE=2 SV=1 - [Q8R3F8_MOUSE]	0
Q3TTV6	Tuftelin-interacting protein 11 OS=Mus musculus OX=10090 GN=Tfip11 PE=1 SV=1 - [Q3TTV6_MOUSE]	0		0
A0A338P7A0	NADH dehydrogenase [ubiquinone] iron-sulfur protein 4, mitochondrial (Fragment) OS=Mus musculus OX=10090 GN=Ndufs4 PE=1 SV=1 - [A0A338P7A0_MOUSE]	0		0
Q3TR90	PWWP domain-containing protein OS=Mus musculus OX=10090 GN=Hdgfl3 PE=2 SV=1 - [Q3TR90_MOUSE]	0
Q923L7	Ear6 protein OS=Mus musculus OX=10090 GN=Ear6 PE=1 SV=1 - [Q923L7_MOUSE]	0		0
A0A286YE28	Transketolase (Fragment) OS=Mus musculus OX=10090 GN=Tkt PE=1 SV=1 - [A0A286YE28_MOUSE]	0	0	4.38	1	1
Q543U1	Hist_deacetyl domain-containing protein OS=Mus musculus OX=10090 GN=Hdac11 PE=1 SV=1 - [Q543U1_MOUSE]	26203525	1.61291	3.75	1	1
Q8C872	Transferrin receptor protein 1 OS=Mus musculus OX=10090 GN=Tfrc PE=1 SV=1 - [Q8C872_MOUSE]	0		0
Q99KE1	NAD-dependent malic enzyme, mitochondrial OS=Mus musculus OX=10090 GN=Me2 PE=1 SV=1 - [MAOM_MOUSE]	0		0
O54743	Forkhead box protein F2 OS=Mus musculus OX=10090 GN=Foxf2 PE=2 SV=2 - [FOXF2_MOUSE]	0		0
E9QNQ4	Cyclic nucleotide ras GEF OS=Mus musculus OX=10090 GN=Rapgef2 PE=1 SV=1 - [E9QNQ4_MOUSE]	1.01447e+07	0	1.61	1	1
A0A4X7	Uncharacterized protein OS=Mus musculus OX=10090 GN=Ints3 PE=2 SV=1 - [A0A4X7_MOUSE]	0		0
Q8VCK2	Ctsd protein (Fragment) OS=Mus musculus OX=10090 GN=Ctsd PE=2 SV=1 - [Q8VCK2_MOUSE]	0		0
A0A1L1SRW3	Suppressor of SWI4 1 homolog OS=Mus musculus OX=10090 GN=Ppan PE=1 SV=1 - [A0A1L1SRW3_MOUSE]	0
Q8K3A9	7SK snRNA methylphosphate capping enzyme OS=Mus musculus OX=10090 GN=Mepce PE=1 SV=2 - [MEPCE_MOUSE]	2.59801e+07	3.06749	4.95	1	1
Q3UT50	HSR domain-containing protein OS=Mus musculus OX=10090 PE=2 SV=1 - [Q3UT50_MOUSE]	0		0
B2RU72	Keratin 27 OS=Mus musculus OX=10090 GN=Krt27 PE=2 SV=1 - [B2RU72_MOUSE]	0		0
P21440	Phosphatidylcholine translocator ABCB4 OS=Mus musculus OX=10090 GN=Abcb4 PE=1 SV=2 - [MDR3_MOUSE]	2.07759e+07	6.25883	1.8	2	3
Q9CYH6	Ribosome biogenesis regulatory protein homolog OS=Mus musculus OX=10090 GN=Rrs1 PE=1 SV=1 - [RRS1_MOUSE]	3.21121e+07	3.24865	3.29	1	1
A0A0A0MQN8	Neuroplastin OS=Mus musculus OX=10090 GN=Nptn PE=1 SV=1 - [A0A0A0MQN8_MOUSE]	0		0
Q3TEX7	Dynamin-type G domain-containing protein OS=Mus musculus OX=10090 GN=Mfn2 PE=2 SV=1 - [Q3TEX7_MOUSE]	5.93177e+06	0	3.17	1	1
O35114	Lysosome membrane protein 2 OS=Mus musculus OX=10090 GN=Scarb2 PE=1 SV=3 - [SCRB2_MOUSE]	0		0
D3YUF5	Serine/threonine-protein kinase Kist OS=Mus musculus OX=10090 GN=Uhmk1 PE=1 SV=1 - [D3YUF5_MOUSE]	0		0
Q3TN42	U3 small nucleolar RNA-associated protein 15 homolog OS=Mus musculus OX=10090 GN=Utp15 PE=2 SV=1 - [Q3TN42_MOUSE]	0		0
Q9DCJ9	N-acetylneuraminate lyase OS=Mus musculus OX=10090 GN=Npl PE=1 SV=1 - [NPL_MOUSE]	1.0637e+07	0	8.13	1	3
Q8R084	UDP-glucuronosyltransferase OS=Mus musculus OX=10090 GN=Ugt2b1 PE=1 SV=1 - [Q8R084_MOUSE]	0		0
V9GX38	Predicted gene 17190 OS=Mus musculus OX=10090 GN=Gm17190 PE=1 SV=1 - [V9GX38_MOUSE]	5.61336e+07	2.29901	5.6	2	2
A0A0G2JG93	DEAH (Asp-Glu-Ala-His) box polypeptide 37 (Fragment) OS=Mus musculus OX=10090 GN=Dhx37 PE=1 SV=1 - [A0A0G2JG93_MOUSE]	0		0
O08842-3	Isoform 3 of GDNF family receptor alpha-2 OS=Mus musculus OX=10090 GN=Gfra2 - [GFRA2_MOUSE]	0		0
Q3U1J4	DNA damage-binding protein 1 OS=Mus musculus OX=10090 GN=Ddb1 PE=1 SV=2 - [DDB1_MOUSE]	1.05189e+07	0	2.63	1	1
Q9D6J6	NADH dehydrogenase [ubiquinone] flavoprotein 2, mitochondrial OS=Mus musculus OX=10090 GN=Ndufv2 PE=1 SV=2 - [NDUV2_MOUSE]	0	0	8.06	1	2
Q78XF5	Oligosaccharyltransferase complex subunit OSTC OS=Mus musculus OX=10090 GN=Ostc PE=1 SV=1 - [OSTC_MOUSE]	0
Q3TSA8	Secretory carrier-associated membrane protein OS=Mus musculus OX=10090 GN=Scamp1 PE=1 SV=1 - [Q3TSA8_MOUSE]	0		0
A0A0R4IZZ8	Serine protease 28 OS=Mus musculus OX=10090 GN=Prss28 PE=4 SV=1 - [A0A0R4IZZ8_MOUSE]	0		0
A0A494BAM2	RNA 3'-terminal phosphate cyclase-like protein OS=Mus musculus OX=10090 GN=Rcl1 PE=1 SV=1 - [A0A494BAM2_MOUSE]	0		0
Q9QZW0-2	Isoform 2 of Phospholipid-transporting ATPase 11C OS=Mus musculus OX=10090 GN=Atp11c - [AT11C_MOUSE]	0	0	1.71	1	1
P05063	Fructose-bisphosphate aldolase C OS=Mus musculus OX=10090 GN=Aldoc PE=1 SV=4 - [ALDOC_MOUSE]	0		0
B2RWI2	Lactamase, beta OS=Mus musculus OX=10090 GN=Lactb PE=1 SV=1 - [B2RWI2_MOUSE]	0		0
Q921L3	Calcium load-activated calcium channel OS=Mus musculus OX=10090 GN=Tmco1 PE=1 SV=1 - [TMCO1_MOUSE]	0		0
Q8K2L4	RNA helicase (Fragment) OS=Mus musculus OX=10090 GN=Ddx21 PE=1 SV=1 - [Q8K2L4_MOUSE]	2.93664e+07	0	1.6	1	1
Q3UFV9	Uncharacterized protein OS=Mus musculus OX=10090 GN=Dnajc3 PE=1 SV=1 - [Q3UFV9_MOUSE]	0		0
A0PK59	Olfactory receptor 679 OS=Mus musculus OX=10090 GN=Olfr679 PE=2 SV=1 - [A0PK59_MOUSE]	0		0
F7CEK4	Protein unc-13 homolog B (Fragment) OS=Mus musculus OX=10090 GN=Unc13b PE=4 SV=8 - [F7CEK4_MOUSE]	0		0
Q61357	Galectin (Fragment) OS=Mus musculus OX=10090 GN=Lgals3 PE=2 SV=1 - [Q61357_MOUSE]	0		0
Q8CHU6	Uncharacterized protein OS=Mus musculus OX=10090 GN=Trim12c PE=2 SV=1 - [Q8CHU6_MOUSE]	3.73373e+07	2.03773	4.06	1	1
Q3TB82	Pleckstrin homology domain-containing family F member 1 OS=Mus musculus OX=10090 GN=Plekhf1 PE=2 SV=1 - [PKHF1_MOUSE]	886671337	3.72922	7.89	1	1
Q91XL1	Leucine-rich HEV glycoprotein OS=Mus musculus OX=10090 GN=Lrg1 PE=1 SV=1 - [Q91XL1_MOUSE]	0		0
Q8BK67	Protein RCC2 OS=Mus musculus OX=10090 GN=Rcc2 PE=1 SV=1 - [RCC2_MOUSE]	0		0
G3X9S2	Ectonucleotide pyrophosphatase/phosphodiesterase family member 1 OS=Mus musculus OX=10090 GN=Enpp1 PE=1 SV=1 - [G3X9S2_MOUSE]	7.11735e+06	2.14695	2.21	1	1
Q3UKP5	Uncharacterized protein OS=Mus musculus OX=10090 GN=Xab2 PE=2 SV=1 - [Q3UKP5_MOUSE]	1.03499e+07	1.63455	1.64	1	1
Q80UU9	Membrane-associated progesterone receptor component 2 OS=Mus musculus OX=10090 GN=Pgrmc2 PE=1 SV=2 - [PGRC2_MOUSE]	2.09808e+07	3.67727	7.83	2	2
A0A140T8P1	Immunoglobulin kappa variable 6-14 (Fragment) OS=Mus musculus OX=10090 GN=Igkv6-14 PE=4 SV=2 - [A0A140T8P1_MOUSE]	0		0
Q3UEK3	PCI domain-containing protein (Fragment) OS=Mus musculus OX=10090 GN=Eif3a PE=2 SV=1 - [Q3UEK3_MOUSE]	0		0
Q9DCF9-2	Isoform 2 of Translocon-associated protein subunit gamma OS=Mus musculus OX=10090 GN=Ssr3 - [SSRG_MOUSE]	168056870	5.44758	7.82	1	2
Q3U2S8	Voltage-gated hydrogen channel 1 OS=Mus musculus OX=10090 GN=Hvcn1 PE=1 SV=2 - [HVCN1_MOUSE]	0		0
Q3TV62	Torsin OS=Mus musculus OX=10090 GN=Tor1a PE=1 SV=1 - [Q3TV62_MOUSE]	2.51687e+07	4.52508	7.81	2	2
Q8VHL0	Urea transporter 1 OS=Mus musculus OX=10090 GN=Slc14a1 PE=1 SV=2 - [UT1_MOUSE]	0		0
D3Z0M9	RNA helicase OS=Mus musculus OX=10090 GN=Ddx23 PE=1 SV=1 - [D3Z0M9_MOUSE]	0		0
Q8C660	Uncharacterized protein OS=Mus musculus OX=10090 GN=Fam207a PE=2 SV=1 - [Q8C660_MOUSE]	0		0
D3Z510	Fructose-bisphosphate aldolase (Fragment) OS=Mus musculus OX=10090 GN=Aldoa PE=1 SV=2 - [D3Z510_MOUSE]	0		0
P15105	Glutamine synthetase OS=Mus musculus OX=10090 GN=Glul PE=1 SV=6 - [GLNA_MOUSE]	0		0
Q3UC14	Sidoreflexin OS=Mus musculus OX=10090 GN=Sfxn2 PE=1 SV=1 - [Q3UC14_MOUSE]	1.57452e+07	4.46926	7.76	2	2
Q3TT49	Thyroglobulin type-1 domain-containing protein (Fragment) OS=Mus musculus OX=10090 GN=Igfbp5 PE=2 SV=1 - [Q3TT49_MOUSE]	0		0
Q3UEM0	Uncharacterized protein OS=Mus musculus OX=10090 GN=Akr1c6 PE=1 SV=1 - [Q3UEM0_MOUSE]	0		0
D3Z0D4	DNA-binding protein Rfx5 (Fragment) OS=Mus musculus OX=10090 GN=Rfx5 PE=1 SV=8 - [D3Z0D4_MOUSE]	3.72249e+07	0	7.73	1	1
Q6A4J8-3	Isoform 3 of Ubiquitin carboxyl-terminal hydrolase 7 OS=Mus musculus OX=10090 GN=Usp7 - [UBP7_MOUSE]	2.90948e+07	8.10322	6.73	4	4
Q9DCX8	Iodotyrosine deiodinase 1 OS=Mus musculus OX=10090 GN=Iyd PE=1 SV=1 - [IYD1_MOUSE]	0		0
Q9CRF4	Uncharacterized protein (Fragment) OS=Mus musculus OX=10090 GN=Oxct1 PE=2 SV=3 - [Q9CRF4_MOUSE]	0		0
V9GXQ2	Predicted gene 17087 OS=Mus musculus OX=10090 GN=Gm17087 PE=1 SV=1 - [V9GXQ2_MOUSE]	0		0
Q3TLH6	FABP domain-containing protein OS=Mus musculus OX=10090 GN=Fabp5 PE=2 SV=1 - [Q3TLH6_MOUSE]	0		0
Q8VDW0-2	Isoform 2 of ATP-dependent RNA helicase DDX39A OS=Mus musculus OX=10090 GN=Ddx39a - [DX39A_MOUSE]	0		0
B2M0R5	TU4 isoform B OS=Mus musculus OX=10090 GN=Triml2 PE=2 SV=1 - [B2M0R5_MOUSE]	0		0
F8WGT1	Putative adenosylhomocysteinase 3 OS=Mus musculus OX=10090 GN=Ahcyl2 PE=1 SV=1 - [F8WGT1_MOUSE]	0		0
Q2VPC9	5'-AMP-activated protein kinase subunit gamma-1 (Fragment) OS=Mus musculus OX=10090 GN=Prkag1 PE=2 SV=1 - [Q2VPC9_MOUSE]	0		0
Q8K3R3-4	Isoform 4 of 1-phosphatidylinositol 4,5-bisphosphate phosphodiesterase delta-4 OS=Mus musculus OX=10090 GN=Plcd4 - [PLCD4_MOUSE]	0		0
Q3U3E5	Uncharacterized protein OS=Mus musculus OX=10090 GN=Msr1 PE=2 SV=1 - [Q3U3E5_MOUSE]	0		0
Q8QZY1	Eukaryotic translation initiation factor 3 subunit L OS=Mus musculus OX=10090 GN=Eif3l PE=1 SV=1 - [EIF3L_MOUSE]	0		0
Q8VCW2	Keratin, type I cytoskeletal 25 OS=Mus musculus OX=10090 GN=Krt25 PE=1 SV=1 - [K1C25_MOUSE]	0		0
Q8C6M7	DAO domain-containing protein OS=Mus musculus OX=10090 GN=Foxred1 PE=2 SV=1 - [Q8C6M7_MOUSE]	3.411e+06	0	3.64	1	1
D3YVS6	Megakaryocyte and platelet inhibitory receptor G6b OS=Mus musculus OX=10090 GN=Mpig6b PE=1 SV=1 - [D3YVS6_MOUSE]	0		0
Q8CF98	Collectin-10 OS=Mus musculus OX=10090 GN=Colec10 PE=2 SV=1 - [COL10_MOUSE]	0
Q9CV17	IF rod domain-containing protein (Fragment) OS=Mus musculus OX=10090 GN=Krt24 PE=2 SV=1 - [Q9CV17_MOUSE]	1.55095e+09	26.0234	7.57	2	15
F7BQ55	Glutamate receptor-interacting protein 2 (Fragment) OS=Mus musculus OX=10090 GN=Grip2 PE=1 SV=1 - [F7BQ55_MOUSE]	0		0
D3Z792	Reticulon-4-interacting protein 1, mitochondrial OS=Mus musculus OX=10090 GN=Rtn4ip1 PE=1 SV=1 - [D3Z792_MOUSE]	1.67486e+07	0	7.56	1	1
P01887	Beta-2-microglobulin OS=Mus musculus OX=10090 GN=B2m PE=1 SV=2 - [B2MG_MOUSE]	0
Q3UDQ7	AAA domain-containing protein OS=Mus musculus OX=10090 GN=Afg3l2 PE=2 SV=1 - [Q3UDQ7_MOUSE]	0	0	0.75	1	1
Q99KV1	DnaJ homolog subfamily B member 11 OS=Mus musculus OX=10090 GN=Dnajb11 PE=1 SV=1 - [DJB11_MOUSE]	0		0
O70138	Neutrophil collagenase OS=Mus musculus OX=10090 GN=Mmp8 PE=2 SV=2 - [MMP8_MOUSE]	0		0
Q922S4-2	Isoform PDE2A1 of cGMP-dependent 3',5'-cyclic phosphodiesterase OS=Mus musculus OX=10090 GN=Pde2a - [PDE2A_MOUSE]	14903697	2.56809	6	2	3
Q8K265	WD repeat-containing protein 18 (Fragment) OS=Mus musculus OX=10090 GN=Wdr18 PE=2 SV=1 - [Q8K265_MOUSE]	0		0
Q8BJX0	Proteasome subunit beta OS=Mus musculus OX=10090 GN=Psmb2 PE=2 SV=1 - [Q8BJX0_MOUSE]	0
Q9D7A8	Armadillo repeat-containing protein 1 OS=Mus musculus OX=10090 GN=Armc1 PE=1 SV=1 - [ARMC1_MOUSE]	56679007	3.23174	7.45	1	1
Q8VGJ7	Olfactory receptor OS=Mus musculus OX=10090 GN=Olfr346 PE=3 SV=1 - [Q8VGJ7_MOUSE]	0		0
A1L314	Macrophage-expressed gene 1 protein OS=Mus musculus OX=10090 GN=Mpeg1 PE=1 SV=1 - [MPEG1_MOUSE]	0		0
[truncated: 952 more rows]

## Sheet: CPS8 raw data
Accession	Description	CPS8_replicate1
		D5: Area	Score D2	Coverage D2	# Peptides D2	# PSM D2
P01027-2	Isoform Short of Complement C3 OS=Mus musculus OX=10090 GN=C3 - [CO3_MOUSE]	1.31008e+07	1.84677	1.68	1	1
Q3UKH3	Uncharacterized protein OS=Mus musculus OX=10090 GN=Acaa2 PE=2 SV=1 - [Q3UKH3_MOUSE]	1.66017e+10	1800.84	88.92	38	571
P01027	Complement C3 OS=Mus musculus OX=10090 GN=C3 PE=1 SV=3 - [CO3_MOUSE]	4.71899e+07	28.4478	11.67	14	20
P01632	Ig kappa chain V-I region S107A OS=Mus musculus OX=10090 GN=Igkv7-33 PE=2 SV=1 - [KV1A1_MOUSE]	0		0
H3BL60	Complement C3 (Fragment) OS=Mus musculus OX=10090 GN=C3 PE=1 SV=1 - [H3BL60_MOUSE]	1.04343e+07	1.81975	15.69	2	2
P14847	C-reactive protein OS=Mus musculus OX=10090 GN=Crp PE=1 SV=2 - [CRP_MOUSE]	0		0
I6L966	Pentaxin OS=Mus musculus OX=10090 GN=Crp PE=2 SV=1 - [I6L966_MOUSE]	0		0
B2RRX1	Actin, beta OS=Mus musculus OX=10090 GN=Actb PE=2 SV=1 - [B2RRX1_MOUSE]	9.42326e+09	720.796	66.13	19	283
Q546G4	Serum albumin OS=Mus musculus OX=10090 GN=Alb PE=1 SV=1 - [Q546G4_MOUSE]	4.48303e+09	128.983	12.99	6	45
Q3UBP6	Uncharacterized protein OS=Mus musculus OX=10090 GN=Actb PE=2 SV=1 - [Q3UBP6_MOUSE]	8.21473e+09	597.699	61.87	18	242
Q9QXY6	EH domain-containing protein 3 OS=Mus musculus OX=10090 GN=Ehd3 PE=1 SV=2 - [EHD3_MOUSE]	4.32543e+09	1180.15	82.8	50	407
Q9R0Z4	L-specific multifunctional beta-oxdiation protein OS=Mus musculus OX=10090 GN=Ehhadh PE=2 SV=1 - [Q9R0Z4_MOUSE]	1.67325e+08	67.8655	73.24	16	39
A8DUK2	Beta-globin OS=Mus musculus OX=10090 GN=Hbbt1 PE=3 SV=1 - [A8DUK2_MOUSE]	5.37328e+08	72.1208	66.23	8	27
Q9DB77	Cytochrome b-c1 complex subunit 2, mitochondrial OS=Mus musculus OX=10090 GN=Uqcrc2 PE=1 SV=1 - [QCR2_MOUSE]	6.5155e+09	902.731	83	27	356
Q543J5	Antithrombin-III OS=Mus musculus OX=10090 GN=Serpinc1 PE=1 SV=1 - [Q543J5_MOUSE]	3.3467e+07	11.5086	9.89	3	11
P05202	Aspartate aminotransferase, mitochondrial OS=Mus musculus OX=10090 GN=Got2 PE=1 SV=1 - [AATM_MOUSE]	6.87084e+09	1489.04	73.02	33	486
Q80ZZ0	EH-domain containing 1 OS=Mus musculus OX=10090 GN=Ehd1 PE=1 SV=2 - [Q80ZZ0_MOUSE]	2.62582e+09	558.153	72.47	37	213
Q9CWS5	GLOBIN domain-containing protein OS=Mus musculus OX=10090 PE=2 SV=1 - [Q9CWS5_MOUSE]	1.27024e+09	213.521	53.52	8	69
A8DUV1	Alpha-globin OS=Mus musculus OX=10090 GN=Hbat1 PE=3 SV=1 - [A8DUV1_MOUSE]	7.86712e+08	72.8683	63.38	7	34
Q7TMF3	NADH dehydrogenase [ubiquinone] 1 alpha subcomplex subunit 12 OS=Mus musculus OX=10090 GN=Ndufa12 PE=1 SV=2 - [NDUAC_MOUSE]	6.01852e+08	83.9172	74.48	12	39
A8DUP7	Beta-globin OS=Mus musculus OX=10090 GN=Hbbt1 PE=3 SV=1 - [A8DUP7_MOUSE]	3.37428e+08	42.9248	59.18	7	18
A0A0B4J1J7	Immunoglobulin heavy variable 1-82 OS=Mus musculus OX=10090 GN=Ighv1-82 PE=1 SV=1 - [A0A0B4J1J7_MOUSE]	0
P62835	Ras-related protein Rap-1A OS=Mus musculus OX=10090 GN=Rap1a PE=1 SV=1 - [RAP1A_MOUSE]	2.32704e+09	388.964	78.8	16	215
Q52L50	RAS related protein 1b OS=Mus musculus OX=10090 GN=Rap1b PE=1 SV=1 - [Q52L50_MOUSE]	2.32704e+09	381.994	78.8	16	214
C5H0E8	Rap1A-retro1 OS=Mus musculus OX=10090 GN=Gm9392 PE=2 SV=1 - [C5H0E8_MOUSE]	2.32704e+09	381.077	64.67	14	212
Q8C196	Carbamoyl-phosphate synthase [ammonia], mitochondrial OS=Mus musculus OX=10090 GN=Cps1 PE=1 SV=2 - [CPSM_MOUSE]	1.27098e+10	3005.29	73.8	99	1132
A0A140LIU3	Cytochrome c oxidase subunit 6B1 OS=Mus musculus OX=10090 GN=Cox6b1 PE=1 SV=1 - [A0A140LIU3_MOUSE]	2.38342e+07	1.65373	81.4	3	3
P51175	Protoporphyrinogen oxidase OS=Mus musculus OX=10090 GN=Ppox PE=1 SV=1 - [PPOX_MOUSE]	199555602	82.5371	44.23	13	34
Q545A2	ADP/ATP translocase OS=Mus musculus OX=10090 GN=Slc25a5 PE=1 SV=1 - [Q545A2_MOUSE]	2.42306e+09	211.514	57.05	21	105
A0A0B4J1N0	Immunoglobulin heavy variable 1-76 OS=Mus musculus OX=10090 GN=Ighv1-76 PE=1 SV=1 - [A0A0B4J1N0_MOUSE]	0		0
A0A0N4SVQ1	Cytochrome c oxidase subunit NDUFA4 OS=Mus musculus OX=10090 GN=Ndufa4 PE=1 SV=1 - [A0A0N4SVQ1_MOUSE]	1.37515e+09	38.4262	46.94	3	16
B1Q450	Hemoglobin beta chain subunit OS=Mus musculus OX=10090 GN=HBB1 PE=2 SV=1 - [B1Q450_MOUSE]	3.37428e+08	31.1154	47.62	5	14
P60766	Cell division control protein 42 homolog OS=Mus musculus OX=10090 GN=Cdc42 PE=1 SV=2 - [CDC42_MOUSE]	9.54277e+08	140.45	59.16	10	45
Q5SVF7	Uncharacterized protein OS=Mus musculus OX=10090 GN=Nipsnap1 PE=1 SV=1 - [Q5SVF7_MOUSE]	2.5875e+10	1351.35	71.83	24	551
Q8C140	Uncharacterized protein OS=Mus musculus OX=10090 GN=Slc25a13 PE=2 SV=1 - [Q8C140_MOUSE]	411561136	244.313	64.59	28	111
P67778	Prohibitin OS=Mus musculus OX=10090 GN=Phb PE=1 SV=1 - [PHB_MOUSE]	3.95113e+08	102.926	57.72	10	38
Q9DCX2	ATP synthase subunit d, mitochondrial OS=Mus musculus OX=10090 GN=Atp5pd PE=1 SV=3 - [ATP5H_MOUSE]	1.34468e+09	175.092	77.64	13	74
Q9D0M3-2	Isoform 2 of Cytochrome c1, heme protein, mitochondrial OS=Mus musculus OX=10090 GN=Cyc1 - [CY1_MOUSE]	10479911369	665.465	63.91	11	232
P54071	Isocitrate dehydrogenase [NADP], mitochondrial OS=Mus musculus OX=10090 GN=Idh2 PE=1 SV=3 - [IDHP_MOUSE]	1.96825e+09	555.276	61.5	28	263
Q9DBS2	Tumor protein p63-regulated gene 1-like protein OS=Mus musculus OX=10090 GN=Tprg1l PE=1 SV=1 - [TPRGL_MOUSE]	1.41885e+08	51.6401	58.65	10	20
Q545F8	40S ribosomal protein S4 OS=Mus musculus OX=10090 GN=Rps4x PE=2 SV=1 - [Q545F8_MOUSE]	6.18284e+08	164.503	53.88	16	68
Q00623	Apolipoprotein A-I OS=Mus musculus OX=10090 GN=Apoa1 PE=1 SV=2 - [APOA1_MOUSE]	1.69339e+08	21.8991	9.09	3	12
Q8BMS1	Trifunctional enzyme subunit alpha, mitochondrial OS=Mus musculus OX=10090 GN=Hadha PE=1 SV=1 - [ECHA_MOUSE]	4.82021e+09	1699.35	67.63	46	577
Q9CQ69	Cytochrome b-c1 complex subunit 8 OS=Mus musculus OX=10090 GN=Uqcrq PE=1 SV=3 - [QCR8_MOUSE]	2.70756e+09	111.377	73.17	6	38
Q9DBM2	Peroxisomal bifunctional enzyme OS=Mus musculus OX=10090 GN=Ehhadh PE=1 SV=4 - [ECHP_MOUSE]	324967038	157.809	59.05	30	82
Q80XN0	D-beta-hydroxybutyrate dehydrogenase, mitochondrial OS=Mus musculus OX=10090 GN=Bdh1 PE=1 SV=2 - [BDH_MOUSE]	6.47978e+09	638.773	60.06	19	241
P56480	ATP synthase subunit beta, mitochondrial OS=Mus musculus OX=10090 GN=Atp5f1b PE=1 SV=2 - [ATPB_MOUSE]	4.49755e+08	313.222	67.11	24	124
P50544	Very long-chain specific acyl-CoA dehydrogenase, mitochondrial OS=Mus musculus OX=10090 GN=Acadvl PE=1 SV=3 - [ACADV_MOUSE]	6.5134e+08	358.275	57.77	34	140
X5J4H8	IgG1 heavy chain VDJ region (Fragment) OS=Mus musculus OX=10090 PE=2 SV=1 - [X5J4H8_MOUSE]	0
Q3UQ44	Ras GTPase-activating-like protein IQGAP2 OS=Mus musculus OX=10090 GN=Iqgap2 PE=1 SV=2 - [IQGA2_MOUSE]	6.61264e+08	448.681	58.03	75	197
Q99N15	17beta-hydroxysteroid dehydrogenase type 10/short chain L-3-hydroxyacyl-CoA dehydrogenase OS=Mus musculus OX=10090 GN=Hsd17b10 PE=1 SV=1 - [Q99N15_MOUSE]	5.27955e+08	157.65	68.2	12	59
A8DUM2	Beta-globin OS=Mus musculus OX=10090 GN=Hbbt1 PE=3 SV=1 - [A8DUM2_MOUSE]	3.78098e+08	44.2906	57.82	8	20
Q9DB20	ATP synthase subunit O, mitochondrial OS=Mus musculus OX=10090 GN=Atp5po PE=1 SV=1 - [ATPO_MOUSE]	2.42788e+10	629.326	67.14	16	197
Q4FJQ0	Rab7 OS=Mus musculus OX=10090 GN=Rab7 PE=1 SV=1 - [Q4FJQ0_MOUSE]	2.82663e+08	60.744	62.32	11	25
Q3UEQ9	Lysine ketoglutarate reductase OS=Mus musculus OX=10090 GN=Aass PE=1 SV=1 - [Q3UEQ9_MOUSE]	1.8134e+09	764.865	69.01	53	294
Q91WP0	Mannan-binding lectin serine protease 2 OS=Mus musculus OX=10090 GN=Masp2 PE=1 SV=1 - [MASP2_MOUSE]	0		0
Q9CPQ1	Cytochrome c oxidase subunit 6C OS=Mus musculus OX=10090 GN=Cox6c PE=1 SV=3 - [COX6C_MOUSE]	3.93125e+08	3.80522	28.95	3	5
Q543R5	SERPIN domain-containing protein OS=Mus musculus OX=10090 GN=Serpine2 PE=1 SV=1 - [Q543R5_MOUSE]	0		0
Q2WFW2	Splicing variant form of ficolin A (Fragment) OS=Mus musculus OX=10090 GN=Fcna PE=2 SV=1 - [Q2WFW2_MOUSE]	0		0
Q3U6S1	Vimentin OS=Mus musculus OX=10090 GN=Vim PE=2 SV=1 - [Q3U6S1_MOUSE]	6.32053e+08	267.294	60.73	26	107
Q50HX4	Ras-related protein Rab-14 OS=Mus musculus OX=10090 GN=Rab14 PE=1 SV=1 - [Q50HX4_MOUSE]	1.30483e+09	103.929	61.86	12	40
Q50HX0	Ras-related protein Rab-14 OS=Mus musculus OX=10090 GN=Rab14 PE=2 SV=1 - [Q50HX0_MOUSE]	1.30483e+09	91.2828	61.86	12	35
Q99JY0	Trifunctional enzyme subunit beta, mitochondrial OS=Mus musculus OX=10090 GN=Hadhb PE=1 SV=1 - [ECHB_MOUSE]	9.47222e+09	1622.35	68	33	595
Q8BH59	Calcium-binding mitochondrial carrier protein Aralar1 OS=Mus musculus OX=10090 GN=Slc25a12 PE=1 SV=1 - [CMC1_MOUSE]	3.08206e+08	83.5123	38.7	17	46
P49222	Protein 4.2 OS=Mus musculus OX=10090 GN=Epb42 PE=1 SV=3 - [EPB42_MOUSE]	10782490	2.21809	2.75	1	1
Q99LC5	Electron transfer flavoprotein subunit alpha, mitochondrial OS=Mus musculus OX=10090 GN=Etfa PE=1 SV=2 - [ETFA_MOUSE]	9.79353e+08	147.22	58.56	14	55
Q5EBQ6	60S ribosomal protein L9 OS=Mus musculus OX=10090 GN=Rpl9 PE=1 SV=1 - [Q5EBQ6_MOUSE]	1.18346e+09	223.314	66.15	12	73
Q9CPP6	NADH dehydrogenase [ubiquinone] 1 alpha subcomplex subunit 5 OS=Mus musculus OX=10090 GN=Ndufa5 PE=1 SV=3 - [NDUA5_MOUSE]	1.07997e+08	37.522	64.66	7	18
Q61649	Alpha-globin mRNA (Fragment) OS=Mus musculus OX=10090 PE=2 SV=1 - [Q61649_MOUSE]	1.10831e+09	80.0851	70.69	4	30
O89054	Cytoskeletal beta-actin (Fragment) OS=Mus musculus OX=10090 GN=Actb PE=2 SV=1 - [O89054_MOUSE]	3.01479e+09	66.7961	46.32	4	29
Q5YLW3	40S ribosomal protein S3 OS=Mus musculus OX=10090 GN=Rps3 PE=1 SV=1 - [Q5YLW3_MOUSE]	204331692	99.7436	50.21	12	40
P11352	Glutathione peroxidase 1 OS=Mus musculus OX=10090 GN=Gpx1 PE=1 SV=2 - [GPX1_MOUSE]	3.27755e+08	58.2165	70.15	10	28
E9Q5F6	Polyubiquitin-C (Fragment) OS=Mus musculus OX=10090 GN=Ubc PE=1 SV=1 - [E9Q5F6_MOUSE]	4.16306e+08	50.3834	70.15	5	28
Q3TXU4	Uncharacterized protein OS=Mus musculus OX=10090 GN=Apoe PE=1 SV=1 - [Q3TXU4_MOUSE]	1.47705e+09	192.545	33.12	10	79
Q9CQF0	39S ribosomal protein L11, mitochondrial OS=Mus musculus OX=10090 GN=Mrpl11 PE=1 SV=1 - [RM11_MOUSE]	3.13824e+08	61.7397	67.71	12	32
B7ZCL8	55 kDa erythrocyte membrane protein OS=Mus musculus OX=10090 GN=Mpp1 PE=1 SV=1 - [B7ZCL8_MOUSE]	0		0
Q7TMH5	Mrpl13 protein (Fragment) OS=Mus musculus OX=10090 GN=Mrpl13 PE=2 SV=1 - [Q7TMH5_MOUSE]	9.60979e+07	33.8249	65.14	9	18
Q64458	Cytochrome P450 2C29 OS=Mus musculus OX=10090 GN=Cyp2c29 PE=1 SV=2 - [CP2CT_MOUSE]	2.33529e+08	108.517	50.82	17	76
Q3UEE7	Uncharacterized protein OS=Mus musculus OX=10090 GN=Apoe PE=2 SV=1 - [Q3UEE7_MOUSE]	1.47705e+09	144.586	28.3	8	62
Q9CZN7-2	Isoform 2 of Serine hydroxymethyltransferase, mitochondrial OS=Mus musculus OX=10090 GN=Shmt2 - [GLYM_MOUSE]	8.9967e+08	206.915	64.27	23	78
A2NU19	VH coding region (Fragment) OS=Mus musculus OX=10090 PE=4 SV=1 - [A2NU19_MOUSE]	0		0
A0A0A6YXQ0	Immunoglobulin heavy variable 8-8 (Fragment) OS=Mus musculus OX=10090 GN=Ighv8-8 PE=4 SV=1 - [A0A0A6YXQ0_MOUSE]	0		0
Q60932-2	Isoform Mt-VDAC1 of Voltage-dependent anion-selective channel protein 1 OS=Mus musculus OX=10090 GN=Vdac1 - [VDAC1_MOUSE]	1.14733e+08	48.8886	48.41	10	26
P85094	Isochorismatase domain-containing protein 2A OS=Mus musculus OX=10090 GN=Isoc2a PE=1 SV=1 - [ISC2A_MOUSE]	2.1179e+08	46.218	65.53	6	18
Q5J7N1	Kras protein OS=Mus musculus OX=10090 GN=Kras PE=2 SV=1 - [Q5J7N1_MOUSE]	2.96054e+08	63.2733	54.26	9	31
Q0PD67	Rab1A OS=Mus musculus OX=10090 GN=Rab1a PE=1 SV=1 - [Q0PD67_MOUSE]	3.00869e+09	94.0946	50.24	7	39
Q8C3V7	Ferrochelatase OS=Mus musculus OX=10090 GN=Fech PE=2 SV=1 - [Q8C3V7_MOUSE]	6.99766e+08	188.926	56.14	19	79
Q06185	ATP synthase subunit e, mitochondrial OS=Mus musculus OX=10090 GN=Atp5me PE=1 SV=2 - [ATP5I_MOUSE]	9.5632e+08	37.8552	66.2	5	15
A0A0R3P9C8	NADH dehydrogenase [ubiquinone] 1 alpha subcomplex subunit 9, mitochondrial OS=Mus musculus OX=10090 GN=Ndufa9 PE=1 SV=1 - [A0A0R3P9C8_MOUSE]	1.94143e+08	60.8782	45.04	13	30
Q9CQW2	ADP-ribosylation factor-like protein 8B OS=Mus musculus OX=10090 GN=Arl8b PE=1 SV=1 - [ARL8B_MOUSE]	3.76039e+08	155.313	59.68	12	60
P56654	Cytochrome P450 2C37 OS=Mus musculus OX=10090 GN=Cyp2c37 PE=1 SV=2 - [CP237_MOUSE]	7.60999e+08	293.374	62.04	22	125
Q64521	Glycerol-3-phosphate dehydrogenase, mitochondrial OS=Mus musculus OX=10090 GN=Gpd2 PE=1 SV=2 - [GPDM_MOUSE]	3.33377e+08	85.6122	36.31	20	37
Q61838	Pregnancy zone protein OS=Mus musculus OX=10090 GN=Pzp PE=1 SV=3 - [PZP_MOUSE]	0		0
Q0VDV7	Kras protein OS=Mus musculus OX=10090 GN=Kras PE=2 SV=1 - [Q0VDV7_MOUSE]	1.73528e+08	39.6033	46.56	7	23
P06728	Apolipoprotein A-IV OS=Mus musculus OX=10090 GN=Apoa4 PE=1 SV=3 - [APOA4_MOUSE]	0		0
Q62159	Rho-related GTP-binding protein RhoC OS=Mus musculus OX=10090 GN=Rhoc PE=1 SV=2 - [RHOC_MOUSE]	1.37633e+09	149.379	62.18	10	51
Q4VAE6	Ras family member A OS=Mus musculus OX=10090 GN=Rhoa PE=1 SV=1 - [Q4VAE6_MOUSE]	1.42617e+09	194.445	62.18	10	64
Q3TN61	Uncharacterized protein OS=Mus musculus OX=10090 GN=Rhoa PE=2 SV=1 - [Q3TN61_MOUSE]	1.37633e+09	151.465	62.18	10	51
Q07417	Short-chain specific acyl-CoA dehydrogenase, mitochondrial OS=Mus musculus OX=10090 GN=Acads PE=1 SV=2 - [ACADS_MOUSE]	4.59181e+08	209.09	61.89	19	89
Q3UKC8	Guanine nucleotide-binding protein subunit gamma OS=Mus musculus OX=10090 GN=Gng5 PE=1 SV=1 - [Q3UKC8_MOUSE]	8.70951e+07	12.9052	55.88	3	5
Q8C165	N-fatty-acyl-amino acid synthase/hydrolase PM20D1 OS=Mus musculus OX=10090 GN=Pm20d1 PE=1 SV=1 - [P20D1_MOUSE]	3.67843e+08	89.8694	59.24	18	38
Q3TQD9	Uncharacterized protein (Fragment) OS=Mus musculus OX=10090 GN=Sardh PE=2 SV=1 - [Q3TQD9_MOUSE]	7.93099e+08	380.625	64.82	36	146
Q5NCJ9	Uncharacterized protein OS=Mus musculus OX=10090 GN=Uqcr10 PE=1 SV=1 - [Q5NCJ9_MOUSE]	2.95052e+09	71.393	37.5	2	40
D3Z041	Long-chain-fatty-acid--CoA ligase 1 OS=Mus musculus OX=10090 GN=Acsl1 PE=1 SV=1 - [D3Z041_MOUSE]	1.56579e+09	519.94	63.95	39	229
Q3U621	Uncharacterized protein OS=Mus musculus OX=10090 GN=Rab10 PE=2 SV=1 - [Q3U621_MOUSE]	3.00583e+09	73.9397	42	9	30
Q91X77	Cytochrome P450 2C50 OS=Mus musculus OX=10090 GN=Cyp2c50 PE=1 SV=2 - [CY250_MOUSE]	7.60999e+08	316.689	61.63	24	137
Q00897	Alpha-1-antitrypsin 1-4 OS=Mus musculus OX=10090 GN=Serpina1d PE=1 SV=1 - [A1AT4_MOUSE]	2.40922e+07	5.48426	15.98	4	7
Q99L04	Dehydrogenase/reductase SDR family member 1 OS=Mus musculus OX=10090 GN=Dhrs1 PE=1 SV=1 - [DHRS1_MOUSE]	1.61467e+09	215.385	59.74	16	84
P31532	Serum amyloid A-4 protein OS=Mus musculus OX=10090 GN=Saa4 PE=1 SV=2 - [SAA4_MOUSE]	0		0
Q921S7	39S ribosomal protein L37, mitochondrial OS=Mus musculus OX=10090 GN=Mrpl37 PE=1 SV=1 - [RM37_MOUSE]	2.39008e+08	141.946	59.81	21	63
Q8CGM7	Retinoblastoma-binding protein 1 (Fragment) OS=Mus musculus OX=10090 GN=Rbbp1 PE=4 SV=1 - [Q8CGM7_MOUSE]	0		0
Q03265	ATP synthase subunit alpha, mitochondrial OS=Mus musculus OX=10090 GN=Atp5f1a PE=1 SV=1 - [ATPA_MOUSE]	8.61489e+09	1453.88	59.49	33	493
P97872	Flavin-containing monooxygenase 5 OS=Mus musculus OX=10090 GN=Fmo5 PE=1 SV=4 - [FMO5_MOUSE]	820228712	202.603	51.97	20	88
Q3U7R1	Extended synaptotagmin-1 OS=Mus musculus OX=10090 GN=Esyt1 PE=1 SV=2 - [ESYT1_MOUSE]	1.17627e+09	513.63	56.14	50	183
Q3TG92	Uncharacterized protein OS=Mus musculus OX=10090 GN=Actc1 PE=2 SV=1 - [Q3TG92_MOUSE]	6.8456e+09	280.545	25.46	9	134
P39054-2	Isoform 2 of Dynamin-2 OS=Mus musculus OX=10090 GN=Dnm2 - [DYN2_MOUSE]	2.87507e+08	153.047	41.45	30	72
Q91WS0	CDGSH iron-sulfur domain-containing protein 1 OS=Mus musculus OX=10090 GN=Cisd1 PE=1 SV=1 - [CISD1_MOUSE]	1.06766e+08	26.4646	43.52	4	11
Q4FJM1	Fcna protein OS=Mus musculus OX=10090 GN=Fcna PE=2 SV=1 - [Q4FJM1_MOUSE]	0		0
O88986	2-amino-3-ketobutyrate coenzyme A ligase, mitochondrial OS=Mus musculus OX=10090 GN=Gcat PE=1 SV=2 - [KBL_MOUSE]	3.9802e+08	96.1359	55.05	14	39
O35972	39S ribosomal protein L23, mitochondrial OS=Mus musculus OX=10090 GN=Mrpl23 PE=1 SV=1 - [RM23_MOUSE]	3.88865e+08	45.2847	63.7	7	17
Q03734	Serine protease inhibitor A3M OS=Mus musculus OX=10090 GN=Serpina3m PE=1 SV=2 - [SPA3M_MOUSE]	2.09844e+06	0	5.02	1	1
H3BK95	Complement factor B (Fragment) OS=Mus musculus OX=10090 GN=Cfb PE=4 SV=1 - [H3BK95_MOUSE]	0		0
Q3U1N3	Harvey rat sarcoma oncogene, subgroup R OS=Mus musculus OX=10090 GN=Rras PE=1 SV=1 - [Q3U1N3_MOUSE]	8.20005e+07	21.6825	35.32	5	10
Q1MWP9	EH-domain containing 4 (Fragment) OS=Mus musculus OX=10090 GN=Ehd4 PE=2 SV=1 - [Q1MWP9_MOUSE]	1.79863e+09	184.329	50.74	24	89
Q99LC3	NADH dehydrogenase [ubiquinone] 1 alpha subcomplex subunit 10, mitochondrial OS=Mus musculus OX=10090 GN=Ndufa10 PE=1 SV=1 - [NDUAA_MOUSE]	1.04561e+09	158.812	62.82	17	57
Q3U7U8	Uncharacterized protein OS=Mus musculus OX=10090 GN=Rap1a PE=2 SV=1 - [Q3U7U8_MOUSE]	2.32704e+09	340.764	63.04	13	164
P42125	Enoyl-CoA delta isomerase 1, mitochondrial OS=Mus musculus OX=10090 GN=Eci1 PE=1 SV=2 - [ECI1_MOUSE]	7.91724e+08	114.831	54.67	13	51
Q1MWP8	EH-domain containing 4-KJR (Fragment) OS=Mus musculus OX=10090 GN=Ehd4 PE=2 SV=1 - [Q1MWP8_MOUSE]	1.79863e+09	180.503	48.16	23	87
G3X9G4	Dynamin GTPase OS=Mus musculus OX=10090 GN=Dnm2 PE=1 SV=1 - [G3X9G4_MOUSE]	2.87507e+08	150.445	39.66	29	71
Q5M9K1	Transthyretin OS=Mus musculus OX=10090 GN=Ttr PE=1 SV=1 - [Q5M9K1_MOUSE]	0		0
Q8QZT1	Acetyl-CoA acetyltransferase, mitochondrial OS=Mus musculus OX=10090 GN=Acat1 PE=1 SV=1 - [THIL_MOUSE]	5.56255e+08	130.773	62.5	20	55
Q8C0I1	Alkyldihydroxyacetonephosphate synthase, peroxisomal OS=Mus musculus OX=10090 GN=Agps PE=1 SV=1 - [ADAS_MOUSE]	7.98295e+07	50.5264	38.14	15	36
G5E8R3	Pyruvate carboxylase OS=Mus musculus OX=10090 GN=Pcx PE=1 SV=1 - [G5E8R3_MOUSE]	720939856	306.216	50	40	133
Q3TCQ3	Pyruvate carboxylase OS=Mus musculus OX=10090 GN=Pcx PE=2 SV=1 - [Q3TCQ3_MOUSE]	720939856	295.754	50.21	40	131
Q9CW42	Mitochondrial amidoxime-reducing component 1 OS=Mus musculus OX=10090 GN=Mtarc1 PE=1 SV=2 - [MARC1_MOUSE]	870793572	165.029	62.35	18	54
Q5M9M4	40S ribosomal protein S15a OS=Mus musculus OX=10090 GN=Rps15a PE=1 SV=1 - [Q5M9M4_MOUSE]	2.53983e+08	46.2961	62.31	9	25
Q9D1B9	39S ribosomal protein L28, mitochondrial OS=Mus musculus OX=10090 GN=Mrpl28 PE=1 SV=3 - [RM28_MOUSE]	1.29733e+08	37.2743	36.19	6	20
Q9WTI7	Unconventional myosin-Ic OS=Mus musculus OX=10090 GN=Myo1c PE=1 SV=2 - [MYO1C_MOUSE]	5.08976e+08	275.918	49.01	42	117
P56593	Cytochrome P450 2A12 OS=Mus musculus OX=10090 GN=Cyp2a12 PE=1 SV=2 - [CP2AC_MOUSE]	6.10344e+07	27.858	25.2	10	23
K7Q7T7	RAS-related C3 botulinum substrate 1 OS=Mus musculus OX=10090 GN=Rac1 PE=1 SV=1 - [K7Q7T7_MOUSE]	4.83204e+09	377.77	60.94	12	167
Q3TD78	NIPSNAP domain-containing protein OS=Mus musculus OX=10090 GN=Nipsnap2 PE=2 SV=1 - [Q3TD78_MOUSE]	2.43067e+09	237.148	61.92	15	91
Q0PD23	Ras-related protein Rab OS=Mus musculus OX=10090 GN=Rab32 PE=1 SV=1 - [Q0PD23_MOUSE]	1.22416e+08	29.9662	43.5	7	13
Q4FZE6	40S ribosomal protein S7 OS=Mus musculus OX=10090 GN=Rps7 PE=2 SV=1 - [Q4FZE6_MOUSE]	8.5322e+08	172.69	53.09	10	59
Q3KQQ4	Serpina1a protein OS=Mus musculus OX=10090 GN=Serpina1b PE=2 SV=1 - [Q3KQQ4_MOUSE]	2.57875e+07	7.88696	17.19	4	6
P99024	Tubulin beta-5 chain OS=Mus musculus OX=10090 GN=Tubb5 PE=1 SV=1 - [TBB5_MOUSE]	1.27702e+08	71.7866	39.19	11	30
Q8C2Q8	ATP synthase subunit gamma OS=Mus musculus OX=10090 GN=Atp5c1 PE=1 SV=1 - [Q8C2Q8_MOUSE]	1.40826e+10	890.386	55.11	15	361
E9Q8B5	Complement factor H-related 4 OS=Mus musculus OX=10090 GN=Cfhr4 PE=1 SV=1 - [E9Q8B5_MOUSE]	0		0
Q9D8T7-2	Isoform 2 of SRA stem-loop-interacting RNA-binding protein, mitochondrial OS=Mus musculus OX=10090 GN=Slirp - [SLIRP_MOUSE]	1.0073e+08	28.8549	61.62	6	18
Q9DBG1	Sterol 26-hydroxylase, mitochondrial OS=Mus musculus OX=10090 GN=Cyp27a1 PE=1 SV=1 - [CP27A_MOUSE]	9.37728e+08	201.809	44.47	19	88
Q922Q1	Mitochondrial amidoxime reducing component 2 OS=Mus musculus OX=10090 GN=Mtarc2 PE=1 SV=1 - [MARC2_MOUSE]	7.25181e+08	111.524	47.93	15	46
P07758	Alpha-1-antitrypsin 1-1 OS=Mus musculus OX=10090 GN=Serpina1a PE=1 SV=4 - [A1AT1_MOUSE]	2.56232e+07	7.88696	18.89	4	6
A0A0R4J0X5	Alpha-1-antitrypsin 1-3 OS=Mus musculus OX=10090 GN=Serpina1c PE=1 SV=1 - [A0A0R4J0X5_MOUSE]	2.56232e+07	7.88696	18.89	4	6
P26645	Myristoylated alanine-rich C-kinase substrate OS=Mus musculus OX=10090 GN=Marcks PE=1 SV=2 - [MARCS_MOUSE]	7.07421e+07	4.21603	12.94	2	2
Q05144	Ras-related C3 botulinum toxin substrate 2 OS=Mus musculus OX=10090 GN=Rac2 PE=1 SV=1 - [RAC2_MOUSE]	4.06252e+09	152.765	55.73	10	82
Q3UJ34	Argininosuccinate synthase OS=Mus musculus OX=10090 GN=Ass1 PE=1 SV=1 - [Q3UJ34_MOUSE]	2.38497e+08	99.2928	43.69	16	42
Q542G9	Annexin OS=Mus musculus OX=10090 GN=Anxa2 PE=1 SV=1 - [Q542G9_MOUSE]	1.17583e+07	4.42262	13.86	3	4
P43024	Cytochrome c oxidase subunit 6A1, mitochondrial OS=Mus musculus OX=10090 GN=Cox6a1 PE=1 SV=2 - [CX6A1_MOUSE]	4.83172e+09	376.992	61.26	4	128
Q921I1	Serotransferrin OS=Mus musculus OX=10090 GN=Tf PE=1 SV=1 - [TRFE_MOUSE]	0		0
P01872	Immunoglobulin heavy constant mu OS=Mus musculus OX=10090 GN=Ighm PE=1 SV=2 - [IGHM_MOUSE]	0		0
A0A1W2P7I2	Band 4.1-like protein 2 OS=Mus musculus OX=10090 GN=Epb41l2 PE=1 SV=1 - [A0A1W2P7I2_MOUSE]	7.62151e+07	13.3706	40.3	5	10
A0A075B5P6	Immunoglobulin heavy constant mu (Fragment) OS=Mus musculus OX=10090 GN=Ighm PE=1 SV=1 - [A0A075B5P6_MOUSE]	0		0
Q3U122	Uncharacterized protein OS=Mus musculus OX=10090 GN=Acta2 PE=2 SV=1 - [Q3U122_MOUSE]	6.8456e+09	221.212	19.1	6	108
A0A0R4J0I1	Serine protease inhibitor A3K OS=Mus musculus OX=10090 GN=Serpina3k PE=1 SV=1 - [A0A0R4J0I1_MOUSE]	2.09844e+06	0	5.02	1	1
Q8VI78	Phospholipase A1 member A OS=Mus musculus OX=10090 GN=Pla1a PE=2 SV=3 - [PLA1A_MOUSE]	0		0
Q5F2I0	Kappa light chain variable region (Fragment) OS=Mus musculus OX=10090 GN=IgG1 anti-TS1 VL PE=2 SV=1 - [Q5F2I0_MOUSE]	0		0
Q8R0F8	Acylpyruvase FAHD1, mitochondrial OS=Mus musculus OX=10090 GN=Fahd1 PE=1 SV=2 - [FAHD1_MOUSE]	2.96092e+08	57.3435	47.14	9	24
Q60759	Glutaryl-CoA dehydrogenase, mitochondrial OS=Mus musculus OX=10090 GN=Gcdh PE=1 SV=2 - [GCDH_MOUSE]	8.42648e+08	159.391	44.98	13	57
Q8CCG5	Small monomeric GTPase OS=Mus musculus OX=10090 GN=Ralb PE=2 SV=1 - [Q8CCG5_MOUSE]	1.33041e+09	227.026	49.03	9	75
Q54AE5	Metalloproteinase inhibitor 3 OS=Mus musculus OX=10090 GN=Timp3 PE=1 SV=1 - [Q54AE5_MOUSE]	3.36956e+07	0	9.48	2	2
Q9D023	Mitochondrial pyruvate carrier 2 OS=Mus musculus OX=10090 GN=Mpc2 PE=1 SV=1 - [MPC2_MOUSE]	7.10687e+07	8.81975	39.37	4	8
O08756	3-hydroxyacyl-CoA dehydrogenase type-2 OS=Mus musculus OX=10090 GN=Hsd17b10 PE=1 SV=4 - [HCD2_MOUSE]	4.39066e+08	102.227	47.13	8	43
P08032	Spectrin alpha chain, erythrocytic 1 OS=Mus musculus OX=10090 GN=Spta1 PE=1 SV=3 - [SPTA1_MOUSE]	0		0
Q0PD49	RAB8B, member RAS oncogene family OS=Mus musculus OX=10090 GN=Rab8b PE=1 SV=1 - [Q0PD49_MOUSE]	3.38004e+09	84.0057	36.71	8	36
Q54AH9	Beta-2-globin (Fragment) OS=Mus musculus OX=10090 GN=Hbb-b2 PE=2 SV=1 - [Q54AH9_MOUSE]	2.95592e+08	25.0899	23.97	3	11
Q80UE5	Band 4.1-like protein 2 OS=Mus musculus OX=10090 GN=Epb41l2 PE=1 SV=1 - [Q80UE5_MOUSE]	6.2997e+08	345.983	47.39	38	148
Q0PD66	Rab1B OS=Mus musculus OX=10090 GN=Rab1b PE=1 SV=1 - [Q0PD66_MOUSE]	2.95211e+09	59.9147	40.8	6	23
Q8BW75	Amine oxidase [flavin-containing] B OS=Mus musculus OX=10090 GN=Maob PE=1 SV=4 - [AOFB_MOUSE]	9.30482e+08	150.59	45.58	17	54
B1ARA3	60S ribosomal protein L26 (Fragment) OS=Mus musculus OX=10090 GN=Rpl26 PE=1 SV=1 - [B1ARA3_MOUSE]	4.09486e+08	83.9708	58.25	10	53
B1AQ78	Keratin 19 OS=Mus musculus OX=10090 GN=Krt19 PE=1 SV=1 - [B1AQ78_MOUSE]	2.51834e+09	132.277	23.82	10	76
P01029	Complement C4-B OS=Mus musculus OX=10090 GN=C4b PE=1 SV=3 - [CO4B_MOUSE]	0		0
A0A1Y7VKY1	40S ribosomal protein S18 OS=Mus musculus OX=10090 GN=Rps18-ps5 PE=3 SV=1 - [A0A1Y7VKY1_MOUSE]	4.05392e+08	48.3096	42.11	9	25
P84078	ADP-ribosylation factor 1 OS=Mus musculus OX=10090 GN=Arf1 PE=1 SV=2 - [ARF1_MOUSE]	2.6853e+08	74.5964	55.25	10	30
Q8BSL7	ADP-ribosylation factor 2 OS=Mus musculus OX=10090 GN=Arf2 PE=1 SV=2 - [ARF2_MOUSE]	1.84041e+08	63.7113	55.25	10	26
Q5M8R8	60S acidic ribosomal protein P0 OS=Mus musculus OX=10090 GN=Rplp0 PE=2 SV=1 - [Q5M8R8_MOUSE]	438063930	43.6498	38.8	7	16
E9QNT8	Ankyrin-1 OS=Mus musculus OX=10090 GN=Ank1 PE=1 SV=1 - [E9QNT8_MOUSE]	0		0
Q8C7G5	Apolipoprotein A-V OS=Mus musculus OX=10090 GN=Apoa5 PE=1 SV=1 - [APOA5_MOUSE]	3.23193e+07	9.39971	14.4	4	5
P33267	Cytochrome P450 2F2 OS=Mus musculus OX=10090 GN=Cyp2f2 PE=1 SV=1 - [CP2F2_MOUSE]	4.08349e+08	204.199	48.47	18	83
Q9Z2I8-2	Isoform 2 of Succinate--CoA ligase [GDP-forming] subunit beta, mitochondrial OS=Mus musculus OX=10090 GN=Suclg2 - [SUCB2_MOUSE]	1.89672e+08	68.598	53.39	15	36
Q0VGQ1	Hydroxysteroid (17-beta) dehydrogenase 12 OS=Mus musculus OX=10090 GN=Hsd17b12 PE=2 SV=1 - [Q0VGQ1_MOUSE]	3.71285e+07	6.847	12.82	3	6
P63321	Ras-related protein Ral-A OS=Mus musculus OX=10090 GN=Rala PE=1 SV=1 - [RALA_MOUSE]	1.62292e+09	178.741	48.54	8	60
P23953	Carboxylesterase 1C OS=Mus musculus OX=10090 GN=Ces1c PE=1 SV=4 - [EST1C_MOUSE]	0		0
Q9ESD7-3	Isoform 3 of Dysferlin OS=Mus musculus OX=10090 GN=Dysf - [DYSF_MOUSE]	7.73986e+08	783.43	53.99	82	272
Q5FWI9	AP-2 complex subunit mu OS=Mus musculus OX=10090 GN=Ap2m1 PE=1 SV=1 - [Q5FWI9_MOUSE]	163463502	33.8098	31.95	9	15
B2RUK5	Methylcrotonoyl-Coenzyme A carboxylase 2 (Beta) OS=Mus musculus OX=10090 GN=Mccc2 PE=1 SV=1 - [B2RUK5_MOUSE]	1.62871e+08	54.0144	42.45	13	26
Q3UGS1	NIPSNAP domain-containing protein OS=Mus musculus OX=10090 GN=Nipsnap1 PE=2 SV=1 - [Q3UGS1_MOUSE]	16012626138	642.744	52.35	17	290
Q8BT60	Copine-3 OS=Mus musculus OX=10090 GN=Cpne3 PE=1 SV=2 - [CPNE3_MOUSE]	4.3145e+08	89.6974	42.21	16	39
A6X935-2	Isoform 2 of Inter alpha-trypsin inhibitor, heavy chain 4 OS=Mus musculus OX=10090 GN=Itih4 - [ITIH4_MOUSE]	0		0
Q3TWV4	AP-2 complex subunit mu OS=Mus musculus OX=10090 GN=Ap2m1 PE=1 SV=1 - [Q3TWV4_MOUSE]	163463502	33.8098	32.1	9	15
A0A2K6EDJ7	Inter alpha-trypsin inhibitor, heavy chain 4 OS=Mus musculus OX=10090 GN=Itih4 PE=1 SV=1 - [A0A2K6EDJ7_MOUSE]	0		0
Q497D7	60S ribosomal protein L30 OS=Mus musculus OX=10090 GN=Rpl30 PE=2 SV=1 - [Q497D7_MOUSE]	1.33024e+08	28.685	51.75	5	13
Q61411	GTPase HRas OS=Mus musculus OX=10090 GN=Hras PE=1 SV=2 - [RASH_MOUSE]	9.75743e+07	27.4023	38.62	6	18
P35550	rRNA 2'-O-methyltransferase fibrillarin OS=Mus musculus OX=10090 GN=Fbl PE=1 SV=2 - [FBRL_MOUSE]	5.16317e+08	87.7695	47.71	10	29
P62843	40S ribosomal protein S15 OS=Mus musculus OX=10090 GN=Rps15 PE=1 SV=2 - [RS15_MOUSE]	1.94237e+08	58.0659	49.66	4	25
Q3UK70	40S ribosomal protein S15 OS=Mus musculus OX=10090 GN=Rps15 PE=2 SV=1 - [Q3UK70_MOUSE]	1.94237e+08	58.0659	34.48	3	22
Q8VEH3	ADP-ribosylation factor-like protein 8A OS=Mus musculus OX=10090 GN=Arl8a PE=1 SV=1 - [ARL8A_MOUSE]	3.39339e+08	123.733	50.54	10	53
A0A0R4J1N3	Apolipoprotein C-III OS=Mus musculus OX=10090 GN=Apoc3 PE=1 SV=1 - [A0A0R4J1N3_MOUSE]	0		0
Q8K2B3	Succinate dehydrogenase [ubiquinone] flavoprotein subunit, mitochondrial OS=Mus musculus OX=10090 GN=Sdha PE=1 SV=1 - [SDHA_MOUSE]	1.69645e+08	71.9313	32.08	14	30
Q9CQN7	39S ribosomal protein L41, mitochondrial OS=Mus musculus OX=10090 GN=Mrpl41 PE=1 SV=1 - [RM41_MOUSE]	1.52043e+08	29.6734	49.63	7	15
O70152	Dolichol-phosphate mannosyltransferase subunit 1 OS=Mus musculus OX=10090 GN=Dpm1 PE=1 SV=1 - [DPM1_MOUSE]	6.63933e+07	18.4294	27.31	5	8
Q8R1A8	Ornithine carbamoyltransferase, mitochondrial OS=Mus musculus OX=10090 GN=Otc PE=1 SV=1 - [Q8R1A8_MOUSE]	1.09804e+08	50.7368	50.14	11	21
Q91VA7	Isocitrate dehydrogenase [NAD] subunit, mitochondrial OS=Mus musculus OX=10090 GN=Idh3b PE=1 SV=1 - [Q91VA7_MOUSE]	9.02904e+08	313.044	55.99	22	113
Q5RKP4	Dolichyl-diphosphooligosaccharide--protein glycosyltransferase subunit 1 (Fragment) OS=Mus musculus OX=10090 GN=Rpn1 PE=2 SV=1 - [Q5RKP4_MOUSE]	1.139e+08	101.372	43.49	18	41
Q0PD38	Ras-related protein Rab-18 OS=Mus musculus OX=10090 GN=Rab18 PE=1 SV=1 - [Q0PD38_MOUSE]	7.75174e+07	27.7496	27.18	5	14
Q8K215	LYR motif-containing protein 4 OS=Mus musculus OX=10090 GN=Lyrm4 PE=1 SV=1 - [LYRM4_MOUSE]	1.41103e+08	40.5085	58.24	8	21
P39039	Mannose-binding protein A OS=Mus musculus OX=10090 GN=Mbl1 PE=1 SV=1 - [MBL1_MOUSE]	0		0
Q149V4	Histone H2A OS=Mus musculus OX=10090 GN=H2ac20 PE=2 SV=1 - [Q149V4_MOUSE]	9.82895e+08	39.4902	35.66	5	19
E9PXU9	Dysferlin OS=Mus musculus OX=10090 GN=Dysf PE=1 SV=1 - [E9PXU9_MOUSE]	7.73986e+08	781.357	52.09	81	270
Q5DQJ3	F-actin-capping protein subunit alpha OS=Mus musculus OX=10090 GN=Capza2 PE=1 SV=1 - [Q5DQJ3_MOUSE]	1.06062e+08	29.0956	44.41	8	12
A0A1X9HIL1	IgG light chain variable domain (Fragment) OS=Mus musculus OX=10090 PE=2 SV=1 - [A0A1X9HIL1_MOUSE]	0		0
Q5R3T5	G8(Anti-MRBC hybridoma) light chain (Fragment) OS=Mus musculus OX=10090 GN=G8(anti-MRBC) V-2/ J-L PE=2 SV=1 - [Q5R3T5_MOUSE]	0		0
Q8VCG4	Complement component C8 gamma chain OS=Mus musculus OX=10090 GN=C8g PE=1 SV=1 - [CO8G_MOUSE]	0		0
Q14BR4	ADP-ribosylation factor 4 OS=Mus musculus OX=10090 GN=Arf4 PE=1 SV=1 - [Q14BR4_MOUSE]	1.62633e+08	42.4187	47.78	8	16
A0A1B0GR99	5-hydroxyisourate hydrolase (Fragment) OS=Mus musculus OX=10090 GN=Urah PE=1 SV=1 - [A0A1B0GR99_MOUSE]	2.16132e+07	12.0652	42.31	3	7
Q8VCZ9	Hydroxyproline dehydrogenase OS=Mus musculus OX=10090 GN=Prodh2 PE=1 SV=1 - [HYPDH_MOUSE]	2.75871e+08	79.6246	38.38	12	33
Q9CQB4	Cytochrome b-c1 complex subunit 7 OS=Mus musculus OX=10090 GN=Uqcrb PE=1 SV=1 - [Q9CQB4_MOUSE]	1.92914e+08	37.1377	48.65	6	14
Q3UC02	40S ribosomal protein S11 OS=Mus musculus OX=10090 GN=Rps11 PE=1 SV=1 - [Q3UC02_MOUSE]	1.72786e+08	31.7313	45.57	7	15
D3YUM1	NADH dehydrogenase [ubiquinone] flavoprotein 1, mitochondrial OS=Mus musculus OX=10090 GN=Ndufv1 PE=1 SV=1 - [D3YUM1_MOUSE]	2.42647e+08	66.8521	44.4	14	26
Q9R112	Sulfide:quinone oxidoreductase, mitochondrial OS=Mus musculus OX=10090 GN=Sqor PE=1 SV=3 - [SQOR_MOUSE]	2.10236e+08	94.9878	32.67	13	39
F6TSI8	Corticosteroid 11-beta-dehydrogenase isozyme 1 (Fragment) OS=Mus musculus OX=10090 GN=Hsd11b1 PE=1 SV=1 - [F6TSI8_MOUSE]	2.82025e+07	0	26.25	1	4
E9PXC3	Cytochrome P450, family 2, subfamily c, polypeptide 69 OS=Mus musculus OX=10090 GN=Cyp2c69 PE=1 SV=1 - [E9PXC3_MOUSE]	433784944	116.095	33.4	14	51
A0A0R4IZY2	Cytochrome P450 2D26 OS=Mus musculus OX=10090 GN=Cyp2d26 PE=1 SV=1 - [A0A0R4IZY2_MOUSE]	1.76234e+08	88.4467	42.4	15	41
Q9D1H6	NADH dehydrogenase [ubiquinone] 1 alpha subcomplex assembly factor 4 OS=Mus musculus OX=10090 GN=Ndufaf4 PE=1 SV=1 - [NDUF4_MOUSE]	1.57055e+08	66.7635	56.07	11	33
Q8VDT9	39S ribosomal protein L50, mitochondrial OS=Mus musculus OX=10090 GN=Mrpl50 PE=1 SV=2 - [RM50_MOUSE]	1.31823e+08	21.9693	47.8	5	9
Q3U861	V-type proton ATPase subunit D OS=Mus musculus OX=10090 GN=Atp6v1d PE=1 SV=1 - [Q3U861_MOUSE]	3.24196e+08	72.5632	46.56	8	25
Q9ER88	28S ribosomal protein S29, mitochondrial OS=Mus musculus OX=10090 GN=Dap3 PE=1 SV=1 - [RT29_MOUSE]	4.21335e+08	122.981	49.62	14	42
Q9CPR5	39S ribosomal protein L15, mitochondrial OS=Mus musculus OX=10090 GN=Mrpl15 PE=1 SV=1 - [RM15_MOUSE]	1.16989e+08	40.0939	38.64	10	18
E9Q397	Spectrin beta chain OS=Mus musculus OX=10090 GN=Sptb PE=1 SV=1 - [E9Q397_MOUSE]	0		0
A0A068WAZ7	Band 4.1 (Fragment) OS=Mus musculus OX=10090 GN=Epb41 PE=2 SV=1 - [A0A068WAZ7_MOUSE]	1.36147e+08	31.2452	18.7	8	14
B7ZCG3	BPI fold-containing family A member 2 (Fragment) OS=Mus musculus OX=10090 GN=Bpifa2 PE=1 SV=1 - [B7ZCG3_MOUSE]	0		0
Q9CQX8	28S ribosomal protein S36, mitochondrial OS=Mus musculus OX=10090 GN=Mrps36 PE=1 SV=1 - [RT36_MOUSE]	4.48781e+07	3.13154	44.12	2	3
Q9D6Z1	Nucleolar protein 56 OS=Mus musculus OX=10090 GN=Nop56 PE=1 SV=2 - [NOP56_MOUSE]	6.51194e+07	47.928	33.28	13	30
Q6PF96	Electron transfer flavoprotein-ubiquinone oxidoreductase OS=Mus musculus OX=10090 GN=Etfdh PE=1 SV=1 - [Q6PF96_MOUSE]	1.45074e+09	311.653	55.04	23	125
Q91WD5	NADH dehydrogenase [ubiquinone] iron-sulfur protein 2, mitochondrial OS=Mus musculus OX=10090 GN=Ndufs2 PE=1 SV=1 - [NDUS2_MOUSE]	3.15044e+08	104.218	52.48	16	43
Q3V235	Prohibitin OS=Mus musculus OX=10090 GN=Phb2 PE=1 SV=1 - [Q3V235_MOUSE]	7.10341e+08	80.4037	42.81	10	31
Q8BP54	Uncharacterized protein (Fragment) OS=Mus musculus OX=10090 GN=Pcx PE=2 SV=1 - [Q8BP54_MOUSE]	6.61861e+08	157.3	41.91	23	74
P54869	Hydroxymethylglutaryl-CoA synthase, mitochondrial OS=Mus musculus OX=10090 GN=Hmgcs2 PE=1 SV=2 - [HMCS2_MOUSE]	1.08055e+09	165.249	56.3	20	85
A0A0U1RQ09	Cardiotrophin-1 (Fragment) OS=Mus musculus OX=10090 GN=Ctf1 PE=1 SV=1 - [A0A0U1RQ09_MOUSE]	2.8234e+07	11.1311	42.28	4	10
F8WIT2	Annexin OS=Mus musculus OX=10090 GN=Anxa6 PE=1 SV=1 - [F8WIT2_MOUSE]	2.40882e+07	2.43062	2.4	1	2
Q0PD34	Rab22A OS=Mus musculus OX=10090 GN=Rab22a PE=1 SV=1 - [Q0PD34_MOUSE]	3.24842e+07	8.30207	37.11	6	7
Q3TTN3	Voltage-dependent anion-selective channel protein 3 OS=Mus musculus OX=10090 GN=Vdac3 PE=2 SV=1 - [Q3TTN3_MOUSE]	3.67854e+08	39.4515	37.46	8	21
Q9WU79	Proline dehydrogenase 1, mitochondrial OS=Mus musculus OX=10090 GN=Prodh PE=1 SV=2 - [PROD_MOUSE]	6.12569e+08	146.622	41.4	20	53
Q99MR8	Methylcrotonoyl-CoA carboxylase subunit alpha, mitochondrial OS=Mus musculus OX=10090 GN=Mccc1 PE=1 SV=2 - [MCCA_MOUSE]	1.39462e+08	74.9626	38.08	18	32
O88844	Isocitrate dehydrogenase [NADP] cytoplasmic OS=Mus musculus OX=10090 GN=Idh1 PE=1 SV=2 - [IDHC_MOUSE]	6.99329e+08	148.436	42.51	17	64
Q3TJ39	Rab5C OS=Mus musculus OX=10090 GN=Rab5c PE=1 SV=1 - [Q3TJ39_MOUSE]	3.80811e+08	43.2174	36.57	5	17
J3QP70	Cytokine receptor-like factor 3 (Fragment) OS=Mus musculus OX=10090 GN=Crlf3 PE=1 SV=1 - [J3QP70_MOUSE]	0		0
Q9D0G0	28S ribosomal protein S30, mitochondrial OS=Mus musculus OX=10090 GN=Mrps30 PE=1 SV=1 - [RT30_MOUSE]	1.99838e+08	105.703	55.66	17	60
P68372	Tubulin beta-4B chain OS=Mus musculus OX=10090 GN=Tubb4b PE=1 SV=1 - [TBB4B_MOUSE]	1.17401e+08	58.5616	35.73	10	28
P63038	60 kDa heat shock protein, mitochondrial OS=Mus musculus OX=10090 GN=Hspd1 PE=1 SV=1 - [CH60_MOUSE]	1.23703e+08	25.1592	23.04	9	11
Q9JKL4	NADH dehydrogenase [ubiquinone] 1 alpha subcomplex assembly factor 3 OS=Mus musculus OX=10090 GN=Ndufaf3 PE=1 SV=1 - [NDUF3_MOUSE]	1.13323e+08	22.1755	53.51	6	12
Q9CZS1	Aldehyde dehydrogenase X, mitochondrial OS=Mus musculus OX=10090 GN=Aldh1b1 PE=1 SV=1 - [AL1B1_MOUSE]	2.34861e+08	61.8788	37.76	12	24
O54734	Dolichyl-diphosphooligosaccharide--protein glycosyltransferase 48 kDa subunit OS=Mus musculus OX=10090 GN=Ddost PE=1 SV=2 - [OST48_MOUSE]	143604231	40.4303	38.1	10	20
Q9ERS2	NADH dehydrogenase [ubiquinone] 1 alpha subcomplex subunit 13 OS=Mus musculus OX=10090 GN=Ndufa13 PE=1 SV=3 - [NDUAD_MOUSE]	1.11434e+08	21.6847	50.69	8	12
P35700	Peroxiredoxin-1 OS=Mus musculus OX=10090 GN=Prdx1 PE=1 SV=1 - [PRDX1_MOUSE]	1.76087e+08	19.3952	31.16	5	11
Q3UC67	AMP-binding domain-containing protein OS=Mus musculus OX=10090 GN=Acsl5 PE=1 SV=1 - [Q3UC67_MOUSE]	9.9053e+08	345.914	50.81	27	140
Q8CHT0	Delta-1-pyrroline-5-carboxylate dehydrogenase, mitochondrial OS=Mus musculus OX=10090 GN=Aldh4a1 PE=1 SV=3 - [AL4A1_MOUSE]	1.30042e+09	319.849	53.74	19	115
E0CZ27	Histone H3 (Fragment) OS=Mus musculus OX=10090 GN=H3f3a PE=3 SV=1 - [E0CZ27_MOUSE]	2.43725e+07	2.0363	15.13	2	2
Q3TJI8	Corticosteroid 11-beta-dehydrogenase isozyme 1 OS=Mus musculus OX=10090 GN=Hsd11b1 PE=1 SV=1 - [Q3TJI8_MOUSE]	1.45052e+09	104.435	46.56	12	40
Q3TIQ2	60S ribosomal protein L12 OS=Mus musculus OX=10090 GN=Rpl12 PE=2 SV=1 - [Q3TIQ2_MOUSE]	3.00943e+08	55.1248	54.55	6	22
Q3UDK4	Annexin OS=Mus musculus OX=10090 GN=Anxa6 PE=2 SV=1 - [Q3UDK4_MOUSE]	2.40882e+07	2.43062	2.38	1	2
Q5SX53	Uncharacterized protein OS=Mus musculus OX=10090 GN=Slc25a11 PE=1 SV=1 - [Q5SX53_MOUSE]	54659749	23.5279	26.75	6	15
Q920X5	Cathelicidin (Fragment) OS=Mus musculus OX=10090 GN=Cramp PE=3 SV=1 - [Q920X5_MOUSE]	3.76147e+09	98.0663	46.67	4	45
Q921R2	40S ribosomal protein S13 OS=Mus musculus OX=10090 GN=Rps13 PE=1 SV=1 - [Q921R2_MOUSE]	9.90368e+08	107.874	48.57	10	46
Q9CQC7	NADH dehydrogenase [ubiquinone] 1 beta subcomplex subunit 4 OS=Mus musculus OX=10090 GN=Ndufb4 PE=1 SV=3 - [NDUB4_MOUSE]	5.67682e+08	58.7754	47.29	6	20
Q9R0X4	Acyl-coenzyme A thioesterase 9, mitochondrial OS=Mus musculus OX=10090 GN=Acot9 PE=1 SV=1 - [ACOT9_MOUSE]	3.21598e+08	136.75	49.66	19	61
B6VGH4	Hydroperoxy icosatetraenoate dehydratase OS=Mus musculus OX=10090 GN=Cyp1a2 PE=1 SV=1 - [B6VGH4_MOUSE]	3.62602e+08	70.8258	44.05	17	34
Q569X9	Cytochrome P450, family 2, subfamily c, polypeptide 67 OS=Mus musculus OX=10090 GN=Cyp2c67 PE=1 SV=1 - [Q569X9_MOUSE]	433784944	98.1401	24.03	10	42
Q3U9V4	WD_REPEATS_REGION domain-containing protein OS=Mus musculus OX=10090 GN=Gnb2 PE=1 SV=1 - [Q3U9V4_MOUSE]	6.73524e+08	71.9418	51.18	12	28
Q5M9L7	40S ribosomal protein S17 OS=Mus musculus OX=10090 GN=Rps17 PE=1 SV=1 - [Q5M9L7_MOUSE]	8.56376e+08	108.351	54.07	11	40
P51437	Cathelicidin antimicrobial peptide OS=Mus musculus OX=10090 GN=Camp PE=1 SV=2 - [CAMP_MOUSE]	3.76147e+09	100.767	48.84	6	48
P56657	Cytochrome P450 2C40 OS=Mus musculus OX=10090 GN=Cyp2c40 PE=1 SV=2 - [CP240_MOUSE]	433784944	108.023	30.55	13	47
B2RVP5	Histone H2A OS=Mus musculus OX=10090 GN=H2az2 PE=2 SV=1 - [B2RVP5_MOUSE]	7.32739e+08	19.8878	53.91	5	13
A2AKU9	ATP synthase subunit gamma OS=Mus musculus OX=10090 GN=Atp5c1 PE=1 SV=1 - [A2AKU9_MOUSE]	1.40826e+10	816.35	46.46	14	336
P01898	H-2 class I histocompatibility antigen, Q10 alpha chain OS=Mus musculus OX=10090 GN=H2-Q10 PE=1 SV=3 - [HA10_MOUSE]	2.98046e+07	3.58423	6.15	2	2
Q61782	Type I epidermal keratin mRNA, 3'end (Fragment) OS=Mus musculus OX=10090 PE=2 SV=1 - [Q61782_MOUSE]	3.27188e+08	57.4767	53.76	7	28
Q3TKR5	Ribosomal protein L5 OS=Mus musculus OX=10090 GN=Rpl5 PE=2 SV=1 - [Q3TKR5_MOUSE]	1.16955e+09	57.5045	28.04	9	26
Q3TFP8	Cytochrome b5 heme-binding domain-containing protein OS=Mus musculus OX=10090 GN=Pgrmc1 PE=2 SV=1 - [Q3TFP8_MOUSE]	2.06097e+08	21.5515	44.57	6	9
Q3U0S6	Ras-interacting protein 1 OS=Mus musculus OX=10090 GN=Rasip1 PE=1 SV=3 - [RAIN_MOUSE]	5.82823e+08	290.95	47.76	30	100
Q9CR68	Cytochrome b-c1 complex subunit Rieske, mitochondrial OS=Mus musculus OX=10090 GN=Uqcrfs1 PE=1 SV=1 - [UCRI_MOUSE]	3.79148e+08	55.6774	41.61	7	23
P06909	Complement factor H OS=Mus musculus OX=10090 GN=Cfh PE=1 SV=2 - [CFAH_MOUSE]	0		0
Q3UQ30	Uncharacterized protein (Fragment) OS=Mus musculus OX=10090 GN=Spta1 PE=2 SV=1 - [Q3UQ30_MOUSE]	0		0
A0A075B5N3	Immunoglobulin kappa variable 8-28 OS=Mus musculus OX=10090 GN=Igkv8-28 PE=1 SV=7 - [A0A075B5N3_MOUSE]	0
A4FUS1	Rps16 protein OS=Mus musculus OX=10090 GN=Rps16 PE=1 SV=1 - [A4FUS1_MOUSE]	1.13357e+08	21.5801	34.93	6	12
A0A1D5RML7	Short coiled-coil protein OS=Mus musculus OX=10090 GN=Scoc PE=1 SV=1 - [A0A1D5RML7_MOUSE]	0		0
Q3U0D7	ADP-ribosylation factor 6 OS=Mus musculus OX=10090 GN=Arf6 PE=1 SV=1 - [Q3U0D7_MOUSE]	2.24899e+08	59.5859	53.14	10	28
Q5I0W0	ATP synthase F(0) complex subunit B1, mitochondrial OS=Mus musculus OX=10090 GN=Atp5pb PE=1 SV=1 - [Q5I0W0_MOUSE]	4.08501e+09	209.846	48.83	13	96
Q8BWM0	Prostaglandin E synthase 2 OS=Mus musculus OX=10090 GN=Ptges2 PE=1 SV=3 - [PGES2_MOUSE]	2.03331e+08	87.6834	35.16	10	30
Q3UAC2	40S ribosomal protein S3a OS=Mus musculus OX=10090 GN=Rps3a1 PE=2 SV=1 - [Q3UAC2_MOUSE]	3.18684e+08	65.2761	38.64	10	34
Q9DCW4	Electron transfer flavoprotein subunit beta OS=Mus musculus OX=10090 GN=Etfb PE=1 SV=3 - [ETFB_MOUSE]	7.05717e+08	123.411	51.37	13	48
P62830	60S ribosomal protein L23 OS=Mus musculus OX=10090 GN=Rpl23 PE=1 SV=1 - [RL23_MOUSE]	1.52987e+08	24.8814	45	6	10
Q0PD45	Rab11A OS=Mus musculus OX=10090 GN=Rab11a PE=1 SV=1 - [Q0PD45_MOUSE]	190110786	15.3034	33.8	5	7
A0A2P9DUN6	Serpina1 DOM-7 OS=Mus musculus OX=10090 GN=DOM-7 PE=2 SV=1 - [A0A2P9DUN6_MOUSE]	2.40922e+07	5.48426	11.86	3	6
Q5M8N4	Epimerase family protein SDR39U1 OS=Mus musculus OX=10090 GN=Sdr39u1 PE=1 SV=2 - [D39U1_MOUSE]	9.62001e+07	22.0944	30.72	6	10
Q8BH64	EH domain-containing protein 2 OS=Mus musculus OX=10090 GN=Ehd2 PE=1 SV=1 - [EHD2_MOUSE]	1.30589e+08	14.3474	4.97	3	12
Q80X85	28S ribosomal protein S7, mitochondrial OS=Mus musculus OX=10090 GN=Mrps7 PE=1 SV=1 - [RT07_MOUSE]	6.93302e+08	139.941	52.48	12	46
A0A0G2JGP4	GTPase NRas (Fragment) OS=Mus musculus OX=10090 GN=Nras PE=1 SV=1 - [A0A0G2JGP4_MOUSE]	1.73528e+08	28.4974	26.78	4	18
Q4KL41	Translocase of outer mitochondrial membrane 20 homolog (Yeast) OS=Mus musculus OX=10090 GN=Tomm20 PE=1 SV=1 - [Q4KL41_MOUSE]	6.62867e+07	5.96222	26.9	3	3
A0A068BFR3	RAS oncogene family protein OS=Mus musculus OX=10090 GN=Rab11b PE=2 SV=1 - [A0A068BFR3_MOUSE]	190110786	16.9867	29.82	5	7
Q8BIG7	Catechol O-methyltransferase domain-containing protein 1 OS=Mus musculus OX=10090 GN=Comtd1 PE=1 SV=1 - [CMTD1_MOUSE]	4.08024e+07	8.669	21.37	4	10
Q8BMK4	Cytoskeleton-associated protein 4 OS=Mus musculus OX=10090 GN=Ckap4 PE=1 SV=2 - [CKAP4_MOUSE]	0	0	2.78	1	1
Q9QWL7	Keratin, type I cytoskeletal 17 OS=Mus musculus OX=10090 GN=Krt17 PE=1 SV=3 - [K1C17_MOUSE]	2.51834e+09	148.734	28.18	13	78
A2AMW0	F-actin-capping protein subunit beta OS=Mus musculus OX=10090 GN=Capzb PE=1 SV=1 - [A2AMW0_MOUSE]	4.63639e+07	10.1014	22.31	4	6
Q4FJU3	Crip2 protein OS=Mus musculus OX=10090 GN=Crip2 PE=1 SV=1 - [Q4FJU3_MOUSE]	4.54644e+08	30.4173	47.12	5	12
Q58ET1	60S ribosomal protein L7a OS=Mus musculus OX=10090 GN=Rpl7a PE=1 SV=1 - [Q58ET1_MOUSE]	5.5729e+08	48.7746	29.7	8	24
Q3UDZ1	Uncharacterized protein OS=Mus musculus OX=10090 GN=Rhog PE=1 SV=1 - [Q3UDZ1_MOUSE]	440808179	100.983	50.79	9	46
Q91VT4	Carbonyl reductase family member 4 OS=Mus musculus OX=10090 GN=Cbr4 PE=1 SV=2 - [CBR4_MOUSE]	3.00776e+09	219.676	47.88	10	68
Q6XVG2	Cytochrome P450 2C54 OS=Mus musculus OX=10090 GN=Cyp2c54 PE=1 SV=1 - [CP254_MOUSE]	7.60999e+08	195.244	50.82	20	90
Q9CQY6	Ubiquinol-cytochrome-c reductase complex assembly factor 2 OS=Mus musculus OX=10090 GN=Uqcc2 PE=1 SV=1 - [UQCC2_MOUSE]	1.30413e+08	19.2055	46.32	4	9
Q9D379	Epoxide hydrolase 1 OS=Mus musculus OX=10090 GN=Ephx1 PE=1 SV=2 - [HYEP_MOUSE]	9.06665e+07	16.3846	29.23	11	14
A2A513	Keratin, type I cytoskeletal 10 OS=Mus musculus OX=10090 GN=Krt10 PE=1 SV=1 - [A2A513_MOUSE]	6.03558e+09	336.504	24.6	13	147
Q3U9C4	DRBM domain-containing protein (Fragment) OS=Mus musculus OX=10090 GN=Mrpl44 PE=2 SV=1 - [Q3U9C4_MOUSE]	1.55194e+08	52.7928	47.6	9	23
Q60605	Myosin light polypeptide 6 OS=Mus musculus OX=10090 GN=Myl6 PE=1 SV=3 - [MYL6_MOUSE]	6.99899e+07	26.0834	40.4	5	12
Q0PD42	Rab13 OS=Mus musculus OX=10090 GN=Rab13 PE=2 SV=1 - [Q0PD42_MOUSE]	2.22815e+09	9.75511	16.34	3	6
P19324	Serpin H1 OS=Mus musculus OX=10090 GN=Serpinh1 PE=1 SV=3 - [SERPH_MOUSE]	5.00109e+07	16.1545	23.02	6	10
P08752	Guanine nucleotide-binding protein G(i) subunit alpha-2 OS=Mus musculus OX=10090 GN=Gnai2 PE=1 SV=5 - [GNAI2_MOUSE]	4.56097e+08	99.251	50.7	13	40
Q3TH64	Cytochrome b5 heme-binding domain-containing protein OS=Mus musculus OX=10090 GN=Cyb5b PE=2 SV=1 - [Q3TH64_MOUSE]	5.8096e+07	16.1099	33.56	2	6
P48962	ADP/ATP translocase 1 OS=Mus musculus OX=10090 GN=Slc25a4 PE=1 SV=4 - [ADT1_MOUSE]	2.06412e+09	123.043	29.19	10	60
Q8CG16	Complement C1r-A subcomponent OS=Mus musculus OX=10090 GN=C1ra PE=1 SV=1 - [C1RA_MOUSE]	0		0
Q68FD5	Clathrin heavy chain 1 OS=Mus musculus OX=10090 GN=Cltc PE=1 SV=3 - [CLH1_MOUSE]	6.51416e+07	18.311	7.58	9	10
P98064	Mannan-binding lectin serine protease 1 OS=Mus musculus OX=10090 GN=Masp1 PE=1 SV=2 - [MASP1_MOUSE]	0		0
A0A0R4J174	Evolutionarily conserved signaling intermediate in Toll pathway, mitochondrial OS=Mus musculus OX=10090 GN=Ecsit PE=1 SV=1 - [A0A0R4J174_MOUSE]	9.25459e+07	30.5762	32.64	8	18
Q3UWP8	Uncharacterized protein (Fragment) OS=Mus musculus OX=10090 GN=Calr PE=2 SV=1 - [Q3UWP8_MOUSE]	0		0
Q8BMD8	Calcium-binding mitochondrial carrier protein SCaMC-1 OS=Mus musculus OX=10090 GN=Slc25a24 PE=1 SV=1 - [SCMC1_MOUSE]	3.71647e+08	22.6807	19.79	7	14
Q8R164	Valacyclovir hydrolase OS=Mus musculus OX=10090 GN=Bphl PE=1 SV=1 - [BPHL_MOUSE]	4.66934e+07	27.9103	32.65	7	13
P52840	Sulfotransferase 1A1 OS=Mus musculus OX=10090 GN=Sult1a1 PE=1 SV=1 - [ST1A1_MOUSE]	1.29444e+08	62.0154	31.27	8	34
Q63918	Caveolae-associated protein 2 OS=Mus musculus OX=10090 GN=Cavin2 PE=1 SV=3 - [CAVN2_MOUSE]	407075567	71.9914	38.76	11	35
P04919-2	Isoform 2 of Band 3 anion transport protein OS=Mus musculus OX=10090 GN=Slc4a1 - [B3AT_MOUSE]	0		0
J7NNX8	Interferon-gamma-inducible GTPase Ifgga1 protein OS=Mus musculus OX=10090 GN=Iigp1 PE=1 SV=1 - [J7NNX8_MOUSE]	4.15059e+07	24.3935	29.06	8	16
Q9DAT5	Mitochondrial tRNA-specific 2-thiouridylase 1 OS=Mus musculus OX=10090 GN=Trmu PE=1 SV=1 - [MTU1_MOUSE]	3.74836e+07	24.1376	38.61	11	16
K7N6C2	Cytochrome P450, family 2, subfamily c, polypeptide 68 OS=Mus musculus OX=10090 GN=Cyp2c68 PE=1 SV=1 - [K7N6C2_MOUSE]	3.95625e+08	99.4681	28.31	12	44
Q3TZZ7	Extended synaptotagmin-2 OS=Mus musculus OX=10090 GN=Esyt2 PE=1 SV=1 - [ESYT2_MOUSE]	8.62104e+07	45.3587	22.96	13	24
Q9DBT9	Dimethylglycine dehydrogenase, mitochondrial OS=Mus musculus OX=10090 GN=Dmgdh PE=1 SV=1 - [M2GD_MOUSE]	1.06052e+08	72.4157	30.49	17	34
Q8BFR5	Elongation factor Tu, mitochondrial OS=Mus musculus OX=10090 GN=Tufm PE=1 SV=1 - [EFTU_MOUSE]	2.93958e+08	108.187	46.24	15	47
Q52KP0	60S ribosomal protein L38 OS=Mus musculus OX=10090 GN=Rpl38 PE=1 SV=1 - [Q52KP0_MOUSE]	1.12619e+08	29.9084	50	4	11
Q9JIK9	28S ribosomal protein S34, mitochondrial OS=Mus musculus OX=10090 GN=Mrps34 PE=1 SV=1 - [RT34_MOUSE]	1.32535e+08	20.4297	36.24	7	13
G3UYQ3	Phosphatidylserine synthase 2 OS=Mus musculus OX=10090 GN=Ptdss2 PE=1 SV=1 - [G3UYQ3_MOUSE]	0		0
E9PXB9	Mitochondrial import inner membrane translocase subunit Tim22 OS=Mus musculus OX=10090 GN=Timm22 PE=1 SV=1 - [E9PXB9_MOUSE]	15173811	1.80199	16.67	1	1
A0A0D5ZY64	IgE L chain kappa OS=Mus musculus OX=10090 PE=2 SV=1 - [A0A0D5ZY64_MOUSE]	0		0
P68040	Receptor of activated protein C kinase 1 OS=Mus musculus OX=10090 GN=Rack1 PE=1 SV=3 - [RACK1_MOUSE]	1.02807e+08	9.46741	42.59	9	10
A4FU62	LOC207685 protein (Fragment) OS=Mus musculus OX=10090 GN=Iglv2 PE=2 SV=1 - [A4FU62_MOUSE]	0
Q9CQD1	Ras-related protein Rab-5A OS=Mus musculus OX=10090 GN=Rab5a PE=1 SV=1 - [RAB5A_MOUSE]	2.31351e+08	29.4083	24.65	4	11
Q0PD50	Rab8A OS=Mus musculus OX=10090 GN=Rab8a PE=1 SV=1 - [Q0PD50_MOUSE]	3.17098e+09	80.8982	36.71	8	35
Q3TR93	Uncharacterized protein OS=Mus musculus OX=10090 GN=Decr2 PE=2 SV=1 - [Q3TR93_MOUSE]	2.18738e+08	51.9673	36.99	10	24
Q9CQZ5	NADH dehydrogenase [ubiquinone] 1 alpha subcomplex subunit 6 OS=Mus musculus OX=10090 GN=Ndufa6 PE=1 SV=1 - [NDUA6_MOUSE]	1.17104e+09	73.6483	41.98	5	32
Q5M9K9	60S ribosomal protein L31 OS=Mus musculus OX=10090 GN=Rpl31 PE=1 SV=1 - [Q5M9K9_MOUSE]	8.83994e+08	53.944	33.6	6	23
Q925I1	ATPase family AAA domain-containing protein 3 OS=Mus musculus OX=10090 GN=Atad3 PE=1 SV=1 - [ATAD3_MOUSE]	2.45791e+08	97.8378	39.09	18	42
P49182	Heparin cofactor 2 OS=Mus musculus OX=10090 GN=Serpind1 PE=1 SV=1 - [HEP2_MOUSE]	0		0
Q7TS98	Anti-colorectal carcinoma light chain OS=Mus musculus OX=10090 PE=1 SV=1 - [Q7TS98_MOUSE]	0		0
G0YP42	Anti-human Langerin 2G3 lambda chain OS=Mus musculus OX=10090 PE=1 SV=1 - [G0YP42_MOUSE]	0
A0A0A0MQ76	Nucleolar protein 58 OS=Mus musculus OX=10090 GN=Nop58 PE=1 SV=1 - [A0A0A0MQ76_MOUSE]	4.6468e+07	40.2735	23.42	8	25
Q9DCT2	NADH dehydrogenase [ubiquinone] iron-sulfur protein 3, mitochondrial OS=Mus musculus OX=10090 GN=Ndufs3 PE=1 SV=2 - [NDUS3_MOUSE]	1.96294e+08	108.186	42.21	11	36
H7BX99	Prothrombin OS=Mus musculus OX=10090 GN=F2 PE=1 SV=1 - [H7BX99_MOUSE]	23412428	1.87816	1.78	1	1
D6REH1	Peroxisomal membrane protein 2 OS=Mus musculus OX=10090 GN=Pxmp2 PE=1 SV=1 - [D6REH1_MOUSE]	1.93237e+07	1.77491	11.49	1	1
Q5BLJ9	60S ribosomal protein L27 OS=Mus musculus OX=10090 GN=Rpl27 PE=1 SV=1 - [Q5BLJ9_MOUSE]	7.36332e+08	68.29	49.26	8	34
Q9DCU9	4-hydroxy-2-oxoglutarate aldolase, mitochondrial OS=Mus musculus OX=10090 GN=Hoga1 PE=1 SV=1 - [HOGA1_MOUSE]	6.39924e+07	23.4616	42.06	8	12
Q8K2M0	39S ribosomal protein L38, mitochondrial OS=Mus musculus OX=10090 GN=Mrpl38 PE=1 SV=2 - [RM38_MOUSE]	311467603	84.8928	45	13	31
Q3V384	AFG1-like ATPase OS=Mus musculus OX=10090 GN=Afg1l PE=1 SV=1 - [AFG1L_MOUSE]	1.95318e+07	2.31315	15.21	4	5
P54310	Hormone-sensitive lipase OS=Mus musculus OX=10090 GN=Lipe PE=1 SV=2 - [LIPS_MOUSE]	7.71696e+07	23.2265	22.66	9	13
O35488	Very long-chain acyl-CoA synthetase OS=Mus musculus OX=10090 GN=Slc27a2 PE=1 SV=2 - [S27A2_MOUSE]	5.46198e+08	33.6702	29.35	12	23
Q6ZWZ7	60S ribosomal protein L17 OS=Mus musculus OX=10090 GN=Rpl17 PE=1 SV=1 - [Q6ZWZ7_MOUSE]	1.84851e+08	44.0968	44.02	9	27
E9Q6C2	Complement component 1, s subcomponent 1 OS=Mus musculus OX=10090 GN=C1s1 PE=1 SV=1 - [E9Q6C2_MOUSE]	0		0
Q8CFI5	Probable proline--tRNA ligase, mitochondrial OS=Mus musculus OX=10090 GN=Pars2 PE=1 SV=2 - [SYPM_MOUSE]	9.72437e+07	19.5872	26.53	9	15
Q922D8	C-1-tetrahydrofolate synthase, cytoplasmic OS=Mus musculus OX=10090 GN=Mthfd1 PE=1 SV=4 - [C1TC_MOUSE]	2.05005e+08	91.2843	38.5	22	41
O08601	Microsomal triglyceride transfer protein large subunit OS=Mus musculus OX=10090 GN=Mttp PE=1 SV=2 - [MTP_MOUSE]	2.29208e+08	111.732	42.39	28	46
Q3UDK5	Uncharacterized protein OS=Mus musculus OX=10090 GN=Cox7a2l PE=1 SV=1 - [Q3UDK5_MOUSE]	1.71802e+08	13.6734	40.54	2	4
P20029	Endoplasmic reticulum chaperone BiP OS=Mus musculus OX=10090 GN=Hspa5 PE=1 SV=3 - [BIP_MOUSE]	1.77142e+08	102.039	34.66	19	40
Q99PG0	Arylacetamide deacetylase OS=Mus musculus OX=10090 GN=Aadac PE=1 SV=3 - [AAAD_MOUSE]	1.8278e+08	37.9848	38.94	11	21
F6TVP2	Deoxynucleoside triphosphate triphosphohydrolase SAMHD1 (Fragment) OS=Mus musculus OX=10090 GN=Samhd1 PE=1 SV=1 - [F6TVP2_MOUSE]	1.23067e+08	52.4547	27.42	13	27
Q9CXW2	28S ribosomal protein S22, mitochondrial OS=Mus musculus OX=10090 GN=Mrps22 PE=1 SV=1 - [RT22_MOUSE]	1.22093e+08	30.7982	29.53	8	12
D2KHZ9	Glyceraldehyde-3-phosphate dehydrogenase OS=Mus musculus OX=10090 GN=Gapdh PE=2 SV=1 - [D2KHZ9_MOUSE]	3.27625e+08	59.9006	37.54	8	21
Q61833	Dolichyl-diphosphooligosaccharide--protein glycosyltransferase subunit 2 OS=Mus musculus OX=10090 GN=Rpn2 PE=2 SV=1 - [Q61833_MOUSE]	1.31715e+08	44.5448	31.96	9	16
P63094	Guanine nucleotide-binding protein G(s) subunit alpha isoforms short OS=Mus musculus OX=10090 GN=Gnas PE=1 SV=1 - [GNAS2_MOUSE]	2.80405e+08	77.367	33.25	11	41
V9GXI7	39S ribosomal protein L20, mitochondrial OS=Mus musculus OX=10090 GN=Mrpl20 PE=1 SV=1 - [V9GXI7_MOUSE]	3.45375e+07	3.53986	28.57	3	5
P63094-2	Isoform Gnas-2 of Guanine nucleotide-binding protein G(s) subunit alpha isoforms short OS=Mus musculus OX=10090 GN=Gnas - [GNAS2_MOUSE]	2.80405e+08	69.6569	29.21	10	38
P61164	Alpha-centractin OS=Mus musculus OX=10090 GN=Actr1a PE=1 SV=1 - [ACTZ_MOUSE]	2.35658e+08	35.9809	32.45	9	22
Q8CCF0	U4/U6 small nuclear ribonucleoprotein Prp31 OS=Mus musculus OX=10090 GN=Prpf31 PE=1 SV=3 - [PRP31_MOUSE]	2.62012e+08	46.6967	33.87	10	20
P13020	Gelsolin OS=Mus musculus OX=10090 GN=Gsn PE=1 SV=3 - [GELS_MOUSE]	0		0
Q3TYL9	2',3'-cyclic-nucleotide 3'-phosphodiesterase OS=Mus musculus OX=10090 GN=Cnp PE=2 SV=1 - [Q3TYL9_MOUSE]	3.52586e+07	7.25082	24.25	5	6
Q3TZP3	Uncharacterized protein OS=Mus musculus OX=10090 GN=Mta2 PE=2 SV=1 - [Q3TZP3_MOUSE]	3.66781e+07	20.7299	16.77	9	13
P28665	Murinoglobulin-1 OS=Mus musculus OX=10090 GN=Mug1 PE=1 SV=3 - [MUG1_MOUSE]	0		0
P16054	Protein kinase C epsilon type OS=Mus musculus OX=10090 GN=Prkce PE=1 SV=1 - [KPCE_MOUSE]	1.74199e+08	75.3511	33.38	17	30
Q3UEN4	Dimethylaniline monooxygenase [N-oxide-forming] OS=Mus musculus OX=10090 GN=Fmo3 PE=1 SV=1 - [Q3UEN4_MOUSE]	280202382	81.2353	37.27	14	38
Q9D8P4	39S ribosomal protein L17, mitochondrial OS=Mus musculus OX=10090 GN=Mrpl17 PE=1 SV=1 - [RM17_MOUSE]	2.84044e+08	17.3523	20.45	4	8
Q8K124	Pleckstrin homology domain-containing family O member 2 OS=Mus musculus OX=10090 GN=Plekho2 PE=1 SV=1 - [PKHO2_MOUSE]	7.44491e+07	24.5159	22.42	5	17
A0A0R4J1H2	Glycerate kinase OS=Mus musculus OX=10090 GN=Glyctk PE=1 SV=1 - [A0A0R4J1H2_MOUSE]	1.12418e+08	21.7729	22.94	4	13
Q059T9	PRP4 pre-mRNA processing factor 4 homolog (Yeast) OS=Mus musculus OX=10090 GN=Prpf4 PE=1 SV=1 - [Q059T9_MOUSE]	1.37575e+08	56.8738	33.97	12	22
Q9CPQ8	ATP synthase subunit g, mitochondrial OS=Mus musculus OX=10090 GN=Atp5mg PE=1 SV=1 - [ATP5L_MOUSE]	3.69355e+09	104.399	47.57	5	53
P01789	Ig heavy chain V region M603 OS=Mus musculus OX=10090 PE=1 SV=1 - [HVM20_MOUSE]	0		0
P62918	60S ribosomal protein L8 OS=Mus musculus OX=10090 GN=Rpl8 PE=1 SV=2 - [RL8_MOUSE]	5.75788e+08	151.732	43.97	11	60
Q8VCL2	Protein SCO2 homolog, mitochondrial OS=Mus musculus OX=10090 GN=Sco2 PE=1 SV=1 - [SCO2_MOUSE]	4.53788e+08	39.976	27.45	4	14
A0A075B5R5	Immunoglobulin heavy variable 4-1 (Fragment) OS=Mus musculus OX=10090 GN=Ighv4-1 PE=1 SV=7 - [A0A075B5R5_MOUSE]	0
Q9D1N9	39S ribosomal protein L21, mitochondrial OS=Mus musculus OX=10090 GN=Mrpl21 PE=1 SV=1 - [RM21_MOUSE]	1.62334e+08	37.7668	47.37	7	16
A0A075B5M7	Immunoglobulin kappa variable 5-39 OS=Mus musculus OX=10090 GN=Igkv5-39 PE=1 SV=7 - [A0A075B5M7_MOUSE]	0
Q9R0H0	Peroxisomal acyl-coenzyme A oxidase 1 OS=Mus musculus OX=10090 GN=Acox1 PE=1 SV=5 - [ACOX1_MOUSE]	2.21123e+08	87.7079	36.01	15	33
Q4L0E7	Type II cytokeratin Kb39 (Fragment) OS=Mus musculus OX=10090 GN=Krt77 PE=2 SV=1 - [Q4L0E7_MOUSE]	9.02342e+08	30.1527	28.38	3	14
I7HLV2	60S ribosomal protein L10 (Fragment) OS=Mus musculus OX=10090 GN=Rpl10 PE=1 SV=1 - [I7HLV2_MOUSE]	7.90771e+07	17.8853	27.86	7	14
P12787	Cytochrome c oxidase subunit 5A, mitochondrial OS=Mus musculus OX=10090 GN=Cox5a PE=1 SV=2 - [COX5A_MOUSE]	3.33564e+07	8.67105	32.19	3	8
P59108	Copine-2 OS=Mus musculus OX=10090 GN=Cpne2 PE=1 SV=1 - [CPNE2_MOUSE]	6.90638e+08	126.277	41.06	17	48
P24456	Cytochrome P450 2D10 OS=Mus musculus OX=10090 GN=Cyp2d10 PE=1 SV=2 - [CP2DA_MOUSE]	1.0806e+08	58.7575	31.75	11	29
P99028	Cytochrome b-c1 complex subunit 6, mitochondrial OS=Mus musculus OX=10090 GN=Uqcrh PE=1 SV=2 - [QCR6_MOUSE]	3.0029e+08	32.2502	47.19	3	10
P14106	Complement C1q subcomponent subunit B OS=Mus musculus OX=10090 GN=C1qb PE=1 SV=2 - [C1QB_MOUSE]	0		0
Q91YK6	Rpl23a protein (Fragment) OS=Mus musculus OX=10090 GN=Rpl23a PE=2 SV=1 - [Q91YK6_MOUSE]	6.01762e+08	94.0082	46.31	12	51
Q62087	Serum paraoxonase/lactonase 3 OS=Mus musculus OX=10090 GN=Pon3 PE=1 SV=2 - [PON3_MOUSE]	8.43712e+07	18.3247	34.46	6	12
P11928	2'-5'-oligoadenylate synthase 1A OS=Mus musculus OX=10090 GN=Oas1a PE=1 SV=2 - [OAS1A_MOUSE]	2.57917e+08	65.0926	44.14	10	21
Q91XB2	Mitochondrial ribosomal protein L3 OS=Mus musculus OX=10090 GN=Mrpl3 PE=2 SV=1 - [Q91XB2_MOUSE]	3.93441e+08	89.519	43.39	11	34
B2RTP7	Krt2 protein OS=Mus musculus OX=10090 GN=Krt2 PE=2 SV=1 - [B2RTP7_MOUSE]	1.24626e+09	138.039	20.51	11	73
Q9CQA1	Trafficking protein particle complex subunit 5 OS=Mus musculus OX=10090 GN=Trappc5 PE=1 SV=1 - [TPPC5_MOUSE]	1.27606e+08	22.8448	42.55	5	9
Q9D051	Pyruvate dehydrogenase E1 component subunit beta, mitochondrial OS=Mus musculus OX=10090 GN=Pdhb PE=1 SV=1 - [ODPB_MOUSE]	2.21916e+08	42.3145	38.44	9	18
Q3TUU3	Uncharacterized protein (Fragment) OS=Mus musculus OX=10090 GN=Acaa1b PE=2 SV=1 - [Q3TUU3_MOUSE]	1.34464e+08	48.0809	40.89	12	24
Q9CQ06	39S ribosomal protein L24, mitochondrial OS=Mus musculus OX=10090 GN=Mrpl24 PE=1 SV=1 - [RM24_MOUSE]	1.94895e+08	11.9557	26.39	5	6
Q3U026	Uncharacterized protein OS=Mus musculus OX=10090 GN=Mogs PE=2 SV=1 - [Q3U026_MOUSE]	3.56424e+08	96.1509	37.41	20	44
A0A3B2WBL1	Ribosomal protein OS=Mus musculus OX=10090 GN=Rpl10a PE=1 SV=1 - [A0A3B2WBL1_MOUSE]	3.63133e+08	78.9617	40.74	10	40
Q8VCW8	Medium-chain acyl-CoA ligase ACSF2, mitochondrial OS=Mus musculus OX=10090 GN=Acsf2 PE=1 SV=1 - [ACSF2_MOUSE]	2.87026e+08	65.3635	44.55	15	27
Q5RKP0	Vat1 protein (Fragment) OS=Mus musculus OX=10090 GN=Vat1 PE=2 SV=1 - [Q5RKP0_MOUSE]	1.40063e+08	74.1538	46.63	12	35
B2RSN3	Tubulin beta chain OS=Mus musculus OX=10090 GN=Tubb2b PE=1 SV=1 - [B2RSN3_MOUSE]	1.17401e+08	57.3474	30.34	8	23
Q53ZD4	Glutathione transferase OS=Mus musculus OX=10090 GN=Mgst1 PE=1 SV=1 - [Q53ZD4_MOUSE]	5.24828e+08	55.4155	42.58	5	22
Q9CQV1	Mitochondrial import inner membrane translocase subunit TIM16 OS=Mus musculus OX=10090 GN=Pam16 PE=1 SV=1 - [TIM16_MOUSE]	36538745	6.52962	10.4	1	3
P45952	Medium-chain specific acyl-CoA dehydrogenase, mitochondrial OS=Mus musculus OX=10090 GN=Acadm PE=1 SV=1 - [ACADM_MOUSE]	5.408e+08	128.205	39.9	15	52
Q3U0T9	Rab35 OS=Mus musculus OX=10090 GN=Rab35 PE=1 SV=1 - [Q3U0T9_MOUSE]	2.8049e+09	27.8633	21.39	4	12
A0A141CM32	ATP synthase protein 8 OS=Mus musculus OX=10090 GN=ATP8 PE=3 SV=1 - [A0A141CM32_MOUSE]	5.68317e+08	13.2732	46.27	3	9
Q8BH04	Phosphoenolpyruvate carboxykinase [GTP], mitochondrial OS=Mus musculus OX=10090 GN=Pck2 PE=1 SV=1 - [PCKGM_MOUSE]	2.10632e+08	111.726	30.78	15	47
P98064-2	Isoform 2 of Mannan-binding lectin serine protease 1 OS=Mus musculus OX=10090 GN=Masp1 - [MASP1_MOUSE]	0		0
Q3TVM2	Aldedh domain-containing protein OS=Mus musculus OX=10090 GN=Aldh2 PE=2 SV=1 - [Q3TVM2_MOUSE]	7.56039e+07	22.5033	22.93	7	13
Q8R404	MICOS complex subunit MIC13 OS=Mus musculus OX=10090 GN=Micos13 PE=1 SV=1 - [MIC13_MOUSE]	1.82776e+07	0	41.18	3	4
Q3TQ70	Beta1 subnuit of GTP-binding protein OS=Mus musculus OX=10090 GN=Gnb1 PE=1 SV=1 - [Q3TQ70_MOUSE]	5.31248e+08	37.5164	43.24	10	15
Q3TAJ4	Anion exchange protein OS=Mus musculus OX=10090 GN=Slc4a1 PE=2 SV=1 - [Q3TAJ4_MOUSE]	0		0
O35643	AP-1 complex subunit beta-1 OS=Mus musculus OX=10090 GN=Ap1b1 PE=1 SV=2 - [AP1B1_MOUSE]	1.04794e+08	34.2078	24.71	16	32
Q9EQK5	Major vault protein OS=Mus musculus OX=10090 GN=Mvp PE=1 SV=4 - [MVP_MOUSE]	1.36845e+07	2.01286	5.92	3	3
P97429	Annexin A4 OS=Mus musculus OX=10090 GN=Anxa4 PE=1 SV=4 - [ANXA4_MOUSE]	0		0
U5JE80	Immmunoglobulin light chain variable region (Fragment) OS=Mus musculus OX=10090 PE=2 SV=1 - [U5JE80_MOUSE]	0		0
P62827	GTP-binding nuclear protein Ran OS=Mus musculus OX=10090 GN=Ran PE=1 SV=3 - [RAN_MOUSE]	1.87864e+08	30.7161	29.17	6	14
Q3TGJ9	Actin-depolymerizing factor OS=Mus musculus OX=10090 GN=Gsn PE=2 SV=1 - [Q3TGJ9_MOUSE]	0		0
Q3UAS2	F-actin-capping protein subunit alpha OS=Mus musculus OX=10090 GN=Capza1 PE=2 SV=1 - [Q3UAS2_MOUSE]	3.84209e+07	8.05513	21.68	4	5
I6L958	Igk protein OS=Mus musculus OX=10090 GN=Igk PE=1 SV=1 - [I6L958_MOUSE]	0		0
P27659	60S ribosomal protein L3 OS=Mus musculus OX=10090 GN=Rpl3 PE=1 SV=3 - [RL3_MOUSE]	2.82022e+08	106.282	33.75	13	46
Q4FJX4	Csrp1 protein OS=Mus musculus OX=10090 GN=Csrp1 PE=1 SV=1 - [Q4FJX4_MOUSE]	1.30057e+08	23.5581	36.79	5	13
Q9ERI6	Retinol dehydrogenase 14 OS=Mus musculus OX=10090 GN=Rdh14 PE=1 SV=1 - [RDH14_MOUSE]	1.04338e+08	54.753	27.84	8	21
P47963	60S ribosomal protein L13 OS=Mus musculus OX=10090 GN=Rpl13 PE=1 SV=3 - [RL13_MOUSE]	2.48129e+08	36.1303	40.28	9	26
Q8BGX2	Mitochondrial import inner membrane translocase subunit Tim29 OS=Mus musculus OX=10090 GN=Timm29 PE=1 SV=1 - [TIM29_MOUSE]	2.75338e+07	1.83612	12.03	2	2
Q8VCU2	Glycosyl-phosphatidylinositol-specific phospholipase D OS=Mus musculus OX=10090 GN=Gpld1 PE=1 SV=1 - [Q8VCU2_MOUSE]	4.23197e+07	8.10334	3.33	2	4
P34928	Apolipoprotein C-I OS=Mus musculus OX=10090 GN=Apoc1 PE=1 SV=1 - [APOC1_MOUSE]	1.45124e+08	5.85162	25	4	7
Q3U9P0	S10_plectin domain-containing protein OS=Mus musculus OX=10090 GN=Rps10 PE=2 SV=1 - [Q3U9P0_MOUSE]	2.24979e+08	31.2634	32.73	5	15
Q6ZWN5	40S ribosomal protein S9 OS=Mus musculus OX=10090 GN=Rps9 PE=1 SV=3 - [RS9_MOUSE]	3.10583e+08	57.3684	33.51	9	29
Q2KHP2	Matrix metallopeptidase 19 OS=Mus musculus OX=10090 GN=Mmp19 PE=2 SV=1 - [Q2KHP2_MOUSE]	0		0
P52430	Serum paraoxonase/arylesterase 1 OS=Mus musculus OX=10090 GN=Pon1 PE=1 SV=2 - [PON1_MOUSE]	5.0253e+08	84.4627	33.52	7	28
P47740	Aldehyde dehydrogenase family 3 member A2 OS=Mus musculus OX=10090 GN=Aldh3a2 PE=1 SV=2 - [AL3A2_MOUSE]	3.76118e+08	79.3788	36.36	15	34
Q7TPW6	Solute carrier family 25 (Mitochondrial carnitine/acylcarnitine translocase), member 20 OS=Mus musculus OX=10090 GN=Slc25a20 PE=2 SV=1 - [Q7TPW6_MOUSE]	8.33043e+07	21.6398	27.91	7	14
Q810B1	Mitochondrial ribosomal protein L43 (Fragment) OS=Mus musculus OX=10090 GN=Mrpl43 PE=2 SV=1 - [Q810B1_MOUSE]	1.22778e+08	20.8326	32.26	5	13
Q80UW7	IQ motif containing GTPase activating protein 1 OS=Mus musculus OX=10090 GN=Iqgap1 PE=2 SV=1 - [Q80UW7_MOUSE]	1.61799e+08	136.842	31.14	39	69
A2NVX0	Light chain variable region (Fragment) OS=Mus musculus OX=10090 PE=2 SV=1 - [A2NVX0_MOUSE]	0		0
P38647	Stress-70 protein, mitochondrial OS=Mus musculus OX=10090 GN=Hspa9 PE=1 SV=3 - [GRP75_MOUSE]	1.88215e+08	94.0811	36.82	18	40
P14733	Lamin-B1 OS=Mus musculus OX=10090 GN=Lmnb1 PE=1 SV=3 - [LMNB1_MOUSE]	6.90056e+07	30.5821	19.73	8	14
P28667	MARCKS-related protein OS=Mus musculus OX=10090 GN=Marcksl1 PE=1 SV=2 - [MRP_MOUSE]	5.42684e+07	2.11714	20.5	2	2
A0A075B5N4	Immunoglobulin kappa chain variable 8-27 OS=Mus musculus OX=10090 GN=Igkv8-27 PE=4 SV=1 - [A0A075B5N4_MOUSE]	0		0
A0A2R8VHM4	Mitochondrial import receptor subunit TOM22 homolog OS=Mus musculus OX=10090 GN=Tomm22 PE=1 SV=1 - [A0A2R8VHM4_MOUSE]	2.08009e+07	0	26.97	1	2
E5RKF9	Scavenger receptor FEEL-2a OS=Mus musculus OX=10090 GN=Stab2 PE=1 SV=1 - [E5RKF9_MOUSE]	1.55972e+09	681.069	41.15	72	265
Q9QX60-2	Isoform 2 of Deoxyguanosine kinase, mitochondrial OS=Mus musculus OX=10090 GN=Dguok - [DGUOK_MOUSE]	4.82338e+07	6.83344	20.73	2	2
B2RTM0	Histone H4 OS=Mus musculus OX=10090 GN=Hist2h4 PE=1 SV=1 - [B2RTM0_MOUSE]	4.79328e+08	37.5357	41.75	4	20
Q3UEN9	Serine--pyruvate aminotransferase OS=Mus musculus OX=10090 GN=Agxt PE=2 SV=1 - [Q3UEN9_MOUSE]	7.85053e+08	121.238	34.18	11	47
Q9D6M3	Mitochondrial glutamate carrier 1 OS=Mus musculus OX=10090 GN=Slc25a22 PE=1 SV=1 - [GHC1_MOUSE]	9.12738e+07	27.6524	39.01	8	20
P17427	AP-2 complex subunit alpha-2 OS=Mus musculus OX=10090 GN=Ap2a2 PE=1 SV=2 - [AP2A2_MOUSE]	1.35935e+08	55.2972	29.42	20	34
P97450	ATP synthase-coupling factor 6, mitochondrial OS=Mus musculus OX=10090 GN=Atp5pf PE=1 SV=1 - [ATP5J_MOUSE]	2.64894e+08	42.6924	44.44	6	16
Q497N1	40S ribosomal protein S26 OS=Mus musculus OX=10090 GN=Rps26 PE=1 SV=1 - [Q497N1_MOUSE]	7.07625e+07	9.56377	31.3	3	4
Q921H8	3-ketoacyl-CoA thiolase A, peroxisomal OS=Mus musculus OX=10090 GN=Acaa1a PE=1 SV=1 - [THIKA_MOUSE]	1.34464e+08	53.4348	38.68	11	23
P26443	Glutamate dehydrogenase 1, mitochondrial OS=Mus musculus OX=10090 GN=Glud1 PE=1 SV=1 - [DHE3_MOUSE]	1.65945e+08	40.3865	26.7	10	19
A0A0R4J0S1	Cdc42 effector protein 1 OS=Mus musculus OX=10090 GN=Cdc42ep1 PE=1 SV=1 - [A0A0R4J0S1_MOUSE]	4.19786e+07	11.908	12.71	3	7
A0A068BGR9	Complex I-B14.5a OS=Mus musculus OX=10090 GN=Ndufa7 PE=2 SV=1 - [A0A068BGR9_MOUSE]	3.78252e+08	30.6207	36.28	5	16
Q9CQE3	28S ribosomal protein S17, mitochondrial OS=Mus musculus OX=10090 GN=Mrps17 PE=1 SV=1 - [RT17_MOUSE]	4.24611e+07	1.90927	7.5	1	1
A0A075B5S5	Immunoglobulin heavy variable 7-4 OS=Mus musculus OX=10090 GN=Ighv7-4 PE=4 SV=1 - [A0A075B5S5_MOUSE]	0		0
Q14B21	39S ribosomal protein L9, mitochondrial OS=Mus musculus OX=10090 GN=Mrpl9 PE=1 SV=1 - [Q14B21_MOUSE]	4.3839e+08	58.9539	36.23	9	20
P29788	Vitronectin OS=Mus musculus OX=10090 GN=Vtn PE=1 SV=2 - [VTNC_MOUSE]	7.3047e+07	18.3487	14.85	4	7
Q8CAQ8-2	Isoform 2 of MICOS complex subunit Mic60 OS=Mus musculus OX=10090 GN=Immt - [MIC60_MOUSE]	3.67278e+07	9.66481	10.32	5	7
Q9CYH2	Peroxiredoxin-like 2A OS=Mus musculus OX=10090 GN=Prxl2a PE=1 SV=2 - [PXL2A_MOUSE]	1.96192e+08	27.86	30.28	7	11
Q544Y7	Cofilin, non-muscle isoform OS=Mus musculus OX=10090 GN=Cfl1 PE=2 SV=1 - [Q544Y7_MOUSE]	1.84101e+07	2.70724	12.05	2	3
P84084	ADP-ribosylation factor 5 OS=Mus musculus OX=10090 GN=Arf5 PE=1 SV=2 - [ARF5_MOUSE]	2.64813e+08	48.6792	35.56	6	17
A0A075B5V6	Immunoglobulin heavy variable V1-42 OS=Mus musculus OX=10090 GN=Ighv1-42 PE=1 SV=1 - [A0A075B5V6_MOUSE]	0
Q6IFX2	Keratin, type I cytoskeletal 42 OS=Mus musculus OX=10090 GN=Krt42 PE=1 SV=1 - [K1C42_MOUSE]	1.90157e+09	182.029	19.69	10	83
Q922U1	U4/U6 small nuclear ribonucleoprotein Prp3 OS=Mus musculus OX=10090 GN=Prpf3 PE=1 SV=1 - [PRPF3_MOUSE]	1.43829e+08	63.0411	33.97	15	38
Q3U4F0	Sideroflexin-3 OS=Mus musculus OX=10090 GN=Sfxn3 PE=1 SV=1 - [Q3U4F0_MOUSE]	1.81981e+07	5.30356	18.15	3	3
Q91X72	Hemopexin OS=Mus musculus OX=10090 GN=Hpx PE=1 SV=2 - [HEMO_MOUSE]	0		0
Q3UBI6	Uncharacterized protein OS=Mus musculus OX=10090 GN=Rpl7 PE=2 SV=1 - [Q3UBI6_MOUSE]	7.54423e+07	28.6008	39.26	13	19
Q9WVM8	Kynurenine/alpha-aminoadipate aminotransferase, mitochondrial OS=Mus musculus OX=10090 GN=Aadat PE=1 SV=1 - [AADAT_MOUSE]	1.34649e+07	4.04584	11.53	3	6
Q9CYW4	Haloacid dehalogenase-like hydrolase domain-containing protein 3 OS=Mus musculus OX=10090 GN=Hdhd3 PE=1 SV=1 - [HDHD3_MOUSE]	1.37512e+07	0	9.56	1	1
F8WHP8	ATP synthase membrane subunit f OS=Mus musculus OX=10090 GN=Atp5j2 PE=1 SV=1 - [F8WHP8_MOUSE]	1.98753e+09	40.296	31.58	3	19
Q8K469	2'-5' oligoadenylate synthase OS=Mus musculus OX=10090 GN=Oas1g PE=2 SV=1 - [Q8K469_MOUSE]	2.30804e+08	42.1944	32.97	8	15
Q9DCU6	39S ribosomal protein L4, mitochondrial OS=Mus musculus OX=10090 GN=Mrpl4 PE=1 SV=1 - [RM04_MOUSE]	1.41217e+08	56.452	27.89	7	22
Q99JR1	Sideroflexin-1 OS=Mus musculus OX=10090 GN=Sfxn1 PE=1 SV=3 - [SFXN1_MOUSE]	2.50476e+08	45.771	40.68	8	22
O09167	60S ribosomal protein L21 OS=Mus musculus OX=10090 GN=Rpl21 PE=1 SV=3 - [RL21_MOUSE]	2.95676e+08	59.762	43.13	6	21
Q61781	Keratin, type I cytoskeletal 14 OS=Mus musculus OX=10090 GN=Krt14 PE=1 SV=2 - [K1C14_MOUSE]	1.88846e+09	149.764	25.83	13	82
Q8BUE4	Ferroptosis suppressor protein 1 OS=Mus musculus OX=10090 GN=Aifm2 PE=1 SV=1 - [FSP1_MOUSE]	3.54219e+07	8.68957	10.19	3	5
Q9QZD8	Mitochondrial dicarboxylate carrier OS=Mus musculus OX=10090 GN=Slc25a10 PE=1 SV=2 - [DIC_MOUSE]	1.16601e+08	30.0178	27.18	6	15
E9Q986	Catenin delta-1 OS=Mus musculus OX=10090 GN=Ctnnd1 PE=1 SV=1 - [E9Q986_MOUSE]	3.49096e+08	168.279	35.06	26	68
E9QNH6	Unconventional myosin-Ib OS=Mus musculus OX=10090 GN=Myo1b PE=1 SV=1 - [E9QNH6_MOUSE]	5.07298e+07	19.0733	11.87	9	19
Q8BU88	39S ribosomal protein L22, mitochondrial OS=Mus musculus OX=10090 GN=Mrpl22 PE=1 SV=1 - [RM22_MOUSE]	4.29575e+08	60.865	36.89	7	26
Q8BPA6	Ras-GAP domain-containing protein (Fragment) OS=Mus musculus OX=10090 GN=Iqgap1 PE=2 SV=1 - [Q8BPA6_MOUSE]	1.22753e+08	40.8813	27.03	14	24
Q3UDS0	Uncharacterized protein (Fragment) OS=Mus musculus OX=10090 GN=Hspa8 PE=2 SV=1 - [Q3UDS0_MOUSE]	9.20311e+07	26.0831	27.12	10	14
Q3UEK1	Mannan-binding protein OS=Mus musculus OX=10090 GN=Mbl2 PE=1 SV=1 - [Q3UEK1_MOUSE]	0		0
Q5EBP9	Tripartite motif-containing 28 OS=Mus musculus OX=10090 GN=Trim28 PE=2 SV=1 - [Q5EBP9_MOUSE]	2.90769e+08	86.2829	28.18	16	37
Q5VI45	Complex III subunit 3 (Fragment) OS=Mus musculus OX=10090 GN=cytb PE=4 SV=1 - [Q5VI45_MOUSE]	0		0
Q3UGW4	ATP-dependent Clp protease proteolytic subunit (Fragment) OS=Mus musculus OX=10090 GN=Clpp PE=2 SV=1 - [Q3UGW4_MOUSE]	2.23431e+08	30.6303	36.8	6	13
A0A338P6I9	Uncharacterized protein OS=Mus musculus OX=10090 PE=1 SV=1 - [A0A338P6I9_MOUSE]	5.25941e+07	3.0371	42.37	1	1
A0A3Q4EH04	Serine/arginine-rich-splicing factor 7 OS=Mus musculus OX=10090 GN=Srsf7 PE=1 SV=1 - [A0A3Q4EH04_MOUSE]	2.00071e+08	28.739	21.9	3	13
P23298	Protein kinase C eta type OS=Mus musculus OX=10090 GN=Prkch PE=1 SV=2 - [KPCL_MOUSE]	2.88553e+08	117.465	31.63	17	49
Q8R5C5	Beta-centractin OS=Mus musculus OX=10090 GN=Actr1b PE=1 SV=1 - [ACTY_MOUSE]	1.58106e+08	31.072	28.72	8	19
Q8C458	Uncharacterized protein OS=Mus musculus OX=10090 GN=Rab5b PE=2 SV=1 - [Q8C458_MOUSE]	1.89613e+08	19.89	24.4	3	8
Q3UCH0	60S ribosomal protein L6 OS=Mus musculus OX=10090 GN=Rpl6 PE=1 SV=1 - [Q3UCH0_MOUSE]	4.0272e+08	63.1211	35.47	10	39
Q3TAI4	Tumor protein D54 OS=Mus musculus OX=10090 GN=Tpd52l2 PE=1 SV=1 - [Q3TAI4_MOUSE]	1.21874e+08	21.6414	41.75	6	9
Q3UEN8	Unspecific monooxygenase OS=Mus musculus OX=10090 GN=Cyp3a11 PE=1 SV=1 - [Q3UEN8_MOUSE]	2.78487e+08	63.4653	25.6	10	31
P62717	60S ribosomal protein L18a OS=Mus musculus OX=10090 GN=Rpl18a PE=1 SV=1 - [RL18A_MOUSE]	1.35839e+08	32.0357	37.5	6	18
Q9ESW4	Acylglycerol kinase, mitochondrial OS=Mus musculus OX=10090 GN=Agk PE=1 SV=1 - [AGK_MOUSE]	1.0628e+08	34.8313	29.45	8	16
Q8R0I8	BC026782 protein OS=Mus musculus OX=10090 GN=Cfhr2 PE=2 SV=1 - [Q8R0I8_MOUSE]	0		0
Q8R3X4	Timm44 protein (Fragment) OS=Mus musculus OX=10090 GN=Timm44 PE=2 SV=1 - [Q8R3X4_MOUSE]	7.17862e+08	194.116	36	20	73
A0A1L1SQA8	40S ribosomal protein S25 OS=Mus musculus OX=10090 GN=Rps25 PE=1 SV=1 - [A0A1L1SQA8_MOUSE]	2.86676e+08	21.9107	34.41	5	13
P05213	Tubulin alpha-1B chain OS=Mus musculus OX=10090 GN=Tuba1b PE=1 SV=2 - [TBA1B_MOUSE]	2.18916e+08	68.5923	37.92	12	35
I6L978	Igk protein OS=Mus musculus OX=10090 GN=Igk PE=1 SV=1 - [I6L978_MOUSE]	0		0
Q8C163	Nuclease EXOG, mitochondrial OS=Mus musculus OX=10090 GN=Exog PE=1 SV=1 - [EXOG_MOUSE]	2.78145e+07	4.54768	28.8	5	6
Q2TPA8	Hydroxysteroid dehydrogenase-like protein 2 OS=Mus musculus OX=10090 GN=Hsdl2 PE=1 SV=1 - [HSDL2_MOUSE]	1.92406e+08	47.6834	34.49	10	22
P24270	Catalase OS=Mus musculus OX=10090 GN=Cat PE=1 SV=4 - [CATA_MOUSE]	5.06099e+07	7.2692	4.17	2	4
Q8BGS1-2	Isoform 2 of Band 4.1-like protein 5 OS=Mus musculus OX=10090 GN=Epb41l5 - [E41L5_MOUSE]	9.79773e+07	18.7931	23.81	8	13
Q99L69	2-oxoisovalerate dehydrogenase subunit alpha OS=Mus musculus OX=10090 GN=Bckdha PE=2 SV=1 - [Q99L69_MOUSE]	8.69194e+07	8.78173	31.22	7	12
P21614	Vitamin D-binding protein OS=Mus musculus OX=10090 GN=Gc PE=1 SV=2 - [VTDB_MOUSE]	0		0
A0A0F7R1B7	MAb 106 light chain OS=Mus musculus OX=10090 GN=LC PE=2 SV=1 - [A0A0F7R1B7_MOUSE]	0		0
Q9CXI0	2-methoxy-6-polyprenyl-1,4-benzoquinol methylase, mitochondrial OS=Mus musculus OX=10090 GN=Coq5 PE=1 SV=2 - [COQ5_MOUSE]	1.96805e+07	8.80824	14.37	4	5
Q60963	Platelet-activating factor acetylhydrolase OS=Mus musculus OX=10090 GN=Pla2g7 PE=1 SV=2 - [PAFA_MOUSE]	0		0
Q4VAG4	Ribosomal protein L22 OS=Mus musculus OX=10090 GN=Rpl22 PE=1 SV=1 - [Q4VAG4_MOUSE]	3.09195e+08	29.7487	21.09	5	11
P06684	Complement C5 OS=Mus musculus OX=10090 GN=C5 PE=1 SV=2 - [CO5_MOUSE]	0		0
Q3TIU3	Alpha-2-HS-glycoprotein OS=Mus musculus OX=10090 GN=Ahsg PE=2 SV=1 - [Q3TIU3_MOUSE]	0		0
A0A2S0DFH2	Anti-HIV fusion peptide monocolonal anitbody light chain vFP7.03 (Fragment) OS=Mus musculus OX=10090 PE=4 SV=1 - [A0A2S0DFH2_MOUSE]	0		0
P27773	Protein disulfide-isomerase A3 OS=Mus musculus OX=10090 GN=Pdia3 PE=1 SV=2 - [PDIA3_MOUSE]	4.41739e+07	8.56406	17.62	6	6
Q8BNF3	Uncharacterized protein OS=Mus musculus OX=10090 PE=2 SV=1 - [Q8BNF3_MOUSE]	7.1111e+07	18.2334	34.38	4	12
Z4YKM2	CDGSH iron-sulfur domain-containing protein 3, mitochondrial OS=Mus musculus OX=10090 GN=Cisd3 PE=1 SV=1 - [Z4YKM2_MOUSE]	1.368e+08	26.5156	28.7	5	16
Q543E2	Uncharacterized protein OS=Mus musculus OX=10090 GN=Slc25a15 PE=1 SV=1 - [Q543E2_MOUSE]	1.08795e+08	25.6476	29.9	5	14
Q4FJM5	Ras homolog gene family, member B OS=Mus musculus OX=10090 GN=Rhob PE=1 SV=1 - [Q4FJM5_MOUSE]	1.52794e+09	48.1214	13.27	2	16
Q9CQJ8	NADH dehydrogenase [ubiquinone] 1 beta subcomplex subunit 9 OS=Mus musculus OX=10090 GN=Ndufb9 PE=1 SV=3 - [NDUB9_MOUSE]	1.01806e+08	9.74314	35.75	3	7
Q05421	Cytochrome P450 2E1 OS=Mus musculus OX=10090 GN=Cyp2e1 PE=1 SV=1 - [CP2E1_MOUSE]	5.76062e+07	26.8567	16.43	5	12
P62911	60S ribosomal protein L32 OS=Mus musculus OX=10090 GN=Rpl32 PE=1 SV=2 - [RL32_MOUSE]	2.77564e+07	2.85655	29.63	5	8
A0A2I3BPV5	ORC ubiquitin ligase 1 OS=Mus musculus OX=10090 GN=Obi1 PE=4 SV=1 - [A0A2I3BPV5_MOUSE]	0
O70161-3	Isoform 3 of Phosphatidylinositol 4-phosphate 5-kinase type-1 gamma OS=Mus musculus OX=10090 GN=Pip5k1c - [PI51C_MOUSE]	9.3441e+07	54.2377	37.48	14	33
P21956-2	Isoform 2 of Lactadherin OS=Mus musculus OX=10090 GN=Mfge8 - [MFGM_MOUSE]	5.63872e+07	18.8901	22.07	6	13
Q9D0Y8	39S ribosomal protein L52, mitochondrial OS=Mus musculus OX=10090 GN=Mrpl52 PE=1 SV=1 - [RM52_MOUSE]	4.25531e+07	1.71671	40.5	2	2
P97290	Plasma protease C1 inhibitor OS=Mus musculus OX=10090 GN=Serping1 PE=1 SV=3 - [IC1_MOUSE]	0		0
Q9ER41	Torsin-1B OS=Mus musculus OX=10090 GN=Tor1b PE=1 SV=2 - [TOR1B_MOUSE]	2.24914e+08	62.092	33.33	8	22
Q66GT5	Phosphatidylglycerophosphatase and protein-tyrosine phosphatase 1 OS=Mus musculus OX=10090 GN=Ptpmt1 PE=1 SV=1 - [PTPM1_MOUSE]	5.1097e+07	11.6714	27.46	4	6
X5J5I2	IgM heavy chain VDJ region (Fragment) OS=Mus musculus OX=10090 PE=2 SV=1 - [X5J5I2_MOUSE]	0
Q61765	Keratin, type I cuticular Ha1 OS=Mus musculus OX=10090 GN=Krt31 PE=1 SV=2 - [K1H1_MOUSE]	1.39879e+09	46.8237	30.29	11	37
Q9Z0X1	Apoptosis-inducing factor 1, mitochondrial OS=Mus musculus OX=10090 GN=Aifm1 PE=1 SV=1 - [AIFM1_MOUSE]	1.7238e+08	50.6376	34.48	14	21
Q3U6Q5	Tyrosine-protein kinase OS=Mus musculus OX=10090 GN=Lyn PE=2 SV=1 - [Q3U6Q5_MOUSE]	1.50664e+08	38.0224	25.87	10	18
O88783	Coagulation factor V OS=Mus musculus OX=10090 GN=F5 PE=1 SV=1 - [FA5_MOUSE]	1.35596e+07	0	0.69	1	1
Q3V340	Uncharacterized protein OS=Mus musculus OX=10090 GN=Adap2 PE=2 SV=1 - [Q3V340_MOUSE]	2.12699e+07	5.65012	9.69	3	4
P48036	Annexin A5 OS=Mus musculus OX=10090 GN=Anxa5 PE=1 SV=1 - [ANXA5_MOUSE]	0		0
Q3TSX8	TPR_REGION domain-containing protein OS=Mus musculus OX=10090 GN=Tomm70a PE=2 SV=1 - [Q3TSX8_MOUSE]	2.54652e+08	82.3204	31.42	15	38
F8VQC1	Signal recognition particle subunit SRP72 OS=Mus musculus OX=10090 GN=Srp72 PE=1 SV=1 - [F8VQC1_MOUSE]	3.24179e+07	20.3993	17.73	7	12
Q8VCB3	Glycogen [starch] synthase, liver OS=Mus musculus OX=10090 GN=Gys2 PE=1 SV=2 - [GYS2_MOUSE]	1.58884e+08	42.6784	25.57	12	22
Q3UKA4	Uncharacterized protein OS=Mus musculus OX=10090 GN=Adh1 PE=1 SV=1 - [Q3UKA4_MOUSE]	3.01463e+08	61.1225	34.67	7	24
Q78IK4	MICOS complex subunit Mic27 OS=Mus musculus OX=10090 GN=Apool PE=1 SV=1 - [MIC27_MOUSE]	3.90782e+07	10.1334	20.75	4	6
Q5RKZ7-2	Isoform Mocs1a of Molybdenum cofactor biosynthesis protein 1 OS=Mus musculus OX=10090 GN=Mocs1 - [MOCS1_MOUSE]	2.04061e+08	33.9187	28.83	7	18
Q9DC71	28S ribosomal protein S15, mitochondrial OS=Mus musculus OX=10090 GN=Mrps15 PE=1 SV=2 - [RT15_MOUSE]	4.98307e+08	87.9939	36.43	10	39
A0A087WQ46	Nucleolar protein 58 (Fragment) OS=Mus musculus OX=10090 GN=Nop58 PE=1 SV=1 - [A0A087WQ46_MOUSE]	4.6468e+07	28.9912	24.41	4	16
B5TE76	Major urinary protein 14 OS=Mus musculus OX=10090 GN=Mup17 PE=2 SV=1 - [B5TE76_MOUSE]	0
Q5M9J2	Histidine triad nucleotide binding protein 2 OS=Mus musculus OX=10090 GN=Hint2 PE=1 SV=1 - [Q5M9J2_MOUSE]	9.36112e+07	16.2675	39.88	4	9
O88451	Retinol dehydrogenase 7 OS=Mus musculus OX=10090 GN=Rdh7 PE=1 SV=1 - [RDH7_MOUSE]	4.20273e+08	61.5932	35.76	12	26
D3YUT3	40S ribosomal protein S19 (Fragment) OS=Mus musculus OX=10090 GN=Rps19 PE=1 SV=2 - [D3YUT3_MOUSE]	4.81771e+08	69.8928	39.85	9	30
Q71V06	Y box transcription factor (Fragment) OS=Mus musculus OX=10090 GN=Ybx1 PE=2 SV=1 - [Q71V06_MOUSE]	4.8967e+08	99.7317	30.1	7	36
P54116	Stomatin OS=Mus musculus OX=10090 GN=Stom PE=1 SV=3 - [STOM_MOUSE]	3.5495e+07	10.826	24.3	5	6
Q02013	Aquaporin-1 OS=Mus musculus OX=10090 GN=Aqp1 PE=1 SV=3 - [AQP1_MOUSE]	8.31055e+07	14.7576	23.05	3	6
A0A0R4J083	Long-chain specific acyl-CoA dehydrogenase, mitochondrial OS=Mus musculus OX=10090 GN=Acadl PE=1 SV=1 - [A0A0R4J083_MOUSE]	2.09262e+08	58.0412	36.51	14	28
A0A4V6JA63	IgG2b (Fragment) OS=Mus musculus OX=10090 GN=Ighg2b PE=4 SV=1 - [A0A4V6JA63_MOUSE]	0		0
Q4LDG0	Bile acyl-CoA synthetase OS=Mus musculus OX=10090 GN=Slc27a5 PE=1 SV=2 - [S27A5_MOUSE]	1.46219e+07	9.99987	12.34	5	6
O35678	Monoglyceride lipase OS=Mus musculus OX=10090 GN=Mgll PE=1 SV=1 - [MGLL_MOUSE]	2.27444e+08	20.732	35.97	7	8
Q9DC53	Copine-8 OS=Mus musculus OX=10090 GN=Cpne8 PE=2 SV=3 - [CPNE8_MOUSE]	353253244	32.6389	16.12	6	15
Q9D1K2	V-type proton ATPase subunit F OS=Mus musculus OX=10090 GN=Atp6v1f PE=1 SV=2 - [VATF_MOUSE]	3.63204e+07	8.20718	19.33	2	4
Q8K1N1	Calcium-independent phospholipase A2-gamma OS=Mus musculus OX=10090 GN=Pnpla8 PE=1 SV=1 - [PLPL8_MOUSE]	5.90956e+07	26.7806	19.07	10	20
D3YUP5	Exocyst complex component 3-like 2 OS=Mus musculus OX=10090 GN=Exoc3l2 PE=1 SV=2 - [D3YUP5_MOUSE]	59526674	27.5115	18.12	9	14
E9QJS0	28S ribosomal protein S10, mitochondrial OS=Mus musculus OX=10090 GN=Mrps10 PE=1 SV=1 - [E9QJS0_MOUSE]	8.79966e+07	24.4177	39.38	6	10
Q6QMT3	CSRP2 (Fragment) OS=Mus musculus OX=10090 PE=4 SV=1 - [Q6QMT3_MOUSE]	2.68031e+07	0	23.23	2	4
A2AIL4	NADH dehydrogenase (ubiquinone) complex I, assembly factor 6 OS=Mus musculus OX=10090 GN=Ndufaf6 PE=1 SV=1 - [NDUF6_MOUSE]	1.29877e+08	34.12	28.23	6	15
Q8K1F2	Anti-VIPase light chain variable region (Fragment) OS=Mus musculus OX=10090 PE=1 SV=1 - [Q8K1F2_MOUSE]	0
Q9CZK0	PX domain-containing protein (Fragment) OS=Mus musculus OX=10090 GN=Snx9 PE=2 SV=2 - [Q9CZK0_MOUSE]	14326780	2.39416	3.41	1	2
P17426-2	Isoform B of AP-2 complex subunit alpha-1 OS=Mus musculus OX=10090 GN=Ap2a1 - [AP2A1_MOUSE]	1.35935e+08	42.4595	21.78	15	28
A0A2S0DFH5	Anti-HIV fusion peptide monocolonal anitbody light chain vFP5.01 (Fragment) OS=Mus musculus OX=10090 PE=4 SV=1 - [A0A2S0DFH5_MOUSE]	0		0
Q564E8	60S ribosomal protein L4 OS=Mus musculus OX=10090 GN=Rpl4 PE=1 SV=1 - [Q564E8_MOUSE]	1.08968e+08	52.1052	31.98	13	26
Q059G7	Mitochondrial ribosomal protein S21 OS=Mus musculus OX=10090 GN=Mrps21 PE=1 SV=1 - [Q059G7_MOUSE]	2.6685e+08	20.7017	31.03	2	7
Q3TKM5	Isocitrate dehydrogenase [NAD] subunit, mitochondrial OS=Mus musculus OX=10090 GN=Idh3g PE=2 SV=1 - [Q3TKM5_MOUSE]	7.77247e+08	103.448	35.48	10	35
A0A3B2WBE1	Band 4.1-like protein 3 (Fragment) OS=Mus musculus OX=10090 GN=Epb41l3 PE=1 SV=1 - [A0A3B2WBE1_MOUSE]	1.40346e+08	49.4284	23.44	14	34
P27601	Guanine nucleotide-binding protein subunit alpha-13 OS=Mus musculus OX=10090 GN=Gna13 PE=1 SV=1 - [GNA13_MOUSE]	2.24464e+08	37.6472	26.26	8	21
Q71VC6	Na K-ATPase beta-3 subunit (Fragment) OS=Mus musculus OX=10090 GN=atp1b3 PE=4 SV=1 - [Q71VC6_MOUSE]	50499130	3.83663	38.89	1	2
Q8BMA6	Signal recognition particle subunit SRP68 OS=Mus musculus OX=10090 GN=Srp68 PE=1 SV=2 - [SRP68_MOUSE]	5.61645e+07	54.0946	22.4	12	29
Q3TCS3	Tyrosine-protein kinase OS=Mus musculus OX=10090 GN=Lyn PE=2 SV=1 - [Q3TCS3_MOUSE]	1.50664e+08	41.2693	25	10	19
Q8BVW3-2	Isoform 2 of Tripartite motif-containing protein 14 OS=Mus musculus OX=10090 GN=Trim14 - [TRI14_MOUSE]	5.28329e+07	16.0127	38.52	7	13
Q3U3F6	RRM domain-containing protein OS=Mus musculus OX=10090 GN=Raly PE=2 SV=1 - [Q3U3F6_MOUSE]	1.44161e+08	26.0405	33.78	8	17
Q58EW0	Rpl18 protein OS=Mus musculus OX=10090 GN=Rpl18 PE=1 SV=1 - [Q58EW0_MOUSE]	1.25576e+08	45.4297	21.81	5	17
A0A087WQH8	Probable UDP-sugar transporter protein SLC35A4 OS=Mus musculus OX=10090 GN=Slc35a4 PE=1 SV=1 - [A0A087WQH8_MOUSE]	0	0	21.36	1	1
Q8C7H1	Methylmalonic aciduria type A homolog, mitochondrial OS=Mus musculus OX=10090 GN=Mmaa PE=1 SV=1 - [MMAA_MOUSE]	1.23724e+08	25.743	29.64	10	11
Q8CGK3	Lon protease homolog, mitochondrial OS=Mus musculus OX=10090 GN=Lonp1 PE=1 SV=2 - [LONM_MOUSE]	1.5886e+08	78.9817	22.87	14	36
Q5U5I3	28S ribosomal protein S18a, mitochondrial OS=Mus musculus OX=10090 GN=Mrps18a PE=1 SV=1 - [Q5U5I3_MOUSE]	6.24541e+07	8.02943	30.61	5	8
Q00898	Alpha-1-antitrypsin 1-5 OS=Mus musculus OX=10090 GN=Serpina1e PE=1 SV=1 - [A1AT5_MOUSE]	30142770	5.15078	10.17	2	2
Q3UEE8	Hydroxyacid oxidase 1, liver OS=Mus musculus OX=10090 GN=Hao1 PE=1 SV=1 - [Q3UEE8_MOUSE]	2.68305e+07	12.8123	27.3	7	7
A0A4U9FKB1	IgG3 (Fragment) OS=Mus musculus OX=10090 GN=Ighg3 PE=4 SV=1 - [A0A4U9FKB1_MOUSE]	0		0
A2AS89	Agmatinase, mitochondrial OS=Mus musculus OX=10090 GN=Agmat PE=1 SV=1 - [SPEB_MOUSE]	2.27473e+08	18.9125	25.7	5	9
Q497E9	40S ribosomal protein S8 OS=Mus musculus OX=10090 GN=Rps8 PE=1 SV=1 - [Q497E9_MOUSE]	1.78559e+08	41.2354	34.13	6	19
O70569	Ribosomal protein S14 OS=Mus musculus OX=10090 GN=rps14 PE=3 SV=1 - [O70569_MOUSE]	4.20756e+07	10.6705	31.13	4	6
A0A1B0GSQ6	60S ribosomal protein L13a (Fragment) OS=Mus musculus OX=10090 GN=Rpl13a PE=3 SV=1 - [A0A1B0GSQ6_MOUSE]	2.00018e+07	4.60031	17.37	3	5
Q9DCY0	Glycine N-acyltransferase-like protein Keg1 OS=Mus musculus OX=10090 GN=Keg1 PE=1 SV=1 - [KEG1_MOUSE]	24320762	2.66698	5.08	1	1
Q9JKR6	Hypoxia up-regulated protein 1 OS=Mus musculus OX=10090 GN=Hyou1 PE=1 SV=1 - [HYOU1_MOUSE]	1.97613e+08	74.5402	30.63	20	40
Q80XK1	Cyp2a5 protein (Fragment) OS=Mus musculus OX=10090 GN=Cyp2a5 PE=2 SV=1 - [Q80XK1_MOUSE]	2.8345e+07	14.025	10.75	5	11
A0A0R4J038	Bradykinin OS=Mus musculus OX=10090 GN=Kng1 PE=1 SV=1 - [A0A0R4J038_MOUSE]	0		0
Q3TS64	Uncharacterized protein OS=Mus musculus OX=10090 GN=Rsl1d1 PE=2 SV=1 - [Q3TS64_MOUSE]	1.41883e+08	39.0019	26.33	9	18
A0A338P711	Ribonuclease T2-B (Fragment) OS=Mus musculus OX=10090 GN=Rnaset2b PE=1 SV=1 - [A0A338P711_MOUSE]	1.84746e+08	33.7382	33.74	5	14
Q61268	Apolipoprotein C-IV OS=Mus musculus OX=10090 GN=Apoc4 PE=1 SV=1 - [APOC4_MOUSE]	8.8595e+07	10.7871	16.13	2	4
Q9CQI7	U2 small nuclear ribonucleoprotein B'' OS=Mus musculus OX=10090 GN=Snrpb2 PE=1 SV=1 - [RU2B_MOUSE]	5.98188e+08	111.776	28	5	36
P46460	Vesicle-fusing ATPase OS=Mus musculus OX=10090 GN=Nsf PE=1 SV=2 - [NSF_MOUSE]	5.10491e+07	31.5812	21.1	11	17
Q8C297	Uncharacterized protein OS=Mus musculus OX=10090 GN=Tmem14c PE=2 SV=1 - [Q8C297_MOUSE]	5.58298e+07	4.47242	37.74	2	3
Q549A5	Clusterin OS=Mus musculus OX=10090 GN=Clu PE=1 SV=1 - [Q549A5_MOUSE]	2.32245e+07	2.19308	2.68	1	1
Q8K1F1	Anti-VIPase light chain variable region (Fragment) OS=Mus musculus OX=10090 PE=4 SV=1 - [Q8K1F1_MOUSE]	0		0
Q9DCM2	Glutathione S-transferase kappa 1 OS=Mus musculus OX=10090 GN=Gstk1 PE=1 SV=3 - [GSTK1_MOUSE]	5.33772e+07	4.56642	24.78	4	5
Q8BJ64	Choline dehydrogenase, mitochondrial OS=Mus musculus OX=10090 GN=Chdh PE=1 SV=1 - [CHDH_MOUSE]	2.21431e+08	78.1388	31.54	13	27
P07759	Serine protease inhibitor A3K OS=Mus musculus OX=10090 GN=Serpina3k PE=1 SV=2 - [SPA3K_MOUSE]	0		0
Q4FK74	ATP synthase F1 subunit delta OS=Mus musculus OX=10090 GN=Atp5d PE=1 SV=1 - [Q4FK74_MOUSE]	143190812	0	5.36	1	1
F7D1I5	Glycophorin-C OS=Mus musculus OX=10090 GN=Gypc PE=1 SV=2 - [F7D1I5_MOUSE]	0
A0A0R4J0I6	Acyl-CoA dehydrogenase family member 11 OS=Mus musculus OX=10090 GN=Acad11 PE=1 SV=1 - [A0A0R4J0I6_MOUSE]	1.75977e+08	55.4671	26.57	14	31
Q3TT02	PX domain-containing protein OS=Mus musculus OX=10090 GN=Snx8 PE=2 SV=1 - [Q3TT02_MOUSE]	1.56428e+07	0	1.7	1	2
O78207	H-2D cell surface glycoprotein (Fragment) OS=Mus musculus OX=10090 GN=H2-D1 PE=2 SV=1 - [O78207_MOUSE]	3.23618e+07	8.57206	13.35	4	4
A2RSV8	Cytochrome c oxidase subunit 4 OS=Mus musculus OX=10090 GN=Cox4i1 PE=1 SV=1 - [A2RSV8_MOUSE]	1.74293e+08	32.0757	37.28	6	15
Q8R5L1	Complement component 1 Q subcomponent-binding protein, mitochondrial OS=Mus musculus OX=10090 GN=C1qbp PE=1 SV=1 - [Q8R5L1_MOUSE]	3.71363e+07	4.62564	12.19	2	4
P28843	Dipeptidyl peptidase 4 OS=Mus musculus OX=10090 GN=Dpp4 PE=1 SV=3 - [DPP4_MOUSE]	1.08815e+08	29.9425	20.79	11	16
Q8BFZ3	Beta-actin-like protein 2 OS=Mus musculus OX=10090 GN=Actbl2 PE=1 SV=1 - [ACTBL_MOUSE]	5.14199e+09	213.435	21.81	5	75
Q9R092	17-beta-hydroxysteroid dehydrogenase type 6 OS=Mus musculus OX=10090 GN=Hsd17b6 PE=1 SV=1 - [H17B6_MOUSE]	4.20273e+08	44.8448	34.07	10	18
Q497V8	2310061I04Rik protein OS=Mus musculus OX=10090 GN=2310061I04Rik PE=2 SV=1 - [Q497V8_MOUSE]	3.61299e+07	2.27943	11.63	2	4
P46412	Glutathione peroxidase 3 OS=Mus musculus OX=10090 GN=Gpx3 PE=1 SV=2 - [GPX3_MOUSE]	0		0
Q9D9P1	MICOS complex subunit Mic19 OS=Mus musculus OX=10090 GN=Chchd3 PE=1 SV=1 - [Q9D9P1_MOUSE]	21331695	0	6.29	1	1
B2RS41	Succinate-semialdehyde dehydrogenase OS=Mus musculus OX=10090 GN=Aldh5a1 PE=1 SV=1 - [B2RS41_MOUSE]	2.34881e+07	8.11831	13.77	5	7
Q9WUM5	Succinate--CoA ligase [ADP/GDP-forming] subunit alpha, mitochondrial OS=Mus musculus OX=10090 GN=Suclg1 PE=1 SV=4 - [SUCA_MOUSE]	3.74477e+08	88.6965	31.21	10	40
Q61733	28S ribosomal protein S31, mitochondrial OS=Mus musculus OX=10090 GN=Mrps31 PE=1 SV=1 - [RT31_MOUSE]	7.67521e+07	34.5743	27.08	8	18
Q9WV92-5	Isoform 5 of Band 4.1-like protein 3 OS=Mus musculus OX=10090 GN=Epb41l3 - [E41L3_MOUSE]	1.40346e+08	49.4284	21.24	14	34
Q01339	Beta-2-glycoprotein 1 OS=Mus musculus OX=10090 GN=Apoh PE=1 SV=1 - [APOH_MOUSE]	0		0
P14685	26S proteasome non-ATPase regulatory subunit 3 OS=Mus musculus OX=10090 GN=Psmd3 PE=1 SV=3 - [PSMD3_MOUSE]	1.79109e+07	9.62569	9.81	4	6
Q505Q1	U2 snRNP auxiliary factor large subunit (Fragment) OS=Mus musculus OX=10090 GN=U2af2 PE=2 SV=1 - [Q505Q1_MOUSE]	3.47415e+07	7.51466	14.64	4	4
Q14C51	Pentatricopeptide repeat domain-containing protein 3, mitochondrial OS=Mus musculus OX=10090 GN=Ptcd3 PE=1 SV=2 - [PTCD3_MOUSE]	2.06629e+08	83.1231	29.64	15	34
Q9DC70	NADH dehydrogenase [ubiquinone] iron-sulfur protein 7, mitochondrial OS=Mus musculus OX=10090 GN=Ndufs7 PE=1 SV=1 - [NDUS7_MOUSE]	1.68442e+08	30.393	36.61	5	14
Q5M9N6	Rpl37a protein OS=Mus musculus OX=10090 GN=Rpl37a PE=2 SV=1 - [Q5M9N6_MOUSE]	8.29346e+07	11.7157	36.59	2	4
Q9D6K5	Synaptojanin-2-binding protein OS=Mus musculus OX=10090 GN=Synj2bp PE=1 SV=1 - [SYJ2B_MOUSE]	3.70092e+07	12.8965	25.52	3	7
A0A0N4SV66	Histone H2A OS=Mus musculus OX=10090 GN=H2aj PE=1 SV=1 - [A0A0N4SV66_MOUSE]	9.82895e+08	38.5433	36.51	4	17
Q3UGT1	Carnitine O-palmitoyltransferase OS=Mus musculus OX=10090 GN=Cpt1a PE=2 SV=1 - [Q3UGT1_MOUSE]	2.67193e+07	8.41615	8.67	5	6
D3YWT0	Signal peptidase complex catalytic subunit SEC11 OS=Mus musculus OX=10090 GN=Sec11a PE=1 SV=1 - [D3YWT0_MOUSE]	3.41656e+07	1.87203	32.35	4	6
B8JKK2	Ribosomal protein L15 (Fragment) OS=Mus musculus OX=10090 GN=Rpl15 PE=1 SV=1 - [B8JKK2_MOUSE]	0		0
Q0QEZ4	Succinate dehydrogenase [ubiquinone] iron-sulfur subunit, mitochondrial (Fragment) OS=Mus musculus OX=10090 GN=Sdhb PE=2 SV=1 - [Q0QEZ4_MOUSE]	3.55062e+08	51.6014	32.64	8	22
E9Q0W3	Polypyrimidine tract-binding protein 1 (Fragment) OS=Mus musculus OX=10090 GN=Ptbp1 PE=1 SV=1 - [E9Q0W3_MOUSE]	0
X5J574	IgM heavy chain VDJ region (Fragment) OS=Mus musculus OX=10090 PE=2 SV=1 - [X5J574_MOUSE]	0		0
P38060	Hydroxymethylglutaryl-CoA lyase, mitochondrial OS=Mus musculus OX=10090 GN=Hmgcl PE=1 SV=2 - [HMGCL_MOUSE]	4.87587e+07	17.4015	24.92	6	9
P01630	Ig kappa chain V-II region 7S34.1 OS=Mus musculus OX=10090 PE=1 SV=1 - [KV2A6_MOUSE]	0		0
Q3TBW2	39S ribosomal protein L10, mitochondrial OS=Mus musculus OX=10090 GN=Mrpl10 PE=1 SV=2 - [RM10_MOUSE]	5.97582e+07	19.9947	36.26	5	9
Q5NC80	Nucleoside diphosphate kinase (Fragment) OS=Mus musculus OX=10090 GN=Nme1 PE=1 SV=1 - [Q5NC80_MOUSE]	0
Q3THH3	MRP-S23 domain-containing protein OS=Mus musculus OX=10090 GN=Mrps23 PE=2 SV=1 - [Q3THH3_MOUSE]	5.22827e+07	8.11893	24.29	3	5
A0A2R8VHW2	Ribosomal L1 domain-containing protein 1 (Fragment) OS=Mus musculus OX=10090 GN=Rsl1d1 PE=1 SV=1 - [A0A2R8VHW2_MOUSE]	8.92509e+07	17.1746	35.71	4	6
Q9DAS9	Guanine nucleotide-binding protein G(I)/G(S)/G(O) subunit gamma-12 OS=Mus musculus OX=10090 GN=Gng12 PE=1 SV=3 - [GBG12_MOUSE]	6.93155e+07	4.50466	26.39	2	2
A0A494BAT5	Serine/threonine-protein kinase 32A (Fragment) OS=Mus musculus OX=10090 GN=Stk32a PE=4 SV=1 - [A0A494BAT5_MOUSE]	0		0
Q542P5	Uncharacterized protein OS=Mus musculus OX=10090 GN=Cbr2 PE=1 SV=1 - [Q542P5_MOUSE]	1.30493e+07	0	20.49	3	6
Q91V16	Electron transfer flavoprotein regulatory factor 1 OS=Mus musculus OX=10090 GN=Etfrf1 PE=1 SV=1 - [ETFR1_MOUSE]	1.50199e+08	8.87102	18.6	2	6
Q9CR59	Growth arrest and DNA damage-inducible proteins-interacting protein 1 OS=Mus musculus OX=10090 GN=Gadd45gip1 PE=1 SV=1 - [G45IP_MOUSE]	2.05097e+08	39.2815	30.63	5	14
G3X9T8	Ceruloplasmin OS=Mus musculus OX=10090 GN=Cp PE=1 SV=1 - [G3X9T8_MOUSE]	5.40046e+06	0	1.42	1	1
A0A494BBE3	Receptor expression-enhancing protein 5 (Fragment) OS=Mus musculus OX=10090 GN=Reep5 PE=1 SV=1 - [A0A494BBE3_MOUSE]	0		0
Q99N92	39S ribosomal protein L27, mitochondrial OS=Mus musculus OX=10090 GN=Mrpl27 PE=1 SV=1 - [RM27_MOUSE]	1.4648e+08	20.0051	35.81	4	11
Q3THB3	Uncharacterized protein OS=Mus musculus OX=10090 GN=Hnrnpm PE=1 SV=1 - [Q3THB3_MOUSE]	1.07867e+08	29.6193	15.8	6	14
P68368	Tubulin alpha-4A chain OS=Mus musculus OX=10090 GN=Tuba4a PE=1 SV=1 - [TBA4A_MOUSE]	1.84529e+08	46.3435	26.12	8	21
Q9Z2G9	Oxidoreductase HTATIP2 OS=Mus musculus OX=10090 GN=Htatip2 PE=1 SV=3 - [HTAI2_MOUSE]	9.52734e+07	20.8684	32.64	6	9
Q06770	Corticosteroid-binding globulin OS=Mus musculus OX=10090 GN=Serpina6 PE=1 SV=1 - [CBG_MOUSE]	0		0
P58281	Dynamin-like 120 kDa protein, mitochondrial OS=Mus musculus OX=10090 GN=Opa1 PE=1 SV=1 - [OPA1_MOUSE]	5.25026e+07	23.9853	14.27	10	18
Q3UIQ2	NADH-ubiquinone oxidoreductase 75 kDa subunit, mitochondrial OS=Mus musculus OX=10090 GN=Ndufs1 PE=2 SV=1 - [Q3UIQ2_MOUSE]	4.96454e+07	17.0624	17.74	8	10
Q99JB2	Stomatin-like protein 2, mitochondrial OS=Mus musculus OX=10090 GN=Stoml2 PE=1 SV=1 - [STML2_MOUSE]	8.33998e+07	17.9702	21.81	4	9
Q3UW87	Unspecific monooxygenase OS=Mus musculus OX=10090 GN=Cyp3a13 PE=1 SV=1 - [Q3UW87_MOUSE]	1.40789e+08	54.0142	30.82	13	30
Q8VC94	60S ribosomal protein L11 OS=Mus musculus OX=10090 GN=Rpl11 PE=2 SV=1 - [Q8VC94_MOUSE]	6.63042e+08	31.174	22.16	4	15
Q9JJF3	Ribosomal oxygenase 1 OS=Mus musculus OX=10090 GN=Riox1 PE=1 SV=2 - [RIOX1_MOUSE]	4.6989e+07	10.1172	21.23	7	9
Q8K2Y7	39S ribosomal protein L47, mitochondrial OS=Mus musculus OX=10090 GN=Mrpl47 PE=1 SV=2 - [RM47_MOUSE]	6.31866e+07	5.01469	14.29	4	7
Q02257	Junction plakoglobin OS=Mus musculus OX=10090 GN=Jup PE=1 SV=3 - [PLAK_MOUSE]	3.91686e+07	33.7347	15.97	8	18
Q3UJV6	Uncharacterized protein OS=Mus musculus OX=10090 GN=Uqcr11 PE=2 SV=1 - [Q3UJV6_MOUSE]	7.02441e+07	4.42918	35.29	1	4
Q8BH95	Enoyl-CoA hydratase, mitochondrial OS=Mus musculus OX=10090 GN=Echs1 PE=1 SV=1 - [ECHM_MOUSE]	3.60927e+07	11.2926	15.52	3	9
Q3U8Y1	28S ribosomal protein S11, mitochondrial OS=Mus musculus OX=10090 GN=Mrps11 PE=1 SV=1 - [Q3U8Y1_MOUSE]	5.79791e+07	20.9638	35.08	4	9
Q7TMY2	Acyl-Coenzyme A dehydrogenase, short/branched chain OS=Mus musculus OX=10090 GN=Acadsb PE=2 SV=1 - [Q7TMY2_MOUSE]	1.45353e+08	27.8118	28.01	9	15
A0A1L1SR69	HIG1 domain family member 1A, mitochondrial (Fragment) OS=Mus musculus OX=10090 GN=Higd1a PE=1 SV=1 - [A0A1L1SR69_MOUSE]	1.47556e+07	0	34.92	1	1
X5J4F3	IgM heavy chain VDJ region (Fragment) OS=Mus musculus OX=10090 PE=2 SV=1 - [X5J4F3_MOUSE]	0		0
Q3THE2	Myosin regulatory light chain 12B OS=Mus musculus OX=10090 GN=Myl12b PE=1 SV=2 - [ML12B_MOUSE]	8.27963e+07	17.7611	18.6	3	7
J3QNY6	Bile salt export pump OS=Mus musculus OX=10090 GN=Abcb11 PE=1 SV=1 - [J3QNY6_MOUSE]	9.01801e+07	37.412	10.83	11	21
A0A0N4SVP8	RNA helicase OS=Mus musculus OX=10090 GN=Eif4a3l2 PE=3 SV=1 - [A0A0N4SVP8_MOUSE]	3.18088e+07	7.16316	12.41	4	6
Q9CQ22	Ragulator complex protein LAMTOR1 OS=Mus musculus OX=10090 GN=Lamtor1 PE=1 SV=1 - [LTOR1_MOUSE]	1.7805e+07	4.75633	34.78	4	7
P01801	Ig heavy chain V-III region J606 OS=Mus musculus OX=10090 PE=1 SV=1 - [HVM32_MOUSE]	0		0
Q6KAU3	MFLJ00023 protein (Fragment) OS=Mus musculus OX=10090 GN=Mrps25 PE=2 SV=1 - [Q6KAU3_MOUSE]	5.12064e+07	5.72152	34.76	5	7
A0A068BEQ2	H2-K region protein 6 OS=Mus musculus OX=10090 GN=H2-Ke6 PE=2 SV=1 - [A0A068BEQ2_MOUSE]	5.75846e+07	6.83355	20.08	4	4
Q99JG3	Annexin A13 OS=Mus musculus OX=10090 GN=Anxa13 PE=1 SV=3 - [ANX13_MOUSE]	0		0
E9PYT3	Atlastin-3 OS=Mus musculus OX=10090 GN=Atl3 PE=1 SV=1 - [E9PYT3_MOUSE]	9.21685e+07	32.4195	23.51	7	12
Q8K297	Procollagen galactosyltransferase 1 OS=Mus musculus OX=10090 GN=Colgalt1 PE=1 SV=2 - [GT251_MOUSE]	1.47496e+08	65.0227	30.47	15	29
C3VDI5	Sodium channel voltage-gated type III beta (Fragment) OS=Mus musculus OX=10090 GN=Scn3b PE=4 SV=1 - [C3VDI5_MOUSE]	0		0
Q00PI9	Heterogeneous nuclear ribonucleoprotein U-like protein 2 OS=Mus musculus OX=10090 GN=Hnrnpul2 PE=1 SV=2 - [HNRL2_MOUSE]	4.18412e+08	148.401	27.52	23	66
A0A087WQU2	Retinoblastoma-binding protein 5 (Fragment) OS=Mus musculus OX=10090 GN=Rbbp5 PE=1 SV=1 - [A0A087WQU2_MOUSE]	0
B1B1D8	39S ribosomal protein L2, mitochondrial OS=Mus musculus OX=10090 GN=Mrpl2 PE=1 SV=1 - [B1B1D8_MOUSE]	1.1539e+08	26.9885	26.32	7	17
Q9DBG3	AP-2 complex subunit beta OS=Mus musculus OX=10090 GN=Ap2b1 PE=1 SV=1 - [AP2B1_MOUSE]	1.03155e+08	27.511	19.1	13	20
G3UWV3	Calumenin OS=Mus musculus OX=10090 GN=Calu PE=1 SV=1 - [G3UWV3_MOUSE]	2.05099e+07	3.97719	27.27	3	4
Q8JZU2	Tricarboxylate transport protein, mitochondrial OS=Mus musculus OX=10090 GN=Slc25a1 PE=1 SV=1 - [TXTP_MOUSE]	1.71615e+08	21.0454	28.3	6	18
Q9D8W6	GTP:AMP phosphotransferase AK3, mitochondrial OS=Mus musculus OX=10090 GN=Ak3 PE=2 SV=1 - [Q9D8W6_MOUSE]	3.82985e+07	5.24538	15.87	2	2
Q3TVV6	Uncharacterized protein OS=Mus musculus OX=10090 GN=Hnrnpu PE=2 SV=1 - [Q3TVV6_MOUSE]	5.69303e+08	128.799	26.13	17	62
P50446	Keratin, type II cytoskeletal 6A OS=Mus musculus OX=10090 GN=Krt6a PE=1 SV=3 - [K2C6A_MOUSE]	3.57491e+09	354.869	22.6	14	157
Q3TVN6	C-X-C motif chemokine OS=Mus musculus OX=10090 GN=Pf4 PE=1 SV=1 - [Q3TVN6_MOUSE]	0		0
P01644	Ig kappa chain V-V region HP R16.7 OS=Mus musculus OX=10090 PE=1 SV=1 - [KV5AB_MOUSE]	0		0
Q9CXJ1	Probable glutamate--tRNA ligase, mitochondrial OS=Mus musculus OX=10090 GN=Ears2 PE=1 SV=1 - [SYEM_MOUSE]	0		0
E9Q5K4	Cytochrome P450 2C44 OS=Mus musculus OX=10090 GN=Cyp2c23 PE=1 SV=1 - [CP2CN_MOUSE]	7.8929e+07	25.8497	20.45	7	20
O54724	Caveolae-associated protein 1 OS=Mus musculus OX=10090 GN=Cavin1 PE=1 SV=1 - [CAVN1_MOUSE]	1.01676e+08	43.4805	24.74	8	21
Q9Z110-2	Isoform Short of Delta-1-pyrroline-5-carboxylate synthase OS=Mus musculus OX=10090 GN=Aldh18a1 - [P5CS_MOUSE]	7.79662e+07	38.6159	23.71	14	19
A2AQ17	Complex I intermediate-associated protein 30, mitochondrial OS=Mus musculus OX=10090 GN=Ndufaf1 PE=1 SV=1 - [A2AQ17_MOUSE]	4.18481e+07	14.947	21.34	5	7
Z4YKT6	Dehydrogenase/reductase SDR family member 7B OS=Mus musculus OX=10090 GN=Dhrs7b PE=1 SV=1 - [Z4YKT6_MOUSE]	2.31586e+07	4.70034	7.79	2	3
Q9CPX7	28S ribosomal protein S16, mitochondrial OS=Mus musculus OX=10090 GN=Mrps16 PE=1 SV=1 - [RT16_MOUSE]	4.58501e+07	7.78249	34.07	3	7
Q6PGH1	Protein BUD31 homolog OS=Mus musculus OX=10090 GN=Bud31 PE=1 SV=2 - [BUD31_MOUSE]	1.22508e+07	0	21.53	2	2
J7PDL1	Interferon-gamma-inducible GTPase Ifggd1 protein OS=Mus musculus OX=10090 GN=Ifggd1 PE=3 SV=1 - [J7PDL1_MOUSE]	6.18564e+07	8.30588	18.36	5	7
A0A0G2JGY4	Malate dehydrogenase (Fragment) OS=Mus musculus OX=10090 GN=Mdh2 PE=1 SV=1 - [A0A0G2JGY4_MOUSE]	3.25294e+07	3.45625	14.38	1	1
Q58DZ5	Mitochondrial ribosomal protein S33 OS=Mus musculus OX=10090 GN=Mrps33 PE=1 SV=1 - [Q58DZ5_MOUSE]	4.99677e+07	2.26234	22.64	3	3
Q8R0Y8	Mitochondrial coenzyme A transporter SLC25A42 OS=Mus musculus OX=10090 GN=Slc25a42 PE=1 SV=1 - [S2542_MOUSE]	5.75235e+06	0	6.92	1	1
Q542W5	28S ribosomal protein S18-2, mitochondrial OS=Mus musculus OX=10090 GN=Mrps18b PE=2 SV=1 - [Q542W5_MOUSE]	0		0
B2RXZ2	Cyp2a22 protein OS=Mus musculus OX=10090 GN=Cyp2a22 PE=1 SV=1 - [B2RXZ2_MOUSE]	4.80184e+07	4.46322	9.55	4	10
A0A075B5T2	Immunoglobulin heavy variable 6-3 (Fragment) OS=Mus musculus OX=10090 GN=Ighv6-3 PE=4 SV=7 - [A0A075B5T2_MOUSE]	0		0
Q3U781	RRM domain-containing protein OS=Mus musculus OX=10090 GN=Srsf3 PE=2 SV=1 - [Q3U781_MOUSE]	2.26298e+08	30.4553	24.19	3	16
Q99M87-3	Isoform 3 of DnaJ homolog subfamily A member 3, mitochondrial OS=Mus musculus OX=10090 GN=Dnaja3 - [DNJA3_MOUSE]	74554122	15.2792	24.24	5	9
Q3TII3	Elongation factor 1-alpha OS=Mus musculus OX=10090 GN=Eef1a1 PE=2 SV=1 - [Q3TII3_MOUSE]	3.17628e+07	12.7659	7.36	3	8
Q810B6	Rabankyrin-5 OS=Mus musculus OX=10090 GN=Ankfy1 PE=1 SV=2 - [ANFY1_MOUSE]	2.95163e+08	143.215	29.26	22	50
A0A4U9FFM1	IgL2 (Fragment) OS=Mus musculus OX=10090 GN=Iglc2 PE=4 SV=1 - [A0A4U9FFM1_MOUSE]	0
Q9CR13	Protein FMC1 homolog OS=Mus musculus OX=10090 GN=Fmc1 PE=1 SV=1 - [FMC1_MOUSE]	191981114	10.7197	13.27	1	3
Q8C7S2	LIM zinc-binding domain-containing protein OS=Mus musculus OX=10090 GN=Lima1 PE=2 SV=1 - [Q8C7S2_MOUSE]	6.84956e+07	28.8291	15.8	7	16
P05784	Keratin, type I cytoskeletal 18 OS=Mus musculus OX=10090 GN=Krt18 PE=1 SV=5 - [K1C18_MOUSE]	2.08952e+09	28.6126	8.27	4	23
Q9CQV5	28S ribosomal protein S24, mitochondrial OS=Mus musculus OX=10090 GN=Mrps24 PE=1 SV=1 - [RT24_MOUSE]	4.57489e+07	15.2675	33.53	5	9
O35490	Betaine--homocysteine S-methyltransferase 1 OS=Mus musculus OX=10090 GN=Bhmt PE=1 SV=1 - [BHMT1_MOUSE]	3.72151e+07	20.4402	23.83	6	18
E9Q634	Unconventional myosin-Ie OS=Mus musculus OX=10090 GN=Myo1e PE=1 SV=1 - [MYO1E_MOUSE]	7.06535e+07	29.9906	14.45	12	15
A0A0R4J0P1	Isobutyryl-CoA dehydrogenase, mitochondrial OS=Mus musculus OX=10090 GN=Acad8 PE=1 SV=1 - [A0A0R4J0P1_MOUSE]	1.10332e+08	16.8567	29.06	8	10
F8WIB1	ADP-ribosylation factor-like protein 1 (Fragment) OS=Mus musculus OX=10090 GN=Arl1 PE=1 SV=1 - [F8WIB1_MOUSE]	1.69962e+07	0	10.14	1	1
Q3TXJ4	Uncharacterized protein OS=Mus musculus OX=10090 GN=Sar1a PE=2 SV=1 - [Q3TXJ4_MOUSE]	7.12976e+07	13.4794	33.33	5	9
C9K0Z7	Peptidylprolyl isomerase OS=Mus musculus OX=10090 GN=Fkbp8 PE=2 SV=1 - [C9K0Z7_MOUSE]	8.79224e+07	21.503	24.58	5	12
A0A0A6YWS3	Delta(14)-sterol reductase LBR (Fragment) OS=Mus musculus OX=10090 GN=Lbr PE=1 SV=1 - [A0A0A6YWS3_MOUSE]	0
Q8VEH7	2'-5' oligoadenylate synthase OS=Mus musculus OX=10090 GN=Oas1g PE=2 SV=1 - [Q8VEH7_MOUSE]	2.35377e+08	49.6117	32.97	8	18
A0A068EW80	Promyelocytic leukemia OS=Mus musculus OX=10090 GN=Pml PE=2 SV=1 - [A0A068EW80_MOUSE]	1.9263e+07	1.7966	2.94	2	2
Q3TTT1	Carbonate dehydratase VI (Fragment) OS=Mus musculus OX=10090 GN=Car6 PE=2 SV=1 - [Q3TTT1_MOUSE]	0		0
Q3TXE5	Uncharacterized protein OS=Mus musculus OX=10090 GN=Canx PE=2 SV=1 - [Q3TXE5_MOUSE]	8.49146e+07	13.9338	12.18	6	10
G3UZ34	116 kDa U5 small nuclear ribonucleoprotein component OS=Mus musculus OX=10090 GN=Eftud2 PE=1 SV=1 - [G3UZ34_MOUSE]	3.55093e+07	14.2579	10.71	7	9
Q3THU8	Uncharacterized protein OS=Mus musculus OX=10090 GN=Slc25a3 PE=2 SV=1 - [Q3THU8_MOUSE]	1.82545e+07	1.91401	7.28	3	6
A0A286YEB7	40S ribosomal protein S24 OS=Mus musculus OX=10090 GN=Rps24 PE=1 SV=1 - [A0A286YEB7_MOUSE]	5.25684e+07	12.1056	33.05	4	7
Q91W87	Cytochrome P450, family 2, subfamily d, polypeptide 22 OS=Mus musculus OX=10090 GN=Cyp2d22 PE=2 SV=1 - [Q91W87_MOUSE]	1.01274e+08	35.3502	9.8	4	14
Q3UJG0	Apolipoprotein C-II OS=Mus musculus OX=10090 GN=Apoc2 PE=2 SV=1 - [Q3UJG0_MOUSE]	0		0
A2MXS5	A6 anti-[4-hydroxy-3-nitrophenyl(Phenolate form)] acetyl mAb V-L region (Fragment) OS=Mus musculus OX=10090 GN=Iglv1 PE=2 SV=1 - [A2MXS5_MOUSE]	0
G3X926	Ribosome production factor 2 homolog OS=Mus musculus OX=10090 GN=Rpf2 PE=1 SV=1 - [G3X926_MOUSE]	3.74144e+07	7.0913	17.58	4	6
Q8K0Y2	Keratin, type I cuticular Ha3-I OS=Mus musculus OX=10090 GN=Krt33a PE=1 SV=1 - [KT33A_MOUSE]	8.42335e+07	24.8329	29.21	9	20
Q8C166	Copine-1 OS=Mus musculus OX=10090 GN=Cpne1 PE=1 SV=1 - [CPNE1_MOUSE]	1.72156e+08	23.1447	16.23	6	13
Q3UFJ3	Pyruvate dehydrogenase E1 component subunit alpha OS=Mus musculus OX=10090 GN=Pdha1 PE=1 SV=1 - [Q3UFJ3_MOUSE]	2.83508e+08	46.8529	30.77	9	24
Q3UQD0	Uncharacterized protein (Fragment) OS=Mus musculus OX=10090 GN=Tomm40 PE=2 SV=1 - [Q3UQD0_MOUSE]	3.05969e+07	4.76783	10.21	2	2
Q1ERP8-5	Isoform 5 of CMRF35-like molecule 9 OS=Mus musculus OX=10090 GN=Cd300lg - [CLM9_MOUSE]	3.89858e+07	10.2129	20.21	3	4
Q60737	Casein kinase II subunit alpha OS=Mus musculus OX=10090 GN=Csnk2a1 PE=1 SV=2 - [CSK21_MOUSE]	2.42633e+07	3.14269	4.6	1	1
Q3TGR2	Fibrinogen beta chain OS=Mus musculus OX=10090 GN=Fgb PE=1 SV=1 - [Q3TGR2_MOUSE]	0		0
Q7M084	Kininogen, LMW (Fragment) OS=Mus musculus OX=10090 PE=1 SV=1 - [Q7M084_MOUSE]	0		0
Q9DCJ5	NADH dehydrogenase [ubiquinone] 1 alpha subcomplex subunit 8 OS=Mus musculus OX=10090 GN=Ndufa8 PE=1 SV=3 - [NDUA8_MOUSE]	1.90933e+07	2.04771	15.12	2	2
Q9EQ06	Estradiol 17-beta-dehydrogenase 11 OS=Mus musculus OX=10090 GN=Hsd17b11 PE=1 SV=1 - [DHB11_MOUSE]	9.0673e+06	0	8.39	2	2
Q0PD65	Rab2A OS=Mus musculus OX=10090 GN=Rab2a PE=1 SV=1 - [Q0PD65_MOUSE]	86635713	9.87207	6.6	1	4
Q5SUA5	Unconventional myosin-Ig OS=Mus musculus OX=10090 GN=Myo1g PE=1 SV=1 - [MYO1G_MOUSE]	9.01946e+07	0	0.88	1	1
Q9DBC9	Threonine aldolase 1 OS=Mus musculus OX=10090 GN=Tha1 PE=2 SV=1 - [Q9DBC9_MOUSE]	1.49712e+07	4.22337	18.85	2	4
P14115	60S ribosomal protein L27a OS=Mus musculus OX=10090 GN=Rpl27a PE=1 SV=5 - [RL27A_MOUSE]	3.75842e+08	32.7884	32.43	7	20
D3YYM6	40S ribosomal protein S5 (Fragment) OS=Mus musculus OX=10090 GN=Rps5 PE=1 SV=1 - [D3YYM6_MOUSE]	3.28471e+08	34.3464	31.87	5	12
Q3TXS9	40S ribosomal protein S2 OS=Mus musculus OX=10090 GN=Rps2 PE=2 SV=1 - [Q3TXS9_MOUSE]	0	0	3.75	1	1
Q3UDX4	Uncharacterized protein (Fragment) OS=Mus musculus OX=10090 GN=Dhx15 PE=2 SV=1 - [Q3UDX4_MOUSE]	2.68653e+07	4.22604	5.56	3	3
Q3UGJ5	Uncharacterized protein OS=Mus musculus OX=10090 GN=Rasa3 PE=2 SV=1 - [Q3UGJ5_MOUSE]	5.89807e+07	31.7256	16.43	10	14
Q9DCN2-2	Isoform 2 of NADH-cytochrome b5 reductase 3 OS=Mus musculus OX=10090 GN=Cyb5r3 - [NB5R3_MOUSE]	0		0
Q9JL74	Anti-myosin immunoglobulin light chain variable region (Fragment) OS=Mus musculus OX=10090 PE=2 SV=1 - [Q9JL74_MOUSE]	0
P49813	Tropomodulin-1 OS=Mus musculus OX=10090 GN=Tmod1 PE=1 SV=2 - [TMOD1_MOUSE]	0		0
Q8BX02	KN motif and ankyrin repeat domain-containing protein 2 OS=Mus musculus OX=10090 GN=Kank2 PE=1 SV=1 - [KANK2_MOUSE]	2.86917e+07	8.54724	17.56	9	13
Q3TT76	Protein disulfide-isomerase (Fragment) OS=Mus musculus OX=10090 GN=P4hb PE=2 SV=1 - [Q3TT76_MOUSE]	3.40686e+07	9.57247	4.16	1	4
Q14AF6	Small nuclear ribonucleoprotein Sm D2 OS=Mus musculus OX=10090 GN=Snrpd2 PE=1 SV=1 - [Q14AF6_MOUSE]	3.27552e+07	10.9952	32.2	3	5
Q62086	Serum paraoxonase/arylesterase 2 OS=Mus musculus OX=10090 GN=Pon2 PE=1 SV=2 - [PON2_MOUSE]	90011826	26.5075	24.29	5	13
A0A0R4J0L6	28S ribosomal protein S35, mitochondrial OS=Mus musculus OX=10090 GN=Mrps35 PE=1 SV=1 - [A0A0R4J0L6_MOUSE]	9.01212e+07	31.3049	24.38	6	11
Q8R2U8	Protein-serine/threonine kinase OS=Mus musculus OX=10090 GN=Pdk1 PE=2 SV=1 - [Q8R2U8_MOUSE]	7.12514e+07	16.6902	22.45	7	9
P27661	Histone H2AX OS=Mus musculus OX=10090 GN=H2ax PE=1 SV=2 - [H2AX_MOUSE]	1.03923e+09	9.39505	11.19	2	8
A0A0R4IZW8	Calcium-activated neutral proteinase small subunit OS=Mus musculus OX=10090 GN=Capns1 PE=1 SV=1 - [A0A0R4IZW8_MOUSE]	2.14686e+07	6.33903	9.33	2	3
B1AZ42	Charged multivesicular body protein 6 (Fragment) OS=Mus musculus OX=10090 GN=Chmp6 PE=1 SV=1 - [B1AZ42_MOUSE]	5.47417e+07	3.86988	16.67	1	3
Q3TLQ4	Uncharacterized protein OS=Mus musculus OX=10090 GN=Mrps6 PE=1 SV=1 - [Q3TLQ4_MOUSE]	1.32698e+08	7.5265	8.8	1	3
Q9D1D4	Transmembrane emp24 domain-containing protein 10 OS=Mus musculus OX=10090 GN=Tmed10 PE=1 SV=1 - [TMEDA_MOUSE]	7.87909e+07	21.2942	14.61	3	13
Q24JP3-2	Isoform 2 of Protein FAM178B OS=Mus musculus OX=10090 GN=Fam178b - [F178B_MOUSE]	0		0
Q9DCS9	NADH dehydrogenase [ubiquinone] 1 beta subcomplex subunit 10 OS=Mus musculus OX=10090 GN=Ndufb10 PE=1 SV=3 - [NDUBA_MOUSE]	1.33391e+08	17.959	23.86	3	8
Q8BK72	28S ribosomal protein S27, mitochondrial OS=Mus musculus OX=10090 GN=Mrps27 PE=1 SV=2 - [RT27_MOUSE]	8.87972e+07	24.3149	26.51	9	12
Q6PDM2-3	Isoform 3 of Serine/arginine-rich splicing factor 1 OS=Mus musculus OX=10090 GN=Srsf1 - [SRSF1_MOUSE]	8.03544e+07	16.1527	18.37	3	9
Q9ESB3	Histidine-rich glycoprotein OS=Mus musculus OX=10090 GN=Hrg PE=1 SV=2 - [HRG_MOUSE]	0		0
A0A140T8N0	Immunoglobulin kappa chain variable 9-120 (Fragment) OS=Mus musculus OX=10090 GN=Igkv9-120 PE=1 SV=2 - [A0A140T8N0_MOUSE]	0
G3X8T9	Serine protease inhibitor A3N OS=Mus musculus OX=10090 GN=Serpina3n PE=1 SV=1 - [G3X8T9_MOUSE]	0		0
Q3V1K9	IF rod domain-containing protein OS=Mus musculus OX=10090 GN=Des PE=1 SV=1 - [Q3V1K9_MOUSE]	240939641	31.8212	4.69	3	13
Q3UAD6	HATPase_c domain-containing protein OS=Mus musculus OX=10090 GN=Hsp90b1 PE=1 SV=1 - [Q3UAD6_MOUSE]	2.56665e+07	7.67533	5.61	3	3
Q0PD48	Rab9A OS=Mus musculus OX=10090 GN=Rab9 PE=1 SV=1 - [Q0PD48_MOUSE]	4.51177e+07	8.82521	23.38	3	3
Q9CVB6	Actin-related protein 2/3 complex subunit 2 OS=Mus musculus OX=10090 GN=Arpc2 PE=1 SV=3 - [ARPC2_MOUSE]	0		0
Q9QYC0-2	Isoform 2 of Alpha-adducin OS=Mus musculus OX=10090 GN=Add1 - [ADDA_MOUSE]	0		0
Q9D172	Glutamine amidotransferase-like class 1 domain-containing protein 3A, mitochondrial OS=Mus musculus OX=10090 GN=Gatd3a PE=1 SV=1 - [GAL3A_MOUSE]	107200822	15.7771	22.93	3	6
Q80XK9	Serine hydrolase-like OS=Mus musculus OX=10090 GN=Serhl PE=2 SV=2 - [Q80XK9_MOUSE]	0		0
D6RH49	40S ribosomal protein S27 OS=Mus musculus OX=10090 GN=Rps27l PE=1 SV=1 - [D6RH49_MOUSE]	2.28204e+07	1.64974	31.17	2	3
Q9WUZ9	Ectonucleoside triphosphate diphosphohydrolase 5 OS=Mus musculus OX=10090 GN=Entpd5 PE=1 SV=1 - [ENTP5_MOUSE]	7.13107e+07	12.2555	17.33	5	9
F2Z3Z0	Mediator of RNA polymerase II transcription subunit 7 (Fragment) OS=Mus musculus OX=10090 GN=Med7 PE=1 SV=1 - [F2Z3Z0_MOUSE]	0		0
O88587-2	Isoform Soluble of Catechol O-methyltransferase OS=Mus musculus OX=10090 GN=Comt - [COMT_MOUSE]	9.61753e+06	1.88753	25.68	3	4
Q571F8	Glutaminase liver isoform, mitochondrial OS=Mus musculus OX=10090 GN=Gls2 PE=1 SV=2 - [GLSL_MOUSE]	1.18845e+08	28.8362	20.43	8	12
Q0VGU9	Rbm39 protein OS=Mus musculus OX=10090 GN=Rbm39 PE=2 SV=1 - [Q0VGU9_MOUSE]	0		0
Q6P3A8	2-oxoisovalerate dehydrogenase subunit beta, mitochondrial OS=Mus musculus OX=10090 GN=Bckdhb PE=1 SV=2 - [ODBB_MOUSE]	1.44161e+08	19.2922	26.41	6	6
Q9QZS3-4	Isoform 4 of Protein numb homolog OS=Mus musculus OX=10090 GN=Numb - [NUMB_MOUSE]	1.49048e+08	41.2934	16.86	10	21
Q3TJ21	Pyrroline-5-carboxylate reductase OS=Mus musculus OX=10090 GN=Pycr2 PE=2 SV=1 - [Q3TJ21_MOUSE]	5.70749e+07	20.8321	21.88	5	11
A2A547	Ribosomal protein L19 OS=Mus musculus OX=10090 GN=Rpl19 PE=1 SV=1 - [A2A547_MOUSE]	1.43336e+08	19.749	13.92	3	8
Q8BG51	Mitochondrial Rho GTPase 1 OS=Mus musculus OX=10090 GN=Rhot1 PE=1 SV=1 - [MIRO1_MOUSE]	5.43149e+07	12.6457	22.5	11	16
Q6ZWV7	60S ribosomal protein L35 OS=Mus musculus OX=10090 GN=Rpl35 PE=1 SV=1 - [RL35_MOUSE]	6.28824e+08	45.6021	30.08	5	25
A0A075B5M2	Immunoglobulin kappa chain variable 4-61 OS=Mus musculus OX=10090 GN=Igkv4-61 PE=4 SV=7 - [A0A075B5M2_MOUSE]	0
P01592	Immunoglobulin J chain OS=Mus musculus OX=10090 GN=Jchain PE=1 SV=4 - [IGJ_MOUSE]	0
Q3TVJ8	Signal sequence receptor subunit delta OS=Mus musculus OX=10090 GN=Ssr4 PE=1 SV=1 - [Q3TVJ8_MOUSE]	1.85238e+08	32.4557	30.81	4	15
Q3U2W2	Uncharacterized protein OS=Mus musculus OX=10090 GN=Mybbp1a PE=1 SV=1 - [Q3U2W2_MOUSE]	7.20175e+07	42.5063	14.43	13	26
P20918	Plasminogen OS=Mus musculus OX=10090 GN=Plg PE=1 SV=3 - [PLMN_MOUSE]	0	1.91962	1.35	1	1
Q545F5	Uncharacterized protein OS=Mus musculus OX=10090 GN=Atp5e PE=1 SV=1 - [Q545F5_MOUSE]	427322728	4.00935	15.38	1	2
E9PVN6	Cytochrome c oxidase assembly protein COX16 homolog, mitochondrial OS=Mus musculus OX=10090 GN=Gm20498 PE=1 SV=1 - [E9PVN6_MOUSE]	4.30969e+07	9.1249	14.29	2	5
Q8C6B9	Active regulator of SIRT1 OS=Mus musculus OX=10090 GN=Rps19bp1 PE=1 SV=1 - [AROS_MOUSE]	1.63047e+07	4.07954	20.98	2	2
Q924Q0	V165-D-J-C mu protein (Fragment) OS=Mus musculus OX=10090 GN=V165-D-J-C mu PE=1 SV=1 - [Q924Q0_MOUSE]	0		0
P01662	Ig kappa chain V-III region ABPC 22/PC 9245 OS=Mus musculus OX=10090 PE=1 SV=1 - [KV3AA_MOUSE]	0
G5E850	Cytochrome b5 OS=Mus musculus OX=10090 GN=Cyb5a PE=1 SV=1 - [G5E850_MOUSE]	0
Q3KNM9	MICOS complex subunit OS=Mus musculus OX=10090 GN=Apoo PE=2 SV=1 - [Q3KNM9_MOUSE]	1.46331e+07	4.83157	30.49	3	3
Q3TYS2	Cytochrome b-245 chaperone 1 OS=Mus musculus OX=10090 GN=Cybc1 PE=1 SV=2 - [CYBC1_MOUSE]	1.69398e+07	9.39734	18.18	3	6
Q5M9L1	60S ribosomal protein L36 OS=Mus musculus OX=10090 GN=Rpl36 PE=2 SV=1 - [Q5M9L1_MOUSE]	2.71379e+07	0	9.52	1	1
Q9JL26	Formin-like protein 1 OS=Mus musculus OX=10090 GN=Fmnl1 PE=1 SV=1 - [FMNL1_MOUSE]	97196436	47.7148	20.02	15	24
A0A494B9G1	39S ribosomal protein L49, mitochondrial (Fragment) OS=Mus musculus OX=10090 GN=Mrpl49 PE=1 SV=1 - [A0A494B9G1_MOUSE]	3.71973e+07	0	30.43	2	3
Q8BMW4	Uncharacterized protein OS=Mus musculus OX=10090 GN=Ednra PE=2 SV=1 - [Q8BMW4_MOUSE]	0
A0A140LHJ0	DNA polymerase delta subunit 3 OS=Mus musculus OX=10090 GN=Pold3 PE=4 SV=1 - [A0A140LHJ0_MOUSE]	0		0
P08730	Keratin, type I cytoskeletal 13 OS=Mus musculus OX=10090 GN=Krt13 PE=1 SV=2 - [K1C13_MOUSE]	3.31461e+09	193.098	13.27	8	87
P58252	Elongation factor 2 OS=Mus musculus OX=10090 GN=Eef2 PE=1 SV=2 - [EF2_MOUSE]	0		0
Q9U410	Monoclonal anti-idiotypic Schistosoma japonicum antibody NP30 immunoglobulin light chain variable region (Fragment) OS=Mus musculus OX=10090 PE=4 SV=1 - [Q9U410_MOUSE]	0		0
A0A2R8VHJ1	PDGF-2 (Fragment) OS=Mus musculus OX=10090 GN=Pdgfb PE=1 SV=1 - [A0A2R8VHJ1_MOUSE]	0		0
Q5BLK1	40S ribosomal protein S6 OS=Mus musculus OX=10090 GN=Rps6 PE=1 SV=1 - [Q5BLK1_MOUSE]	8.00095e+07	19.8367	18.88	4	11
F8VPR2	Formin-like protein 2 OS=Mus musculus OX=10090 GN=Fmnl2 PE=1 SV=1 - [F8VPR2_MOUSE]	1.83375e+08	48.1603	16.99	15	31
Q4V9W8	Ras-related protein Rab-4 OS=Mus musculus OX=10090 GN=Rab4b PE=1 SV=1 - [Q4V9W8_MOUSE]	1.01171e+09	25.3982	16.43	3	10
G3UX26	Outer mitochondrial membrane protein porin 2 OS=Mus musculus OX=10090 GN=Vdac2 PE=1 SV=1 - [G3UX26_MOUSE]	1.00174e+08	39.1917	22.97	5	17
P00920	Carbonic anhydrase 2 OS=Mus musculus OX=10090 GN=Ca2 PE=1 SV=4 - [CAH2_MOUSE]	0		0
P49586	Choline-phosphate cytidylyltransferase A OS=Mus musculus OX=10090 GN=Pcyt1a PE=1 SV=1 - [PCY1A_MOUSE]	1.44049e+08	42.0293	29.97	7	14
P01675	Ig kappa chain V-VI region XRPC 44 OS=Mus musculus OX=10090 PE=1 SV=1 - [KV6A1_MOUSE]	0
Q3SYP5	Keratin 16 OS=Mus musculus OX=10090 GN=Krt16 PE=1 SV=1 - [Q3SYP5_MOUSE]	1.52917e+09	54.1685	11.3	7	32
Q9QWK4	CD5 antigen-like OS=Mus musculus OX=10090 GN=Cd5l PE=1 SV=3 - [CD5L_MOUSE]	0		0
K3W4Q8	Basigin OS=Mus musculus OX=10090 GN=Bsg PE=1 SV=1 - [K3W4Q8_MOUSE]	0
A2A6G4	LIM and SH3 domain protein 1 (Fragment) OS=Mus musculus OX=10090 GN=Lasp1 PE=1 SV=1 - [A2A6G4_MOUSE]	0		0
Q9ERD7	Tubulin beta-3 chain OS=Mus musculus OX=10090 GN=Tubb3 PE=1 SV=1 - [TBB3_MOUSE]	91579654	28.1336	14.44	5	13
Q5ND36	Serine or cysteine peptidase inhibitor clade F member 2 OS=Mus musculus OX=10090 GN=Serpinf2 PE=1 SV=1 - [Q5ND36_MOUSE]	0		0
Q3UUY4	Uncharacterized protein OS=Mus musculus OX=10090 GN=Arl4a PE=2 SV=1 - [Q3UUY4_MOUSE]	0		0
Q9D6U8	Protein FAM162A OS=Mus musculus OX=10090 GN=Fam162a PE=1 SV=1 - [F162A_MOUSE]	4.82016e+07	9.2988	29.03	4	6
Q921V3	Cysteine desulfurase, mitochondrial OS=Mus musculus OX=10090 GN=Nfs1 PE=2 SV=1 - [Q921V3_MOUSE]	4.89135e+07	26.3879	23.31	7	12
Q61425	Hydroxyacyl-coenzyme A dehydrogenase, mitochondrial OS=Mus musculus OX=10090 GN=Hadh PE=1 SV=2 - [HCDH_MOUSE]	2.94985e+07	2.19261	3.5	1	1
Q3TQY2	Uncharacterized protein OS=Mus musculus OX=10090 GN=Dctn4 PE=2 SV=1 - [Q3TQY2_MOUSE]	2.10243e+08	9.77144	14.13	5	6
A0A286YDB7	Signal sequence receptor subunit alpha (Fragment) OS=Mus musculus OX=10090 GN=Ssr1 PE=1 SV=1 - [A0A286YDB7_MOUSE]	7.72704e+07	4.90904	20	2	3
P27600	Guanine nucleotide-binding protein subunit alpha-12 OS=Mus musculus OX=10090 GN=Gna12 PE=1 SV=3 - [GNA12_MOUSE]	2.20892e+08	34.9897	20.05	6	19
Q9CWU6	Ubiquinol-cytochrome-c reductase complex assembly factor 1 OS=Mus musculus OX=10090 GN=Uqcc1 PE=1 SV=1 - [UQCC1_MOUSE]	2.62307e+08	20.2529	13.56	3	7
Q3UNZ8	Quinone oxidoreductase-like protein 2 OS=Mus musculus OX=10090 GN=Cryzl2 PE=1 SV=1 - [QORL2_MOUSE]	3.17077e+07	9.60095	21.14	4	6
Q921E2	Ras-related protein Rab-31 OS=Mus musculus OX=10090 GN=Rab31 PE=1 SV=1 - [RAB31_MOUSE]	3.68012e+07	7.48544	29.38	4	4
Q3UA17	Uncharacterized protein OS=Mus musculus OX=10090 GN=Mtch2 PE=2 SV=1 - [Q3UA17_MOUSE]	3.39389e+07	14.914	15.18	3	7
O35399	Alpha-2-HS-glycoprotein (Fragment) OS=Mus musculus OX=10090 GN=Ahsg PE=4 SV=1 - [O35399_MOUSE]	0		0
Q8BP67	60S ribosomal protein L24 OS=Mus musculus OX=10090 GN=Rpl24 PE=1 SV=2 - [RL24_MOUSE]	1.87375e+08	14.3462	26.75	4	8
O08749	Dihydrolipoyl dehydrogenase, mitochondrial OS=Mus musculus OX=10090 GN=Dld PE=1 SV=2 - [DLDH_MOUSE]	3.2162e+07	2.36513	6.48	3	4
Q3UV11	Keratin, type II cytoskeletal 6B OS=Mus musculus OX=10090 GN=Krt6b PE=1 SV=1 - [Q3UV11_MOUSE]	3.57491e+09	330.891	15.52	11	148
A0A668KLU9	Complement factor H-related 2 OS=Mus musculus OX=10090 GN=Cfhr2 PE=1 SV=1 - [A0A668KLU9_MOUSE]	0		0
Q8BKS9	Pumilio homolog 3 OS=Mus musculus OX=10090 GN=Pum3 PE=1 SV=2 - [PUM3_MOUSE]	6.74959e+07	37.2003	13.91	6	19
P50518	V-type proton ATPase subunit E 1 OS=Mus musculus OX=10090 GN=Atp6v1e1 PE=1 SV=2 - [VATE1_MOUSE]	1.93635e+07	8.58143	10.62	2	4
Q3UAI4	SAP domain-containing protein OS=Mus musculus OX=10090 GN=Sf3b2 PE=2 SV=1 - [Q3UAI4_MOUSE]	1.12254e+08	51.5139	16.97	12	30
Q6ZWX1	60S ribosomal protein L35a OS=Mus musculus OX=10090 GN=Rpl35a PE=1 SV=1 - [Q6ZWX1_MOUSE]	8.69121e+06	0	7.27	2	2
B9EIU2	C4a anaphylatoxin OS=Mus musculus OX=10090 GN=C4a PE=2 SV=1 - [B9EIU2_MOUSE]	0		0
Q6PFA7	Hnrpa3 protein (Fragment) OS=Mus musculus OX=10090 GN=Hnrnpa3 PE=2 SV=1 - [Q6PFA7_MOUSE]	6.43358e+07	17.1509	22.44	7	8
Q8C4E3	Glycine N-methyltransferase OS=Mus musculus OX=10090 PE=2 SV=1 - [Q8C4E3_MOUSE]	0		0
Q3THM1	Uncharacterized protein OS=Mus musculus OX=10090 GN=Uqcrc1 PE=2 SV=1 - [Q3THM1_MOUSE]	6.04343e+07	18.0561	11.88	4	8
A0A097PUD0	Anti-dectin-1 15E2 light chain OS=Mus musculus OX=10090 PE=2 SV=1 - [A0A097PUD0_MOUSE]	0		0
O55042-2	Isoform 2 of Alpha-synuclein OS=Mus musculus OX=10090 GN=Snca - [SYUA_MOUSE]	0		0
Q9CQ40	39S ribosomal protein L49, mitochondrial OS=Mus musculus OX=10090 GN=Mrpl49 PE=1 SV=1 - [RM49_MOUSE]	8.26309e+07	18.6355	28.92	4	9
F7DBQ0	Protein disulfide-isomerase A6 OS=Mus musculus OX=10090 GN=Pdia6 PE=1 SV=1 - [F7DBQ0_MOUSE]	2.60543e+07	14.187	12.5	3	8
Q91W64	Cytochrome P450 2C70 OS=Mus musculus OX=10090 GN=Cyp2c70 PE=1 SV=2 - [CP270_MOUSE]	7.28101e+07	22.7848	19.43	7	14
P11679	Keratin, type II cytoskeletal 8 OS=Mus musculus OX=10090 GN=Krt8 PE=1 SV=4 - [K2C8_MOUSE]	1.40497e+09	90.6411	5.51	5	53
Q5FWK3	Rho GTPase-activating protein 1 OS=Mus musculus OX=10090 GN=Arhgap1 PE=1 SV=1 - [RHG01_MOUSE]	4.19049e+07	9.37869	18	4	4
G5E889	Protein MTO1 homolog, mitochondrial OS=Mus musculus OX=10090 GN=Mto1 PE=1 SV=1 - [G5E889_MOUSE]	2.04445e+07	4.34446	4.33	2	2
B5UB61	CP1-5 light chain variable region (Fragment) OS=Mus musculus OX=10090 GN=CP1-5VL PE=2 SV=1 - [B5UB61_MOUSE]	0
Q91WM2	Haloacid dehalogenase-like hydrolase domain-containing 5 OS=Mus musculus OX=10090 GN=Hdhd5 PE=1 SV=1 - [HDHD5_MOUSE]	45724906	15.4569	11.22	3	5
A0A0F6AIX6	Lipid droplet-associated hydrolase OS=Mus musculus OX=10090 GN=Ldah PE=1 SV=1 - [A0A0F6AIX6_MOUSE]	6.10527e+07	10.6377	16.95	3	3
E9Q1Y9	Keratin 83 OS=Mus musculus OX=10090 GN=Krt83 PE=1 SV=1 - [E9Q1Y9_MOUSE]	4.89525e+07	30.1721	13.36	6	15
Q76LB8	Cis-retinol/androgen dehydrogenase type 3 OS=Mus musculus OX=10090 GN=Rdh9 PE=2 SV=1 - [Q76LB8_MOUSE]	3.6833e+08	40.3908	24.61	8	16
O55222	Integrin-linked protein kinase OS=Mus musculus OX=10090 GN=Ilk PE=1 SV=2 - [ILK_MOUSE]	1.9683e+07	5.37598	5.09	2	4
P68404	Protein kinase C beta type OS=Mus musculus OX=10090 GN=Prkcb PE=1 SV=4 - [KPCB_MOUSE]	5.59203e+07	21.3741	17.14	8	10
Q924T2	28S ribosomal protein S2, mitochondrial OS=Mus musculus OX=10090 GN=Mrps2 PE=1 SV=1 - [RT02_MOUSE]	1.02984e+07	6.25015	15.46	3	5
A0A1B0GR60	Ferritin OS=Mus musculus OX=10090 GN=Ftl1 PE=1 SV=1 - [A0A1B0GR60_MOUSE]	3.38367e+07	10.5239	18.13	2	5
P55096	ATP-binding cassette sub-family D member 3 OS=Mus musculus OX=10090 GN=Abcd3 PE=1 SV=2 - [ABCD3_MOUSE]	1.65821e+07	1.96448	1.82	1	1
Q5SQB0	Nucleophosmin OS=Mus musculus OX=10090 GN=Npm1 PE=1 SV=1 - [Q5SQB0_MOUSE]	37824755	9.6596	12.88	3	5
Q99N87	28S ribosomal protein S5, mitochondrial OS=Mus musculus OX=10090 GN=Mrps5 PE=1 SV=1 - [RT05_MOUSE]	130845910	33.3411	23.38	8	18
Q3TGE1	Actin-like protein 3 OS=Mus musculus OX=10090 GN=Actr3 PE=2 SV=1 - [Q3TGE1_MOUSE]	0		0
Q60950	MYB-1a OS=Mus musculus OX=10090 GN=Ybx1 PE=2 SV=1 - [Q60950_MOUSE]	4.46053e+08	83.8271	27.95	7	38
D3Z6I8	Tropomyosin alpha-3 chain OS=Mus musculus OX=10090 GN=Tpm3 PE=1 SV=1 - [D3Z6I8_MOUSE]	0		0
Q9WV69-2	Isoform 2 of Dematin OS=Mus musculus OX=10090 GN=Dmtn - [DEMA_MOUSE]	0		0
A0A1W2P8C0	Band 4.1-like protein 2 (Fragment) OS=Mus musculus OX=10090 GN=Epb41l2 PE=1 SV=1 - [A0A1W2P8C0_MOUSE]	5.98503e+07	9.59879	13.73	2	5
Q8BPT9	Uncharacterized protein OS=Mus musculus OX=10090 GN=Col4a4 PE=2 SV=1 - [Q8BPT9_MOUSE]	0		0
Q9D4I9	Ras-related protein Rab-23 OS=Mus musculus OX=10090 GN=Rab23 PE=1 SV=1 - [Q9D4I9_MOUSE]	206387521	3.20755	14.35	3	3
O08583	THO complex subunit 4 OS=Mus musculus OX=10090 GN=Alyref PE=1 SV=3 - [THOC4_MOUSE]	0		0
Q61210-2	Isoform 2 of Rho guanine nucleotide exchange factor 1 OS=Mus musculus OX=10090 GN=Arhgef1 - [ARHG1_MOUSE]	2.61561e+07	9.79761	14.47	7	8
P62315	Small nuclear ribonucleoprotein Sm D1 OS=Mus musculus OX=10090 GN=Snrpd1 PE=1 SV=1 - [SMD1_MOUSE]	5.70408e+06	0	16.81	1	1
Q9D7N3	28S ribosomal protein S9, mitochondrial OS=Mus musculus OX=10090 GN=Mrps9 PE=1 SV=3 - [RT09_MOUSE]	1.53829e+08	30.8949	25.13	7	13
A0A2S0DFH6	Anti-HIV fusion peptide monocolonal anitbody light chain vFP1.01 (Fragment) OS=Mus musculus OX=10090 PE=4 SV=1 - [A0A2S0DFH6_MOUSE]	0
A0JLV3	Histone H2B (Fragment) OS=Mus musculus OX=10090 GN=Hist1h2bj PE=2 SV=1 - [A0JLV3_MOUSE]	1.14859e+09	27.5695	27.64	4	17
J3QK47	Phospholipase D2 (Fragment) OS=Mus musculus OX=10090 GN=Pld2 PE=1 SV=1 - [J3QK47_MOUSE]	9.59313e+06	2.63368	27.63	1	1
Q32P04	Keratin 5 OS=Mus musculus OX=10090 GN=Krt5 PE=1 SV=2 - [Q32P04_MOUSE]	3.57491e+09	342.793	17.41	12	155
O35435	Dihydroorotate dehydrogenase (quinone), mitochondrial OS=Mus musculus OX=10090 GN=Dhodh PE=1 SV=2 - [PYRD_MOUSE]	1.72728e+07	3.98876	18.23	4	4
A0A338P7E6	C2 domain-containing protein 2 (Fragment) OS=Mus musculus OX=10090 GN=C2cd2 PE=1 SV=1 - [A0A338P7E6_MOUSE]	0		0
Q91WP9	Alpha-1,4 glucan phosphorylase OS=Mus musculus OX=10090 GN=Pygl PE=2 SV=1 - [Q91WP9_MOUSE]	4.92804e+07	11.8123	15.53	9	14
Q9CRD0-3	Isoform 3 of OCIA domain-containing protein 1 OS=Mus musculus OX=10090 GN=Ociad1 - [OCAD1_MOUSE]	5.56569e+07	9.16171	27.51	4	6
Q69ZP3-4	Isoform 4 of Probable hydrolase PNKD OS=Mus musculus OX=10090 GN=Pnkd - [PNKD_MOUSE]	50368239	3.19734	12.78	2	2
Q4FJR4	Protein-serine/threonine kinase OS=Mus musculus OX=10090 GN=Pdk3 PE=1 SV=1 - [Q4FJR4_MOUSE]	3.12135e+07	2.41252	5.06	2	2
X5J5C8	IgM heavy chain VDJ region (Fragment) OS=Mus musculus OX=10090 PE=2 SV=1 - [X5J5C8_MOUSE]	0
P08103-2	Isoform 2 of Tyrosine-protein kinase HCK OS=Mus musculus OX=10090 GN=Hck - [HCK_MOUSE]	6.79908e+07	13.4869	19.28	6	10
F8WGB3	Succinate dehydrogenase cytochrome b560 subunit, mitochondrial OS=Mus musculus OX=10090 GN=Sdhc PE=1 SV=1 - [F8WGB3_MOUSE]	1.33074e+07	1.85427	21.48	2	2
Q9CRF7	Uncharacterized protein (Fragment) OS=Mus musculus OX=10090 GN=Srp19 PE=2 SV=1 - [Q9CRF7_MOUSE]	3.32169e+07	2.46463	18.52	1	1
P26150	3 beta-hydroxysteroid dehydrogenase/Delta 5-->4-isomerase type 3 OS=Mus musculus OX=10090 GN=Hsd3b3 PE=1 SV=3 - [3BHS3_MOUSE]	5.24e+07	24.3251	22.25	6	14
Q8CC88	von Willebrand factor A domain-containing protein 8 OS=Mus musculus OX=10090 GN=Vwa8 PE=1 SV=2 - [VWA8_MOUSE]	138340641	89.4045	22.26	31	47
P68181-2	Isoform 2 of cAMP-dependent protein kinase catalytic subunit beta OS=Mus musculus OX=10090 GN=Prkacb - [KAPCB_MOUSE]	1.29637e+08	11.1736	11.24	3	6
Q3UGC8	Propanoyl-CoA:carbon dioxide ligase subunit alpha OS=Mus musculus OX=10090 GN=Pcca PE=1 SV=1 - [Q3UGC8_MOUSE]	1.09059e+08	3.48174	2.76	2	5
Q9DCV7	Keratin, type II cytoskeletal 7 OS=Mus musculus OX=10090 GN=Krt7 PE=1 SV=1 - [K2C7_MOUSE]	1.31195e+09	175.049	5.47	4	79
Q3U4I7	Pyridine nucleotide-disulfide oxidoreductase domain-containing protein 2 OS=Mus musculus OX=10090 GN=Pyroxd2 PE=1 SV=3 - [PYRD2_MOUSE]	7.42478e+07	4.72411	4.65	1	1
Q61414	Keratin, type I cytoskeletal 15 OS=Mus musculus OX=10090 GN=Krt15 PE=1 SV=2 - [K1C15_MOUSE]	2.51834e+09	141.08	16.81	10	71
A0A1Y7VJZ2	Maleylacetoacetate isomerase OS=Mus musculus OX=10090 GN=Gstz1 PE=1 SV=1 - [A0A1Y7VJZ2_MOUSE]	5.74127e+07	9.82485	17.67	3	5
Q545S0	Sulfurtransferase OS=Mus musculus OX=10090 GN=Tst PE=1 SV=1 - [Q545S0_MOUSE]	122399347	21.243	22.9	5	9
Q9CQZ6	NADH dehydrogenase [ubiquinone] 1 beta subcomplex subunit 3 OS=Mus musculus OX=10090 GN=Ndufb3 PE=1 SV=1 - [NDUB3_MOUSE]	47692518	6.19693	10.58	1	3
Q63886	UDP-glucuronosyltransferase 1A1 OS=Mus musculus OX=10090 GN=Ugt1a1 PE=1 SV=2 - [UD11_MOUSE]	29327898	2.64753	2.06	1	1
Q9D880	Mitochondrial import inner membrane translocase subunit TIM50 OS=Mus musculus OX=10090 GN=Timm50 PE=1 SV=1 - [TIM50_MOUSE]	5.65743e+08	74.1517	26.91	7	26
Q9D2R6	Cytochrome c oxidase assembly factor 3 homolog, mitochondrial OS=Mus musculus OX=10090 GN=Coa3 PE=1 SV=1 - [COA3_MOUSE]	3.54026e+07	3.84197	9.26	1	2
Q5FW97	2-phospho-D-glycerate hydro-lyase OS=Mus musculus OX=10090 GN=EG433182 PE=1 SV=1 - [Q5FW97_MOUSE]	0		0
A0A140T8M4	Immunoglobulin kappa variable 8-19 OS=Mus musculus OX=10090 GN=Igkv8-19 PE=1 SV=2 - [A0A140T8M4_MOUSE]	0
Q8BIJ6	Isoleucine--tRNA ligase, mitochondrial OS=Mus musculus OX=10090 GN=Iars2 PE=1 SV=1 - [SYIM_MOUSE]	1.09168e+08	53.3985	18.68	14	27
Q8K0C4	Lanosterol 14-alpha demethylase OS=Mus musculus OX=10090 GN=Cyp51a1 PE=1 SV=1 - [CP51A_MOUSE]	0		0
D3Z6Q9	Bridging integrator 2 OS=Mus musculus OX=10090 GN=Bin2 PE=1 SV=1 - [BIN2_MOUSE]	2.03299e+07	1.88122	11.45	3	4
Q0PD35	Ras-related protein Rab-21 OS=Mus musculus OX=10090 GN=Rab21 PE=1 SV=1 - [Q0PD35_MOUSE]	3.61632e+07	16.3033	21.62	4	5
E9Q1Z0	Keratin 90 OS=Mus musculus OX=10090 GN=Krt90 PE=1 SV=1 - [E9Q1Z0_MOUSE]	4.16592e+09	323.47	9.11	7	139
B7ZCL7	H/ACA ribonucleoprotein complex subunit DKC1 (Fragment) OS=Mus musculus OX=10090 GN=Dkc1 PE=1 SV=1 - [B7ZCL7_MOUSE]	0		0
A0A0R4J077	Pentaxin OS=Mus musculus OX=10090 GN=Mptx1 PE=1 SV=1 - [A0A0R4J077_MOUSE]	0		0
O08573-3	Isoform 3 of Galectin-9 OS=Mus musculus OX=10090 GN=Lgals9 - [LEG9_MOUSE]	1.70178e+07	2.28723	4.52	1	1
F8VPU2	FERM, ARHGEF and pleckstrin domain-containing protein 1 OS=Mus musculus OX=10090 GN=Farp1 PE=1 SV=1 - [FARP1_MOUSE]	2.31325e+08	66.0491	20.52	14	35
Q9Z1R3	Apolipoprotein M OS=Mus musculus OX=10090 GN=Apom PE=1 SV=1 - [APOM_MOUSE]	0		0
Q8VC79	Apolipoprotein M OS=Mus musculus OX=10090 GN=Apom PE=2 SV=1 - [Q8VC79_MOUSE]	0		0
A0A0J9YTR2	RIKEN cDNA 0610012G03 gene OS=Mus musculus OX=10090 GN=0610012G03Rik PE=1 SV=1 - [A0A0J9YTR2_MOUSE]	0		0
Q9D8B4	NADH dehydrogenase [ubiquinone] 1 alpha subcomplex subunit 11 OS=Mus musculus OX=10090 GN=Ndufa11 PE=1 SV=2 - [NDUAB_MOUSE]	5.25222e+07	14.8685	26.24	3	7
A0A0U1RPW2	Tight junction protein ZO-1 OS=Mus musculus OX=10090 GN=Tjp1 PE=1 SV=1 - [A0A0U1RPW2_MOUSE]	5.64097e+07	29.9751	16.31	14	18
Q3UBW0	Ig-like domain-containing protein OS=Mus musculus OX=10090 GN=H2-K1 PE=1 SV=1 - [Q3UBW0_MOUSE]	1.28073e+08	3.95098	18.44	4	4
A0A0R4J0X2	5-aminolevulinate synthase OS=Mus musculus OX=10090 GN=Alas1 PE=1 SV=1 - [A0A0R4J0X2_MOUSE]	3.73731e+07	10.5275	8.42	4	6
Q8VDN2	Sodium/potassium-transporting ATPase subunit alpha-1 OS=Mus musculus OX=10090 GN=Atp1a1 PE=1 SV=1 - [AT1A1_MOUSE]	8.10223e+07	33.6342	12.81	10	16
Q3TK61	Uncharacterized protein OS=Mus musculus OX=10090 GN=Dnaja1 PE=2 SV=1 - [Q3TK61_MOUSE]	5.29183e+07	14.7324	17.63	5	6
Q3UDM3	Glutathione transferase OS=Mus musculus OX=10090 GN=Ptges PE=2 SV=1 - [Q3UDM3_MOUSE]	0		0
Q8C2N4	FERM domain-containing protein (Fragment) OS=Mus musculus OX=10090 GN=Rdx PE=2 SV=2 - [Q8C2N4_MOUSE]	8.01134e+08	0	7.21	2	6
P01660	Ig kappa chain V-III region PC 3741/TEPC 111 OS=Mus musculus OX=10090 PE=1 SV=1 - [KV3A8_MOUSE]	0
A0A140T8Q3	Immunoglobulin kappa variable 6-17 (Fragment) OS=Mus musculus OX=10090 GN=Igkv6-17 PE=1 SV=2 - [A0A140T8Q3_MOUSE]	0		0
A0A140T8M5	Immunoglobulin kappa variable 6-15 (Fragment) OS=Mus musculus OX=10090 GN=Igkv6-15 PE=1 SV=2 - [A0A140T8M5_MOUSE]	0
Q9D8M4	60S ribosomal protein L7-like 1 OS=Mus musculus OX=10090 GN=Rpl7l1 PE=1 SV=1 - [RL7L_MOUSE]	0		0
Q3TG93	Uncharacterized protein OS=Mus musculus OX=10090 GN=Ssb PE=2 SV=1 - [Q3TG93_MOUSE]	4.58799e+07	12.286	6.75	2	4
Q6YIY0	Gag protein OS=Mus musculus OX=10090 PE=2 SV=1 - [Q6YIY0_MOUSE]	9.18259e+07	22.1795	24.63	6	10
Q9Z2I9	Succinate--CoA ligase [ADP-forming] subunit beta, mitochondrial OS=Mus musculus OX=10090 GN=Sucla2 PE=1 SV=2 - [SUCB1_MOUSE]	1.14529e+08	16.5872	20.73	6	9
Q60936	Atypical kinase COQ8A, mitochondrial OS=Mus musculus OX=10090 GN=Coq8a PE=1 SV=2 - [COQ8A_MOUSE]	125049374	28.7205	19.53	7	15
Q8C788	Sorting nexin OS=Mus musculus OX=10090 GN=Snx18 PE=1 SV=1 - [Q8C788_MOUSE]	5.51259e+07	21.4538	12.03	5	10
A0A0A6YVR9	SURF1-like protein (Fragment) OS=Mus musculus OX=10090 GN=Surf1 PE=1 SV=1 - [A0A0A6YVR9_MOUSE]	2.8268e+07	9.01883	22.5	3	4
Q3TPD9	Amine oxidase (Fragment) OS=Mus musculus OX=10090 GN=Maoa PE=2 SV=1 - [Q3TPD9_MOUSE]	1.74202e+08	21.3886	15.22	7	11
Q4FK86	Peptidoglycan-recognition protein OS=Mus musculus OX=10090 GN=Pglyrp1 PE=1 SV=1 - [Q4FK86_MOUSE]	0		0
Q9CR57	60S ribosomal protein L14 OS=Mus musculus OX=10090 GN=Rpl14 PE=1 SV=3 - [RL14_MOUSE]	2.0137e+08	49.9558	17.05	3	21
Q3TF84	Uncharacterized protein OS=Mus musculus OX=10090 GN=Lrrc59 PE=2 SV=1 - [Q3TF84_MOUSE]	3.90244e+07	2.65124	17.74	2	2
Q9JMA7	Cytochrome P450 3A41 OS=Mus musculus OX=10090 GN=Cyp3a41a PE=1 SV=2 - [CP341_MOUSE]	2.78487e+08	44.512	17.46	7	22
Q8K2I3	Dimethylaniline monooxygenase [N-oxide-forming] 2 OS=Mus musculus OX=10090 GN=Fmo2 PE=1 SV=3 - [FMO2_MOUSE]	0		0
H3BJN8	RWD domain-containing 4A (Fragment) OS=Mus musculus OX=10090 GN=Rwdd4a PE=1 SV=1 - [H3BJN8_MOUSE]	0		0
A0A0G2JFE1	HCLS1-associated protein X-1 (Fragment) OS=Mus musculus OX=10090 GN=Hax1 PE=1 SV=1 - [A0A0G2JFE1_MOUSE]	5.25789e+06	2.31814	25.76	1	1
Q61686	Chromobox protein homolog 5 OS=Mus musculus OX=10090 GN=Cbx5 PE=1 SV=1 - [CBX5_MOUSE]	0		0
A2RSW6	Aminomethyltransferase OS=Mus musculus OX=10090 GN=Amt PE=1 SV=1 - [A2RSW6_MOUSE]	4.34006e+06	2.04373	3.23	1	1
Q9CPU4	Microsomal glutathione S-transferase 3 OS=Mus musculus OX=10090 GN=Mgst3 PE=1 SV=1 - [MGST3_MOUSE]	0		0
Q5M9P5	Complex I-23kD OS=Mus musculus OX=10090 GN=Ndufs8 PE=1 SV=1 - [Q5M9P5_MOUSE]	1.32258e+08	14.3313	14.62	3	8
B2CY77	Laminin receptor (Fragment) OS=Mus musculus OX=10090 GN=Rpsa PE=2 SV=1 - [B2CY77_MOUSE]	1.04706e+08	25.5258	19.32	3	8
P26262	Plasma kallikrein OS=Mus musculus OX=10090 GN=Klkb1 PE=1 SV=2 - [KLKB1_MOUSE]	0		0
A0A3B0IP04	Complement C1q subcomponent subunit A OS=Mus musculus OX=10090 GN=C1qa PE=4 SV=1 - [A0A3B0IP04_MOUSE]	0		0
Q9WV55	Vesicle-associated membrane protein-associated protein A OS=Mus musculus OX=10090 GN=Vapa PE=1 SV=2 - [VAPA_MOUSE]	8.17269e+07	23.6791	17.67	4	11
A0A0R4J0Z1	Protein disulfide-isomerase A4 OS=Mus musculus OX=10090 GN=Pdia4 PE=1 SV=1 - [A0A0R4J0Z1_MOUSE]	0		0
Q5BLK2	40S ribosomal protein S20 OS=Mus musculus OX=10090 GN=Rps20 PE=1 SV=1 - [Q5BLK2_MOUSE]	6.58888e+07	18.7402	19.33	2	7
Q920E7	Pterin-mimicking anti-idiotope heavy chain variable region (Fragment) OS=Mus musculus OX=10090 PE=4 SV=1 - [Q920E7_MOUSE]	0		0
Q99N93	39S ribosomal protein L16, mitochondrial OS=Mus musculus OX=10090 GN=Mrpl16 PE=1 SV=1 - [RM16_MOUSE]	3.8239e+07	11.1655	15.94	4	5
Q9DBB9	Carboxypeptidase N subunit 2 OS=Mus musculus OX=10090 GN=Cpn2 PE=1 SV=2 - [CPN2_MOUSE]	0		0
P62071	Ras-related protein R-Ras2 OS=Mus musculus OX=10090 GN=Rras2 PE=1 SV=1 - [RRAS2_MOUSE]	103290660	3.17992	7.84	1	1
A0A2Z4SX27	MHC class II antigen A beta 1 (Fragment) OS=Mus musculus OX=10090 GN=H2-Ab1 PE=4 SV=1 - [A0A2Z4SX27_MOUSE]	0		0
Q91X70	Complement component 6 OS=Mus musculus OX=10090 GN=C6 PE=1 SV=1 - [Q91X70_MOUSE]	0		0
Q3U480	Uncharacterized protein OS=Mus musculus OX=10090 GN=Nop9 PE=2 SV=1 - [Q3U480_MOUSE]	1.67662e+07	8.68229	6.76	3	5
Q9WVK0	Type-1 angiotensin II receptor-associated protein OS=Mus musculus OX=10090 GN=Agtrap PE=1 SV=2 - [ATRAP_MOUSE]	0
Q5M9J8	60S ribosomal protein L28 OS=Mus musculus OX=10090 GN=Rpl28 PE=1 SV=1 - [Q5M9J8_MOUSE]	5.05216e+07	6.13709	6.57	2	4
G4V4Z2	Gag protein OS=Mus musculus OX=10090 GN=gag PE=4 SV=1 - [G4V4Z2_MOUSE]	9.18259e+07	14.186	21.64	5	7
Q8K426	Resistin-like gamma OS=Mus musculus OX=10090 GN=Retnlg PE=1 SV=1 - [RETNG_MOUSE]	0
Q5F285	Transmembrane protein 256 OS=Mus musculus OX=10090 GN=Tmem256 PE=1 SV=1 - [TM256_MOUSE]	0
P47857	ATP-dependent 6-phosphofructokinase, muscle type OS=Mus musculus OX=10090 GN=Pfkm PE=1 SV=3 - [PFKAM_MOUSE]	0		0
Q9D8L4	Uncharacterized protein OS=Mus musculus OX=10090 PE=1 SV=1 - [Q9D8L4_MOUSE]	0		0
P63168	Dynein light chain 1, cytoplasmic OS=Mus musculus OX=10090 GN=Dynll1 PE=1 SV=1 - [DYL1_MOUSE]	8.47429e+06	0	12.36	1	1
P40224-1	Isoform Alpha of Stromal cell-derived factor 1 OS=Mus musculus OX=10090 GN=Cxcl12 - [SDF1_MOUSE]	0		0
Q6P8N8	ATP-dependent Clp protease ATP-binding subunit clpX-like, mitochondrial OS=Mus musculus OX=10090 GN=Clpx PE=1 SV=1 - [Q6P8N8_MOUSE]	9.22694e+07	17.1738	16.94	8	10
Q924K8-2	Isoform 2 of Metastasis-associated protein MTA3 OS=Mus musculus OX=10090 GN=Mta3 - [MTA3_MOUSE]	0		0
Q8CC03	GAE domain-containing protein (Fragment) OS=Mus musculus OX=10090 GN=Ap1g1 PE=2 SV=1 - [Q8CC03_MOUSE]	0		0
E9Q557	Desmoplakin OS=Mus musculus OX=10090 GN=Dsp PE=1 SV=1 - [DESP_MOUSE]	5.79734e+07	43.2592	4.96	10	28
P61620	Protein transport protein Sec61 subunit alpha isoform 1 OS=Mus musculus OX=10090 GN=Sec61a1 PE=1 SV=2 - [S61A1_MOUSE]	2.37632e+07	1.88482	6.09	2	3
Q9CZU6	Citrate synthase, mitochondrial OS=Mus musculus OX=10090 GN=Cs PE=1 SV=1 - [CISY_MOUSE]	1.2113e+07	0	2.37	1	1
A2MY50	Anti-acid phosphatase variable light chain 11 (Fragment) OS=Mus musculus OX=10090 PE=2 SV=1 - [A2MY50_MOUSE]	0		0
Q08EK4	Keratin 77 OS=Mus musculus OX=10090 GN=Krt77 PE=2 SV=1 - [Q08EK4_MOUSE]	7.37207e+09	334.069	17.51	9	146
Q80ZS3	28S ribosomal protein S26, mitochondrial OS=Mus musculus OX=10090 GN=Mrps26 PE=1 SV=1 - [RT26_MOUSE]	2.44836e+07	6.20473	15	2	3
Q3TTX0	Uncharacterized protein OS=Mus musculus OX=10090 GN=Matr3 PE=2 SV=1 - [Q3TTX0_MOUSE]	3.06305e+08	67.8295	21.63	12	32
Q3TLS9	Uncharacterized protein OS=Mus musculus OX=10090 GN=F8a PE=2 SV=1 - [Q3TLS9_MOUSE]	3.67398e+07	15.534	18.11	4	6
Q8BSE0	Regulator of microtubule dynamics protein 2 OS=Mus musculus OX=10090 GN=Rmdn2 PE=1 SV=1 - [RMD2_MOUSE]	1.48416e+07	5.18286	8.78	3	3
Q3TGE4	Protein kinase C delta type OS=Mus musculus OX=10090 GN=Prkcd PE=2 SV=1 - [Q3TGE4_MOUSE]	2.05291e+07	6.40112	5.49	3	4
Q8BGH2	Sorting and assembly machinery component 50 homolog OS=Mus musculus OX=10090 GN=Samm50 PE=1 SV=1 - [SAM50_MOUSE]	20142572	2.9351	3.84	1	2
P62137	Serine/threonine-protein phosphatase PP1-alpha catalytic subunit OS=Mus musculus OX=10090 GN=Ppp1ca PE=1 SV=1 - [PP1A_MOUSE]	3.62896e+07	8.21752	17.58	4	4
Q9CQ75	NADH dehydrogenase [ubiquinone] 1 alpha subcomplex subunit 2 OS=Mus musculus OX=10090 GN=Ndufa2 PE=1 SV=3 - [NDUA2_MOUSE]	5.7727e+07	8.21833	24.24	2	4
Q3U6Y9	Glycoprotein IIIb OS=Mus musculus OX=10090 GN=Cd36 PE=2 SV=1 - [Q3U6Y9_MOUSE]	4.28289e+06	0	2.69	1	1
Q99KP6	Pre-mRNA-processing factor 19 OS=Mus musculus OX=10090 GN=Prpf19 PE=1 SV=1 - [PRP19_MOUSE]	3.4957e+07	1.79069	8.73	3	3
Q9CTR1	Histone H2A (Fragment) OS=Mus musculus OX=10090 GN=Macroh2a2 PE=2 SV=1 - [Q9CTR1_MOUSE]	0
Q8CAD1	Ras-binding protein DA-Raf OS=Mus musculus OX=10090 GN=Araf PE=1 SV=1 - [Q8CAD1_MOUSE]	1.76797e+07	1.87795	7.53	1	1
A0A1B0GSR9	L-lactate dehydrogenase OS=Mus musculus OX=10090 GN=Ldha PE=1 SV=1 - [A0A1B0GSR9_MOUSE]	0		0
Q8VDD5	Myosin-9 OS=Mus musculus OX=10090 GN=Myh9 PE=1 SV=4 - [MYH9_MOUSE]	1.74718e+07	8.35703	4.13	6	6
Q6ZQI3	Malectin OS=Mus musculus OX=10090 GN=Mlec PE=1 SV=2 - [MLEC_MOUSE]	1.54797e+07	0	7.9	1	1
Q542S9	Syntrophin, basic 2 OS=Mus musculus OX=10090 GN=Sntb2 PE=1 SV=1 - [Q542S9_MOUSE]	2.88324e+07	6.54322	6.54	3	4
Q5SVN9	RIKEN cDNA 9930111J21 gene 1 (Fragment) OS=Mus musculus OX=10090 GN=9930111J21Rik2 PE=1 SV=1 - [Q5SVN9_MOUSE]	0		0
P50516	V-type proton ATPase catalytic subunit A OS=Mus musculus OX=10090 GN=Atp6v1a PE=1 SV=2 - [VATA_MOUSE]	2.14317e+07	12.328	13.13	5	8
Q3UJ76	AP complex subunit sigma OS=Mus musculus OX=10090 GN=Ap2s1 PE=1 SV=1 - [Q3UJ76_MOUSE]	43906380	4.01097	15.49	2	2
Q9CZJ2	Heat shock 70 kDa protein 12B OS=Mus musculus OX=10090 GN=Hspa12b PE=1 SV=1 - [HS12B_MOUSE]	3.65365e+07	4.78977	3.36	2	2
Q9CQL5	39S ribosomal protein L18, mitochondrial OS=Mus musculus OX=10090 GN=Mrpl18 PE=1 SV=1 - [RM18_MOUSE]	1.27039e+08	16.0151	23.89	4	9
Q9R1R9	UBE-1a OS=Mus musculus OX=10090 GN=Rdh11 PE=2 SV=1 - [Q9R1R9_MOUSE]	1.1275e+07	4.59664	13.65	3	4
Q99LR1	Lysophosphatidylserine lipase ABHD12 OS=Mus musculus OX=10090 GN=Abhd12 PE=1 SV=2 - [ABD12_MOUSE]	1.48594e+07	0	5.28	2	3
Q9JHI5	Isovaleryl-CoA dehydrogenase, mitochondrial OS=Mus musculus OX=10090 GN=Ivd PE=1 SV=1 - [IVD_MOUSE]	0	0	2.12	1	1
Q80X54	Snx4 protein OS=Mus musculus OX=10090 PE=2 SV=1 - [Q80X54_MOUSE]	4.62844e+07	9.65969	13.9	4	5
Q8BNX1	C-type lectin domain family 4 member G OS=Mus musculus OX=10090 GN=Clec4g PE=1 SV=1 - [CLC4G_MOUSE]	3.20383e+07	6.49563	10.54	3	4
B8JJN0	C3/C5 convertase OS=Mus musculus OX=10090 GN=Gm20547 PE=4 SV=1 - [B8JJN0_MOUSE]	0		0
Q61171	Peroxiredoxin-2 OS=Mus musculus OX=10090 GN=Prdx2 PE=1 SV=3 - [PRDX2_MOUSE]	3.45773e+07	7.48502	5.56	1	3
Q3UFS5	Uncharacterized protein OS=Mus musculus OX=10090 GN=Pltp PE=1 SV=1 - [Q3UFS5_MOUSE]	0		0
A0A286YCX6	Trafficking protein particle complex 8 OS=Mus musculus OX=10090 GN=Trappc8 PE=1 SV=2 - [A0A286YCX6_MOUSE]	4.69883e+07	13.9392	10.93	10	11
Q8BGA5	KRR1 small subunit processome component homolog OS=Mus musculus OX=10090 GN=Krr1 PE=2 SV=1 - [KRR1_MOUSE]	3.26773e+07	10.4972	12.89	3	5
A0A075B6D5	Immunoglobulin kappa chain variable 19-93 OS=Mus musculus OX=10090 GN=Igkv19-93 PE=1 SV=7 - [A0A075B6D5_MOUSE]	0		0
Q60590	Alpha-1-acid glycoprotein 1 OS=Mus musculus OX=10090 GN=Orm1 PE=1 SV=1 - [A1AG1_MOUSE]	0		0
Q8K288	Tumor necrosis factor alpha-induced protein 8-like protein 1 OS=Mus musculus OX=10090 GN=Tnfaip8l1 PE=1 SV=1 - [TP8L1_MOUSE]	1.59071e+07	6.8779	16.13	3	4
Q3TT85	PseudoU_synth_1 domain-containing protein OS=Mus musculus OX=10090 GN=Pus1 PE=2 SV=1 - [Q3TT85_MOUSE]	1.35698e+07	5.32562	7.89	3	3
Q9CY16	28S ribosomal protein S28, mitochondrial OS=Mus musculus OX=10090 GN=Mrps28 PE=1 SV=1 - [RT28_MOUSE]	9.95519e+06	1.89065	23.66	3	4
D3YX34	Dynactin subunit 1 OS=Mus musculus OX=10090 GN=Dctn1 PE=1 SV=1 - [D3YX34_MOUSE]	9.27339e+07	44.5087	20.84	16	26
A0A2I3BRQ3	Inter-alpha-trypsin inhibitor heavy chain H3 OS=Mus musculus OX=10090 GN=Itih3 PE=1 SV=1 - [A0A2I3BRQ3_MOUSE]	0		0
Q3UDJ2	Uncharacterized protein OS=Mus musculus OX=10090 GN=Sgpl1 PE=2 SV=1 - [Q3UDJ2_MOUSE]	5.36614e+07	12.277	10.56	4	6
Q9CYD3	Cartilage-associated protein OS=Mus musculus OX=10090 GN=Crtap PE=1 SV=3 - [CRTAP_MOUSE]	2.49239e+07	4.73074	7	3	3
P01642	Ig kappa chain V-V region L7 (Fragment) OS=Mus musculus OX=10090 GN=Gm10881 PE=1 SV=1 - [KV5A9_MOUSE]	0
A0A0B4J1J2	Immunoglobulin kappa chain variable 5-43 (Fragment) OS=Mus musculus OX=10090 GN=Igkv5-43 PE=1 SV=1 - [A0A0B4J1J2_MOUSE]	0		0
Q8BH80	Vesicle-associated membrane protein, associated protein B and C OS=Mus musculus OX=10090 GN=Vapb PE=1 SV=1 - [Q8BH80_MOUSE]	8.96202e+07	10.303	10.7	2	4
D3Z5G7	Carboxylic ester hydrolase OS=Mus musculus OX=10090 GN=Ces1b PE=1 SV=1 - [D3Z5G7_MOUSE]	0		0
Q8CB17	Uncharacterized protein OS=Mus musculus OX=10090 GN=Fetub PE=2 SV=1 - [Q8CB17_MOUSE]	0		0
P19536	Cytochrome c oxidase subunit 5B, mitochondrial OS=Mus musculus OX=10090 GN=Cox5b PE=1 SV=1 - [COX5B_MOUSE]	3.04806e+07	11.5859	23.44	4	11
Q6NS54	Na(+)/H(+) exchange regulatory cofactor NHE-RF OS=Mus musculus OX=10090 GN=Slc9a3r2 PE=1 SV=1 - [Q6NS54_MOUSE]	0		0
A0A0N4SVL8	Multimerin-1 OS=Mus musculus OX=10090 GN=Mmrn1 PE=1 SV=1 - [A0A0N4SVL8_MOUSE]	0		0
M0QWF7	Predicted gene 2042 (Fragment) OS=Mus musculus OX=10090 GN=Gm2042 PE=4 SV=1 - [M0QWF7_MOUSE]	0		0
Q3UEM7	Fibrinogen C-terminal domain-containing protein OS=Mus musculus OX=10090 GN=Fgg PE=1 SV=1 - [Q3UEM7_MOUSE]	9.18e+06	0	1.83	1	1
Q8VEI1	Cct6a protein OS=Mus musculus OX=10090 GN=Cct6a PE=2 SV=1 - [Q8VEI1_MOUSE]	2.52714e+07	10.0997	19.02	4	7
Q8JZN5	Complex I assembly factor ACAD9, mitochondrial OS=Mus musculus OX=10090 GN=Acad9 PE=1 SV=2 - [ACAD9_MOUSE]	196861736	23.3358	17.92	9	15
Q9DBG5	Perilipin-3 OS=Mus musculus OX=10090 GN=Plin3 PE=1 SV=1 - [PLIN3_MOUSE]	3.32159e+07	7.1411	9.38	3	3
A2AFJ1	Histone-binding protein RBBP7 OS=Mus musculus OX=10090 GN=Rbbp7 PE=1 SV=1 - [A2AFJ1_MOUSE]	3.67999e+07	0	1.92	1	1
A2AQ07	Tubulin beta-1 chain OS=Mus musculus OX=10090 GN=Tubb1 PE=1 SV=1 - [TBB1_MOUSE]	5.6591e+07	4.19588	2.22	1	2
Q8VCY3	cDNA sequence BC089597 OS=Mus musculus OX=10090 GN=Rdh16f2 PE=2 SV=1 - [Q8VCY3_MOUSE]	3.57975e+08	19.1121	16.04	4	8
A0A1W2P7Q1	Exonuclease 3'-5' domain-containing protein 2 (Fragment) OS=Mus musculus OX=10090 GN=Exd2 PE=1 SV=1 - [A0A1W2P7Q1_MOUSE]	0		0
Q9DC51	Guanine nucleotide-binding protein G(i) subunit alpha-3 OS=Mus musculus OX=10090 GN=Gnai3 PE=1 SV=3 - [GNAI3_MOUSE]	3.14379e+08	44.9098	18.36	5	20
B1ASP2	Tyrosine-protein kinase OS=Mus musculus OX=10090 GN=Jak1 PE=1 SV=1 - [B1ASP2_MOUSE]	3.35224e+07	3.7738	6.85	6	7
Q8BP92	Reticulocalbin-2 OS=Mus musculus OX=10090 GN=Rcn2 PE=1 SV=1 - [RCN2_MOUSE]	3.84435e+07	11.3563	18.13	3	5
Q8QZY9	Splicing factor 3B subunit 4 OS=Mus musculus OX=10090 GN=Sf3b4 PE=1 SV=1 - [SF3B4_MOUSE]	1.17065e+08	27.1996	23.11	5	9
P51658	Estradiol 17-beta-dehydrogenase 2 OS=Mus musculus OX=10090 GN=Hsd17b2 PE=1 SV=2 - [DHB2_MOUSE]	3.75318e+07	5.85212	14.17	5	5
Q58E49	Histone deacetylase OS=Mus musculus OX=10090 GN=Hdac1 PE=2 SV=1 - [Q58E49_MOUSE]	46187246	4.33583	4.36	2	2
E0CXZ9	K(+) channel subunit beta-1 OS=Mus musculus OX=10090 GN=Kcnab2 PE=1 SV=2 - [E0CXZ9_MOUSE]	25502275	0	4.33	1	1
D3Z2K2	28S ribosomal protein S14, mitochondrial OS=Mus musculus OX=10090 GN=Mrps14 PE=1 SV=1 - [D3Z2K2_MOUSE]	8.03671e+07	10.5472	22.95	2	4
P50285	Dimethylaniline monooxygenase [N-oxide-forming] 1 OS=Mus musculus OX=10090 GN=Fmo1 PE=1 SV=1 - [FMO1_MOUSE]	5.82067e+07	7.88001	15.6	6	8
Q3US15	NAD(P)-dependent steroid dehydrogenase-like protein OS=Mus musculus OX=10090 GN=Nsdhl PE=1 SV=1 - [Q3US15_MOUSE]	8.53797e+07	8.2712	16.3	4	4
Q3U276	Succinate dehydrogenase assembly factor 1, mitochondrial OS=Mus musculus OX=10090 GN=Sdhaf1 PE=1 SV=1 - [SDHF1_MOUSE]	7.76687e+07	0	5.93	1	1
Q8BYL4	Tyrosine--tRNA ligase, mitochondrial OS=Mus musculus OX=10090 GN=Yars2 PE=1 SV=2 - [SYYM_MOUSE]	4.75315e+07	18.2899	13.98	4	8
P63101	14-3-3 protein zeta/delta OS=Mus musculus OX=10090 GN=Ywhaz PE=1 SV=1 - [1433Z_MOUSE]	0		0
A0A2I3BQS8	Uncharacterized protein OS=Mus musculus OX=10090 PE=4 SV=1 - [A0A2I3BQS8_MOUSE]	1.55298e+07	1.8411	22.86	2	2
Q9D0D3	Poly(A) RNA polymerase, mitochondrial OS=Mus musculus OX=10090 GN=Mtpap PE=1 SV=1 - [PAPD1_MOUSE]	6.66951e+07	12.1526	21.03	6	7
Q9D7N9	Adipocyte plasma membrane-associated protein OS=Mus musculus OX=10090 GN=Apmap PE=1 SV=1 - [APMAP_MOUSE]	1.74087e+07	1.68371	9.16	2	5
P59999	Actin-related protein 2/3 complex subunit 4 OS=Mus musculus OX=10090 GN=Arpc4 PE=1 SV=3 - [ARPC4_MOUSE]	18106279	1.78564	6.55	1	1
Q9DCD9	Uncharacterized protein OS=Mus musculus OX=10090 PE=2 SV=1 - [Q9DCD9_MOUSE]	0		0
Q9R0H5	Keratin, type II cytoskeletal 71 OS=Mus musculus OX=10090 GN=Krt71 PE=1 SV=1 - [K2C71_MOUSE]	6621185126	251.369	4.01	3	109
P07744	Keratin, type II cytoskeletal 4 OS=Mus musculus OX=10090 GN=Krt4 PE=1 SV=2 - [K2C4_MOUSE]	720950925	145.879	4.95	5	72
Q99P72-5	Isoform B of Reticulon-4 OS=Mus musculus OX=10090 GN=Rtn4 - [RTN4_MOUSE]	2.62964e+07	9.28153	16.29	3	6
P14576	Signal recognition particle 54 kDa protein OS=Mus musculus OX=10090 GN=Srp54 PE=1 SV=2 - [SRP54_MOUSE]	6.64864e+07	23.3065	13.49	5	9
A0A0R4J1N8	Retinol dehydrogenase 13 OS=Mus musculus OX=10090 GN=Rdh13 PE=1 SV=1 - [A0A0R4J1N8_MOUSE]	0	0	8.03	1	1
Q91VE6	MKI67 FHA domain-interacting nucleolar phosphoprotein OS=Mus musculus OX=10090 GN=Nifk PE=1 SV=1 - [MK67I_MOUSE]	1.50911e+07	2.28726	4.73	1	2
G3X922	DnaJ heat shock protein family (Hsp40) member C13 OS=Mus musculus OX=10090 GN=Dnajc13 PE=1 SV=1 - [G3X922_MOUSE]	4.07486e+07	28.1097	9.99	15	16
P49718	DNA replication licensing factor MCM5 OS=Mus musculus OX=10090 GN=Mcm5 PE=1 SV=2 - [MCM5_MOUSE]	4.35503e+07	4.66271	5.72	3	4
Q8VCR2-2	Isoform 2 of 17-beta-hydroxysteroid dehydrogenase 13 OS=Mus musculus OX=10090 GN=Hsd17b13 - [DHB13_MOUSE]	1.2053e+07	0	7	2	2
Q8BGZ7	Keratin, type II cytoskeletal 75 OS=Mus musculus OX=10090 GN=Krt75 PE=1 SV=1 - [K2C75_MOUSE]	3.57491e+09	327.49	12.7	10	150
Q3TNE5	IRG-type G domain-containing protein OS=Mus musculus OX=10090 GN=Irgm2 PE=2 SV=1 - [Q3TNE5_MOUSE]	2.73495e+07	6.63867	12.15	3	5
G3UY98	N6-adenosine-methyltransferase subunit METTL3 OS=Mus musculus OX=10090 GN=Mettl3 PE=1 SV=1 - [G3UY98_MOUSE]	3.20472e+08	0	22.22	1	1
A2NW55	E8 variable heavy chain (Fragment) OS=Mus musculus OX=10090 PE=2 SV=1 - [A2NW55_MOUSE]	0
K7THH3	IgM heavy chain variable region (Fragment) OS=Mus musculus OX=10090 PE=2 SV=1 - [K7THH3_MOUSE]	0		0
P0DP27	Calmodulin-2 OS=Mus musculus OX=10090 GN=Calm2 PE=1 SV=1 - [CALM2_MOUSE]	1.05569e+07	0	22.15	2	2
E9PWE9	Tyrosine-protein kinase OS=Mus musculus OX=10090 GN=Syk PE=1 SV=1 - [E9PWE9_MOUSE]	1.80026e+07	14.2567	11.49	4	5
Q3TFF0	Uncharacterized protein OS=Mus musculus OX=10090 GN=Dnaja2 PE=2 SV=1 - [Q3TFF0_MOUSE]	20476215	0	2.43	1	1
Q80SX2	C4b-binding protein alpha-chain OS=Mus musculus OX=10090 GN=C4bp PE=2 SV=1 - [Q80SX2_MOUSE]	0		0
Q8HWB2	Histocompatibility 2, Q region locus 4 OS=Mus musculus OX=10090 GN=H2-Q4 PE=1 SV=1 - [Q8HWB2_MOUSE]	2.98046e+07	3.58423	5.65	2	2
Q9CY57-5	Isoform 5 of Chromatin target of PRMT1 protein OS=Mus musculus OX=10090 GN=Chtop - [CHTOP_MOUSE]	0		0
Q3TZW9	Tyrosine-protein phosphatase non-receptor type OS=Mus musculus OX=10090 GN=Ptpn1 PE=1 SV=1 - [Q3TZW9_MOUSE]	3.21551e+07	2.8112	6.02	2	2
Q71LX8	Heat shock protein 84b OS=Mus musculus OX=10090 GN=Hsp90ab1 PE=1 SV=1 - [Q71LX8_MOUSE]	1.78711e+07	4.0349	5.25	3	3
Q3TNA0	Uncharacterized protein OS=Mus musculus OX=10090 GN=Cyp4b1 PE=1 SV=1 - [Q3TNA0_MOUSE]	0		0
Q3UF24	Calcium-activated neutral proteinase 1 (Fragment) OS=Mus musculus OX=10090 GN=Capn1 PE=2 SV=1 - [Q3UF24_MOUSE]	8.90665e+06	0	2.03	1	1
Q64369	Y-box binding protein (Fragment) OS=Mus musculus OX=10090 GN=Igf2bp3 PE=2 SV=1 - [Q64369_MOUSE]	2.71882e+08	33.1484	14.96	5	17
A0PJE6	Pccb protein (Fragment) OS=Mus musculus OX=10090 GN=Pccb PE=2 SV=1 - [A0PJE6_MOUSE]	1.58961e+07	0	2.78	1	1
Q9R118	Serine protease HTRA1 OS=Mus musculus OX=10090 GN=Htra1 PE=1 SV=2 - [HTRA1_MOUSE]	0		0
E9Q175	Unconventional myosin-6 OS=Mus musculus OX=10090 GN=Myo6 PE=1 SV=1 - [E9Q175_MOUSE]	9.53055e+06	1.90482	1.2	1	1
Q5SW83	Uncharacterized protein OS=Mus musculus OX=10090 GN=Actr2 PE=1 SV=1 - [Q5SW83_MOUSE]	0		0
Q9CRV6	UBZ4-type domain-containing protein (Fragment) OS=Mus musculus OX=10090 GN=Polk PE=2 SV=1 - [Q9CRV6_MOUSE]	0		0
A2AE15	Complement factor properdin OS=Mus musculus OX=10090 GN=Cfp PE=2 SV=1 - [A2AE15_MOUSE]	0		0
Q3TLL6	RNA helicase OS=Mus musculus OX=10090 GN=Eif4a1 PE=2 SV=1 - [Q3TLL6_MOUSE]	4.36232e+07	1.90174	4.4	1	1
P62267	40S ribosomal protein S23 OS=Mus musculus OX=10090 GN=Rps23 PE=1 SV=3 - [RS23_MOUSE]	6.27882e+07	13.1526	16.08	3	5
Q9Z1P7	KN motif and ankyrin repeat domain-containing protein 3 OS=Mus musculus OX=10090 GN=Kank3 PE=1 SV=1 - [KANK3_MOUSE]	0		0
Q9CY30	Uncharacterized protein OS=Mus musculus OX=10090 GN=Nt5dc2 PE=2 SV=1 - [Q9CY30_MOUSE]	0		0
B1AQ75	Keratin, type I cuticular Ha6 OS=Mus musculus OX=10090 GN=Krt36 PE=1 SV=1 - [KRT36_MOUSE]	2.00222e+09	19.6582	3.38	2	15
Q9Z1R9	Protease, serine 1 (trypsin 1) OS=Mus musculus OX=10090 GN=Prss1 PE=1 SV=1 - [Q9Z1R9_MOUSE]	6.45802e+09	377.446	17.89	4	160
Q8C2T9	Uncharacterized protein OS=Mus musculus OX=10090 GN=Ik PE=2 SV=1 - [Q8C2T9_MOUSE]	1.62098e+08	31.9501	19.03	7	14
Q8C9M6	39S ribosomal protein L33, mitochondrial OS=Mus musculus OX=10090 PE=2 SV=1 - [Q8C9M6_MOUSE]	1.09859e+07	0	21.54	1	2
Q8CFB4	Guanylate-binding protein 5 OS=Mus musculus OX=10090 GN=Gbp5 PE=1 SV=2 - [GBP5_MOUSE]	3.17075e+07	8.55927	10.17	4	5
Q3UBR8	Mitochondrial import inner membrane translocase subunit TIM17 OS=Mus musculus OX=10090 GN=Timm17b PE=2 SV=1 - [Q3UBR8_MOUSE]	40063812	6.40588	21.51	2	3
K7T9N8	IgA heavy chain variable region (Fragment) OS=Mus musculus OX=10090 PE=2 SV=1 - [K7T9N8_MOUSE]	0		0
Q3UAC4	RNA helicase OS=Mus musculus OX=10090 GN=Ddx41 PE=2 SV=1 - [Q3UAC4_MOUSE]	0	2.30929	3.22	1	1
Q9CRH9	Aldedh domain-containing protein (Fragment) OS=Mus musculus OX=10090 GN=Aldh9a1 PE=2 SV=1 - [Q9CRH9_MOUSE]	0		0
Q9Z2T6	Keratin, type II cuticular Hb5 OS=Mus musculus OX=10090 GN=Krt85 PE=1 SV=2 - [KRT85_MOUSE]	7.54955e+08	90.5765	3.94	3	37
Q3UEJ8	Sarcosine oxidase OS=Mus musculus OX=10090 GN=Pipox PE=1 SV=1 - [Q3UEJ8_MOUSE]	1.46486e+07	0	13.33	4	5
A0A1L1SUN1	60S ribosomal protein L29 (Fragment) OS=Mus musculus OX=10090 GN=Rpl29 PE=1 SV=1 - [A0A1L1SUN1_MOUSE]	2.07881e+08	14.375	20.21	2	11
E0CZ84	Cerebral cavernous malformations protein 2 homolog (Fragment) OS=Mus musculus OX=10090 GN=Ccm2 PE=1 SV=1 - [E0CZ84_MOUSE]	0
Q80XK7	Vacuolar protein sorting 33A (Yeast) OS=Mus musculus OX=10090 GN=Vps33a PE=2 SV=1 - [Q80XK7_MOUSE]	0		0
Q0VGU0	SAR1 gene homolog B (S. cerevisiae) OS=Mus musculus OX=10090 GN=Sar1b PE=1 SV=1 - [Q0VGU0_MOUSE]	2.63401e+07	5.75104	15.66	3	4
Q3UJP4	T-complex protein 1 subunit gamma OS=Mus musculus OX=10090 GN=Cct3 PE=2 SV=1 - [Q3UJP4_MOUSE]	0		0
Q9CPN9	RIKEN cDNA 2210010C04 gene OS=Mus musculus OX=10090 GN=2210010C04Rik PE=1 SV=1 - [Q9CPN9_MOUSE]	882534199	21.9459	4.86	1	9
Q3UV17	Keratin, type II cytoskeletal 2 oral OS=Mus musculus OX=10090 GN=Krt76 PE=1 SV=1 - [K22O_MOUSE]	720950925	145.879	4.38	5	72
Q6IMF0	Keratin, type II cuticular 87 OS=Mus musculus OX=10090 GN=Krt87 PE=2 SV=2 - [KRT87_MOUSE]	3.79584e+07	18.5278	5.66	4	11
D3Z5K6	Mitochondrial import inner membrane translocase subunit TIM14 OS=Mus musculus OX=10090 GN=Dnajc19 PE=1 SV=1 - [D3Z5K6_MOUSE]	3.74729e+07	2.5687	20.91	2	2
Q542M5	Galectin OS=Mus musculus OX=10090 GN=Lgals8 PE=1 SV=1 - [Q542M5_MOUSE]	16645647	0	4.43	1	1
Q8R035	Peptidyl-tRNA hydrolase ICT1, mitochondrial OS=Mus musculus OX=10090 GN=Mrpl58 PE=1 SV=1 - [ICT1_MOUSE]	0	4.24474	10.19	2	2
Q8C079-3	Isoform 3 of Striatin-interacting protein 1 OS=Mus musculus OX=10090 GN=Strip1 - [STRP1_MOUSE]	4.45072e+07	10.8534	15.35	7	10
B1AWE0	Clathrin light chain OS=Mus musculus OX=10090 GN=Clta PE=1 SV=1 - [B1AWE0_MOUSE]	0		0
Q9CZP5	Mitochondrial chaperone BCS1 OS=Mus musculus OX=10090 GN=Bcs1l PE=1 SV=1 - [BCS1_MOUSE]	1.69965e+07	0	12.2	3	3
F8WJG3	Transformer-2 protein homolog beta OS=Mus musculus OX=10090 GN=Tra2b PE=1 SV=1 - [F8WJG3_MOUSE]	1.58895e+08	21.2003	20.74	3	7
Q059V7	Cathepsin G OS=Mus musculus OX=10090 GN=Ctsg PE=2 SV=1 - [Q059V7_MOUSE]	0		0
P35441	Thrombospondin-1 OS=Mus musculus OX=10090 GN=Thbs1 PE=1 SV=1 - [TSP1_MOUSE]	0		0
Q91WN4-2	Isoform 2 of Kynurenine 3-monooxygenase OS=Mus musculus OX=10090 GN=Kmo - [KMO_MOUSE]	3.73876e+07	13.5661	11.46	5	8
A0A494B947	Splicing factor U2AF 35 kDa subunit (Fragment) OS=Mus musculus OX=10090 GN=U2af1 PE=1 SV=1 - [A0A494B947_MOUSE]	0		0
Q9CQF8	Ribosomal protein 63, mitochondrial OS=Mus musculus OX=10090 GN=Mrpl57 PE=1 SV=1 - [RT63_MOUSE]	6.52166e+07	4.55005	20.59	2	2
E9Q5B6	Heterogeneous nuclear ribonucleoprotein D0 (Fragment) OS=Mus musculus OX=10090 GN=Hnrnpd PE=1 SV=1 - [E9Q5B6_MOUSE]	29944569	4.13762	20.56	2	3
Q4JFI8	Pentaxin OS=Mus musculus OX=10090 GN=Apcs PE=1 SV=1 - [Q4JFI8_MOUSE]	4.1063e+07	1.68323	2.68	1	2
E9PWM4	2-hydroxyacyl-CoA lyase 1 OS=Mus musculus OX=10090 GN=Hacl1 PE=1 SV=1 - [E9PWM4_MOUSE]	0		0
Q9ER38	Torsin-3A OS=Mus musculus OX=10090 GN=Tor3a PE=1 SV=2 - [TOR3A_MOUSE]	3.14144e+07	8.21065	10.65	3	3
Q3TRW5	Uncharacterized protein OS=Mus musculus OX=10090 GN=Slc38a1 PE=2 SV=1 - [Q3TRW5_MOUSE]	0		0
Q3TFA9	Uncharacterized protein OS=Mus musculus OX=10090 GN=Tmod3 PE=2 SV=1 - [Q3TFA9_MOUSE]	0		0
A2A6T1	Cerebellar degeneration-related protein 2-like OS=Mus musculus OX=10090 GN=Cdr2l PE=1 SV=1 - [CDR2L_MOUSE]	1.89499e+07	6.4653	15.48	3	4
Q8BSB7	Tissue factor pathway inhibitor OS=Mus musculus OX=10090 GN=Tfpi PE=1 SV=1 - [Q8BSB7_MOUSE]	0
E9PWS2	Pigment epithelium-derived factor OS=Mus musculus OX=10090 GN=Serpinf1 PE=1 SV=1 - [E9PWS2_MOUSE]	0		0
Q8BH35	Complement component C8 beta chain OS=Mus musculus OX=10090 GN=C8b PE=1 SV=1 - [CO8B_MOUSE]	0		0
D3Z7C0	39S ribosomal protein L40, mitochondrial OS=Mus musculus OX=10090 GN=Mrpl40 PE=1 SV=1 - [D3Z7C0_MOUSE]	2.92702e+07	7.32628	16.67	2	3
Q9EQI5	Chemokine subfamily B Cys-X-Cys OS=Mus musculus OX=10090 GN=Ppbp PE=1 SV=1 - [Q9EQI5_MOUSE]	0		0
Q02105	Complement C1q subcomponent subunit C OS=Mus musculus OX=10090 GN=C1qc PE=1 SV=2 - [C1QC_MOUSE]	0		0
E9Q108	Serine (or cysteine) peptidase inhibitor, clade B, member 6a (Fragment) OS=Mus musculus OX=10090 GN=Serpinb6a PE=1 SV=8 - [E9Q108_MOUSE]	0
Q9D0F3	Protein ERGIC-53 OS=Mus musculus OX=10090 GN=Lman1 PE=1 SV=1 - [LMAN1_MOUSE]	3.11845e+07	4.97896	7.54	2	3
Q61750	JH-Cdelta locus (Fragment) OS=Mus musculus OX=10090 PE=4 SV=1 - [Q61750_MOUSE]	0		0
D3Z7Q2	Small integral membrane protein 20 OS=Mus musculus OX=10090 GN=Smim20 PE=1 SV=1 - [SIM20_MOUSE]	0		0
A0A075DC90	Cytochrome c oxidase subunit 2 OS=Mus musculus OX=10090 GN=COX2 PE=3 SV=1 - [A0A075DC90_MOUSE]	1.92766e+08	13.6212	15.86	2	4
B9EKL6	Protein tyrosine phosphatase 4a1 OS=Mus musculus OX=10090 GN=Ptp4a1 PE=1 SV=1 - [B9EKL6_MOUSE]	2.37927e+07	6.77713	20.23	3	5
Q9JHH6	Carboxypeptidase B2 OS=Mus musculus OX=10090 GN=Cpb2 PE=1 SV=1 - [CBPB2_MOUSE]	0		0
B1B0B1	Protein phosphatase 1D (Fragment) OS=Mus musculus OX=10090 GN=Ppm1d PE=1 SV=8 - [B1B0B1_MOUSE]	68527986	0	8.28	1	1
Q3TJN6	Sorting nexin OS=Mus musculus OX=10090 GN=Snx5 PE=2 SV=1 - [Q3TJN6_MOUSE]	7.70911e+07	15.5347	12.38	4	7
Q8R4R6	Nucleoporin NUP35 OS=Mus musculus OX=10090 GN=Nup35 PE=1 SV=2 - [NUP35_MOUSE]	2.20708e+07	1.738	5.54	1	1
D3YWY6	Mitochondrial pyruvate carrier OS=Mus musculus OX=10090 GN=Mpc1 PE=1 SV=1 - [D3YWY6_MOUSE]	0
Q4G0C2	Prss3 protein (Fragment) OS=Mus musculus OX=10090 GN=Prss3 PE=2 SV=1 - [Q4G0C2_MOUSE]	1.97974e+08	20.648	20	4	14
Q9D0I4	Syntaxin-17 OS=Mus musculus OX=10090 GN=Stx17 PE=1 SV=1 - [STX17_MOUSE]	3.93147e+06	0	8.64	1	1
B2RXR1	Coiled-coil domain containing 88B OS=Mus musculus OX=10090 GN=Ccdc88b PE=2 SV=1 - [B2RXR1_MOUSE]	5.07879e+07	36.2754	15.19	15	17
Q8R2Y8	Peptidyl-tRNA hydrolase 2, mitochondrial OS=Mus musculus OX=10090 GN=Ptrh2 PE=1 SV=1 - [PTH2_MOUSE]	2.14871e+07	3.20835	11.6	1	1
Q9CQU8	Mitochondrial inner membrane protease subunit 1 OS=Mus musculus OX=10090 GN=Immp1l PE=1 SV=1 - [IMP1L_MOUSE]	4.1231e+07	3.07706	19.88	2	3
Q6A0D4	Raftlin OS=Mus musculus OX=10090 GN=Rftn1 PE=1 SV=4 - [RFTN1_MOUSE]	1.13632e+07	0	7.04	2	3
I6L985	Igh protein OS=Mus musculus OX=10090 GN=Igh PE=1 SV=1 - [I6L985_MOUSE]	8658913	0	2.56	1	2
Q9D7S7-2	Isoform 2 of 60S ribosomal protein L22-like 1 OS=Mus musculus OX=10090 GN=Rpl22l1 - [RL22L_MOUSE]	4.77809e+07	10.3209	19.83	2	4
Q9CQJ1	HIG1 domain family member 2A OS=Mus musculus OX=10090 GN=Higd2a PE=3 SV=1 - [HIG2A_MOUSE]	1.66258e+07	0	19.81	1	1
Q4FJL8	2'-phospho-ADP-ribosyl cyclase OS=Mus musculus OX=10090 GN=Cd38 PE=1 SV=1 - [Q4FJL8_MOUSE]	0		0
Q3TSQ1	Sodium/potassium-transporting ATPase subunit beta OS=Mus musculus OX=10090 GN=Atp1b1 PE=2 SV=1 - [Q3TSQ1_MOUSE]	7.7124e+07	4.90764	12.5	3	4
Q3UCF2	Uncharacterized protein OS=Mus musculus OX=10090 GN=Cdc5l PE=1 SV=1 - [Q3UCF2_MOUSE]	5.23808e+07	14.6271	15.21	7	9
Q8K0U4	Heat shock 70 kDa protein 12A OS=Mus musculus OX=10090 GN=Hspa12a PE=1 SV=1 - [HS12A_MOUSE]	3.36301e+07	6.15639	11.26	6	6
Q3TDS7	Calpain catalytic domain-containing protein OS=Mus musculus OX=10090 GN=Capn5 PE=2 SV=1 - [Q3TDS7_MOUSE]	0		0
B7ZNJ1	Fibronectin OS=Mus musculus OX=10090 GN=Fn1 PE=1 SV=1 - [B7ZNJ1_MOUSE]	0		0
Q505A8	Ribosomal protein L39 OS=Mus musculus OX=10090 GN=Rpl39 PE=2 SV=1 - [Q505A8_MOUSE]	3.27412e+08	5.14223	19.61	1	2
H3BLL4	Heterogeneous nuclear ribonucleoprotein K OS=Mus musculus OX=10090 GN=Hnrnpk PE=1 SV=1 - [H3BLL4_MOUSE]	2.41633e+07	4.52844	3.05	1	2
Q99J99	3-mercaptopyruvate sulfurtransferase OS=Mus musculus OX=10090 GN=Mpst PE=1 SV=4 - [THTM_MOUSE]	2.25973e+07	3.03062	9.09	1	1
Q8JZX4	Splicing factor 45 OS=Mus musculus OX=10090 GN=Rbm17 PE=1 SV=1 - [SPF45_MOUSE]	0		0
Q792Z1	Trypsin 10 OS=Mus musculus OX=10090 GN=Try10 PE=1 SV=1 - [Q792Z1_MOUSE]	1.28984e+09	149.453	18.7	4	44
Q7M754	Try10-like trypsinogen OS=Mus musculus OX=10090 GN=Gm5409 PE=2 SV=1 - [Q7M754_MOUSE]	3.10267e+08	50.18	19.51	3	23
Q9Z2L2	Truncated hsp25 (Fragment) OS=Mus musculus OX=10090 GN=Hspb1 PE=2 SV=1 - [Q9Z2L2_MOUSE]	10317092	4.08485	19.51	1	2
Q8BNF8	Uncharacterized protein OS=Mus musculus OX=10090 GN=Vcp PE=2 SV=1 - [Q8BNF8_MOUSE]	0		0
A0A0A6YWF5	Sodium-coupled neutral amino acid transporter 3 (Fragment) OS=Mus musculus OX=10090 GN=Slc38a3 PE=1 SV=1 - [A0A0A6YWF5_MOUSE]	0		0
Q9CVT6	Mitochondrial import inner membrane translocase subunit Tim21 (Fragment) OS=Mus musculus OX=10090 GN=Timm21 PE=2 SV=1 - [Q9CVT6_MOUSE]	2.10772e+07	4.09622	19.48	2	2
P61804	Dolichyl-diphosphooligosaccharide--protein glycosyltransferase subunit DAD1 OS=Mus musculus OX=10090 GN=Dad1 PE=1 SV=3 - [DAD1_MOUSE]	6.33266e+07	7.06326	19.47	2	4
M1VB37	Metastasis-associated protein MTA1 isoform 7 OS=Mus musculus OX=10090 GN=Mta1 PE=2 SV=1 - [M1VB37_MOUSE]	0		0
Q99P30-3	Isoform 3 of Peroxisomal coenzyme A diphosphatase NUDT7 OS=Mus musculus OX=10090 GN=Nudt7 - [NUDT7_MOUSE]	0		0
A0A0U1RNL7	Protein-serine/threonine kinase OS=Mus musculus OX=10090 GN=Bckdk PE=1 SV=1 - [A0A0U1RNL7_MOUSE]	5451435	3.9159	5.07	1	2
A0A075B5V8	Immunoglobulin heavy variable 1-47 OS=Mus musculus OX=10090 GN=Ighv1-47 PE=4 SV=1 - [A0A075B5V8_MOUSE]	0		0
P18528	Ig heavy chain V region 6.96 OS=Mus musculus OX=10090 PE=4 SV=1 - [HVM57_MOUSE]	0		0
Q4FJX9	Superoxide dismutase OS=Mus musculus OX=10090 GN=Sod2 PE=1 SV=1 - [Q4FJX9_MOUSE]	0		0
B7ZWF1	RNA helicase OS=Mus musculus OX=10090 GN=Ddx3x PE=2 SV=1 - [B7ZWF1_MOUSE]	1.39378e+07	6.64673	5.3	3	4
A0A0R4IZZ5	C-type lectin domain family 4 member F OS=Mus musculus OX=10090 GN=Clec4f PE=1 SV=1 - [A0A0R4IZZ5_MOUSE]	4.48402e+07	19.014	9.12	4	7
Q922Z5	Abhd5 protein (Fragment) OS=Mus musculus OX=10090 GN=Abhd5 PE=2 SV=1 - [Q922Z5_MOUSE]	1.20027e+07	2.36321	11.33	1	1
Q3UFY8	tRNA methyltransferase 10 homolog C OS=Mus musculus OX=10090 GN=Trmt10c PE=1 SV=2 - [TM10C_MOUSE]	2.40354e+07	5.30096	8.7	2	3
Q3TRN7	Uncharacterized protein (Fragment) OS=Mus musculus OX=10090 GN=Gypa PE=2 SV=1 - [Q3TRN7_MOUSE]	0
P10649	Glutathione S-transferase Mu 1 OS=Mus musculus OX=10090 GN=Gstm1 PE=1 SV=2 - [GSTM1_MOUSE]	0		0
Q8BWG8-2	Isoform 1B of Beta-arrestin-1 OS=Mus musculus OX=10090 GN=Arrb1 - [ARRB1_MOUSE]	0		0
Q9EP69	Phosphatidylinositol-3-phosphatase SAC1 OS=Mus musculus OX=10090 GN=Sacm1l PE=1 SV=1 - [SAC1_MOUSE]	3.19882e+07	4.59221	7.67	3	3
Q3TFP0	Serine/arginine-rich-splicing factor 10 OS=Mus musculus OX=10090 GN=Srsf10 PE=1 SV=1 - [Q3TFP0_MOUSE]	4.45437e+07	9.57567	12.64	2	3
Q8CHZ4	Cd209f protein (Fragment) OS=Mus musculus OX=10090 GN=Cd209f PE=2 SV=1 - [Q8CHZ4_MOUSE]	0
O09048	Glycine tyrosine-rich hair keratin protein OS=Mus musculus OX=10090 GN=1110025L11Rik PE=2 SV=1 - [O09048_MOUSE]	1.98182e+07	0	19.23	1	2
Q8BZ03	Serine/threonine-protein kinase D2 OS=Mus musculus OX=10090 GN=Prkd2 PE=1 SV=1 - [KPCD2_MOUSE]	2.39584e+07	8.55424	8.57	4	5
Q8CA90	Histone H2A OS=Mus musculus OX=10090 GN=Macroh2a1 PE=2 SV=1 - [Q8CA90_MOUSE]	0		0
Q6IRT4	Eukaryotic translation initiation factor 3 subunit F OS=Mus musculus OX=10090 GN=Eif3f PE=2 SV=1 - [Q6IRT4_MOUSE]	0		0
A0A0R4J1N9	Transcription factor A, mitochondrial OS=Mus musculus OX=10090 GN=Tfam PE=1 SV=1 - [A0A0R4J1N9_MOUSE]	5.42795e+07	4.66314	12.06	2	2
P97384	Annexin A11 OS=Mus musculus OX=10090 GN=Anxa11 PE=1 SV=2 - [ANX11_MOUSE]	0		0
Q9CPY7-2	Isoform 2 of Cytosol aminopeptidase OS=Mus musculus OX=10090 GN=Lap3 - [AMPL_MOUSE]	4.80589e+07	13.8989	10.66	5	10
[truncated: 1,734 more rows]

## Sheet: Original data
Accession	Description	CPS23F_rep1: Area	CPS8_rep1: Area	CPS23F_rep1: Score	CPS8_rep1: Score
[truncated: 2,950 more rows]

[truncated: 3 more sheets: Score > 5, CPS23F sorted, Protocol]
